# Supplementary material for: Stress‐sensitive dynamics of miRNAs and Elba1 in Drosophila embryogenesis
Source: Mol Syst Biol. 2023 Mar 20;19(5):e11148. doi: 10.15252/msb.202211148 (PMC10167479; doi:10.15252/msb.202211148)
Supplement: Supplementary file 3 — Dataset EV1 [file MSB-19-e11148-s010.xlsx]

## Sheet: description
Dataset EV1
Description:
table contains rpm normalized counts of unique sncRNA sequences obtained from stage 1- 5 Drosophila ln(1)wm4h embryos
padj_stage_5_vs_stage_1 = FDR corrected p-values between stage 5 and 1

## Sheet: sncRNA rpm stages 1-5
table contains rpm normalized counts of unique sncRNA sequences obtained from stage 1- 5 Drosophila ln(1)wm4h embryos
padj_stage_5_vs_stage_1 = FDR corrected p-values between stage 5 and 1
					stage 1 (rpm)					stage 2 (rpm)					stage 3 (rpm)					stage 4 (rpm)				stage 5 (rpm)
Sequence	Annotation	sncRNA_class	padj_stage_5_vs_stage_1	log2FC_stage_5_vs_1	Inx1_190327_S1	Inx2_190327_S2	Inx3_190327_S3	Inx4_190327_S4	Inx5_190327_S5	Inx6_190327_S6	Inx7_190327_S7	Inx8_190327_S8	Inx9_190327_S9	Inx10_190327_S10	Inx11_190327_S11	Inx12_190327_S12	Inx13_190327_S13	Inx14_190327_S14	Inx15_190327_S15	Inx16_190327_S16	Inx17_190327_S17	Inx18_190327_S18	Inx19_190327_S19	Inx20_190327_S20	Inx21_190327_S21	Inx22_190327_S22	Inx23_190327_S23
AAAGGAACGATCGTTGTGATATG	dme-mir-5	miRNA	2.77125e-72	9.93658	113.146	214.515	135.858	176.054	271.525	28409.2	24693.8	14670.4	2145.91	6100.27	492.198	83.1582	4962.12	188.599	147.965	328.093	83552.3	128115	45822.7	151320	62374.2	121901	43078.4
AAAGGAACGATCGTTGTGATAT	dme-mir-5	miRNA	6.68271e-47	9.89189	31.8323	74.6783	32.786	34.1178	77.6017	7864.94	11949.6	6322.88	389.629	902.816	104.385	17.8717	981.874	46.7084	36.475	59.7437	29277.6	20896.7	7114.17	36128.5	31487.8	19025.6	17737.8
AAAGGAGCGATCGTTGTGATATG	dme-mir-5	miRNA	3.93924e-39	10.2268	0.541366	0.492384	1.28572	0.738481	0.976122	140.39	112.326	67.0002	6.34433	26.099	2.93798	0.972611	26.001	1.44459	0.412925	1.65955	396.712	608.328	206.849	776.399	321.452	585.939	229.496
AGAGGAACGATCGTTGTGATATG	dme-mir-5	miRNA	5.39112e-36	9.55244	0.866186	1.47715	1.28572	1.18157	1.62687	155.029	135.932	78.8316	12.6887	32.9987	3.28363	0.364729	24.9489	2.08663	0.963491	0.995729	446.854	692.768	243.713	816.746	330.692	662.013	253.222
AAAGGAACGATCGTTGTGGTATG	dme-mir-5	miRNA	1.16346e-35	9.8587	0.866186	1.31302	0.857149	0.886177	1.13881	154.069	127.06	81.7562	10.7197	27.449	2.07387	0.121576	24.498	1.12357	0.412925	2.48932	460.391	666.337	240.063	834.935	337.493	678.332	232.947
AAAGGAACGATCGCTGTGATATG	dme-mir-5	miRNA	1.16346e-35	10.1138	0.541366	0.41032	0.428575	0.443089	0.976122	98.9927	70.8175	46.7938	7.43818	18.2993	2.41951	0.121576	16.3821	0.802549	0.275283	1.16168	271.428	421.642	147.012	550.083	213.66	391.526	153.285
ACTACTGTGGAGACATTTTT	piRNA	piRNA	2.95706e-35	8.799	1.94892	0.984768	1.92859	1.18157	2.76568	257.861	571.926	190.1	34.7844	30.5988	0.69129	0.243153	29.7583	1.6051	0.412925	1.99146	427.516	340.959	82.7219	273.939	443.617	322.26	720.554
AAAGGGACGATCGTTGTGATATG	dme-mir-5	miRNA	2.95706e-35	10.0179	0.32482	1.1489	0.642862	0.738481	1.13881	123.951	105.513	58.2264	12.2511	26.549	3.1108	0.486305	23.7465	0.32102	1.6517	2.32337	380.551	567.708	207.74	716.761	296.686	554.593	202.75
AAAGGAACGACCGTTGTGATATG	dme-mir-5	miRNA	3.57789e-34	9.95865	0.108273	0.656512	0.857149	0.443089	0.813435	78.5942	67.3321	45.4644	3.93786	17.6993	1.72822	0.243153	14.4283	0.963059	0.412925	1.65955	220.872	367.807	114.422	461.342	178.884	355.954	147.533
AAAGGAACGATCGTTGCGATATG	dme-mir-5	miRNA	1.81735e-32	10.1394	0.216546	0.984768	0.428575	0.295392	1.13881	115.671	97.4334	57.8276	8.09449	23.9991	1.90105	0.486305	19.388	0.481529	0.412925	1.99146	310.242	501.491	161.17	600.792	248.692	484.271	171.691
AAAGGAACGATCGTTGTGATAC	dme-mir-5	miRNA	3.91234e-31	10.0686	4.4392	9.60149	4.28575	3.10162	5.0433	569.598	1150.35	696.722	43.0977	59.0978	14.3443	2.0668	97.8417	7.22294	4.40453	5.1446	3220.66	1283.57	685.639	3998.08	5186.74	1158.85	2776.1
AAAGGAACGGTCGTTGTGATATG	dme-mir-5	miRNA	1.68952e-30	9.52069	0.649639	1.72334	0.428575	0.590785	1.13881	115.072	97.7503	63.278	7.43818	24.5991	2.76516	0.972611	22.3939	0.642039	1.10113	1.32764	338.974	492.588	183.965	609.941	256.007	498.476	191.39
AAGGGAACGATCGTTGTGATATG	dme-mir-5	miRNA	3.09478e-29	9.76176	0.541366	1.88747	0.642862	0.295392	0.976122	128.151	112.959	67.399	7.43818	30.1489	3.62927	0.486305	29.608	1.12357	0.550566	0.995729	388.839	580.645	211.747	726.682	297.456	538.979	208.502
AAAGGAACGATCGTTGTGATATT	dme-mir-5	miRNA	3.09478e-29	9.60993	0.649639	3.77495	1.07144	1.47696	1.46418	146.269	145.754	68.0637	17.7204	29.0989	8.64112	0.364729	55.3084	2.56816	0.963491	0.995729	401.271	347.218	108.634	907.251	768.277	304.533	1107.07
AAAGGAACGATCGTTGTGATATA	dme-mir-5	miRNA	3.14312e-29	9.64863	5.73848	31.2664	7.50006	14.9173	17.7329	2188.4	1749.05	974.959	230.802	357.736	82.0907	4.01202	539.106	16.2115	9.49727	19.7486	4602.94	3137.21	1707.6	9006.58	6480.76	2621.17	9941.23
AAAGGAACGATCGTTGTGACATG	dme-mir-5	miRNA	4.72006e-29	9.59524	0.108273	0.492384	0.214287	0.147696	0.976122	49.5564	41.0329	20.0735	3.50032	9.74963	0.69129	0.121576	9.16797	0.16051	0.137642	0.165955	123.351	185.573	60.1047	257.514	109.846	176.099	84.8387
TATCACAGTGGCTGTTCTTTTTGT	dme-mir-6-1;dme-mir-6-2	miRNA	7.46127e-29	9.37149	0.649639	3.2005	0.642862	1.18157	2.92837	290.739	257.763	225.594	43.3164	52.798	1.20976	0.972611	64.3261	2.24714	0.550566	3.15314	1106.29	992.967	393.842	774.194	440.922	1007.87	388.245
AAAGGAACGATCGTTGTGATA	dme-mir-5	miRNA	8.72886e-28	9.66275	3.13992	3.52875	1.7143	1.32927	3.7418	301.658	501.584	293.791	24.5022	45.8983	3.45645	1.94522	53.3546	3.2102	0.550566	5.31055	1450.1	2084.56	966.572	1660.5	799.717	2352.91	334.753
AAAGGAACGATCGTTGTGAT	dme-mir-5	miRNA	9.53101e-28	9.75163	0.216546	1.88747	0.857149	0.590785	0.650748	75.5944	127.218	89.4665	7.43818	10.7996	1.03693	0.364729	13.8271	0.32102	0.137642	1.49359	394.641	321.483	147.012	653.375	509.704	319.56	126.108
AAAGGAACGATCGTCGTGATATG	dme-mir-5	miRNA	7.74806e-27	9.26413	0.32482	2.62605	0.857149	1.03387	0.813435	113.872	99.493	54.1053	8.31326	21.5992	2.41951	0.364729	20.1395	0.481529	0.137642	1.49359	324.332	529.174	181.739	654.257	252.799	492.372	190.815
AAAGGAGCGATCGTTGTGATAT	dme-mir-5	miRNA	1.46087e-25	8.9025	0.216546	1.1489	0.214287	0.147696	0.488061	37.6772	56.7174	27.7838	1.53139	4.19984	0.518467	0.121576	6.31237	0.16051	0.137642	0.663819	137.302	102.663	33.6586	183.986	153.732	89.9277	92.7474
AGGGAACGGTTGCTGATGATGT	dme-mir-6-3	miRNA	2.6372e-25	8.52643	2.16546	4.1032	1.7143	10.4864	7.32092	1034.44	635.298	827.001	259.461	271.79	41.1317	4.25517	271.282	9.95161	6.05623	16.4295	643.415	1481.94	2680.31	581.059	500.978	2092.4	940.272
ACTACTGTGGAGACATTTTTT	piRNA	piRNA	6.98508e-25	8.73299	1.73237	4.1032	1.28572	0.886177	4.88061	455.007	1019.8	364.779	84.8827	98.8462	1.20976	0.364729	69.887	0.802549	0.688208	1.32764	530.838	430.545	100.085	325.64	677.68	365.581	1266.4
TATCACAGTGGCTGTCCTTTTT	dme-mir-6-3;dme-mir-6-2;dme-mir-6-1	miRNA	1.88386e-22	8.38728	0.32482	2.54398	0.428575	0.738481	0.813435	187.066	240.653	103.824	27.3462	34.9487	3.45645	0.729458	41.9322	0.32102	0.275283	1.8255	230.817	130.207	38.1108	115.749	178.756	116.225	422.324
TGGAAGACTAGTGGTTTTGTTGTT	dme-mir-7	miRNA	2.65607e-22	6.89899	2.16546	0.656512	1.07144	1.32927	1.13881	18.7186	32.3194	12.8949	1.31262	5.54979	2.24669	0.364729	5.26031	0.32102	0.688208	0.995729	115.616	100.994	17.5417	111.339	102.018	80.1835	50.7594
TATCACAGTGGCTGTTCTTTTT	dme-mir-6-3;dme-mir-6-2;dme-mir-6-1	miRNA	2.80813e-22	8.04169	54.0283	719.209	64.2862	305.436	462.031	48724.7	61323.8	28190.9	7407.77	10537.1	1003.41	139.448	11638.7	178.005	143.422	625.982	59958	35011.6	9769.99	29605.7	40764.4	30142.8	101465
TATCACAGTGGCTATTCTTTTT	dme-mir-6-3;dme-mir-6-2;dme-mir-6-1	miRNA	4.7877e-22	7.88532	0.108273	1.06683	0.214287	0.738481	0.325374	72.3547	89.3536	37.4882	13.7825	14.3995	1.20976	0.364729	15.0295	0.16051	0.825849	0.663819	79.7016	47.5756	10.9524	39.1341	58.5159	42.8506	147.533
AGGGAACTTCTGCTGCTGATAT	dme-mir-6-2	miRNA	1.52093e-21	8.01785	0.433093	2.21573	0.428575	6.49863	3.09105	413.73	280.577	277.572	145.263	132.745	12.2704	2.79626	156.907	5.45733	4.67981	6.63819	422.957	455.863	383.067	214.191	230.47	515.617	414.991
TGGAAGACTAGTGATTCTGTTGTT	dme-mir-7	miRNA	3.71845e-21	6.70199	1.73237	0.902704	1.50001	0.886177	0.488061	16.1988	25.507	8.10915	0.21877	3.74986	1.72822	0.121576	2.40471	0.16051	0.137642	0.497864	89.2327	64.547	11.3976	85.7644	78.1495	54.7079	42.2756
GGCGAATGTCGGTATGGTCTCC	dme-mir-286	miRNA	1.46534e-20	7.37521	1.08273	2.13366	0.428575	5.76015	3.57911	417.449	389.417	476.18	113.76	53.698	18.6648	0.486305	74.2455	2.72867	2.61519	4.81269	167.415	120.747	214.151	137.466	224.696	139.705	421.03
AAAGGAACGATCGTTGTGATAA	dme-mir-5	miRNA	5.41515e-20	9.46555	1.40755	5.33416	0.642862	1.03387	1.46418	175.907	221.8	77.5022	12.2511	17.6993	6.56725	0.364729	40.7298	1.28408	0.688208	0.663819	304.855	97.7943	36.419	616.556	1254.63	81.9445	1668.73
GCCCTGTAGATCCGAATTTGTT	dme-mir-10	miRNA	6.04563e-20	7.5675	1.73237	3.52875	0.428575	0.590785	1.46418	47.8765	89.9873	17.1489	7.00064	14.2495	0.172822	0.486305	24.6483	0.481529	0.137642	1.32764	269.356	265.561	49.5085	193.797	146.033	245.012	183.626
AATCACAGTGGCTGTTCTTTTT	dme-mir-6-2;dme-mir-6-1;dme-mir-6-3	miRNA	1.3802e-19	7.3952	0.649639	4.34939	1.07144	1.47696	2.11493	236.263	369.613	174.413	29.9715	59.9977	5.18467	0.729458	59.9675	4.01275	2.20226	1.99146	238.691	141.197	33.6586	128.757	153.861	107.185	406.363
TATCACGGTGGCTGTTCTTTTT	dme-mir-6-3;dme-mir-6-2;dme-mir-6-1	miRNA	1.82968e-19	7.9679	0.32482	3.11843	0.214287	2.06775	1.78956	213.104	256.179	117.782	29.0964	47.3982	4.49338	0.607882	49.2966	0.642039	0.688208	3.65101	256.509	143.005	41.2274	125.891	182.99	121.038	473.659
TATCACAGTGGCTGTTCTTTTTT	dme-mir-6-3;dme-mir-6-1;dme-mir-6-2	miRNA	1.90557e-19	8.26579	1.29928	9.51943	0.857149	1.77235	3.41643	401.251	664.449	251.517	48.1294	94.7964	2.93798	0.243153	144.884	2.08663	0.550566	3.81696	1023	584.54	130.449	524.397	612.492	562.694	939.409
TGGAAGACTAGTGATTTTGCTGTT	dme-mir-7	miRNA	3.01466e-19	6.0986	1.84064	1.80541	1.7143	1.18157	0.813435	16.0788	29.4677	10.7679	0.65631	2.24991	1.90105	0.121576	4.80943	0.16051	0.412925	0.165955	79.7016	60.9302	10.062	65.2603	75.4547	60.4605	32.7851
CATCACAGTGGCTGTTCTTTTT	dme-mir-6-2;dme-mir-6-1;dme-mir-6-3	miRNA	3.44117e-19	7.93261	0.108273	2.95431	0.642862	0.886177	1.13881	165.228	207.858	89.0677	26.4712	40.3485	4.32056	0.851035	38.776	0.481529	0.275283	2.65528	198.771	110.453	28.8503	95.355	140.13	102.724	356.61
GGCGAATGTCGGTATGGTCTCG	dme-mir-286	miRNA	4.40602e-19	7.85029	0.541366	0.082064	0.214287	1.47696	0.650748	88.4335	72.2433	62.3474	17.2828	4.34983	2.76516	0.121576	5.4106	0.16051	0.550566	0.663819	15.3326	18.2234	12.3771	13.4489	152.578	57.7603	63.5571
TATCACAGTGGCTGCTCTTTTT	dme-mir-6-3;dme-mir-6-2;dme-mir-6-1	miRNA	8.23521e-19	8.15888	0.108273	2.95431	0.214287	1.62466	1.62687	208.425	261.407	114.857	35.0032	44.0983	3.80209	0.486305	53.5049	0.16051	0.275283	3.65101	246.15	135.632	37.3985	133.387	176.446	126.908	460.43
GGGAAGACTAGTGATTTTGTTGTT	dme-mir-7	miRNA	2.63047e-18	6.49627	1.51583	0.492384	1.07144	0.886177	0.162687	11.6391	16.9518	5.98216	0.43754	1.49994	1.38258	0.121576	2.10412	0.32102	0.137642	0.165955	57.0481	56.2004	8.54822	51.0397	49.4048	46.8422	24.8764
AGGGAACGGTTGCTGATGATGTA	dme-mir-6-3	miRNA	4.15645e-18	8.3723	10.1777	12.8841	4.50003	43.4227	48.318	4613.9	2340.46	3777.93	950.774	1209.55	131.691	19.6954	829.325	34.6701	26.8401	49.6205	2451.83	7541.01	12546.4	2475.37	1583.26	10746.7	1924.26
TATCACAGTGGCTGTTCTTT	dme-mir-6-3;dme-mir-6-2;dme-mir-6-1	miRNA	6.03692e-18	6.68851	1.73237	6.40099	1.7143	1.92005	1.62687	116.511	357.89	190.1	11.376	8.09969	2.07387	1.94522	20.4401	0.32102	0.137642	1.32764	400.442	177.922	50.3099	137.906	225.722	154.615	166.802
TATCGCAGTGGCTGTTCTTTTT	dme-mir-6-3;dme-mir-6-2;dme-mir-6-1	miRNA	2.15349e-17	7.94947	0.541366	4.26733	0.214287	0.738481	1.62687	222.464	289.607	127.354	36.9721	52.498	4.49338	0.486305	51.7013	0.642039	0.412925	2.32337	291.042	169.436	45.2343	133.717	196.208	138.061	492.64
TGGAAGGCTAGTGATTTTGTTGTT	dme-mir-7	miRNA	3.48063e-17	6.41759	2.8151	1.72334	1.28572	0.590785	1.46418	20.1585	31.2104	11.4326	0.43754	4.49983	1.72822	0.364729	4.20825	0.642039	0.412925	0.829774	111.196	89.5868	16.9184	105.717	98.0397	81.5923	41.4128
TATCACAGTGGCTGTTCTTTTTG	dme-mir-6-2;dme-mir-6-1;dme-mir-6-3	miRNA	6.2832e-17	8.08047	0.649639	6.23687	0.428575	0.443089	4.06718	324.576	337.452	201.665	49.0045	82.4969	3.1108	1.21576	82.662	1.6051	2.75283	4.48078	517.163	365.164	89.133	331.593	426.421	325.43	492.065
CGGAAGACTAGTGATTTTGTTGTT	dme-mir-7	miRNA	6.45166e-17	6.24529	2.8151	0.492384	1.92859	0.886177	1.3015	19.4386	30.8935	10.502	1.09385	3.89985	3.80209	0.243153	4.20825	0.802549	0.412925	0.33191	96.5536	80.2664	12.6442	76.1738	76.3529	70.4394	34.2231
TGGAAGACTAGTGATTTTGTTGTT	dme-mir-7	miRNA	9.76631e-17	6.70227	590.739	165.195	242.145	200.867	205.474	4737.49	7816.7	2875.69	276.088	982.163	616.803	31.002	1210.62	63.7224	82.9979	104.22	26158.9	21782.4	3840.38	22158.1	20561.4	18828.8	9470.73
TGGAAGACCAGTGATTTTGTTGTT	dme-mir-7	miRNA	7.3931e-16	6.8704	1.94892	0.41032	0.642862	0.295392	0.162687	13.199	21.5463	8.24209	0.87508	3.59986	1.90105	0.243153	4.05795	0.16051	0.137642	0.33191	75.9721	63.295	12.199	64.4886	61.2107	53.6514	28.6151
TCACTGGGCAAAGTGTGTCTT	dme-mir-3	miRNA	4.69515e-15	9.57275	0.108273	1.80541	0.214287	1.18157	0.976122	114.232	109.316	38.5517	16.189	25.199	5.53032	0.364729	42.0825	0.32102	0.688208	1.16168	60.9158	8.06838	1.51375	62.6146	283.468	3.99157	1258.2
ACCCTGTAGATCCGAATTTGTC	dme-mir-10	miRNA	7.52435e-15	7.29884	7.03776	10.4221	1.28572	1.62466	2.44031	77.2743	231.305	62.7462	21.4395	26.249	3.45645	0.729458	76.3496	0.802549	1.51406	2.82123	660.128	352.366	102.133	518.886	487.119	300.776	624.212
GGCGAATGTCGGTATGGTCTCA	dme-mir-286	miRNA	1.02633e-14	7.35518	0.974459	2.13366	0.214287	3.8401	2.11493	308.497	205.482	175.61	83.7889	35.8486	17.2822	0.729458	56.3604	3.69173	1.37642	3.65101	48.3459	28.2393	43.6316	51.3704	134.227	30.4063	488.47
ACCCTGTAGATCCGAATTTGTT	dme-mir-10	miRNA	1.1408e-14	7.25059	49.2643	95.1943	15.4287	22.3021	24.7284	1077.52	2377.85	521.246	176.329	433.184	19.5289	9.48296	775.971	7.38345	14.59	38.0037	5641.96	5375.07	1022.49	4560.95	2999.19	4779.78	4044.79
TATCACAGTGGCTGTTCTTTTC	dme-mir-6-2;dme-mir-6-1;dme-mir-6-3	miRNA	1.45945e-14	8.34127	7.14603	98.641	6.21433	27.0284	30.4225	3346.07	5270.59	2718.03	769.851	666.275	137.048	7.05143	1139.98	20.2242	11.6995	38.5015	5726.5	1831.94	770.943	3253.2	6768.85	1538.16	16555.9
TGGAAGACTAGTGATTTCGTTGTT	dme-mir-7	miRNA	1.45945e-14	6.18998	3.89784	1.72334	0.857149	0.886177	1.13881	21.4784	29.3092	12.8949	1.75016	4.34983	1.72822	0.364729	6.46266	0.802549	0.688208	0.663819	111.886	89.4477	14.158	101.859	91.6235	77.1312	47.1646
TATCACAGTGGCTGTTCCTTTT	dme-mir-6-1;dme-mir-6-3;dme-mir-6-2	miRNA	2.98538e-14	7.72783	0.757913	13.0482	0.857149	2.95392	3.57911	517.282	633.872	298.045	75.4756	114.446	11.0606	1.45892	129.554	2.72867	1.92698	5.97437	622.004	338.455	87.9755	347.688	460.812	287.98	1225.42
TGACTAGACCGAACACTCGTGCG	dme-mir-286	miRNA	7.15049e-14	8.00717	2.38201	23.4703	1.50001	22.4498	3.57911	548.12	523.289	274.382	151.608	497.531	19.1833	4.86305	726.373	13.9644	7.43264	15.9317	824.228	627.108	138.018	472.476	3072.34	1208.15	1688.58
AGGAAGACTAGTGATTTTGTTGTT	dme-mir-7	miRNA	8.27476e-14	6.34067	6.27985	1.31302	2.35716	1.03387	1.46418	42.9568	64.3219	25.9227	2.40647	9.89962	7.77701	0.607882	9.61885	0.481529	0.688208	1.16168	183.991	162.759	27.9598	175.608	125.886	130.548	73.0476
TGACTAGACCGAACACTCGTGC	dme-mir-286	miRNA	1.23403e-13	7.06707	2.92338	33.318	3.85717	13.588	7.80898	748.985	674.271	431.779	227.521	962.063	15.7268	11.9145	1141.04	17.9771	14.8653	25.0592	1375.37	1302.76	343.086	1146.24	701.42	1050.49	1073.86
TGACTAGACCGAACACTCGTGCTT	dme-mir-286	miRNA	1.56571e-13	8.14432	0.108273	13.7047	0.857149	2.80623	3.25374	292.179	334.918	128.151	12.9074	157.494	5.70314	2.18837	181.255	1.12357	2.20226	6.80415	1080.74	997.001	231.781	803.297	504.699	754.289	870.532
TGACTAGACCGAACACTCGTGT	dme-mir-286	miRNA	2.17907e-13	7.20994	1.51583	11.6531	1.07144	1.92005	1.95224	134.15	163.815	120.042	73.9442	160.494	6.9129	2.79626	410.905	6.5809	4.12925	4.97864	409.282	171.801	80.4958	305.908	338.391	121.391	636.29
TCTTTGGTTATCTAGCTGTATGA	dme-mir-9a	miRNA	7.39516e-13	7.75842	4.4392	39.9652	3.85717	5.76015	18.709	1373.9	2169.52	940.927	120.542	216.142	38.1938	9.11823	189.521	4.65478	3.9916	32.1952	1423.03	621.822	139.888	851.471	2307.01	478.636	4382.57
GGCGAATGTCGGTATGGTCTCT	dme-mir-286	miRNA	9.45056e-13	7.15354	4.54748	15.0998	1.7143	52.5798	45.5524	5015.39	3618.19	3657.36	1003.06	763.021	129.617	19.2091	642.058	30.6574	21.885	54.4332	1314.73	1596.84	1817.65	1109.87	1279.65	1862.65	2667.24
TGACTAGACCGAACACTTGTGCT	dme-mir-286	miRNA	1.13392e-12	6.30202	0.32482	3.77495	0.214287	0.886177	1.13881	50.2763	41.0329	21.5358	16.8453	111.446	0.864112	1.45892	110.016	0.642039	1.10113	3.15314	89.2327	75.3976	23.5967	54.5673	44.6568	43.0854	116.042
TGACTAGACCGAACACTCGTG	dme-mir-286	miRNA	1.75398e-12	6.50647	0.433093	3.69288	0.428575	1.03387	0.162687	26.998	39.2902	22.2005	7.65695	14.0995	0.518467	0.121576	13.9774	0.963059	0.137642	1.16168	94.4817	88.3348	16.6512	93.8117	63.7771	65.5087	40.6938
TCACTGGGCAAAGTGTGTCTC	dme-mir-3	miRNA	2.99756e-12	8.21584	0.649639	11.6531	0.214287	5.16937	11.3881	1119.28	953.897	343.376	80.7261	226.341	17.6279	2.5531	201.695	2.40765	0.825849	8.4637	597.003	183.069	22.7953	435.987	960.507	125.5	2542.14
TGACTAGACAGAACACTCGTGCT	dme-mir-286	miRNA	4.34188e-12	6.61899	0.32482	5.33416	0.214287	1.62466	0.813435	81.474	61.6286	35.2283	28.6589	163.944	2.59234	1.33734	162.919	1.76561	1.6517	2.98719	134.678	116.852	33.8367	86.7565	72.8882	78.4226	187.652
TATCACAGTGGCTGTTCTTTTA	dme-mir-6-3;dme-mir-6-2;dme-mir-6-1	miRNA	1.22763e-11	8.72422	2.49028	26.3426	1.50001	7.5325	7.15823	680.95	729.246	225.727	208.269	137.695	63.0802	1.94522	351.839	7.70447	2.61519	6.14033	349.472	92.369	28.0489	386.932	1351.13	73.0222	8428.94
TGACTAGACCGGACACTCGTGCT	dme-mir-286	miRNA	1.78096e-11	7.03421	0.108273	5.90861	0.214287	2.80623	0.650748	117.471	99.1762	50.1172	36.3158	242.391	5.01185	2.30995	235.662	3.37071	2.61519	4.97864	204.02	165.541	52.2688	138.237	94.9599	119.512	286.295
TGGCTAGACCGAACACTCGTGCT	dme-mir-286	miRNA	1.95315e-11	6.69942	0.216546	8.28847	0.428575	3.10162	2.11493	137.15	107.89	63.278	40.4724	301.189	5.87596	2.43153	271.733	3.2102	1.23877	5.64246	246.288	200.457	59.5704	161.718	107.664	147.923	314.766
TGACTAGACCGAACACTCGTGCT	dme-mir-286	miRNA	3.93775e-11	6.76647	37.7874	1755.1	70.0719	571.732	298.368	29953.2	23744	13277.6	8456.11	61228.1	916.996	582.472	58430.8	696.292	580.572	1236.7	50085.6	42711.6	12905.3	33188.6	23271.5	29919.8	63868
TGACTAGACCGAACACTCGTGTT	dme-mir-286	miRNA	4.57261e-11	6.59797	0.108273	4.43146	0.214287	0.886177	0.813435	55.9159	63.5298	26.1886	19.6893	96.2963	2.24669	1.33734	103.102	1.92612	0.963491	1.32764	101.941	80.5447	19.4116	62.9453	47.3516	51.6556	169.965
TGACTAGACTGAACACTCGTGCT	dme-mir-286	miRNA	5.19285e-11	6.54964	0.108273	5.90861	0.642862	1.18157	0.650748	83.3939	63.6882	31.506	27.7838	160.344	3.28363	1.21576	149.242	2.40765	1.6517	3.65101	133.158	111.566	29.4736	96.2369	61.8523	88.4015	167.808
TATCACAGTGGCTGTTCTTTC	dme-mir-6-1;dme-mir-6-3;dme-mir-6-2	miRNA	5.93918e-11	6.9177	1.94892	12.2275	0.857149	1.62466	2.11493	202.065	318.599	174.679	41.3475	35.2487	6.22161	1.21576	80.2573	3.04969	1.10113	3.81696	377.512	85.6917	32.8572	122.914	332.616	71.6134	716.959
CAAGAACTTTCTCTGTGACCCG	dme-mir-11	miRNA	7.88651e-11	5.88764	14.2921	1.31302	3.4286	3.6924	4.55524	43.6768	325.887	14.6231	1.09385	23.9991	8.29548	0.851035	37.5736	0.32102	0.825849	1.49359	121.141	173.053	4.54124	138.127	336.851	147.336	207.783
GTGTGATTTGTAGCAAAGTGAT	dme-mir-988	miRNA	9.30311e-11	4.85564	9.41977	1.39509	10.5001	3.9878	7.4836	78.7142	91.4132	34.2977	7.21941	18.1493	10.0237	1.09419	24.498	0.481529	1.51406	1.65955	93.1004	87.7784	40.7821	82.6778	79.946	99.7892	164.357
AGGAATGTAAAGAAGTATGGAG	dme-mir-1	miRNA	1.02734e-10	5.15481	0.32482	2.62605	0.642862	0.886177	0.488061	6.47952	14.1001	4.51986	1.53139	3.59986	0.518467	1.70207	1.05206	0.642039	0.412925	1.8255	25.0017	18.919	1.60279	27.6695	14.5006	15.9663	28.6151
AGGGAACTTCTGCTGCTGATATA	dme-mir-6-2	miRNA	2.01988e-10	6.7477	3.57302	11.3248	2.57145	72.5188	28.6329	3158.29	1516.16	2031.14	1269.3	1430.5	102.829	24.0721	999.91	42.0536	43.9077	64.2245	1104.91	2568.39	1684	558.461	481.344	2630.21	1510.7
TGGAAGACTAGTGATTTTGTTGTC	dme-mir-7	miRNA	2.05552e-10	6.60679	98.2038	21.747	21.0002	16.6897	16.5941	369.213	804.024	359.993	25.3773	65.5475	77.7701	2.43153	125.947	8.66753	8.53378	7.46797	3129.36	1443.68	394.643	2613.83	3535.46	1249.95	1498.48
TATCACAGTGGCTGTTCTTTT	dme-mir-6-1;dme-mir-6-3;dme-mir-6-2	miRNA	2.80755e-10	6.86724	6.82121	94.2916	5.1429	23.7791	33.8389	3144.97	3962.77	1927.45	477.575	633.876	55.9945	14.4676	858.933	19.7427	9.91019	54.7651	4156.23	1846.27	461.337	1226.5	2188.44	1463.73	4875.21
AGGGAATAGTTGCTGTGCTGT	dme-mir-6-1	miRNA	2.80755e-10	6.74676	0.541366	4.1032	0.214287	9.15716	7.32092	666.431	348.701	348.029	224.458	178.643	51.1554	5.10621	176.145	9.63059	3.85396	10.4552	96.8299	76.6496	84.2356	65.9217	133.329	76.3094	720.266
TATCACAGTGGCTGTTCTTTA	dme-mir-6-1;dme-mir-6-3;dme-mir-6-2	miRNA	3.72543e-10	7.44425	0.32482	3.03637	0.428575	1.32927	0.162687	43.4368	54.1825	17.9465	11.5948	8.39968	4.66621	0.364729	26.1512	0.802549	0.137642	1.16168	27.2118	6.53817	1.60279	16.9765	74.813	4.69596	400.18
CAAATTCGGTTCTAGAGAGGTTC	dme-mir-10	miRNA	3.94504e-10	6.30046	15.05	6.72925	1.28572	2.95392	2.60299	64.7952	207.541	58.4922	7.43818	12.5995	3.45645	0.607882	28.1051	0.802549	0.550566	1.49359	406.105	159.698	29.9188	219.041	473.901	102.489	463.737
TTCATCGGGCCATTCGCC	lincRNA	lincRNA	5.42312e-10	5.15556	0.757913	0.41032	0.214287	1.18157	0.488061	54.476	19.0114	161.252	6.12556	2.09992	5.87596	0.364729	1.35265	0.16051	0.412925	0.33191	8.14973	9.32037	23.8638	5.9528	8.72605	4.10897	33.2165
TGACTAGACCGAGCACTCGTGCT	dme-mir-286	miRNA	6.89861e-10	6.54743	0.32482	10.258	0.214287	3.10162	1.78956	143.509	113.276	59.5557	42.6601	290.389	3.45645	2.79626	283.906	3.2102	2.20226	7.96583	239.657	208.248	63.2212	167.119	120.368	144.518	320.662
ATAATTTTGAACGCATATCGCAGTCCATGCTG	NO_Annotation	NO_Annotation	9.22427e-10	-4.95866	7.14603	19.3671	47.1432	42.8319	35.3031	201.825	147.18	66.6014	64.5371	2.09992	5.53032	6.6867	16.6827	39.9669	15.1406	3.15314	7.04469	1.25199	0.44522	0.110237	0.769945	0.117399	1.00656
TGACTAGGCCGAACACTCGTGCT	dme-mir-286	miRNA	1.14585e-09	6.58025	0.108273	9.76562	0.428575	2.95392	1.46418	132.35	105.196	57.6946	32.5967	268.34	4.49338	3.03941	261.062	3.04969	3.85396	5.80842	239.381	191.694	54.4949	163.041	114.594	136.652	304.125
CAAATTCGGTTCTAGAGAGGTT	dme-mir-10	miRNA	1.20458e-09	6.34296	5.73848	8.69879	0.214287	3.39701	1.46418	91.6733	270.754	39.2164	11.8136	36.2986	1.03693	0.607882	81.159	0.481529	1.92698	3.48505	230.541	159.003	16.0279	95.4652	230.727	76.779	479.698
ACCCTGTAGATCCGAATTTGTA	dme-mir-10	miRNA	1.2904e-09	6.59974	3.68129	6.64719	0.214287	1.62466	0.650748	28.9179	64.4803	9.03971	8.09449	11.0996	1.20976	0.121576	33.3654	0.481529	0.412925	0.497864	81.4973	36.4468	8.45918	97.4495	141.67	32.2847	439.723
ACCCTGTAGATCCGAATTTGT	dme-mir-10	miRNA	1.3017e-09	4.81151	8.12049	6.23687	1.7143	5.16937	2.76568	46.6766	86.6603	17.5477	12.0323	25.649	4.66621	0.607882	47.944	0.32102	1.51406	2.65528	127.357	104.611	14.7813	68.2367	47.6083	92.98	143.075
CAAATTCGGTTCTAGAGAGGTTT	dme-mir-10	miRNA	1.6059e-09	6.25266	87.4848	72.2984	7.28577	24.6653	25.0538	910.013	2145.12	497.583	95.1649	189.443	29.5526	8.38877	289.618	5.77835	7.84557	22.5699	3649.01	2611.09	314.949	1862.34	2727.15	1704.87	2706.79
AGACTAGACCGAACACTCGTGCA	piRNA	piRNA	1.62501e-09	6.33281	0.32482	2.21573	0.214287	0.295392	0.162687	20.6385	16.635	7.84328	9.18834	36.8986	1.5554	0.607882	60.1178	0.963059	0.275283	1.16168	17.2664	10.0159	4.18507	17.0867	18.4787	6.45695	106.839
CGACTAGACCGAACACTCGTGCT	dme-mir-286	miRNA	1.66267e-09	6.50035	0.108273	9.84768	1.07144	2.95392	0.650748	148.309	107.89	56.3653	39.3786	277.489	5.3575	4.37675	262.565	3.69173	1.92698	6.14033	216.59	191.137	54.1387	150.033	97.9114	130.665	300.387
ATAAAGCTAGACAACCATTGAA	dme-mir-4	miRNA	1.70005e-09	7.16299	4.11438	92.4862	7.50006	62.4755	96.4734	10254.6	7341.57	3158.85	1449.79	2304.96	167.119	23.829	2355.42	35.4727	25.6013	154.504	5321.36	2268.88	350.744	856.542	2051.78	1521.02	13348.9
AGACTAGACCGAACACTCGTGCT	dme-mir-286	miRNA	1.70005e-09	6.26998	1.19101	16.7411	0.642862	5.16937	2.27762	238.782	211.819	119.909	55.5676	561.879	6.9129	5.95724	521.672	7.86498	6.19387	10.4552	294.772	292.826	72.4818	254.096	138.847	175.277	464.456
TGACTAGACCGAACACTCGTGCC	dme-mir-286	miRNA	1.90307e-09	7.2077	3.78956	189.158	6.85719	52.7275	24.4031	2590.73	2704.37	1805.68	930.21	4195.34	122.531	41.7007	6077.46	80.4154	50.7897	85.9646	6929.9	4068.41	1774.38	4451.59	3885.91	2772.5	9903.84
CAAGCGTTGGATTGTTCACCC	28S-rRNA	rRNA	2.20505e-09	5.29024	4.4392	2.29779	1.28572	4.43089	1.95224	3.35975	22.18	9.17265	2.40647	0.599977	6.9129	22.0053	0.450884	3.2102	1.23877	45.8035	18.7858	58.9826	124.929	99.7645	42.9886	109.064	7.9087
CAAGCGTTGGATTGTTCACCT	28S-rRNA	rRNA	2.90242e-09	4.69701	3.13992	0.902704	1.07144	1.62466	1.3015	1.07992	5.86185	5.31748	1.53139	1.04996	4.66621	6.80828	0.150295	2.56816	0.825849	11.2849	7.59721	9.32037	36.6861	37.7011	31.9527	16.9055	9.34664
TGGAATGTAAAGAAGTATGG	dme-mir-1	miRNA	3.80909e-09	6.30765	1.6241	22.2394	1.92859	1.03387	3.7418	49.5564	141.001	36.8235	12.2511	14.6994	7.94983	13.0087	13.6768	7.70447	1.92698	24.3954	437.737	308.129	28.5831	407.215	295.787	277.179	266.307
ATAAAGCTAGACAACCATTGAAA	dme-mir-4	miRNA	6.90019e-09	6.16687	0.108273	8.69879	1.92859	1.47696	4.71792	421.409	355.83	136.393	71.5378	74.2472	3.28363	0.243153	86.7199	1.44459	0.137642	4.14887	266.04	109.758	17.8088	46.6303	78.1495	73.9614	410.965
GCACTGGGTAAAGTTTGTCCTA	dme-mir-309	miRNA	9.20947e-09	6.16052	0.108273	2.79018	0.214287	1.18157	2.44031	204.465	147.338	62.3474	19.033	45.1483	1.90105	0.364729	38.6257	0.963059	0.825849	1.49359	41.9919	16.8323	2.2261	12.6773	31.8244	9.27452	182.475
GCGTCATCGTGTGAACTGCAGGACA	5.8S-rRNA	rRNA	9.61497e-09	4.14383	5.08884	3.11843	4.28575	2.36314	2.76568	5.03963	6.33713	5.98216	1.31262	0.749972	7.25854	6.07882	0.450884	6.74141	0.963491	15.7657	8.0116	17.1105	38.556	57.4335	29.0013	35.8067	17.9743
TCTTTGGTTATCTAGCTGTATG	dme-mir-9a	miRNA	1.26275e-08	6.48012	2.70683	54.1623	4.71432	3.8401	9.59853	597.676	952.788	468.071	73.9442	115.946	25.5777	16.1697	93.9341	4.81529	1.92698	36.676	1215.83	588.574	142.648	477.216	1032.75	452.456	1615.24
CAAGCGTTGGATTGTTCACC	28S-rRNA	rRNA	1.37653e-08	4.55821	5.63021	1.88747	3.21431	5.31706	2.60299	4.19969	11.5653	7.71034	3.06278	2.24991	12.9617	18.358	0.300589	2.40765	6.05623	43.978	15.0563	47.1583	114.154	73.969	27.8464	81.2401	13.2291
AGGGAATAGTTGCTGTGCTGTA	dme-mir-6-1	miRNA	1.37653e-08	6.07753	3.35647	6.64719	1.50001	65.2817	28.3075	3066.49	1257.6	1687.37	936.992	969.263	143.788	17.1423	686.996	36.1147	28.3542	39.8292	419.228	888.634	672.282	362.239	357.64	730.339	1359.29
GTGATTTCTGCCCAGTGCTCTG	28S-rRNA	rRNA	1.83092e-08	4.95153	10.1777	8.53466	7.92863	9.15716	8.29704	21.2384	63.5298	34.4307	8.96957	2.99989	30.9352	79.1462	1.95383	13.6433	6.60679	146.704	62.8496	98.3507	223.144	224.222	198.774	159.545	13.6605
ACTTGGATAACTGTGGTAATTCTA	18S-rRNA	rRNA	1.83092e-08	6.03329	13.6424	3.61082	2.35716	6.05554	2.60299	4.79965	17.4271	16.7501	0.65631	1.64994	25.9234	27.2331	0.751473	4.9758	4.12925	38.6675	40.3343	191.276	466.947	522.744	92.2651	249.003	23.0071
AACTGAAACTGTTCACATGAAC	18S-rRNA	rRNA	2.39531e-08	5.67403	5.19711	0.82064	1.07144	2.95392	0.650748	2.7598	12.199	8.24209	1.53139	1.49994	7.77701	5.71409	0.150295	4.17325	2.89047	18.255	22.2391	53.2791	128.312	138.788	38.6256	72.2004	7.62111
GTGTTGTAAGTGGTTGAGC	28S-rRNA	rRNA	2.60651e-08	4.58807	0.866186	2.37986	0.642862	1.92005	0.650748	2.03985	14.5754	5.31748	2.40647	1.34995	11.0606	42.3086	2.40471	4.01275	1.92698	83.3093	5.24898	15.0239	25.1994	23.0395	21.1735	23.9494	3.59486
CTTAAAACAGCAGGACGGTGATC	28S-rRNA	rRNA	2.7508e-08	5.57117	8.77013	5.2521	1.50001	4.13549	3.41643	3.47974	10.4563	13.9584	3.71909	1.19995	12.2704	13.8597	1.20236	14.4459	5.23038	21.2422	65.7504	119.913	293.222	261.372	65.317	191.478	13.2291
GCAGGACGGTGATCATGGAAGTCGAAATCC	28S-rRNA	rRNA	2.7508e-08	7.50855	13.4259	2.0516	3.00002	2.06775	1.46418	2.7598	7.60456	6.51391	1.53139	0.299989	8.12265	12.2792	3.45677	9.47008	2.20226	8.62965	139.098	1176.45	1021.07	335.451	37.984	1950	6.61455
GTGATTTCTGCCCAGTGCTCTA	28S-rRNA	rRNA	3.22115e-08	4.18491	1.08273	1.06683	0.857149	1.62466	1.3015	1.79987	5.22814	1.86112	0.65631	0.149994	6.04879	3.64729	0.450884	1.92612	0.550566	9.12752	2.90075	3.33864	9.34962	13.6694	22.3284	4.34376	5.46419
TCTCCGGACGTGATCACTG	18S-rRNA	rRNA	3.36406e-08	5.14488	6.0633	0.328256	3.21431	3.39701	2.11493	1.67988	8.87199	7.44447	1.96893	1.34995	12.0976	5.59251	0.751473	9.95161	3.02811	11.7828	14.5038	45.3498	109.969	101.969	32.466	90.9842	15.6736
ACCGGTGGAGTTCTTATATGTGATC	18S-rRNA	rRNA	4.00943e-08	4.79512	0.649639	0.082064	0.428575	0.147696	0.162687	0.599956	2.69328	1.72818	0.21877	0.149994	1.5554	1.58049	0.150295	1.12357	0.688208	1.99146	2.76262	2.92131	13.8909	7.05517	5.51794	2.70018	2.5883
CCATGCAAGGGAACGTGAGCTG	28S-rRNA	rRNA	4.34766e-08	4.92715	5.19711	1.39509	1.50001	2.06775	2.60299	1.79987	8.07985	3.85517	3.93786	0.149994	9.33241	5.59251	0.150295	4.01275	0.412925	11.7828	9.53104	40.7592	59.7485	82.8982	26.5631	65.1565	7.47731
CAATGAGGGACCAGTACATGAGGACTCTATT	NO_Annotation	NO_Annotation	4.88339e-08	-5.04803	3.46474	35.944	15.0001	19.6436	19.3598	8.1594	2.69328	4.12104	43.9728	16.6494	8.64112	19.3306	59.216	55.2154	29.4553	3.65101	1.10505	0.83466	0.712352	0.330711	0.256648	0.117399	0.575178
GACCGAAACAGTTCTGAC	28S-rRNA	rRNA	5.4779e-08	4.93715	1.08273	1.47715	0.642862	1.77235	1.3015	2.99978	7.60456	3.5893	1.75016	0.449983	2.24669	11.4282	0.901767	4.01275	0.275283	27.2166	13.675	29.3522	80.0505	32.7404	7.31448	43.9072	1.86933
ATAAGGATTGGCTCTGAAGATTGA	28S-rRNA	rRNA	7.79313e-08	4.55075	11.3687	6.56512	6.00004	5.16937	6.83285	5.15962	10.2978	9.17265	1.96893	8.84966	38.1938	41.5791	1.20236	38.3618	18.9945	47.9609	12.4318	49.9405	100.353	201.844	54.1528	89.5755	33.3603
CTTATGGGACATGTGCTT	18S-rRNA	rRNA	7.90443e-08	5.15421	18.1899	4.34939	5.78576	10.7818	5.85673	7.31946	20.9125	22.9981	7.65695	3.89985	46.6621	49.4816	3.00589	17.4956	7.98321	54.7651	59.2582	182.373	351.813	370.066	89.827	241.49	37.5304
AAGAGGTGTAGAATAAG	28S-rRNA	rRNA	7.98369e-08	3.52099	3.46474	1.55922	2.57145	4.28319	3.57911	2.39982	5.86185	6.1151	1.31262	0.449983	13.8258	0.972611	0.601178	3.04969	1.23877	2.48932	9.94544	12.2417	21.2815	28.9923	14.3723	16.4359	15.0984
GTGCTGATAGATTTATATGATTA	28S-rRNA	rRNA	8.27303e-08	4.0373	4.65575	1.88747	2.78573	3.10162	3.57911	2.39982	5.38656	5.18454	2.40647	1.79993	8.64112	7.41616	0.300589	15.5695	3.85396	12.6126	17.957	44.3761	102.312	31.1971	17.0671	62.5737	11.0722
TGATGGTAGTATCTAGGACT	18S-rRNA	rRNA	1.01941e-07	4.0895	7.25431	1.80541	3.64288	3.54471	1.95224	3.11977	8.07985	7.97621	4.15663	3.14988	21.6028	3.16099	0.601178	11.2357	4.26689	9.95729	15.6088	26.2918	69.3653	53.4649	27.0764	36.5111	28.9027
TGGGACATGTGCTTTTATTAGGC	18S-rRNA	rRNA	1.01941e-07	4.4121	5.19711	1.1489	2.57145	1.77235	2.27762	2.7598	8.71356	6.1151	5.03171	1.34995	9.15959	2.67468	0.751473	24.7185	9.22198	6.9701	16.0232	34.9166	98.1265	50.709	15.6556	50.599	12.7977
CTTTTTGATCCTTCGATGTCGG	28S-rRNA	rRNA	1.01941e-07	4.89395	4.00611	2.0516	3.85717	2.51083	2.76568	2.7598	5.06971	8.24209	3.06278	0.749972	4.49338	0.972611	0.300589	0.642039	1.6517	1.32764	17.5426	60.5128	84.6808	77.4966	15.5272	103.429	4.31383
GTTATTGTGGGCCGGTACTATTACTTTG	18S-rRNA	rRNA	1.02118e-07	4.00282	1.40755	0.656512	1.50001	0.738481	0.488061	0.959929	4.27757	2.5258	1.96893	0.599977	2.76516	3.52571	0.150295	4.01275	1.10113	3.98292	2.90075	7.09461	10.5962	9.81109	9.75264	11.8573	2.87589
GTACATGAGGACACGGCC	NO_Annotation	NO_Annotation	1.17741e-07	-5.33965	1.6241	35.5337	16.7144	19.939	31.0732	12.3591	2.37643	2.12699	44.8478	69.4474	6.56725	21.3974	38.3251	31.2994	45.0088	10.2892	2.2101	0.41733	1.60279	0.110237	0.128324	0.234798	0.718972
TTAGATCGTTAACAGTTACTTGGATAAC	18S-rRNA	rRNA	1.22317e-07	4.108	3.78956	0.82064	1.28572	3.24932	1.62687	3.23976	9.03042	3.98811	0.43754	1.04996	22.6397	5.71409	0.150295	5.29682	2.20226	3.15314	9.53104	12.7981	27.5146	35.7168	14.1157	19.0186	14.2357
TGACTAGACCGAACACTCGTGCA	dme-mir-286	miRNA	1.34539e-07	7.02819	3.89784	184.398	3.64288	51.8414	24.4031	2503.98	1810.68	940.662	872.673	3656.11	154.33	36.4729	6072.35	74.316	49.8262	63.3947	2883.35	1191.89	532.305	2071.79	2667.73	845.86	13121.2
TCACTGGGCAAAGTGTGTCTCA	dme-mir-3	miRNA	1.40752e-07	7.77405	2.92338	50.3052	1.07144	22.8929	36.4419	3690.09	2689.16	654.581	580.834	1316.8	107.323	11.5498	996.753	13.0013	10.8737	48.1269	434.284	91.9517	10.062	200.411	760.321	48.251	11569.7
TCTCCGGACGTGATCACTGTGA	18S-rRNA	rRNA	1.42215e-07	4.93609	12.5597	8.78085	3.4286	10.6341	3.90449	7.19947	32.3194	15.6866	11.8136	3.59986	47.1805	74.4047	0.601178	15.73	6.19387	125.462	26.6593	63.4341	170.964	279.561	106.894	141.114	26.1706
CTCCGGACGTGATCACTG	18S-rRNA	rRNA	1.42215e-07	5.69249	14.4003	2.46192	2.78573	7.8279	4.06718	4.31968	18.3777	15.8195	3.93786	0.599977	17.9735	20.668	2.10412	11.8777	3.02811	38.0037	44.8926	179.591	423.137	373.262	71.4766	320.147	13.3729
CAGTGCTCTGAATGTCAAAGTGAAGA	28S-rRNA	rRNA	1.53936e-07	3.54152	2.8151	5.66242	7.92863	4.72628	3.90449	5.99956	14.7338	6.1151	3.71909	4.04985	24.1951	70.7574	2.25442	18.7796	12.2501	84.8029	12.5699	17.5279	35.6176	44.646	32.3377	28.528	14.667
CCTTAGATCGTTAACAGTTACTTGGATAAC	18S-rRNA	rRNA	1.56587e-07	3.77493	3.57302	1.88747	3.4286	2.06775	1.3015	2.51981	13.9417	4.65279	1.31262	0.299989	11.4063	16.2912	0.901767	9.47008	0.550566	15.1019	8.56413	18.919	32.5011	23.1498	12.9607	31.1107	9.92182
TACATGAGGACTTCTTC	NO_Annotation	NO_Annotation	1.59359e-07	-5.27477	1.6241	32.087	21.8573	18.0189	22.6135	9.35931	2.85171	4.78573	33.253	45.5983	3.80209	23.2211	40.7298	34.3491	38.9526	11.4509	4.14393	1.11288	1.95897	0.110237	0.128324	0.704394	0.143794
TCTCCGGACGTGATCACTGTGAC	18S-rRNA	rRNA	1.64547e-07	5.33796	13.9672	9.60149	5.1429	10.9295	4.71792	7.31946	42.3004	23.6628	8.31326	1.34995	36.4655	66.9886	2.55501	12.3593	6.46915	113.347	56.3575	158.446	426.699	361.136	137.05	331.065	10.9284
TCATGCTTGGGATTGTG	18S-rRNA	rRNA	1.65127e-07	5.56579	15.2665	2.87224	3.64288	6.05554	2.44031	6.11955	11.7237	18.4782	3.50032	0.449983	11.9247	19.2091	0.601178	8.82804	1.6517	37.1739	56.4956	175.557	308.003	339.089	81.9992	266.144	16.824
TTGGCTCTGAAGATTGA	28S-rRNA	rRNA	1.65413e-07	4.74863	8.8784	2.37986	4.28575	3.6924	2.60299	2.51981	6.33713	4.91867	0.21877	4.64982	18.492	17.8717	2.40471	12.6803	4.9551	17.0933	11.3267	45.489	99.195	152.017	26.6914	65.9783	22.5757
AATCCGACTGTCTAATTAAAACAAAGCA	28S-rRNA	rRNA	1.67365e-07	4.33852	6.71294	2.95431	2.57145	3.9878	3.09105	2.27983	10.1394	9.03971	2.40647	3.44987	22.6397	9.36138	2.25442	17.3351	8.12085	10.2892	12.9843	38.3943	74.7969	89.292	29.8995	44.2594	14.0919
TACTTGGATAACTGTGGTAATTCTA	18S-rRNA	rRNA	1.67365e-07	5.4469	12.3431	5.17003	1.28572	12.1111	3.90449	7.31946	30.2598	19.8076	3.06278	2.99989	44.5882	46.5637	1.20236	6.90192	3.9916	57.7523	45.0307	161.228	368.019	357.499	108.177	208.266	18.4057
CCAAGCGTTGGATTGTTCACC	28S-rRNA	rRNA	1.67365e-07	4.56884	5.19711	2.13366	1.50001	2.95392	2.44031	2.51981	7.2877	7.97621	3.06278	1.04996	4.83903	5.22778	0.450884	2.24714	4.26689	15.2678	8.56413	39.7854	79.6944	59.6382	15.9122	77.6008	9.20285
GTCATCGTGTGAACTGCAGGACA	5.8S-rRNA	rRNA	1.78687e-07	4.04193	2.59856	0.984768	1.28572	1.62466	1.46418	3.59974	7.60456	3.85517	0.87508	0.599977	2.76516	10.4556	1.50295	2.88918	1.10113	19.0848	5.66337	19.1972	26.6242	22.4883	15.2706	17.3751	3.88245
GTATGACGCTACGTCCGTTGGATTATG	28S-rRNA	rRNA	1.83199e-07	3.53289	4.22266	1.88747	3.85717	2.95392	2.60299	1.67988	6.17871	4.51986	2.62524	1.79993	18.3192	4.01202	0.150295	7.38345	4.40453	5.47651	6.07777	16.8323	32.2339	26.7876	13.6024	27.4714	11.9349
AAGCGTTGGATTGTTCACCC	28S-rRNA	rRNA	1.83199e-07	4.52527	4.87229	6.72925	6.42862	5.16937	4.39255	10.1993	33.1115	13.4266	4.59417	1.49994	11.7519	31.9746	1.95383	2.08663	3.85396	85.1348	27.9025	86.5264	162.238	87.5282	52.8696	138.179	6.03937
CAGTGCTCTGAATGTCAAAGTGAAGAAATTC	28S-rRNA	rRNA	1.93196e-07	4.18011	1.6241	0.902704	1.7143	2.21544	1.46418	3.95971	10.9316	3.05755	1.75016	0.899966	7.77701	18.2365	1.95383	8.34651	1.37642	9.29347	5.24898	22.6749	7.21256	12.2363	10.2659	38.5069	2.5883
GATGGAAGACCGAAACAGTTCTGAC	28S-rRNA	rRNA	1.96289e-07	4.6877	2.38201	1.80541	0.214287	2.80623	0.813435	0.839938	8.71356	2.92461	2.40647	0.149994	9.33241	18.4796	0.150295	2.24714	0.963491	25.2251	6.49216	18.5016	42.6521	36.9294	29.7712	25.1234	4.31383
ATGCAAGGGAACGTGAGCTGG	28S-rRNA	rRNA	1.97865e-07	4.64419	4.33093	2.70811	1.7143	1.62466	0.488061	1.43989	13.7833	6.38097	1.96893	0.599977	10.715	29.2999	1.65324	4.9758	3.16576	54.1013	4.14393	15.7194	34.46	52.2523	40.2938	32.8717	8.62767
GTGTTATTGTGGGCCGGTACTATTACTTTG	18S-rRNA	rRNA	2.1985e-07	5.35032	3.13992	1.1489	0.857149	2.36314	0.650748	2.63981	12.199	3.85517	5.90679	0.449983	6.56725	33.5551	1.20236	4.01275	3.71632	26.0549	11.1886	56.0613	59.3033	22.8191	16.1689	131.017	2.44451
TGACGCTACGTCCGTTGGATT	28S-rRNA	rRNA	2.3865e-07	4.72536	12.9928	3.2005	7.92863	6.20324	3.41643	2.03985	15.3676	14.3572	2.1877	5.2498	20.393	19.3306	2.55501	37.3988	16.7923	31.0336	26.1068	87.6393	265.084	200.852	53.5112	125.969	24.0137
ACTGTGCGTCATCGTGTGAACTGCAGGACACATG	5.8S-rRNA	rRNA	2.40949e-07	4.56901	1.84064	0.656512	0.214287	0.738481	0.488061	0.479965	6.02028	3.98811	0.43754	0.299989	3.28363	0.607882	1.05206	10.5936	0.412925	0.33191	2.76262	13.911	10.2401	10.0316	11.1642	25.2408	2.73209
CTCCGGACGTGATCACTGTGACGC	18S-rRNA	rRNA	2.51761e-07	5.08884	8.77013	1.39509	2.14287	4.87397	1.3015	2.51981	8.55513	5.0516	2.40647	1.04996	22.1213	11.0634	0.901767	13.4828	7.01972	17.5912	13.3987	51.0534	130.004	158.852	39.2672	81.4749	15.8174
AGGACGGTGATCATGGAAGT	28S-rRNA	rRNA	2.56098e-07	4.2023	5.95503	3.03637	1.92859	8.12329	2.76568	3.11977	10.4563	6.77978	5.25048	3.44987	12.4432	25.6526	0.450884	11.8777	2.47755	38.8334	19.6146	37.5597	115.223	75.9533	41.1921	44.3768	13.8043
GAATCCGACTGTCTAATTAAAACA	28S-rRNA	rRNA	2.68408e-07	4.00758	3.46474	1.1489	1.92859	2.51083	2.76568	2.03985	6.17871	3.98811	4.15663	7.04973	15.8997	3.16099	0.601178	22.1504	8.67142	3.48505	6.35403	8.48571	41.3164	42.331	16.0405	10.6833	11.3598
ACCAAGCGTTGGATTGTTCACCT	28S-rRNA	rRNA	2.74166e-07	4.51638	2.38201	0.574448	0.857149	1.32927	0.650748	0.839938	4.43599	4.65279	1.09385	0.149994	5.18467	2.91783	0.150295	1.92612	0.550566	3.98292	3.45328	6.12084	22.4391	29.6538	13.0891	14.5575	3.01968
TTCATGCTTGGGATTGTG	18S-rRNA	rRNA	2.79091e-07	5.09086	14.6169	4.51352	3.4286	7.38481	3.25374	9.35931	26.4575	18.2124	11.1573	3.74986	33.0091	81.9425	2.7053	13.3223	8.67142	139.236	42.2681	116.991	230.268	249.025	99.7079	180.325	15.8174
GAGATATGGTAGATGGGCTAGAAGAGCATGAC	28S-rRNA	rRNA	2.79091e-07	6.30258	5.73848	5.17003	0.857149	3.54471	0.976122	7.55944	46.8948	10.3691	14.4388	1.04996	16.591	83.7661	1.35265	10.4331	2.61519	43.978	32.7371	223.828	209.877	80.8037	49.5332	583.121	2.15692
CTTAGATCGTTAACAGTTACTTGGATAAC	18S-rRNA	rRNA	2.79091e-07	3.74574	4.4392	2.13366	2.57145	3.6924	2.11493	2.15984	8.71356	5.84922	0.65631	0.599977	23.5039	11.7929	1.50295	9.7911	5.6433	13.2764	10.9124	25.0398	44.522	34.2837	14.7573	30.9933	10.7846
GTTGATCCTGCCAGTAGTTATATGC	18S-rRNA	rRNA	2.79091e-07	3.94354	0.866186	0.328256	0.428575	0.443089	0.813435	0.359974	2.53485	2.12699	0.21877	0.149994	1.20976	5.47094	0.450884	0.802549	0.688208	10.1232	3.17701	5.14707	8.9044	6.17327	3.46475	8.33533	2.01312
CTTGGATAACTGTGGTAATTCTA	18S-rRNA	rRNA	2.94752e-07	5.72987	17.432	2.13366	2.14287	5.02167	2.44031	2.03985	20.1204	14.4901	1.53139	0.449983	30.9352	9.96926	0.751473	5.93886	2.61519	22.072	31.0795	104.75	270.516	485.153	105.611	136.418	32.3538
TCTCCGGACGTGATCACTGTG	18S-rRNA	rRNA	2.95721e-07	5.43685	19.0561	1.96954	3.4286	5.16937	4.22986	4.31968	19.0114	18.7441	7.00064	3.59986	37.3296	26.99	1.95383	21.3478	8.9467	49.6205	41.0249	131.737	261.255	384.066	90.0836	214.723	34.6545
AACGACAATGGATGTGATGC	28S-rRNA	rRNA	3.04323e-07	3.51565	4.65575	3.69288	4.28575	6.79402	2.27762	3.95971	12.6743	6.77978	4.3754	0.749972	18.8376	31.2451	1.05206	7.38345	6.33151	39.6632	14.5038	14.8848	30.7202	40.2365	24.8949	26.4148	15.6736
AAGGATTGGCTCTGAAGATTGAGAT	28S-rRNA	rRNA	3.06557e-07	4.36877	11.8018	4.02114	4.28575	5.31706	5.36867	3.23976	16.0013	10.9008	10.501	5.54979	41.6502	45.348	2.40471	47.1899	17.6181	45.8035	13.9512	21.1447	90.0235	152.458	59.5424	34.3979	42.9945
AATGTGATTTCTGCCCAGTGCTCTG	28S-rRNA	rRNA	3.1153e-07	4.64071	6.38812	4.26733	2.35716	2.06775	4.22986	8.63936	25.1901	12.8949	3.93786	1.19995	12.0976	18.1149	0.450884	4.33376	2.61519	43.8121	15.3326	23.5096	58.68	88.1896	82.7691	47.664	6.75834
GTCCTGGGCTGCACGCGCG	18S-rRNA	rRNA	3.20987e-07	3.7243	1.19101	0.656512	0.214287	1.32927	0.976122	1.07992	2.69328	1.86112	0.21877	0.299989	2.07387	2.30995	0.300589	0.963059	0.412925	3.3191	3.72954	6.53817	13.2676	9.48038	4.87632	7.74834	4.02624
CCGACTGTCTAATTAAAACAAAGCA	28S-rRNA	rRNA	3.26129e-07	4.31966	9.85286	7.63195	5.35718	5.90785	4.71792	4.19969	10.9316	8.10915	3.93786	6.59975	38.0209	29.5431	5.5609	36.2752	19.5451	26.8847	15.8851	40.6201	96.9689	163.151	60.0557	49.8946	26.4582
AAGCGTTGGATTGTTCACCT	28S-rRNA	rRNA	3.48081e-07	3.86003	3.57302	3.36463	2.14287	1.77235	3.09105	2.03985	12.199	7.17859	2.1877	0.749972	9.15959	11.3066	1.35265	3.04969	2.06462	20.0805	10.498	13.911	45.4124	32.5199	31.5678	21.0144	7.62111
TACATGAGGACTTAGTG	NO_Annotation	NO_Annotation	3.5366e-07	-3.75942	5.08884	25.5219	16.2858	18.6097	19.3598	8.39938	3.327	3.45636	29.3152	42.1484	5.01185	13.2518	30.8104	36.7567	37.8514	7.46797	2.2101	1.3911	1.4247	0.551185	0.641621	0.704394	0.862767
ATCCGACTGTCTAATTAAAACAAA	28S-rRNA	rRNA	3.72643e-07	4.10952	5.41366	4.1032	3.00002	2.80623	1.95224	2.03985	7.12928	4.38692	3.28155	1.79993	24.0223	17.9933	1.05206	17.6561	7.43264	27.0506	8.70226	20.3101	50.4879	68.8981	22.8417	30.6411	15.386
CATATCCGAGGCCCTGTAAT	18S-rRNA	rRNA	3.72643e-07	4.98418	4.4392	2.46192	2.35716	1.77235	0.650748	2.27983	6.49556	9.30558	1.75016	0.599977	11.2335	4.98463	0.901767	2.56816	2.20226	11.4509	14.6419	65.3817	408.623	33.7325	15.5272	138.296	6.61455
AGAGAGATATGGTAGATG	28S-rRNA	rRNA	3.83042e-07	3.53718	4.87229	3.2005	4.92861	2.21544	2.76568	2.27983	6.65399	4.65279	5.25048	3.29987	14.5171	11.185	0.300589	10.4331	2.33991	14.604	8.84039	13.0763	33.8367	35.2758	22.2001	19.136	16.6802
ACGTGCAAATCGATTGTCAGAATTGA	28S-rRNA	rRNA	3.83042e-07	4.58012	8.77013	1.64128	2.57145	2.51083	2.11493	1.79987	8.23827	6.64685	0.21877	0.749972	20.7387	1.58049	3.30648	10.7542	4.54217	2.65528	12.8462	23.6487	56.8991	105.166	30.4128	39.9157	27.0334
AGTGCTGATAGATTTATATGATTAC	28S-rRNA	rRNA	3.91814e-07	4.52771	7.90395	1.06683	2.35716	3.39701	2.44031	3.83972	13.9417	11.5655	0.87508	0.749972	21.0843	3.89044	0.901767	10.2726	3.57868	4.97864	26.383	58.9826	120.387	64.5989	22.97	90.1625	16.824
ATGGTAGTATCTAGGACT	18S-rRNA	rRNA	4.00649e-07	4.05304	7.14603	3.93907	2.35716	4.28319	4.88061	4.43967	9.66413	9.97027	4.15663	0.449983	13.4801	8.38877	0.450884	6.09937	2.20226	14.2721	11.8793	35.7513	82.4547	81.2447	26.9481	44.8464	17.9743
AGGGACAGTACATGAGGACTCAAAT	NO_Annotation	NO_Annotation	4.22518e-07	-3.88044	4.22266	34.4669	26.1431	26.2899	23.1016	9.23932	4.75285	5.0516	40.6912	40.4985	4.83903	17.3854	48.0943	58.7466	41.1548	9.12752	3.45328	3.06042	4.00698	0.661422	0.513297	1.05659	1.15036
CTGACTTGATCTCGGTGTTCA	28S-rRNA	rRNA	4.534e-07	4.89093	8.8784	0.738576	1.92859	3.24932	1.62687	1.79987	8.23827	6.64685	0.43754	1.94993	31.108	5.59251	2.55501	10.7542	5.23038	9.79134	12.7081	23.5096	61.2623	126.552	38.8822	35.3371	32.4975
CCTTGGAGGACTGAAGTG	28S-rRNA	rRNA	4.7038e-07	5.08652	7.6874	0.82064	1.92859	1.32927	0.813435	3.71973	6.02028	6.91272	2.1877	1.49994	16.9366	4.1336	1.05206	11.0752	3.16576	5.47651	12.2937	21.562	51.2003	118.395	37.214	34.0457	23.1509
CAAGGGAACGTGAGCTG	28S-rRNA	rRNA	4.70734e-07	5.24076	7.36258	0.82064	1.28572	1.62466	1.13881	2.51981	8.87199	7.97621	1.53139	1.19995	7.08572	10.2124	0.751473	2.88918	0.688208	16.4295	13.8131	43.1241	86.3727	118.505	31.0545	75.8398	8.91526
TTTTGATGGTAGTATCTAGGACC	18S-rRNA	rRNA	4.70734e-07	4.23247	2.70683	0.656512	1.50001	0.738481	0.650748	0.959929	3.01014	3.19049	0.43754	0.299989	2.76516	1.45892	0.601178	1.76561	0.275283	2.82123	5.93964	8.20749	30.6311	25.2443	11.5492	12.0921	5.46419
CAATGAGGGACAGTACATGAGGACGTAGAA	NO_Annotation	NO_Annotation	4.70734e-07	-4.33742	2.70683	25.2757	14.3572	17.5758	13.6657	7.55944	4.27757	3.5893	23.6272	15.7494	2.76516	16.8991	27.2033	34.8306	15.1406	3.15314	3.03888	2.50398	0.979484	0.330711	0.384973	0.586995	0.287589
ATAAAGAAGCCGTCGAGA	28S-rRNA	rRNA	5.08511e-07	4.26583	7.14603	5.00591	1.7143	2.80623	2.60299	7.79943	30.1014	11.0338	6.34433	5.69978	64.8084	77.9304	2.7053	7.54396	7.295	161.972	15.7469	20.8665	35.9738	62.9453	71.22	27.1192	20.994
ATTGAATTATTTAGTGAGGTCTCCGGACGTG	18S-rRNA	rRNA	5.11591e-07	3.26612	1.73237	0.984768	2.14287	1.03387	1.62687	0.239982	6.02028	3.32342	5.90679	2.6999	14.6899	8.99665	1.50295	31.9415	3.71632	4.14887	3.59141	6.53817	4.71933	6.61422	6.67286	13.5009	5.46419
ATAAGGATTGGCTCTGAAGATTGAG	28S-rRNA	rRNA	5.15134e-07	5.00125	12.5597	6.72925	4.92861	3.9878	2.11493	3.95971	9.18885	9.17265	8.53203	7.49972	24.1951	35.9866	4.05795	38.5224	19.2698	33.6888	16.2995	70.1114	144.073	254.096	43.8869	149.801	23.5823
ATAAGGATTGGCTCTGAAGA	28S-rRNA	rRNA	5.22648e-07	5.0405	22.8456	5.58035	7.07148	7.5325	6.18211	5.03963	14.7338	14.2242	7.21941	6.29976	47.1805	64.4355	2.10412	37.0778	17.2052	72.6882	24.5873	122.973	222.699	432.35	75.3263	217.893	43.1383
TAAGGATTGGCTCTGAAGATTGAGATAGT	28S-rRNA	rRNA	5.22648e-07	3.75944	3.13992	2.54398	4.07146	2.36314	1.13881	2.15984	4.11914	5.31748	3.93786	0.749972	13.4801	2.43153	0.450884	13.3223	5.23038	3.48505	5.24898	10.2941	19.6787	36.7089	15.5272	11.8573	12.9415
GATGGTAGTATCTAGGACT	18S-rRNA	rRNA	5.22648e-07	3.81386	6.92949	1.80541	3.4286	5.31706	2.76568	3.59974	13.6248	8.6409	1.75016	0.149994	19.7018	22.2485	0.601178	11.8777	3.3034	40.327	15.0563	24.2051	61.9746	53.024	27.9747	25.8278	20.1312
TACATGAGGACCACACT	NO_Annotation	NO_Annotation	5.22648e-07	-5.16395	1.40755	27.2453	12.8572	14.1788	14.3165	2.87979	1.74271	1.19643	25.1585	25.049	5.01185	9.2398	25.5501	29.2128	26.1519	5.97437	0.414393	0.41733	0.267132	0.110237	0.128324	0.234798	0.431383
CGGACGTGATCACTGTGACGCCTTGCGTG	18S-rRNA	rRNA	5.26418e-07	4.02069	5.08884	2.29779	3.00002	2.36314	1.3015	1.67988	7.92142	3.98811	1.75016	3.74986	15.2084	7.78089	2.40471	20.5453	11.5619	6.80415	8.14973	11.6852	38.7341	48.7248	22.3284	21.7188	12.0787
TGCCATACTGCGATCCACTGAAG	28S-rRNA	rRNA	5.27324e-07	3.60391	1.08273	0.738576	0.214287	1.62466	0.813435	1.07992	3.96071	1.19643	1.53139	0.599977	6.39443	6.44355	0.150295	1.28408	1.78934	15.5998	1.65757	2.92131	11.5757	6.50398	5.00465	9.97892	3.59486
TCGTAGTTGAACTTGTGC	18S-rRNA	rRNA	5.28274e-07	4.18494	9.20322	4.59559	3.00002	4.57858	4.06718	4.31968	7.2877	8.10915	6.34433	3.29987	27.9972	43.6459	1.80353	14.6064	7.295	54.1013	18.6477	53.14	89.3111	95.355	37.0857	69.2654	17.2553
ATAAAGTGCTGATAGATTTATATGATTAC	28S-rRNA	rRNA	5.35246e-07	4.76033	4.4392	1.88747	2.14287	4.43089	1.46418	6.59951	17.9024	9.17265	5.46925	0.449983	15.3812	10.0908	0.601178	5.29682	0.825849	5.47651	34.809	84.9962	47.4604	24.9136	15.1423	145.81	6.47075
ATGTCGGCTCTTCCTATCATTGTGAAGC	28S-rRNA	rRNA	5.3615e-07	4.13533	4.11438	1.1489	3.21431	3.10162	3.09105	3.11977	6.33713	6.24804	3.28155	0.899966	7.94983	5.71409	3.45677	7.22294	7.84557	5.47651	7.73534	27.6829	48.0838	49.9374	16.2972	38.0373	5.32039
AAGGATTGGCTCTGAAGATTGAGATA	28S-rRNA	rRNA	5.39255e-07	4.20039	5.95503	7.22163	4.50003	5.31706	2.44031	4.67966	17.744	7.17859	13.345	9.44964	35.9471	142.487	4.35854	28.4102	15.6911	114.011	11.1886	18.7798	32.8572	109.686	50.5598	25.4756	20.994
ACAGTACATGAGGACAACTCT	NO_Annotation	NO_Annotation	5.50923e-07	-3.92983	5.52193	51.5362	35.786	28.9485	28.1449	11.3992	4.91128	9.70439	62.1307	69.7473	12.2704	33.6767	49.7475	63.5619	56.7083	17.5912	3.03888	3.33864	2.58228	0.440948	1.15492	1.40879	1.43794
CTGCTTGGTCTACATATGGTTGAGGGTTGTA	5.8S-rRNA	rRNA	5.54577e-07	-4.27083	9.96114	24.373	68.5719	51.8414	46.5285	49.6763	24.2395	15.9524	26.6899	3.89985	13.9986	4.25517	9.61885	17.4956	15.9664	6.30628	1.10505	0.13911	0.089044	0.220474	0.513297	0.352197	3.30727
TCATGCTTGGGATTGTA	18S-rRNA	rRNA	5.56803e-07	4.71555	2.05719	0.164128	0.214287	0.738481	0.488061	0.239982	1.42586	1.32937	0.65631	0.149994	6.39443	1.09419	0.150295	0.642039	0.137642	2.98719	2.62449	5.84262	20.8363	23.5907	8.9827	9.15712	4.60142
ACTGAAACTGTTCACATGAAC	18S-rRNA	rRNA	5.8671e-07	5.43023	7.36258	0.738576	3.4286	2.80623	0.325374	2.7598	9.03042	10.9008	1.31262	0.749972	7.43136	2.5531	0.150295	6.09937	1.6517	6.30628	27.2118	60.3737	133.833	159.292	34.6475	94.5062	8.62767
GTGGAGTGATTTGTCTGGTTAATT	18S-rRNA	rRNA	5.90746e-07	3.86583	6.0633	2.87224	2.57145	2.51083	2.27762	6.8395	9.66413	7.31153	2.62524	2.39991	17.1094	15.9265	1.50295	5.93886	1.6517	29.0421	13.3987	23.6487	53.4264	30.0947	26.1781	49.8946	11.3598
ATTGGGTGTAGCTACTTTTATGGC	18S-rRNA	rRNA	5.97302e-07	4.39029	4.98057	0.82064	1.92859	2.36314	0.813435	1.55989	6.02028	3.98811	3.28155	1.19995	15.3812	2.5531	0.450884	6.42039	2.20226	8.4637	8.84039	12.7981	32.5901	52.1421	18.4787	24.5364	11.3598
CATGCTTGGGATTGTGAACTGAAACTG	18S-rRNA	rRNA	5.97302e-07	3.57292	4.22266	1.64128	2.35716	2.95392	4.06718	2.27983	6.81242	4.65279	2.40647	0.749972	8.81394	4.6199	1.35265	4.9758	1.10113	10.953	4.0058	6.67728	18.254	32.1892	19.6336	16.4359	10.2094
CAGGACGGTGATCATGGAAGTCGAAATCC	28S-rRNA	rRNA	5.98929e-07	7.00828	34.1061	2.21573	4.50003	8.56638	4.71792	6.11955	7.60456	12.3631	1.96893	1.34995	11.5791	5.10621	0.901767	15.73	4.40453	8.79561	253.332	1937.25	1983.54	766.368	70.1934	3114.24	10.0656
GATAAGGATTGGCTCTGAAGATTGA	28S-rRNA	rRNA	6.00521e-07	4.33732	11.6935	3.36463	5.35718	5.31706	4.71792	5.15962	12.6743	8.37503	7.00064	5.09981	25.4049	27.2331	1.80353	30.6574	17.2052	36.1782	9.94544	30.0478	55.7415	156.316	35.1608	54.3558	30.9158
CAGTGCTCTGAATGTCAAAGTGAAGAAATTCAA	28S-rRNA	rRNA	6.00521e-07	4.14524	0.433093	0.82064	0.642862	1.77235	0.813435	1.91986	4.27757	0.531748	1.75016	0.449983	6.9129	10.0908	0.751473	14.7669	2.61519	1.32764	2.62449	11.6852	4.18507	5.62209	3.33643	23.4798	2.5883
AAACTGTGCGTCATCGTGTGAAC	5.8S-rRNA	rRNA	6.00521e-07	3.90189	2.8151	1.23096	2.35716	4.13549	0.650748	1.3199	8.87199	5.45041	0.65631	0.299989	5.3575	2.91783	0.150295	15.0879	1.37642	2.98719	2.48636	8.48571	27.5146	27.7797	22.4567	7.39614	12.7977
CCAGTACATGAGGACTCTTTC	NO_Annotation	NO_Annotation	6.00521e-07	-4.13823	5.63021	46.202	27.8573	32.6409	28.1449	12.1191	3.327	4.38692	59.0679	64.9475	5.01185	30.2725	53.9557	56.0179	50.7897	13.6083	3.86767	1.25199	2.84941	0.220474	0.384973	1.64359	1.43794
GCAAGGGAACGTGAGCTG	28S-rRNA	rRNA	6.42258e-07	5.06664	7.6874	1.06683	1.28572	4.13549	2.11493	2.51981	12.3574	8.6409	5.25048	0.899966	7.94983	17.8717	0.601178	3.85224	0.963491	34.0207	10.3598	54.1138	107.654	108.583	32.3377	118.221	6.03937
CCGACTGTCTAATTAAAAC	28S-rRNA	rRNA	6.47326e-07	4.34985	8.8784	4.51352	5.35718	5.31706	2.60299	3.35975	9.98099	8.50796	12.4699	8.24969	22.1213	22.2485	6.76325	37.2383	14.3147	21.5741	18.6477	37.6988	133.477	137.796	32.2094	54.3558	18.1181
AGATGGGCTAGAAGAGC	28S-rRNA	rRNA	6.50347e-07	5.0821	8.44531	1.06683	1.92859	1.62466	2.44031	5.63959	13.7833	10.2361	2.62524	0.449983	13.3073	26.99	0.601178	3.69173	2.06462	51.9439	15.7469	21.4229	72.2147	139.781	69.0384	31.3455	10.3532
GTCAACGGCGGGAGTAACTATG	28S-rRNA	rRNA	6.55636e-07	3.71193	2.38201	1.06683	0.857149	1.18157	0.488061	1.3199	5.86185	3.72223	1.75016	1.94993	4.83903	9.48296	0.751473	3.04969	2.89047	21.7401	3.03888	5.28618	8.37013	10.3623	10.9076	11.2703	6.18316
ACGTGAAACTGCTTAGAGGTTAAGCCCGATGAAC	28S-rRNA	rRNA	6.62786e-07	4.79807	1.94892	0.984768	0.642862	1.32927	0.488061	0.959929	5.54499	1.59524	1.96893	0.899966	1.5554	8.87507	1.50295	33.2255	2.33991	0.995729	5.11085	26.57	11.6648	15.5434	7.82778	51.4208	1.43794
CCGACTGTCTAATTAAAACAAAGCATT	28S-rRNA	rRNA	6.65292e-07	4.17952	13.4259	10.3401	7.92863	5.02167	5.20598	4.0797	22.4968	17.6806	8.31326	2.6999	69.129	101.638	4.20825	39.8064	13.6265	115.836	23.7585	73.7283	145.409	144.631	84.0524	104.368	27.6085
AAATGTCTGCCCTATCAACTTTTGAT	18S-rRNA	rRNA	6.6644e-07	4.4706	10.8273	1.55922	2.35716	3.54471	3.41643	3.47974	10.4563	9.70439	1.09385	0.599977	45.6251	10.9419	0.601178	10.7542	4.26689	17.9231	16.852	45.3498	132.23	106.709	41.4487	58.4647	26.602
CTCCGGACGTGATCACTGTGACGCC	18S-rRNA	rRNA	6.68999e-07	4.35521	4.54748	1.47715	1.28572	2.65853	2.11493	2.87979	3.80228	4.12104	0.87508	2.09992	16.7638	2.43153	0.300589	16.693	4.9551	7.30201	5.52524	7.23372	30.5421	63.717	24.2533	10.6833	11.0722
ATTGGCTCTGAAGATTGA	28S-rRNA	rRNA	6.68999e-07	4.95158	11.6935	4.1032	6.42862	1.18157	2.11493	2.15984	9.03042	10.2361	4.81294	1.64994	30.4167	46.199	1.95383	15.0879	10.3231	56.5906	15.6088	68.303	151.731	195.781	48.6349	114.229	24.1575
ATGTCTGCCCTATCAACTTTTGAT	18S-rRNA	rRNA	6.73369e-07	4.15042	12.3431	2.46192	3.21431	8.12329	4.39255	3.35975	12.6743	10.7679	4.59417	1.79993	36.1199	19.3306	1.35265	9.7911	7.98321	32.6931	15.7469	30.4651	100.976	106.709	56.976	47.1944	39.5435
TGGAATGTAAAGAAGTATGGAA	dme-mir-1	miRNA	6.73369e-07	6.00652	2.49028	22.2394	1.28572	0.738481	1.78956	36.3573	87.6109	19.5417	14.0013	14.0995	12.4432	5.10621	15.0295	8.02549	0.550566	8.29774	186.339	61.9039	8.9044	156.757	207.629	44.0246	632.264
ATCCGACTGTCTAATTAAAACAAAGCA	28S-rRNA	rRNA	6.74346e-07	4.1779	8.33704	8.12434	3.4286	6.35094	4.06718	7.07948	14.7338	12.3631	9.62588	8.09969	31.9721	81.5777	7.06384	42.0536	15.4159	45.8035	17.2664	53.6964	111.394	113.103	43.6302	82.2967	16.9677
TACATGAGGACTTATTG	NO_Annotation	NO_Annotation	6.74346e-07	-4.36055	2.70683	18.2182	9.42864	13.7357	13.503	4.67966	2.05957	2.92461	25.3773	20.8492	0.69129	8.99665	18.3359	23.916	22.2979	7.46797	1.10505	0.83466	2.13706	0.220474	0.128324	0.469596	0.431383
TTGATGGTAGTATCTAGGACT	18S-rRNA	rRNA	6.78236e-07	4.59774	8.33704	0.82064	4.50003	5.90785	0.813435	3.11977	16.4765	10.635	4.3754	1.49994	22.1213	6.07882	2.25442	15.2484	5.78095	17.9231	23.4823	40.8983	117.093	98.5519	31.3111	64.4521	29.6217
TGCGTCATCGTGTGAACTGCAGGACAC	5.8S-rRNA	rRNA	6.90358e-07	3.74922	2.16546	0.656512	0.428575	0.886177	0.976122	1.79987	3.64385	3.19049	0.87508	0.299989	5.3575	0.851035	0.450884	2.88918	1.51406	0.33191	1.7957	3.75597	6.85639	11.0237	7.69945	8.80493	5.89557
AGAACTGGCGCTGTGGGATGAACCAAACGTA	28S-rRNA	rRNA	7.00117e-07	4.79878	3.89784	0.984768	0.857149	0.443089	0.813435	1.67988	7.76299	5.98216	1.75016	0.449983	6.39443	0.121576	0.150295	6.90192	0.550566	0.165955	6.49216	24.7616	25.6447	39.3546	14.7573	43.2028	4.74522
AAGTGCTGATAGATTTATATGATT	28S-rRNA	rRNA	7.08304e-07	4.32668	13.3176	11.571	5.35718	6.35094	6.67017	4.0797	19.3283	16.6171	8.53203	3.29987	37.3296	36.3513	1.50295	28.7313	10.0478	47.629	64.5072	161.368	387.965	127.875	49.6615	224.115	32.0662
ACTGTGCGTCATCGTGTGAACTGC	5.8S-rRNA	rRNA	7.57327e-07	4.20439	5.30539	0.492384	3.21431	3.6924	1.46418	1.67988	4.43599	4.65279	0.21877	0.599977	7.94983	0.486305	0.300589	10.2726	0.412925	2.32337	3.59141	8.06838	25.7337	49.3862	31.3111	15.4967	17.6867
ATCCGACTGTCTAATTAAAACAA	28S-rRNA	rRNA	7.6826e-07	3.7147	4.4392	1.31302	1.28572	4.72628	2.92837	1.55989	8.07985	3.72223	1.31262	1.49994	14.5171	18.7228	1.95383	10.5936	5.23038	22.7358	4.14393	15.5803	36.9533	35.0554	14.5006	20.0752	15.386
AGATATGGTAGATGGGCTAGAAGAGCATGAC	28S-rRNA	rRNA	7.6826e-07	6.43213	5.41366	0.492384	0.857149	1.32927	0.162687	2.15984	9.66413	6.91272	1.53139	0.149994	3.28363	3.16099	0.300589	3.04969	0.963491	2.65528	20.3053	124.921	140.779	60.7406	18.0937	335.409	1.29415
CCAGTACATGAGGACTCTAGA	NO_Annotation	NO_Annotation	7.69162e-07	-4.02591	3.35647	26.5067	22.2859	20.8252	17.8956	8.75936	2.85171	4.25398	35.222	35.2487	9.50523	16.8991	37.8742	38.6829	33.8598	9.62538	2.34823	1.94754	1.15757	0.220474	0.513297	0.469596	1.29415
TACTATTACTTTGAACAAATTA	18S-rRNA	rRNA	7.72006e-07	3.62796	0.433093	0.656512	0.428575	0.443089	0.488061	0.479965	3.327	2.12699	0.65631	0.149994	5.87596	0.607882	0.150295	1.12357	0.137642	1.49359	1.38131	0.83466	0.801396	2.86616	2.82313	1.99578	6.75834
AGGATTGGCTCTGAAGATTGAGA	28S-rRNA	rRNA	7.8052e-07	4.65527	12.1266	4.18527	2.78573	3.8401	2.60299	2.7598	11.09	7.97621	11.376	17.0994	29.0342	16.2912	4.35854	82.8231	31.3823	12.7785	12.8462	37.8379	101.599	179.907	43.1169	53.534	34.5107
TGGGACATGTGCTTTTATT	18S-rRNA	rRNA	8.11536e-07	4.46201	11.3687	1.39509	4.50003	3.8401	2.60299	3.95971	11.7237	12.0973	7.87572	2.5499	28.8613	3.52571	3.60707	19.4217	8.80906	9.62538	24.1729	64.2688	167.67	93.7015	24.2533	105.777	33.5041
GTACATGAGGACACGGCT	NO_Annotation	NO_Annotation	8.20222e-07	-4.50103	2.70683	61.3018	35.5717	28.3577	45.5524	14.6389	1.58428	5.58335	78.1009	92.8465	8.81394	23.7074	59.8172	59.2281	63.5904	21.5741	3.31515	0.41733	1.95897	0.440948	0.256648	0.939192	1.86933
AGGACGGTGATCATGGAAGTC	28S-rRNA	rRNA	8.2413e-07	4.23399	7.36258	2.70811	2.35716	3.24932	3.25374	1.79987	9.03042	8.77384	0.43754	0.599977	15.2084	8.87507	0.751473	8.186	3.57868	15.4338	16.5757	18.5016	49.4194	86.3156	38.3689	23.7146	14.2357
ACAGCAGGACGGTGATC	28S-rRNA	rRNA	8.2413e-07	4.89474	6.0633	0.656512	3.85717	2.36314	1.62687	0.479965	8.3967	5.84922	0.65631	0.449983	7.94983	1.58049	1.35265	3.37071	1.78934	3.81696	26.6593	74.8412	212.103	67.0241	15.7839	117.164	5.89557
TAAGGATTGGCTCTGAAGATTGA	28S-rRNA	rRNA	8.60897e-07	4.4384	9.96114	2.29779	2.57145	4.87397	4.06718	3.59974	6.02028	9.30558	5.03171	4.94981	29.207	17.3854	1.05206	33.7071	12.3877	18.421	9.11665	20.4492	55.4744	137.906	36.3158	31.1107	28.0399
GTGCTGATAGATTTATATGAT	28S-rRNA	rRNA	8.7522e-07	3.47667	6.17157	5.74448	4.28575	4.57858	2.92837	3.59974	8.87199	8.77384	3.06278	6.59975	25.4049	23.2211	2.7053	23.916	5.23038	34.6846	17.6808	31.1606	95.5442	41.7798	18.3504	42.0289	22.1443
CCGACGACAGATCTTTCAAAT	18S-rRNA	rRNA	8.97533e-07	4.10835	13.6424	2.13366	4.92861	6.94172	5.20598	2.27983	13.6248	14.8889	3.50032	4.79982	43.2056	14.4676	2.8556	25.5211	15.2782	23.3996	23.7585	56.4786	201.507	114.426	41.4487	62.3389	44.5763
GGGATAAGGATTGGCTCTGAAGATTGAG	28S-rRNA	rRNA	9.00858e-07	4.58946	5.19711	0.902704	1.50001	2.21544	0.976122	0.839938	4.59442	3.32342	0.43754	0.899966	5.87596	5.59251	0.450884	6.5809	3.9916	6.47224	7.32095	20.0318	49.2413	51.5909	19.1203	50.7164	5.32039
CCAGTGCTCTGAATGTCAAAGTGAAGA	28S-rRNA	rRNA	9.12975e-07	3.33436	5.30539	4.34939	4.71432	7.5325	3.90449	4.43967	9.98099	7.84328	2.40647	2.24991	28.5157	46.5637	4.20825	18.1376	6.46915	54.7651	9.94544	24.3442	39.2684	43.6539	29.3863	22.8928	14.9546
GAATCCGACTGTCTAATTAAA	28S-rRNA	rRNA	9.2104e-07	3.41128	2.27374	0.41032	2.57145	1.18157	1.62687	1.55989	3.80228	1.99405	0.43754	1.04996	11.9247	0.607882	0.150295	4.01275	4.12925	0.663819	3.86767	10.4332	26.8913	10.9135	7.57113	7.98313	10.3532
ATCCGACTGTCTAATTAAA	28S-rRNA	rRNA	9.22938e-07	3.94997	6.0633	3.03637	5.57147	3.10162	5.69405	3.59974	6.97085	9.03971	3.50032	5.99977	19.5289	26.3821	3.00589	14.2854	9.08434	19.0848	15.1944	48.9667	119.853	50.3783	13.9873	87.2275	12.6539
CGTAGTTGAACTTGTGC	18S-rRNA	rRNA	9.46497e-07	4.65561	12.9928	2.21573	3.4286	5.46476	5.53136	6.8395	9.03042	12.4961	2.84401	2.6999	20.9115	12.4008	0.300589	10.9147	4.54217	23.8975	22.5154	89.5868	151.375	169.765	32.9793	127.965	20.994
GTGTTATTGTGGGCCGGTACTATTACTT	18S-rRNA	rRNA	9.53123e-07	4.09469	3.68129	0.82064	0.857149	1.32927	1.62687	0.839938	5.38656	2.39286	0.87508	0.749972	7.25854	4.1336	0.601178	5.13631	1.78934	5.64246	7.18282	20.1709	41.4055	18.1891	10.9076	35.9241	6.32696
GGATAAGGATTGGCTCTGAAGA	28S-rRNA	rRNA	9.54084e-07	4.41687	6.38812	1.23096	2.35716	2.36314	1.13881	1.91986	6.33713	4.91867	5.25048	1.94993	20.7387	3.03941	0.751473	11.5567	4.26689	5.31055	6.35403	13.3546	30.6311	72.6462	25.7932	13.9705	22.1443
TGACGTGCAAATCGATTGTCAGAATTGAG	28S-rRNA	rRNA	9.58599e-07	3.40453	2.92338	1.64128	3.00002	1.92005	1.78956	2.15984	4.43599	3.32342	1.09385	1.49994	10.1965	2.79626	1.20236	32.2625	7.57029	1.49359	4.69646	10.155	14.0689	19.071	13.7307	13.6183	5.60798
CGACGTCGCTTTTTGATCCTTCGA	28S-rRNA	rRNA	9.58599e-07	3.6671	4.11438	1.39509	1.50001	3.8401	2.92837	2.15984	5.06971	4.38692	0.65631	0.449983	24.5408	0.972611	0.601178	4.17325	4.12925	0.995729	2.07197	5.28618	12.9114	32.5199	14.244	9.27452	20.994
ATAACAGGTCTGTGATGC	18S-rRNA	rRNA	9.82465e-07	4.10601	18.2982	4.75971	16.5001	13.8834	10.5747	16.1988	18.2193	20.7382	1.31262	4.04985	44.2425	32.8256	2.7053	7.54396	10.8737	66.216	52.4898	122.139	224.391	184.867	84.0524	179.268	28.7589
TCCGACTGTCTAATTAA	28S-rRNA	rRNA	9.86088e-07	4.16736	4.11438	1.31302	2.14287	0.886177	2.60299	2.51981	5.22814	4.91867	1.53139	2.84989	12.9617	2.79626	1.65324	5.61784	2.33991	4.97864	7.04469	27.822	51.2003	34.6144	7.18616	42.968	9.63423
GCGACGTCGCTTTTTGATC	28S-rRNA	rRNA	9.86608e-07	4.7892	9.96114	1.88747	2.14287	2.65853	2.76568	3.23976	8.71356	8.6409	2.62524	1.49994	8.29548	8.02404	2.7053	8.98855	3.85396	14.2721	16.5757	52.4445	134.991	136.694	38.3689	75.018	11.216
ACGTGCAAATCGATTGTCAGAATTG	28S-rRNA	rRNA	1.00852e-06	5.02276	15.5913	1.96954	1.7143	6.49863	4.22986	2.15984	10.6147	11.0338	1.53139	4.49983	23.6767	2.5531	1.95383	32.5835	14.4524	8.62965	26.6593	82.9095	164.909	264.238	65.0604	107.89	29.4779
CAGTACATGAGGACTCTTTG	NO_Annotation	NO_Annotation	1.00852e-06	-4.22831	2.70683	15.346	10.0715	10.4864	13.9911	3.95971	2.218	2.25993	23.4084	19.6493	1.5554	9.72611	24.6483	18.9402	30.4188	3.65101	0.828787	0.83466	1.69184	0.110237	0.256648	0.586995	0.287589
AGGACGGTGATCATGGAA	28S-rRNA	rRNA	1.01429e-06	4.3249	5.95503	1.72334	0.857149	2.65853	3.90449	2.27983	5.22814	5.31748	1.75016	1.19995	10.0237	8.51035	1.50295	6.25988	0.550566	17.5912	10.3598	25.318	72.3928	65.2603	21.8151	44.6116	9.77802
TGGGACATGTGCTTTTATTA	18S-rRNA	rRNA	1.04374e-06	3.84334	6.27985	1.88747	2.57145	4.28319	1.46418	1.55989	5.38656	5.98216	0.87508	1.94993	16.4181	5.95724	1.05206	11.3962	8.53378	11.119	11.1886	25.8745	43.2754	42.4412	15.1423	35.1023	18.8371
TGCCCAGTGCTCTGAATGTCAAAGTGA	28S-rRNA	rRNA	1.05659e-06	3.73271	2.38201	0.492384	2.14287	3.24932	2.27762	3.47974	5.54499	5.45041	0.65631	0.299989	6.22161	4.1336	0.300589	2.88918	1.78934	5.1446	4.0058	10.0159	18.3431	26.0159	14.1157	9.03973	6.47075
CCGGGTTGAAGACATTGTCA	piRNA	piRNA	1.06365e-06	4.59271	0.649639	0.328256	0.642862	0.738481	0.813435	1.43989	3.16857	1.46231	0.65631	0.149994	7.43136	9.48296	0.450884	1.44459	0.137642	20.5784	7.04469	3.19953	8.63727	3.52758	24.5099	2.46538	1.43794
TACATGAGGACTTAATT	piRNA	piRNA	1.10218e-06	-3.92424	2.49028	27.2453	20.143	23.6314	25.0538	8.99934	2.69328	3.98811	41.3475	46.7982	4.66621	21.7622	45.5392	53.4498	36.1997	7.96583	1.51944	1.25199	1.33566	0.440948	0.513297	0.704394	1.15036
ACCTTATGGGACATGTGCTT	18S-rRNA	rRNA	1.11568e-06	3.89758	9.52804	1.80541	4.07146	3.8401	3.09105	2.27983	11.09	10.9008	3.28155	0.749972	31.108	9.36138	0.751473	13.0013	7.295	20.2465	16.5757	18.3625	41.6726	62.6146	31.1828	27.2366	35.8048
ATGCAAGGGAACGTGAGCC	28S-rRNA	rRNA	1.1219e-06	5.23596	2.8151	0.738576	0.857149	0.443089	0.162687	0.479965	4.91128	4.12104	1.96893	1.04996	3.80209	15.3186	1.05206	6.42039	1.10113	18.9189	4.83459	10.155	46.3919	48.394	29.8995	13.7357	1.43794
GTAGATGGGCTAGAAGAGC	28S-rRNA	rRNA	1.17941e-06	4.78439	8.98668	1.23096	1.07144	2.36314	2.60299	2.27983	9.34727	7.71034	2.1877	0.599977	10.3693	1.94522	0.450884	7.38345	3.16576	7.13606	15.4707	34.6384	90.2016	111.339	33.7493	63.7477	13.6605
TAGATGGGCTAGAAGAGCATGAC	28S-rRNA	rRNA	1.17941e-06	4.48217	4.00611	1.31302	0.857149	1.18157	0.813435	2.15984	5.22814	2.12699	0.21877	0.449983	3.62927	1.94522	0.601178	0.642039	1.37642	0.995729	6.90655	20.8665	47.7276	39.6853	10.2659	36.9807	5.60798
TCCGACTGTCTAATTAAAACAAA	28S-rRNA	rRNA	1.21627e-06	4.11734	5.95503	0.902704	2.78573	2.65853	1.95224	1.55989	6.02028	5.84922	3.50032	1.04996	22.6397	1.82365	1.65324	9.30957	5.50566	5.47651	7.73534	16.9714	31.0764	58.0949	16.9388	19.136	17.3991
CATGAGACCGATAGTAAACAAGTAC	28S-rRNA	rRNA	1.317e-06	4.44237	3.35647	0.246192	1.28572	0.590785	0.650748	0.959929	3.48542	3.05755	0.65631	0.749972	5.3575	0.729458	0.601178	3.04969	0.688208	1.65955	7.73534	13.3546	36.1519	26.5671	9.49599	22.1884	7.33352
CTGCCCAGTGCTCTGAATGTCAAA	28S-rRNA	rRNA	1.36433e-06	3.35851	8.01222	5.41623	6.21433	7.6802	7.32092	6.8395	14.2586	8.6409	7.00064	1.64994	25.4049	19.9385	3.90766	11.2357	8.9467	40.8249	14.9182	22.2576	50.8441	64.0477	37.8557	30.5237	19.9874
GTACATGAGGACACGTAT	NO_Annotation	NO_Annotation	1.36563e-06	-4.70801	1.29928	27.4914	15.4287	13.7357	16.5941	7.67944	1.58428	3.05755	51.4109	54.5979	1.72822	20.1817	33.3654	33.065	39.7784	10.4552	0.276262	1.25199	0.356176	0.110237	0.256648	0.234798	0.718972
CCGACGACAGATCTTTCAAA	18S-rRNA	rRNA	1.36816e-06	4.10969	7.36258	0.82064	3.4286	3.9878	1.95224	2.39982	7.44613	7.71034	1.96893	0.599977	33.5276	2.0668	0.300589	10.1121	4.9551	4.64674	8.56413	31.1606	54.9401	63.8272	19.6336	28.9976	25.7392
ATGCTGTGACCCGAAAGATG	28S-rRNA	rRNA	1.37589e-06	4.44874	9.09495	1.55922	1.92859	4.57858	3.09105	1.43989	6.65399	8.50796	4.59417	3.29987	16.0725	9.2398	1.20236	13.1618	5.09274	14.604	30.1126	37.5597	47.4604	103.733	41.3204	48.251	12.2225
TGACTTGATCTCGGTGTT	28S-rRNA	rRNA	1.37589e-06	4.81575	3.78956	0.41032	0.214287	1.18157	0.325374	0.959929	4.91128	4.51986	1.09385	0.599977	6.04879	0.851035	0.300589	2.88918	2.47755	2.98719	5.66337	6.67728	30.0078	40.7877	20.6602	10.5659	13.5167
AAGACCGAAACAGTTCTGACGTGC	28S-rRNA	rRNA	1.39024e-06	3.6311	5.52193	3.28256	3.21431	4.57858	2.11493	1.91986	9.82256	7.17859	1.53139	4.64982	17.2822	6.56512	3.90766	47.6714	15.2782	6.14033	5.52524	7.23372	23.3295	42.8822	23.6117	10.3311	28.0399
AGCAGGACGGTGATCATGGAAGTCGAAATCC	28S-rRNA	rRNA	1.39567e-06	5.84863	8.66186	1.23096	3.00002	3.8401	1.46418	2.03985	7.92142	7.44447	1.96893	0.599977	8.4683	5.10621	0.601178	7.54396	1.51406	3.65101	44.6163	288.931	188.15	64.0477	20.4036	475.349	2.44451
GTACATGAGGACTAGTAT	NO_Annotation	NO_Annotation	1.44944e-06	-4.51886	2.05719	27.4914	12.643	15.9512	20.6613	6.71951	2.85171	3.85517	32.8155	35.8486	7.94983	16.0481	31.4116	28.5707	32.7587	6.14033	2.62449	0.97377	2.04801	0.220474	0.128324	0.234798	1.00656
AGTGCTGATAGATTTATATGATT	28S-rRNA	rRNA	1.45696e-06	4.14343	16.1327	5.66242	6.85719	8.71407	4.71792	4.19969	12.9911	15.1548	4.59417	3.29987	33.7004	16.5344	2.8556	29.2128	8.80906	22.072	52.0754	122.973	323.853	109.686	35.4175	182.555	37.6741
CCGACTGTCTAATTAAA	28S-rRNA	rRNA	1.50011e-06	4.19783	5.95503	3.2005	1.7143	1.62466	4.22986	2.15984	5.70342	4.38692	3.71909	1.64994	20.9115	8.63192	3.30648	7.22294	8.67142	11.9487	15.0563	56.896	112.195	54.898	12.4475	70.0872	12.9415
CTCCGGACGTGATCACT	18S-rRNA	rRNA	1.5016e-06	4.22196	17.432	8.53466	5.1429	13.145	9.27316	10.5592	13.6248	16.7501	8.96957	6.89974	20.9115	91.7902	3.00589	22.1504	11.0113	110.858	43.0969	129.929	332.045	186.962	75.198	175.746	25.5954
AATCCGACTGTCTAATTAA	28S-rRNA	rRNA	1.50625e-06	3.69563	3.89784	1.06683	1.50001	1.32927	2.44031	0.839938	4.59442	7.17859	1.31262	0.299989	16.591	1.70207	1.35265	3.2102	1.6517	3.3191	6.90655	13.4937	43.8096	23.4805	8.4694	20.4274	9.92182
TGACCGAACTTGATTAT	18S-rRNA	rRNA	1.51207e-06	3.82211	11.0439	7.13957	8.57149	5.90785	5.53136	6.23954	18.853	17.1489	1.96893	1.94993	34.7373	26.5036	3.60707	3.37071	4.40453	54.5991	31.632	67.3292	171.588	85.5439	42.6036	105.424	17.2553
GATGGAAGACCGAAACAGTTCTGA	28S-rRNA	rRNA	1.51207e-06	4.39027	5.84675	3.85701	0.857149	4.43089	1.78956	3.11977	13.1496	3.19049	3.93786	1.34995	24.0223	38.7829	0.901767	5.45733	3.16576	63.3947	7.45908	27.2656	73.6394	80.3628	31.1828	46.1378	8.91526
CAATGAGGGACCAGTACATGAGGACTCTTAA	NO_Annotation	NO_Annotation	1.51207e-06	-4.013	3.46474	23.8806	13.2858	18.1666	11.8762	5.03963	2.85171	3.85517	26.6899	17.6993	5.3575	16.4128	44.0363	35.7937	23.1238	2.82123	1.38131	1.94754	0.44522	0.220474	0.256648	0.939192	0.575178
CTCCGGACGTGATCACTTGTGAC	NO_Annotation	NO_Annotation	1.544e-06	4.93195	1.40755	1.31302	1.50001	1.18157	0.162687	0.359974	2.69328	1.0635	0.21877	0.599977	3.45645	9.60453	0.450884	2.72867	0.825849	11.7828	3.45328	23.0923	60.728	23.4805	10.5226	45.4334	0.431383
TCTCCGGACGTGATCACTGTGACGCCTTGCGTGT	18S-rRNA	rRNA	1.54992e-06	3.72565	2.70683	2.0516	1.50001	4.87397	0.976122	3.71973	16.1597	4.65279	3.06278	1.19995	10.0237	10.0908	0.300589	14.9274	2.06462	7.96583	6.76842	22.814	12.8223	18.7403	15.2706	32.8717	5.46419
CAATGAGGGACAGTACATGAGGACTCCAAT	NO_Annotation	NO_Annotation	1.54992e-06	-4.21811	5.84675	67.6208	34.5003	40.1734	31.724	13.439	6.97085	8.24209	93.8523	53.9979	11.9247	36.3513	83.2632	90.8485	74.4641	12.9445	5.66337	3.19953	1.69184	0.110237	0.89827	1.40879	2.15692
CCTTCGATGTCGGCTCTTCCTATCA	28S-rRNA	rRNA	1.55151e-06	3.49741	2.59856	1.39509	1.92859	2.95392	1.78956	2.15984	3.96071	2.39286	2.62524	0.749972	3.62927	3.03941	1.50295	7.06243	1.78934	2.32337	6.76842	15.5803	45.2343	19.8427	5.26129	21.0144	6.75834
CAGGTCTGTGATGCCCTTAGATGTCCTGGGC	18S-rRNA	rRNA	1.56344e-06	4.2906	1.29928	0.492384	1.92859	0.886177	0.162687	1.3199	6.02028	3.5893	0.43754	0.299989	0.518467	1.33734	0.150295	4.9758	0.550566	0.497864	4.42019	13.911	18.254	13.3387	7.05783	18.549	1.29415
GATAAGGATTGGCTCTGAAGA	28S-rRNA	rRNA	1.60648e-06	4.64341	24.0367	5.00591	9.64293	10.7818	5.20598	7.07948	14.7338	10.635	5.25048	5.69978	36.1199	38.7829	1.95383	25.5211	16.2417	56.7566	25.278	92.7863	144.073	346.034	71.0916	170.933	45.5828
AGGGACAGTACATGAGGACTCTCTG	NO_Annotation	NO_Annotation	1.60648e-06	-3.46294	6.60467	30.8561	27.6431	27.9146	18.3836	9.83928	4.75285	6.38097	42.4414	52.948	3.97492	22.3701	49.4469	40.609	43.0818	13.7743	2.76262	2.64309	3.6508	0.440948	1.66822	1.29139	1.00656
GTATGACGCTACGTCCGTTGGATT	28S-rRNA	rRNA	1.61778e-06	4.35061	11.5852	6.64719	3.00002	5.90785	6.99554	1.91986	19.0114	15.2877	0.21877	2.5499	23.6767	17.0207	1.50295	36.5962	12.3877	25.557	30.8032	65.5208	189.129	163.592	55.4361	87.9319	14.5232
TCCGACTGTCTAATTAAAAC	28S-rRNA	rRNA	1.62377e-06	4.09139	9.41977	4.43146	5.1429	5.90785	3.57911	4.79965	10.2978	7.04566	10.9385	8.24969	21.6028	10.2124	6.01178	41.4115	14.1771	14.2721	20.9959	48.5494	141.491	117.402	23.355	58.8169	17.9743
AGGATTGGCTCTGAAGATTGAGAT	28S-rRNA	rRNA	1.62377e-06	4.25385	15.2665	3.77495	5.1429	8.12329	3.25374	4.0797	14.7338	17.8135	6.12556	5.09981	36.2927	27.2331	2.10412	33.8676	16.2417	27.2166	11.8793	33.5255	101.777	163.261	53.8962	52.5948	45.2953
TACATGAGGACCCTGAC	NO_Annotation	NO_Annotation	1.63238e-06	-3.77083	4.65575	56.2959	34.5003	48.2966	41.6479	16.7988	7.12928	7.84328	63.4433	88.6466	6.22161	38.4181	64.7769	59.5491	80.9332	21.7401	5.93964	2.50398	2.84941	0.771659	1.15492	1.76099	2.30071
AGGATTGGCTCTGAAGA	28S-rRNA	rRNA	1.67081e-06	4.37909	16.7823	5.99067	4.71432	11.9634	7.64629	4.43967	8.71356	8.10915	6.5631	12.1495	26.0962	34.7708	5.4106	45.4243	23.812	22.5699	22.3772	79.4318	207.205	233.262	45.0418	134.891	31.3472
CTTAGATCGTTAACAGTTACTTGGATA	18S-rRNA	rRNA	1.67081e-06	4.0268	4.76402	0.738576	1.07144	2.80623	1.13881	3.23976	6.49556	6.91272	2.84401	0.749972	18.492	4.01202	0.150295	9.47008	6.33151	8.96156	10.7742	13.0763	19.0554	35.2758	13.2174	17.7273	14.9546
GTGTTATTGTGGGCCGGTACTAT	18S-rRNA	rRNA	1.70167e-06	3.55623	3.89784	1.64128	1.28572	3.39701	0.813435	2.27983	6.33713	4.25398	2.1877	0.749972	7.43136	8.38877	0.901767	3.04969	1.51406	11.2849	6.49216	13.4937	40.1588	18.1891	16.1689	15.8489	11.5036
GATAAGGATTGGCTCTGAAGATTGAG	28S-rRNA	rRNA	1.71055e-06	4.76068	13.4259	7.05751	2.57145	3.39701	2.92837	3.47974	9.98099	8.10915	6.12556	4.79982	21.6028	19.2091	2.7053	31.9415	15.4159	21.0763	11.8793	55.9222	112.374	206.474	45.6834	127.73	22.2881
CAGTACATGAGGACTCTTTC	NO_Annotation	NO_Annotation	1.71055e-06	-4.09049	2.16546	38.2418	18.4287	23.9268	24.5657	6.59951	2.69328	5.18454	42.0038	35.0987	3.62927	20.5464	39.9783	39.8064	38.2644	9.45943	1.93384	0.97377	1.51375	0.440948	0.769945	0.586995	1.00656
CGTGCAAATCGATTGTCAGAATTG	28S-rRNA	rRNA	1.71108e-06	5.12433	14.1838	1.1489	1.28572	2.95392	3.7418	3.95971	9.82256	8.90677	3.71909	0.299989	17.2822	3.89044	0.150295	17.4956	4.67981	4.97864	21.4103	61.2084	125.819	227.97	62.3656	91.806	23.5823
CAATGAGGGACAGTACATGAGGACACTCTC	NO_Annotation	NO_Annotation	1.72501e-06	-4.71139	1.6241	25.686	11.5715	12.2588	12.0388	5.99956	1.74271	3.05755	22.7521	27.149	2.59234	10.9419	22.0933	28.4102	23.1238	3.98292	1.51944	0.83466	0.356176	0.220474	0.128324	0.586995	0.143794
TGGAATGTAAAGAAGTATGGAG	dme-mir-1	miRNA	1.76261e-06	5.82019	20.0305	253.578	13.2858	15.6558	19.0344	485.124	1292.14	266.406	119.011	227.841	84.8558	115.376	126.999	56.981	9.49727	193.005	3239.73	2371.27	228.754	2680.41	2109.01	1993.91	2998.11
TTTGATGGTAGTATCTAGGACT	18S-rRNA	rRNA	1.77578e-06	3.79682	12.5597	4.1032	5.78576	6.05554	4.71792	4.67966	12.5158	13.2937	3.50032	2.84989	21.7756	7.17301	1.50295	13.1618	1.92698	15.9317	24.0348	48.132	113.086	92.1581	34.1342	59.6387	29.1903
CCGGTTTTCGATTTGGTTTGACT	dme-bantam	miRNA	1.77578e-06	3.65785	5.73848	8.04227	5.1429	3.10162	4.71792	4.91964	13.7833	3.98811	1.31262	4.19984	4.32056	1.09419	13.8271	0.32102	1.10113	2.32337	49.5891	23.2314	1.60279	32.4097	50.5598	12.2095	67.0082
AATGTGATTTCTGCCCAGTGCTCTGAATG	28S-rRNA	rRNA	1.82902e-06	3.96331	4.33093	1.72334	3.00002	2.80623	0.976122	2.39982	6.97085	4.25398	2.84401	0.149994	11.5791	3.16099	1.65324	6.25988	1.6517	6.80415	6.07777	10.4332	12.7333	38.2522	28.7446	16.2011	5.75178
TGGAATGTAAAGAAGTATGGAGT	dme-mir-1	miRNA	1.82902e-06	5.11293	0.866186	14.3612	0.642862	1.62466	0.976122	6.8395	29.7845	6.1151	7.65695	4.34983	6.74007	7.05143	4.65913	5.13631	0.137642	11.7828	134.816	101.968	9.26057	109.796	61.9806	99.3196	66.7206
TGGGACATGTGCTTTTATTAGG	18S-rRNA	rRNA	1.867e-06	4.05499	6.49639	1.31302	1.50001	4.57858	2.92837	2.39982	6.65399	4.51986	3.06278	3.59986	18.1464	4.74148	1.35265	24.237	6.88208	6.14033	11.7411	51.0534	112.374	38.3625	12.8324	68.9132	14.9546
GGGAATCCGACTGTCTAATTAAAA	28S-rRNA	rRNA	1.867e-06	3.27006	2.05719	0.656512	1.28572	0.886177	1.46418	1.3199	3.327	3.19049	0.21877	1.19995	6.9129	0.364729	0.150295	3.69173	2.20226	1.8255	3.72954	7.79016	10.5072	9.03943	5.90292	6.10475	6.61455
CTTCGATGTCGGCTCTT	28S-rRNA	rRNA	1.89112e-06	3.68879	10.8273	6.23687	9.21435	16.3943	9.59853	12.7191	19.4867	17.5477	8.31326	2.24991	21.9484	33.5551	2.7053	4.9758	10.4608	67.5436	36.0522	62.3213	159.834	96.3471	73.1448	101.198	14.667
TACATGAGGACTTTAGC	piRNA	piRNA	1.91372e-06	-3.94733	2.49028	17.3976	12.2144	11.5203	13.1776	4.55966	1.90114	1.19643	21.2207	22.0492	5.01185	6.07882	16.3821	19.9032	23.2614	3.3191	0.690655	1.25199	0.178088	0.220474	0.256648	0.586995	0.575178
CCAGTGCTCTGAATGTCAAAGTGA	28S-rRNA	rRNA	1.91536e-06	3.5064	7.90395	4.92384	7.07148	6.94172	6.01942	6.47952	9.34727	7.31153	0.21877	5.84978	28.6885	8.99665	1.65324	5.93886	6.05623	13.4423	12.2937	24.4834	58.1457	78.2683	22.8417	38.1547	19.8436
TCCGGACGTGATCACTGTGACGCCTTGCGT	18S-rRNA	rRNA	1.91536e-06	4.138	4.65575	1.1489	1.07144	2.80623	2.44031	1.67988	8.55513	4.91867	2.62524	1.79993	19.5289	1.09419	0.601178	10.9147	2.61519	1.32764	5.66337	11.6852	27.7817	53.4649	19.5053	9.86152	11.7911
CCGGACGTGATCACTGTGA	18S-rRNA	rRNA	1.94341e-06	4.27636	9.3115	3.77495	1.28572	4.43089	3.25374	4.91964	11.2484	6.64685	2.1877	1.79993	21.0843	7.53773	0.300589	9.7911	2.47755	18.0891	15.6088	31.578	82.7219	107.702	34.3909	39.7983	21.8568
TGACGTGCAAATCGATTGTCAGAATTGAGTA	28S-rRNA	rRNA	1.94341e-06	3.8161	2.05719	1.72334	1.28572	2.51083	0.813435	1.19991	7.12928	2.25993	1.75016	0.599977	8.4683	2.67468	1.50295	47.0294	5.91859	0.995729	5.24898	32.1344	11.9319	9.14967	7.31448	36.1589	4.60142
GACCCGAAAGATGGTGAACTATACTTGAT	28S-rRNA	rRNA	1.94388e-06	3.28884	0.757913	0.902704	0.214287	1.03387	0.650748	2.03985	6.97085	4.12104	2.1877	0.299989	4.32056	4.49833	0.601178	3.85224	1.92698	4.14887	1.51944	2.22576	4.36316	4.29924	5.26129	3.05237	3.73866
CCGGATAGTTTAGTTACGTAGCCAATTGTGGAACT	28S-rRNA	rRNA	1.94388e-06	4.08606	0.757913	0.738576	0.642862	0.886177	0.488061	2.7598	9.5057	3.19049	1.53139	0.299989	3.1108	0.243153	0.901767	4.49427	1.6517	0.497864	3.31515	11.5461	5.07551	4.62995	2.82313	19.6056	1.43794
ATTACGTCCCTGCCCTTTGTAC	18S-rRNA	rRNA	1.94388e-06	3.80021	1.84064	0.164128	1.7143	0.295392	1.62687	1.07992	2.85171	4.78573	0.65631	0.149994	4.83903	0.121576	0.300589	2.08663	3.9916	2.48932	4.55833	5.70351	21.0144	8.9292	7.57113	12.4443	5.60798
CTTCGATGTCGGCTCTC	28S-rRNA	rRNA	1.94388e-06	3.79041	1.84064	0.41032	1.28572	1.32927	0.813435	1.3199	1.109	2.12699	0.43754	0.149994	2.41951	2.0668	0.150295	0.481529	0.825849	3.15314	3.86767	5.28618	16.8293	10.5828	14.5006	6.57435	2.44451
TACATGAGGACTCTTTG	NO_Annotation	NO_Annotation	1.94388e-06	-3.94364	2.49028	30.9381	18.643	24.9607	18.0583	11.1592	4.43599	3.98811	37.1909	45.2983	2.24669	19.5738	43.7357	28.5707	35.3739	8.29774	3.45328	2.50398	2.40419	0.440948	0.513297	1.17399	0.575178
TAAAACAGCAGGACGGTGATC	28S-rRNA	rRNA	1.94411e-06	4.55484	9.09495	6.81131	4.07146	3.54471	2.60299	2.99978	14.7338	8.10915	5.03171	2.99989	11.5791	41.7007	2.40471	11.5567	2.33991	56.9225	31.9083	108.367	301.503	81.2447	33.8776	191.595	9.20285
CCGGACGTGATCACTGTGACGCC	18S-rRNA	rRNA	1.94843e-06	4.45012	5.73848	2.46192	1.28572	2.21544	1.95224	1.19991	4.75285	5.0516	4.3754	5.09981	19.7018	4.01202	3.00589	27.4472	13.2136	4.97864	4.14393	8.48571	29.8297	86.977	21.9434	8.10053	21.8568
GTGCTGATAGATTTATATGATC	28S-rRNA	rRNA	1.94843e-06	3.50878	1.6241	1.23096	1.07144	0.443089	0.650748	0.719947	1.90114	1.32937	0.65631	0.599977	3.1108	5.34936	0.300589	3.69173	0.825849	6.9701	5.80151	7.23372	26.8913	9.81109	5.90292	6.92654	4.74522
TATTGCACACTTCCCGGCCTTTAAAAA	piRNA	piRNA	1.94843e-06	-3.80369	14.6169	17.8079	50.7861	19.939	30.2598	6.71951	3.327	0.664685	2.62524	0.599977	41.9959	1.94522	0.150295	7.06243	8.12085	4.97864	1.65757	2.22576	3.56176	0.220474	0.513297	2.93498	0.431383
CAGTGCGGACAGAAACC	28S-rRNA	rRNA	1.95656e-06	4.13114	4.22266	0.574448	1.7143	1.62466	1.62687	1.07992	5.38656	2.92461	0.65631	1.19995	7.77701	1.33734	0.300589	1.92612	0.688208	2.65528	5.66337	15.4412	32.6791	36.8192	8.85437	26.2974	7.18972
CCGACTGTCTAATTAAAACAAAGCAT	28S-rRNA	rRNA	1.95916e-06	4.01156	10.719	1.96954	3.4286	5.02167	2.44031	3.23976	18.3777	10.9008	1.75016	3.74986	48.5631	45.5911	1.80353	10.1121	3.71632	58.2501	19.3384	24.2051	49.0632	63.6068	62.7506	29.4672	25.883
CAATGAGGGACAGTACATGAGGACTTCTAC	NO_Annotation	NO_Annotation	1.95916e-06	-4.00473	4.76402	26.8349	15.643	19.4959	14.8045	9.23932	3.80228	3.05755	40.0349	26.249	5.70314	25.1663	39.9783	34.9911	32.2081	5.97437	2.34823	3.19953	0.712352	0.110237	0.256648	1.40879	0.575178
CGGACGTGATCACTGTGACGCC	18S-rRNA	rRNA	1.95919e-06	4.23279	5.95503	2.62605	1.7143	2.06775	2.27762	1.19991	6.81242	4.91867	3.93786	8.09969	18.1464	4.98463	2.25442	37.8803	26.5648	3.98292	7.18282	8.3466	33.2134	74.1895	25.2799	10.3311	18.1181
AAGGATTGGCTCTGAAGATTGA	28S-rRNA	rRNA	1.97078e-06	4.17427	12.668	5.2521	4.71432	4.43089	7.4836	1.67988	11.7237	7.97621	2.84401	7.7997	33.0091	28.2057	3.30648	33.2255	13.2136	33.6888	8.84039	26.0136	63.0431	164.363	46.1967	39.3287	31.2034
GAGATAGTCGGGCTTGATT	28S-rRNA	rRNA	1.97078e-06	4.66076	10.6108	2.62605	1.50001	2.80623	2.60299	3.71973	11.2484	11.2996	1.75016	0.899966	9.15959	5.83567	0.450884	8.34651	3.3034	14.604	18.3714	49.6623	216.822	134.158	37.984	67.2696	13.8043
GTCCGTTGGATTATGCCTG	28S-rRNA	rRNA	1.97864e-06	3.96809	3.13992	0.82064	1.07144	1.18157	1.13881	1.07992	5.70342	2.92461	1.31262	1.04996	3.1108	1.70207	0.751473	2.56816	0.688208	4.31483	2.48636	3.19953	13.3566	27.3388	11.0359	5.98735	8.62767
GTACCGACGACAGATCTTTCAAATGT	18S-rRNA	rRNA	2.00794e-06	3.58917	6.92949	3.77495	3.00002	3.9878	1.62687	3.59974	9.82256	8.77384	4.15663	3.59986	26.6147	18.2365	1.80353	16.051	5.23038	26.8847	11.8793	16.5541	50.9332	41.0082	22.3284	22.658	25.883
TTGACCGAACTTGATTATTTA	18S-rRNA	rRNA	2.00794e-06	3.24962	6.71294	3.44669	5.78576	4.13549	3.25374	2.15984	10.9316	7.17859	4.15663	3.29987	41.9959	12.1576	1.50295	29.3733	14.59	10.953	10.6361	18.7798	62.0637	37.2601	19.2486	18.6664	24.4451
CTCCGGACGTGATCACTGTG	18S-rRNA	rRNA	2.05815e-06	5.50125	52.9456	6.89338	9.00007	19.3482	10.5747	13.319	39.9239	49.8513	17.5016	6.89974	72.9311	108.203	4.95972	21.9898	12.663	192.342	128.324	413.296	869.871	1161.9	273.587	716.486	34.6545
GACTTGATCTCGGTGTTCA	28S-rRNA	rRNA	2.05815e-06	3.60834	5.73848	6.1548	1.7143	4.72628	2.92837	2.27983	9.82256	5.18454	5.25048	4.64982	34.3917	70.2711	2.25442	24.3975	8.25849	77.8328	8.84039	18.3625	30.1859	47.8429	27.3331	25.006	23.0071
TTCGTAGTTGAACTTGTGCTTC	18S-rRNA	rRNA	2.08578e-06	4.81302	14.8334	1.06683	3.64288	4.28319	2.11493	4.19969	10.9316	12.7619	2.40647	2.84989	23.1582	10.4556	0.601178	9.63059	1.92698	14.77	28.7313	81.2402	108.634	170.867	44.7852	119.982	28.3275
CAATGAGGGACAGTACATGAGGACAGCTCT	NO_Annotation	NO_Annotation	2.08578e-06	-3.82349	3.78956	26.5067	12.643	17.8712	13.015	7.19947	2.69328	2.39286	31.0653	18.2993	5.3575	18.4796	25.2495	37.0778	27.1154	7.13606	1.65757	0.69555	0.44522	0.330711	0.384973	0.821793	0.862767
TGGTGCTGAAGCTTATGTAG	18S-rRNA	rRNA	2.10309e-06	3.84881	5.19711	0.738576	2.57145	2.21544	2.76568	6.11955	5.06971	10.635	0.43754	0.749972	4.66621	0.243153	0.901767	1.12357	2.89047	0.995729	8.0116	19.7536	56.632	35.6066	13.3457	29.9368	9.63423
ACCGGTGGAGTTCTTATATGTGATT	18S-rRNA	rRNA	2.11458e-06	4.05883	9.09495	1.39509	2.57145	4.43089	2.76568	6.11955	20.9125	15.9524	6.34433	5.2498	18.1464	21.3974	2.40471	7.06243	8.80906	38.6675	22.6535	47.2974	157.697	57.8744	35.5458	55.1775	13.5167
CGTGGAGTGATTTGTCTGGTTAATT	18S-rRNA	rRNA	2.12419e-06	4.72379	11.8018	2.95431	1.7143	2.36314	1.78956	2.51981	15.8428	8.50796	3.06278	0.599977	14.6899	18.358	0.751473	9.30957	3.02811	25.2251	16.7139	73.5892	157.341	104.284	43.6302	129.609	14.9546
GATAAGGATTGGCTCTGAAGATTGAGA	28S-rRNA	rRNA	2.12882e-06	4.21609	12.5597	4.59559	5.78576	5.16937	3.90449	2.99978	9.82256	9.03971	3.71909	5.99977	24.5408	15.8049	2.8556	56.66	19.4075	13.9402	11.7411	41.4548	80.1396	138.568	39.5239	82.4141	16.3926
CCGACTGTCTAATTAAAACAA	28S-rRNA	rRNA	2.20991e-06	3.91738	6.49639	1.39509	1.92859	2.95392	2.11493	2.63981	7.76299	6.38097	2.1877	1.49994	24.0223	2.67468	1.20236	4.81529	2.61519	6.47224	6.90655	16.6932	33.5696	49.8271	21.3018	15.9663	17.9743
CTCTAGTCGATAGAATAATGTAGGTAAG	28S-rRNA	rRNA	2.20991e-06	4.41256	4.54748	0.738576	0.428575	1.32927	0.650748	2.51981	6.49556	4.78573	1.31262	0.299989	8.29548	2.18837	0.751473	3.04969	0.825849	3.65101	6.63029	13.7719	18.8773	34.0632	19.1203	23.7146	7.9087
AATAACAGGTCTGTGATGC	18S-rRNA	rRNA	2.22226e-06	4.41632	22.8456	2.95431	9.42864	11.0772	10.5747	13.199	25.3485	22.4663	0.43754	2.39991	48.9087	35.865	1.35265	4.9758	3.85396	55.4289	61.6065	112.123	205.246	238.332	126.014	161.071	26.0268
AGACATAAGAGGTGTAGAATAAGTG	28S-rRNA	rRNA	2.22731e-06	4.13201	12.8845	1.64128	4.50003	5.46476	5.0433	4.79965	11.09	12.8949	4.59417	1.34995	21.7756	2.30995	0.450884	9.95161	3.85396	5.64246	12.5699	50.0796	89.4892	96.8983	35.2892	89.1059	24.0137
TACATGAGGACAATTCT	NO_Annotation	NO_Annotation	2.25476e-06	-4.2429	3.03165	68.6055	39.8574	40.6164	48.1554	18.5986	6.17871	8.10915	74.3818	100.646	12.9617	35.014	78.1532	85.0702	77.7675	19.9146	4.55833	2.92131	1.78088	0.440948	0.384973	1.99578	2.01312
TGCCCAGTGCTCTGAATGTCAAAGTG	28S-rRNA	rRNA	2.28043e-06	3.4538	4.98057	2.46192	3.00002	3.9878	1.62687	4.55966	5.86185	5.84922	3.93786	2.84989	10.715	8.26719	0.901767	7.06243	2.75283	15.1019	8.97852	14.6065	29.5626	28.6616	23.6117	17.6099	9.77802
GTGATTTCTGCCCAGTGCTCTGA	28S-rRNA	rRNA	2.28184e-06	4.2791	6.49639	15.1818	6.42862	9.60025	11.5508	18.7186	75.7288	24.3275	14.4388	5.84978	55.476	152.821	4.65913	23.4344	11.8372	305.523	39.6436	42.0112	68.2077	120.93	223.413	57.9951	12.9415
GTACATGAGGACTCTTTC	NO_Annotation	NO_Annotation	2.28184e-06	-3.95994	3.46474	23.3062	12.4287	18.3143	23.7523	6.23954	1.58428	2.39286	23.8459	33.4487	4.32056	14.4676	25.7004	23.2739	27.5283	6.14033	1.38131	0.83466	0.44522	0.220474	0.256648	0.469596	1.43794
AGTGCTGATAGATTTATA	28S-rRNA	rRNA	2.38341e-06	3.52184	3.2482	0.492384	1.50001	2.21544	1.95224	1.79987	4.91128	4.38692	1.53139	0.749972	3.1108	0.486305	0.901767	5.13631	3.57868	1.99146	8.426	14.4674	40.426	14.7718	6.41621	18.7838	9.49043
AAGGATTGGCTCTGAAGATTGAGA	28S-rRNA	rRNA	2.4063e-06	4.23381	10.8273	7.38576	5.1429	7.97559	5.0433	3.35975	9.34727	9.83733	11.376	9.59964	33.0091	24.8016	7.81532	90.5275	25.8766	13.2764	7.59721	29.7695	72.927	193.907	42.2187	35.9241	25.5954
CTTGGAGGACTGAAGTG	28S-rRNA	rRNA	2.44432e-06	4.63784	6.92949	0.246192	2.14287	3.6924	1.46418	1.79987	4.59442	6.1151	1.09385	0.599977	11.4063	3.28256	0.601178	8.34651	2.33991	4.48078	9.94544	20.3101	47.6385	89.9534	24.8949	33.9283	15.386
ATGGTGCTGAAGCTTATGTAGC	18S-rRNA	rRNA	2.44432e-06	3.94297	6.82121	2.95431	1.28572	3.24932	2.11493	3.35975	8.23827	8.10915	1.96893	0.449983	13.1345	5.59251	0.300589	4.17325	2.89047	14.9359	9.94544	15.9976	55.8306	55.4492	25.0232	26.5322	15.0984
TGTGATTTCTGCCCAGTGCTCTG	28S-rRNA	rRNA	2.57633e-06	3.86763	15.3748	7.87815	9.64293	11.5203	7.97166	14.159	22.4968	21.4028	4.3754	5.84978	26.269	15.5618	4.50884	7.38345	7.15736	32.0293	44.8926	63.5733	129.47	150.474	75.3263	93.3322	19.2685
CTGGCGCTGTGGGATGAACC	28S-rRNA	rRNA	2.57633e-06	4.99433	10.1777	1.80541	1.28572	1.62466	1.62687	2.51981	6.81242	6.77978	0.65631	0.749972	9.67806	2.18837	0.751473	6.42039	1.51406	6.30628	16.0232	30.6042	85.7494	163.592	37.984	52.1252	12.2225
CTCGAATCTATGGGTGGTGGTGCATG	18S-rRNA	rRNA	2.59094e-06	3.94072	1.6241	0.656512	0.214287	0.590785	0.650748	0.839938	4.91128	3.05755	2.1877	0.149994	6.22161	11.4282	0.601178	0.642039	1.78934	16.4295	1.51944	2.7822	7.92491	5.0709	15.2706	5.40036	3.16348
CGACTGTCTAATTAAAACAAAGC	28S-rRNA	rRNA	2.60234e-06	4.30314	14.8334	6.23687	3.85717	6.64633	3.7418	3.83972	19.3283	14.3572	3.06278	1.04996	36.6384	52.0347	0.901767	16.2115	8.12085	92.9347	22.5154	44.3761	127.778	174.505	70.45	60.3431	24.7326
AGGACACTAGCTTCTTAAATGGACA	18S-rRNA	rRNA	2.61838e-06	4.51501	19.3809	6.40099	4.71432	8.12329	4.88061	28.5579	19.8035	19.2759	2.40647	2.84989	25.2321	21.7622	0.450884	13.6433	5.23038	29.2081	47.7934	97.0988	180.848	232.931	69.6801	156.61	22.5757
ATCCGACTGTCTAATTAAAACAAAGCATTGT	28S-rRNA	rRNA	2.61838e-06	3.85907	3.35647	3.36463	1.50001	2.95392	0.650748	3.95971	19.8035	6.91272	5.03171	0.899966	24.5408	39.2692	5.4106	10.9147	2.20226	17.9231	13.3987	16.415	12.9114	9.70086	32.466	36.0415	8.48387
TACATGAGGACCTCTAA	NO_Annotation	NO_Annotation	2.61838e-06	-4.7553	1.19101	14.5253	8.14292	12.4065	11.0627	4.55966	0.633713	2.39286	15.0951	16.1994	2.07387	7.78089	15.9312	17.3351	15.1406	4.14887	0.828787	0.69555	0.89044	0.110237	0.128324	0.117399	0.431383
CCAAGCGTTGGATTGTTCACT	28S-rRNA	rRNA	2.63657e-06	3.89679	2.05719	1.06683	0.214287	1.03387	0.650748	0.239982	2.05957	2.12699	1.09385	0.149994	3.97492	0.729458	0.150295	1.76561	0.688208	1.49359	1.7957	3.47775	11.6648	16.756	7.82778	5.40036	6.47075
GAACATAAGTGTGTAAGACAGATTGATAGCTCT	18S-rRNA	rRNA	2.63657e-06	3.61767	0.974459	0.41032	0.428575	0.443089	0.325374	2.87979	11.09	2.65874	1.96893	0.149994	8.98677	13.9813	0.601178	8.82804	0.825849	5.47651	2.07197	2.92131	0.979484	2.20474	5.51794	5.98735	1.86933
AGGGACAGTACATGAGGACACTGAT	NO_Annotation	NO_Annotation	2.63657e-06	-4.10394	1.84064	12.5558	9.85722	10.6341	9.92391	2.87979	1.109	1.86112	22.0958	18.8993	0.518467	9.48296	24.1974	16.8535	18.9945	5.1446	1.24318	0.83466	0.712352	0.220474	0.128324	0.352197	0.431383
CGGACGTGATCACTGTGAC	18S-rRNA	rRNA	2.64046e-06	4.43452	11.1521	11.8172	2.78573	13.8834	6.50748	5.87957	30.8935	14.0913	10.0634	5.84978	31.2809	141.515	4.35854	19.9032	10.736	155.666	37.7098	123.669	386.006	177.592	75.0697	196.878	13.0853
CTCTAAGGTCGTATCCGTGCTGGACT	28S-rRNA	rRNA	2.67022e-06	5.53011	10.9356	0.738576	0.857149	0.886177	1.3015	1.91986	9.34727	9.83733	4.15663	2.24991	13.4801	2.5531	0.450884	8.34651	1.51406	4.14887	16.7139	41.4548	178.8	226.317	53.5112	63.8651	12.6539
TTTTTCTGTATTTCGACTCGATCATT	piRNA	piRNA	2.67022e-06	-3.2453	12.9928	6.23687	18.2144	15.065	10.7373	12.1191	14.8923	14.8889	7.00064	2.09992	13.653	1.33734	1.20236	6.5809	1.6517	3.65101	3.03888	1.11288	0.44522	0.440948	0.641621	0.586995	1.29415
CAATGAGGGACCAGTACATGAGGACTCTCCC	NO_Annotation	NO_Annotation	2.67022e-06	-4.19245	2.38201	22.4035	12.643	14.0311	13.503	6.23954	1.74271	1.46231	37.4097	23.3991	4.83903	17.3854	27.6542	35.9542	20.6462	5.47651	1.93384	1.11288	0.356176	0.110237	0.128324	0.821793	0.575178
TGATTTCGTTGATAGTACCTCTTACG	piRNA	piRNA	2.69643e-06	3.38088	4.22266	1.55922	3.00002	10.9295	6.01942	35.1574	2.05957	43.3374	0.87508	13.7995	62.0433	0.364729	5.11001	2.72867	7.98321	4.64674	16.4376	72.6154	22.4391	31.638	23.0984	41.0897	13.6605
CAATGAGGGACAGTACATGAGGACTTTATA	NO_Annotation	NO_Annotation	2.73625e-06	-4.40906	1.51583	18.7106	8.78578	13.8834	10.2493	5.03963	1.58428	2.92461	26.9087	15.8994	2.41951	14.1029	23.8968	22.7924	14.4524	3.81696	1.7957	1.25199	1.15757	0.220474	0.128324	0.469596	0.287589
GTGCTGATAGATTTATATGATT	28S-rRNA	rRNA	2.7505e-06	3.97526	9.96114	14.2791	7.07148	6.79402	4.71792	5.27961	20.5957	13.1608	12.4699	4.94981	24.8864	86.4408	9.01767	45.2638	15.9664	77.335	52.0754	107.393	335.518	101.308	39.0106	162.95	25.883
CAATGAGGGACAGTACATGAGGACTCTCGT	NO_Annotation	NO_Annotation	2.7505e-06	-3.8591	4.00611	48.9102	28.5002	33.527	19.5224	10.7992	4.91128	4.78573	63.6621	38.8485	4.32056	28.5704	65.5284	48.6345	43.3571	9.45943	4.42019	2.92131	1.51375	0.661422	0.513297	1.17399	1.86933
TACATGAGGACAGTACG	NO_Annotation	NO_Annotation	2.7505e-06	-3.60985	4.4392	22.5676	9.64293	19.0528	12.2015	5.87957	1.42586	2.25993	25.1585	35.2487	5.87596	13.7381	23.1454	26.1631	28.0789	6.63819	1.93384	0.55644	0.89044	0.440948	0.641621	0.704394	0.718972
ATGCAAGGGAACGTGAGCTG	28S-rRNA	rRNA	2.75484e-06	5.22656	14.5086	2.46192	1.7143	5.02167	1.3015	3.71973	23.6058	9.70439	2.84401	2.24991	21.43	42.187	1.20236	11.2357	4.26689	81.3179	17.6808	101.55	190.109	199.198	70.065	212.023	7.7649
TACATGAGGACCCGGAC	NO_Annotation	NO_Annotation	2.84977e-06	-3.64844	3.68129	19.6954	9.85722	19.7913	19.1971	6.11955	1.26743	3.5893	17.7204	30.1489	7.43136	11.6713	25.0992	23.916	30.9693	5.47651	1.24318	0.97377	2.31514	0.330711	0.384973	0.704394	1.15036
GAGATATGGTAGATGGGC	28S-rRNA	rRNA	2.86864e-06	4.14735	1.6241	2.46192	0.857149	0.295392	0.976122	2.39982	15.8428	3.19049	7.87572	1.19995	11.2335	34.4061	0.450884	4.9758	0.275283	70.5308	4.83459	8.48571	19.3225	12.3465	27.2047	12.6791	3.01968
TACATGAGGACTTACAC	NO_Annotation	NO_Annotation	2.8705e-06	-3.89663	2.59856	34.549	19.7144	20.2344	22.4508	8.63936	1.90114	4.25398	42.4414	43.0484	5.87596	20.1817	38.1748	34.9911	48.8628	15.9317	2.07197	1.80843	1.51375	0.330711	0.513297	1.17399	1.00656
CGGACGTGATCACTGTGACGC	18S-rRNA	rRNA	2.94678e-06	4.35861	8.22876	1.1489	1.28572	2.06775	2.76568	1.55989	8.71356	6.77978	2.62524	1.49994	26.9603	4.6199	1.50295	16.051	7.01972	6.47224	6.2159	15.9976	48.4399	82.6778	26.8198	24.1842	20.1312
CTGCTTGGACAACATATGGTTGAGGGTTGTA	5.8S-rRNA	rRNA	2.95838e-06	-4.30821	12.2349	22.1573	70.0719	53.9091	50.5957	48.9564	18.5361	11.8314	29.0964	3.89985	17.1094	6.92985	8.71708	16.5325	11.2866	5.64246	0.966918	0.55644	0.089044	0.110237	0.641621	0.117399	3.59486
AAGACCGAAACAGTTCTGACGTGCAAA	28S-rRNA	rRNA	2.97473e-06	3.40201	3.78956	1.47715	3.4286	2.51083	3.41643	0.839938	8.23827	3.85517	1.53139	2.24991	18.8376	1.70207	0.300589	37.3988	8.53378	3.81696	8.70226	5.70351	19.0554	29.4333	16.8105	7.63094	10.7846
GTACATGAGGACTTAGTG	NO_Annotation	NO_Annotation	3.02586e-06	-4.21593	2.27374	18.3823	7.50006	14.9173	10.2493	5.15962	2.53485	2.65874	17.9391	20.2492	3.1108	11.4282	16.6827	21.1873	15.6911	5.97437	0.690655	1.11288	0.979484	0.440948	0.384973	0.117399	0.287589
GTGATTTCTGCCCAGTGCTCTGAA	28S-rRNA	rRNA	3.02973e-06	3.58772	8.55358	5.2521	4.07146	4.72628	5.85673	9.95927	15.0507	10.635	1.53139	2.5499	16.7638	13.3734	0.751473	5.45733	2.06462	23.0677	18.5096	22.814	50.1318	62.7249	43.8869	35.9241	13.0853
TGGTATGACGCTACGTCCGTTGGATT	28S-rRNA	rRNA	3.02973e-06	3.81264	7.90395	2.13366	3.85717	2.65853	2.76568	1.43989	9.66413	9.57146	1.31262	1.94993	17.8007	9.48296	0.450884	22.1504	8.39613	14.604	13.2606	15.4412	55.7415	56.7721	32.9793	18.7838	16.6802
AATAATAACGGAGGTGT	28S-rRNA	rRNA	3.03717e-06	3.84965	3.68129	1.06683	0.428575	3.39701	2.27762	0.959929	2.37643	3.32342	4.3754	1.04996	6.74007	4.49833	1.80353	7.38345	1.37642	4.64674	5.52524	23.6487	38.0218	25.2443	8.21275	30.0542	9.34664
ACCCTGTAGATCCGAATTTGC	dme-mir-10	miRNA	3.0978e-06	4.27689	1.84064	1.1489	0.214287	0.295392	0.162687	3.95971	9.82256	3.5893	1.53139	1.19995	0.518467	0.121576	3.45677	0.16051	0.137642	0.497864	14.3656	7.37283	2.13706	7.27564	6.28789	5.51775	22.2881
AATCCGACTGTCTAATTAAAACAA	28S-rRNA	rRNA	3.11722e-06	3.72594	3.57302	2.79018	0.857149	2.95392	1.78956	1.91986	5.54499	7.17859	1.31262	0.299989	18.1464	4.25517	3.60707	9.7911	3.71632	5.1446	4.28206	9.7377	28.1379	36.1577	14.1157	9.86152	12.5101
TGAGATAGTCGGGCTTGATT	28S-rRNA	rRNA	3.11888e-06	5.12362	20.8967	3.85701	3.4286	5.31706	3.09105	4.31968	12.9911	13.2937	0.65631	0.899966	21.7756	10.0908	0.751473	7.86498	2.47755	22.4039	28.0406	58.148	348.251	409.971	90.9819	97.7934	22.0006
GTGCGTCATCGTGTGAACTGCAGGACA	5.8S-rRNA	rRNA	3.15397e-06	3.63249	3.13992	3.85701	0.428575	2.36314	2.11493	4.31968	17.4271	5.18454	3.06278	1.34995	16.0725	27.1115	0.300589	4.9758	1.10113	41.6547	3.17701	9.59859	12.11	16.4253	28.3597	12.5617	15.8174
CCAGTACATGAGGACTCCAAC	NO_Annotation	NO_Annotation	3.2305e-06	-3.88731	2.8151	46.6944	27.8573	25.4037	24.0777	9.23932	3.16857	4.78573	41.5663	61.7977	7.60419	26.99	41.7819	53.7708	52.3038	14.1062	3.86767	2.7822	1.24662	0.551185	0.641621	1.52619	1.15036
CACCAAGCGTTGGATTGTTCACC	28S-rRNA	rRNA	3.28253e-06	3.98399	3.13992	3.77495	0.642862	1.03387	2.76568	3.95971	16.635	9.83733	4.81294	0.899966	11.5791	28.0841	0.150295	4.33376	1.78934	40.8249	7.04469	9.59859	28.4941	32.8506	27.8464	19.8404	6.32696
ACTGAAACTGTTCACATGAACTTGGAATTC	18S-rRNA	rRNA	3.28253e-06	4.2995	4.65575	0.984768	2.14287	3.10162	0.650748	3.23976	8.23827	4.38692	1.96893	0.299989	12.0976	2.30995	1.95383	12.1987	2.06462	1.32764	11.0505	55.3658	22.8843	22.4883	9.88097	73.9614	6.90213
CTCGGCCTATCGATCCTTT	28S-rRNA	rRNA	3.28253e-06	4.29009	8.22876	3.44669	1.07144	1.77235	1.95224	1.19991	11.5653	10.502	2.40647	0.299989	12.9617	7.53773	0.601178	3.04969	2.61519	19.4167	12.8462	21.562	46.1248	77.8273	34.6475	34.3979	17.3991
TGACTTGATCTCGGTGTTCAGTACACACA	28S-rRNA	rRNA	3.33076e-06	3.03498	4.65575	2.29779	2.57145	4.87397	2.60299	4.0797	11.8821	7.84328	1.31262	0.899966	11.9247	4.49833	1.05206	8.82804	5.6433	13.9402	8.28787	12.9372	15.1375	19.071	12.5758	19.136	12.3663
TCCGGACGTGATCACTGTGACG	18S-rRNA	rRNA	3.33078e-06	4.22091	9.96114	1.23096	4.71432	5.02167	2.27762	4.79965	8.87199	8.50796	5.68802	2.09992	24.0223	2.0668	0.150295	14.1249	8.80906	4.48078	11.0505	26.9873	70.4338	106.599	26.5631	41.3245	20.275
GTACATGAGGACTTAAAT	NO_Annotation	NO_Annotation	3.33078e-06	-4.6823	1.6241	15.7563	7.71434	7.8279	10.412	2.51981	0.95057	1.19643	12.0323	17.2493	1.03693	6.07882	15.9312	16.051	9.35963	2.98719	0.552524	1.3911	0.089044	0.110237	0.128324	0.117399	0.431383
GGTTGAACTCTAGATAACATGCAGATCGTATG	18S-rRNA	rRNA	3.35759e-06	4.92901	4.00611	1.06683	1.7143	2.80623	0.325374	3.23976	9.5057	4.51986	0.65631	0.149994	6.74007	7.65931	0.450884	6.5809	1.23877	3.98292	13.3987	67.4683	36.7752	23.701	12.7041	116.108	2.01312
TACATGAGGACTCCCAA	piRNA	piRNA	3.36566e-06	-4.2829	1.19101	22.6497	15.4287	16.8374	17.4075	7.43945	0.95057	3.45636	23.1896	29.2489	2.41951	14.1029	26.6021	26.9656	28.9047	8.4637	0.966918	0.55644	0.44522	0.110237	0.256648	0.469596	0.862767
GTACATGAGGACTTATAG	NO_Annotation	NO_Annotation	3.36566e-06	-4.31218	1.84064	15.5922	7.50006	10.0433	9.11047	4.91964	1.42586	1.59524	19.9081	25.949	3.45645	13.0087	19.6886	16.372	26.7025	4.97864	0.690655	1.53021	1.06853	0.110237	0.256648	0.352197	0.287589
CAATGAGGGACAGTACATGAGGACGTCTGT	NO_Annotation	NO_Annotation	3.38392e-06	-4.125	1.84064	17.2334	11.5715	10.0433	8.45972	2.99978	1.58428	2.92461	20.1268	7.9497	2.93798	7.05143	17.4342	19.7427	12.1125	3.15314	1.24318	0.55644	0.801396	0.220474	0.256648	0.352197	0.431383
TGCAAGGGAACGTGAGCT	28S-rRNA	rRNA	3.41144e-06	4.99304	20.0305	5.17003	4.50003	4.87397	5.0433	1.79987	18.853	18.4782	9.40711	2.24991	9.50523	28.692	2.10412	18.9402	4.40453	36.842	37.986	116.018	422.158	364.995	88.0304	144.049	11.3598
ATGCCTCTAACTGGAACGTACCTTGAGC	28S-rRNA	rRNA	3.41144e-06	5.1847	13.4259	2.70811	1.28572	3.24932	1.46418	3.83972	15.3676	14.4901	0.65631	1.04996	8.98677	12.4008	1.35265	4.9758	1.78934	21.2422	47.5171	83.1878	123.326	210.883	83.6674	114.934	6.61455
GTGTGATTTGTAGCAAAGTGA	dme-mir-988	miRNA	3.44509e-06	3.32297	1.94892	1.06683	1.7143	1.32927	2.11493	7.79943	7.60456	2.39286	0.21877	1.04996	2.59234	0.243153	3.60707	0.16051	0.550566	0.663819	5.24898	5.14707	0.801396	7.60635	5.00465	4.34376	20.5626
TAAACGACTTTTGTAACAGGC	28S-rRNA	rRNA	3.48839e-06	3.40005	6.82121	3.69288	4.07146	3.24932	2.44031	2.99978	8.71356	8.77384	3.71909	3.74986	19.1833	5.34936	0.601178	14.1249	3.71632	10.953	14.0894	34.0819	53.8716	30.9766	14.1157	40.7375	17.8305
TGAGGTCTCCGGACGTG	18S-rRNA	rRNA	3.52172e-06	3.66294	2.16546	0.41032	1.28572	2.21544	1.3015	1.3199	2.53485	3.05755	0.21877	0.599977	7.43136	1.21576	0.751473	3.37071	0.688208	2.65528	3.45328	3.47775	5.8769	17.8584	8.34108	3.28717	9.77802
TACATGAGGACAACTCG	NO_Annotation	NO_Annotation	3.57333e-06	-3.84275	5.08884	31.5126	16.0715	22.0067	17.2448	6.71951	2.53485	1.99405	32.1592	40.9484	4.66621	16.8991	38.6257	25.5211	36.7503	9.45943	0.966918	1.66932	1.95897	0.110237	0.513297	1.64359	0.718972
ATAAGGATTGGCTCTGAAGATTGAGA	28S-rRNA	rRNA	3.58306e-06	4.20447	15.4831	6.81131	6.42862	6.64633	8.29704	3.47974	11.09	11.6984	8.96957	14.6994	27.6516	33.6767	4.95972	88.7619	35.0986	17.7572	17.5426	52.0271	113.353	207.907	39.5239	94.3888	22.4319
AGGTGAAATTCTTGGACCGTCGTAAGACT	18S-rRNA	rRNA	3.60284e-06	4.87112	11.1521	1.55922	0.642862	3.6924	2.11493	4.55966	15.3676	12.3631	3.71909	0.299989	12.4432	16.7775	0.601178	8.02549	2.06462	10.953	20.1671	84.5789	97.7703	115.969	57.4893	107.655	9.20285
TCCGACTGTCTAATTAAAACA	28S-rRNA	rRNA	3.60588e-06	4.03083	12.1266	4.92384	3.4286	4.57858	3.90449	2.87979	8.87199	8.77384	10.2822	12.8995	37.5025	7.78089	9.16797	53.2893	28.4918	8.96156	13.3987	35.1948	103.558	116.961	31.1828	52.36	25.5954
TACATGAGGACTCTTAC	NO_Annotation	NO_Annotation	3.60588e-06	-3.7545	6.60467	81.3255	44.786	50.5121	52.5479	22.0784	8.87199	10.9008	81.82	111.146	9.15959	50.3326	104.455	82.3415	85.2001	24.7273	5.24898	3.33864	4.71933	1.32284	0.769945	2.34798	3.45107
AATCCGACTGTCTAATTAAAAC	28S-rRNA	rRNA	3.63205e-06	3.94152	9.52804	5.08797	4.50003	5.31706	4.88061	2.7598	9.5057	8.24209	6.12556	7.19973	22.1213	15.6834	4.20825	38.8434	16.6546	19.9146	13.3987	32.4126	112.463	114.867	28.103	42.6158	15.0984
GGGACATGTGCTTTTATTAG	18S-rRNA	rRNA	3.65091e-06	3.67492	4.98057	0.738576	2.57145	1.32927	3.57911	1.67988	6.97085	6.91272	2.40647	1.19995	9.15959	5.59251	0.300589	9.95161	6.74444	8.96156	9.25478	22.5358	51.4674	22.3781	10.7792	33.6935	12.5101
CAGTACATGAGGACTTTAAT	NO_Annotation	NO_Annotation	3.72991e-06	-4.55509	1.6241	12.7199	9.85722	9.30486	6.18211	1.55989	0.633713	1.59524	16.6265	15.8994	2.07387	5.95724	18.3359	12.3593	9.22198	3.15314	1.24318	0.13911	0.178088	0.110237	0.128324	0.352197	0.143794
TACATGAGGACTCCAAC	NO_Annotation	NO_Annotation	3.77567e-06	-3.60924	7.47085	79.7662	40.7146	53.1706	50.433	21.3584	9.66413	10.2361	87.0704	86.6967	9.67806	43.038	93.1826	94.3798	99.6525	25.3911	5.66337	3.47775	7.30161	1.65356	1.02659	2.93498	2.87589
TCCTGGGCTGCACGCGC	18S-rRNA	rRNA	3.81852e-06	4.68144	5.84675	0.574448	0.642862	0.738481	1.78956	1.3199	4.43599	6.38097	0.65631	0.899966	7.77701	0.607882	0.300589	1.92612	1.10113	1.16168	8.426	21.0056	45.2343	67.3548	21.4301	26.0626	8.19628
CCGACGACAGATCTTTCAA	18S-rRNA	rRNA	3.8196e-06	4.09107	5.73848	0.984768	1.28572	3.54471	0.488061	1.67988	6.02028	6.91272	1.31262	0.299989	17.1094	1.21576	0.150295	4.81529	1.37642	2.15741	5.52524	21.7012	34.9943	41.1184	16.4255	21.7188	20.275
CCAGTACATGAGGACCCTGAT	NO_Annotation	NO_Annotation	3.86209e-06	-4.42989	1.6241	20.516	9.64293	11.668	11.7135	3.71973	2.05957	3.98811	26.4712	32.9987	2.76516	13.3734	28.8566	26.4841	26.7025	5.47651	3.17701	0.27822	0.623308	0.220474	0.128324	0.117399	0.718972
AGGATTGGCTCTGAAGATTGA	28S-rRNA	rRNA	3.89583e-06	4.08458	14.8334	4.18527	4.07146	5.46476	5.53136	2.27983	7.92142	8.77384	4.15663	3.29987	30.9352	13.3734	3.15619	38.5224	14.59	14.604	10.6361	34.3602	88.0645	143.088	36.4441	63.8651	29.6217
AGGGACAGTACATGAGGACCTCTGA	NO_Annotation	NO_Annotation	3.89583e-06	-3.66215	2.16546	20.1057	15.2144	15.6558	17.4075	5.75958	3.01014	6.24804	20.5644	22.7991	2.93798	17.3854	26.1512	32.102	24.2249	6.30628	3.17701	2.50398	4.09602	0.440948	0.513297	0.586995	0.862767
AACAGCAGGACGGTGATC	28S-rRNA	rRNA	3.94034e-06	4.49129	7.14603	2.87224	1.92859	1.32927	1.62687	2.15984	5.22814	4.91867	1.75016	0.599977	6.22161	3.40414	1.05206	6.74141	0.688208	5.64246	24.3111	59.1217	196.787	55.1185	16.5538	99.3196	6.90213
GATCCGTAACTTCGGGATAAGGATTGGCTCTGAAG	28S-rRNA	rRNA	3.94034e-06	4.70345	1.6241	0.492384	0.642862	0.443089	0.162687	1.3199	9.18885	1.19643	0.43754	0.149994	5.01185	6.32197	0.150295	5.29682	0.550566	3.48505	3.17701	14.4674	2.93845	4.07877	7.69945	34.8675	1.00656
CAATGAGGGACCAGTACATGAGGACTGTATG	NO_Annotation	NO_Annotation	3.94034e-06	-4.34672	1.84064	21.0084	7.28577	14.4742	11.3881	4.79965	2.05957	1.19643	20.5644	15.4494	1.72822	11.185	18.7868	23.7555	18.3063	3.3191	0.138131	0.83466	0.712352	0.110237	0.513297	0.469596	0.143794
TTCGATGTCGGCTCTTCCTATCATTGTGAAG	28S-rRNA	rRNA	3.95831e-06	4.24632	2.70683	0.574448	0.642862	2.65853	1.46418	1.07992	3.48542	3.05755	1.96893	0.899966	4.66621	2.91783	2.25442	9.7911	6.05623	1.32764	5.24898	17.5279	25.4666	25.575	6.03124	35.5719	2.44451
TGGGGAATCCGACTGTCTAATTAAAACA	28S-rRNA	rRNA	3.96498e-06	3.63149	3.57302	1.64128	3.00002	1.18157	1.13881	2.27983	2.218	3.19049	2.1877	1.04996	8.12265	0.607882	0.150295	5.77835	2.61519	2.48932	7.73534	12.3808	22.7953	24.8033	11.2925	18.0795	5.46419
CAATGAGGGACCAGTACATGAGGACGCCTGC	NO_Annotation	NO_Annotation	4.04323e-06	-4.13016	1.94892	19.8595	9.42864	18.0189	9.43585	5.03963	2.05957	2.12699	22.9708	19.7992	0.69129	17.0207	26.7524	26.6446	21.6097	1.99146	1.10505	2.08665	0.089044	0.110237	0.256648	0.586995	0.575178
AATCCGACTGTCTAATTAAAACAAAGC	28S-rRNA	rRNA	4.06651e-06	4.044	10.3942	5.90861	4.50003	5.76015	4.39255	3.59974	18.0608	14.3572	5.03171	9.89962	32.145	71.9732	5.4106	40.7695	18.7193	48.6248	13.8131	31.7171	101.955	132.174	40.0372	43.4376	13.9481
ATCCGACTGTCTAATTAAAACAAAG	28S-rRNA	rRNA	4.12899e-06	3.86271	6.27985	6.97544	3.64288	2.21544	2.92837	3.11977	8.3967	6.91272	3.06278	4.79982	36.2927	42.3086	4.95972	32.5835	14.59	39.6632	9.25478	20.7274	49.7756	73.969	35.8025	25.2408	15.0984
AACTGTGCGTCATCGTGTGAACTGCA	5.8S-rRNA	rRNA	4.13341e-06	4.18147	8.44531	0.656512	3.64288	1.62466	2.44031	3.11977	8.55513	8.6409	1.75016	0.299989	9.15959	1.45892	0.901767	6.42039	0.137642	2.32337	8.70226	16.6932	42.8302	65.7013	31.8244	26.6496	20.275
AAGGTGTTGTAAGTGGTTGAGC	28S-rRNA	rRNA	4.2076e-06	4.43005	3.68129	5.58035	0.642862	1.62466	2.11493	3.71973	15.0507	5.18454	7.21941	0.599977	12.4432	45.8343	1.35265	5.93886	2.75283	87.6242	7.87347	23.6487	67.4953	56.3311	36.4441	50.8338	3.59486
ATTGGCTCTGAAGATTG	28S-rRNA	rRNA	4.27041e-06	4.68242	9.85286	0.656512	2.78573	1.62466	1.13881	2.87979	6.33713	4.78573	1.53139	0.449983	15.2084	13.9813	0.150295	4.33376	1.78934	22.4039	11.0505	29.9086	60.3718	104.505	30.6695	55.0601	16.9677
TGTTATTGTGGGCCGGTACTATTACTTT	18S-rRNA	rRNA	4.27041e-06	3.97781	5.30539	0.492384	1.92859	1.47696	1.78956	1.43989	7.2877	5.71629	0.43754	0.149994	11.0606	4.37675	0.300589	4.33376	1.78934	2.48932	9.39291	27.4047	62.776	20.3938	11.1642	44.729	11.216
AAGGATTGGCTCTGAAGA	28S-rRNA	rRNA	4.28165e-06	3.86511	15.4831	8.53466	7.71434	8.41868	6.50748	2.27983	11.5653	9.70439	4.81294	7.34972	31.6265	38.5397	2.25442	38.3618	19.2698	43.1483	13.2606	37.6988	83.6123	170.537	46.0684	49.8946	39.6873
CGACGACAGATCTTTCAAAT	18S-rRNA	rRNA	4.28523e-06	3.99205	17.9734	5.41623	5.35718	6.05554	4.22986	2.99978	18.2193	15.8195	4.15663	13.9495	53.9206	67.718	3.15619	44.1402	20.6462	73.6839	27.0737	52.7227	170.43	137.906	53.6395	68.3262	43.2821
GACGTGCAAATCGATTGTCAGAATTG	28S-rRNA	rRNA	4.30074e-06	4.01075	13.1011	8.53466	5.1429	6.49863	4.55524	4.31968	11.5653	9.70439	7.43818	11.6996	25.2321	45.5911	9.31826	88.7619	21.7474	24.8932	19.4765	53.5573	108.723	142.095	47.6083	77.8356	19.1247
TCGTAGTTGAACTTGTGCTTC	18S-rRNA	rRNA	4.30074e-06	4.55911	31.0744	15.6742	10.5001	11.3726	6.99554	17.6387	34.8542	33.3672	9.84465	10.7996	64.6356	188.93	3.00589	30.9784	10.1855	273.328	85.7794	269.317	344.956	379.766	133.714	335.409	30.4844
AGTGCTCTGAATGTCAA	28S-rRNA	rRNA	4.3061e-06	3.59978	4.4392	3.03637	1.92859	1.92005	2.11493	3.95971	3.96071	5.98216	0.87508	1.34995	6.39443	6.56512	0.150295	3.69173	1.37642	6.14033	7.87347	19.3363	36.508	31.7483	10.2659	27.5888	8.48387
CTGAAACTGTTCACATGAAC	18S-rRNA	rRNA	4.3061e-06	4.3753	8.12049	3.69288	3.21431	7.5325	1.62687	2.99978	5.06971	6.38097	1.31262	0.749972	6.56725	18.7228	0.601178	6.5809	5.78095	24.3954	16.0232	51.888	108.099	123.686	25.9215	67.387	7.47731
TCTTGTACCGACGACAGATCTTTCAAAT	18S-rRNA	rRNA	4.40879e-06	4.64352	11.5852	0.41032	4.28575	4.43089	1.46418	2.03985	12.199	6.1151	4.81294	0.749972	31.2809	12.4008	0.150295	11.7172	3.44104	15.2678	27.2118	87.9175	168.56	96.8983	34.7759	121.156	21.4254
TTATGGGACATGTGCTTTTAT	18S-rRNA	rRNA	4.42331e-06	4.79639	18.0816	1.55922	2.14287	3.24932	2.27762	5.27961	11.09	16.3512	0.65631	1.49994	35.2558	3.03941	0.450884	9.14906	5.50566	3.65101	43.9257	88.3348	191.89	171.859	50.0465	144.518	40.4062
ATTGAGATAGTCGGGCTTG	28S-rRNA	rRNA	4.4403e-06	4.2648	7.14603	1.64128	2.57145	2.06775	1.95224	4.31968	15.8428	6.64685	2.40647	0.899966	12.0976	19.5738	0.450884	5.61784	0.550566	45.1397	10.7742	21.4229	59.0362	59.1973	40.4221	38.0373	4.02624
GTGAACTGCAGGACACATG	5.8S-rRNA	rRNA	4.46187e-06	4.44658	9.20322	1.06683	0.857149	2.95392	1.95224	2.39982	9.82256	7.5774	2.62524	1.49994	13.4801	12.4008	0.150295	8.02549	0.688208	24.0635	8.70226	38.8117	61.2623	82.2368	32.9793	45.0812	15.386
CAATGAGGGACAGTACATGAGGACACTCTA	NO_Annotation	NO_Annotation	4.51693e-06	-3.97735	2.05719	23.7165	13.5001	15.3604	12.8523	4.0797	3.16857	1.99405	26.4712	27.299	6.39443	13.8597	32.163	29.2128	24.6378	3.65101	2.62449	1.11288	0.534264	0.220474	0.384973	0.352197	1.00656
GGGAATCCGACTGTCTAATTAAAAC	28S-rRNA	rRNA	4.52655e-06	3.83731	9.3115	2.95431	3.64288	4.28319	4.06718	1.67988	7.12928	7.5774	1.31262	3.44987	13.4801	4.86305	1.50295	21.3478	12.3877	7.13606	8.70226	31.0215	85.3932	77.8273	23.0984	45.6682	13.2291
ATAAGGATTGGCTCTGAAGATTGAGAT	28S-rRNA	rRNA	4.53917e-06	4.20088	18.8395	5.2521	5.35718	4.57858	6.83285	4.79965	16.0013	12.8949	8.96957	4.94981	40.7861	72.2164	3.60707	45.5848	10.5984	51.9439	17.8189	48.5494	103.024	182.222	61.2107	88.2841	29.6217
GGGACAGTACATGAGGACTCTATC	NO_Annotation	NO_Annotation	4.53917e-06	-4.10377	1.19101	21.0084	16.0715	12.8496	20.3359	5.75958	2.05957	2.92461	17.0641	32.2488	2.93798	15.4402	27.5039	21.9898	27.5283	5.31055	1.65757	1.25199	0.623308	0.661422	0.256648	0.352197	0.431383
GAATCCGACTGTCTAATTAAAAC	28S-rRNA	rRNA	4.7023e-06	4.04959	4.4392	0.574448	1.7143	3.8401	1.13881	1.07992	5.38656	5.84922	3.71909	2.84989	13.8258	3.40414	1.20236	17.1745	8.9467	2.32337	6.63029	15.163	55.9196	46.52	13.9873	15.0271	8.48387
AGGACGGTGATCATGGAAGTCGAAATC	28S-rRNA	rRNA	4.72156e-06	4.2466	4.98057	9.92975	1.92859	6.79402	1.78956	5.51959	25.9823	9.17265	2.84401	3.74986	21.9484	71.2437	2.40471	11.8777	2.33991	80.1562	22.2391	56.896	88.6878	87.3077	55.0511	78.54	8.05249
GAGACCGATAGTAAACAAGTAC	28S-rRNA	rRNA	4.7608e-06	3.47894	7.57913	5.00591	4.50003	2.95392	3.09105	2.7598	9.03042	9.17265	0.43754	0.299989	15.2084	6.6867	0.601178	7.38345	1.6517	13.7743	30.8032	34.0819	73.5503	42.772	20.9169	45.5508	14.9546
ATGAGGGACCAGTACATGAGGACTCTACT	NO_Annotation	NO_Annotation	4.7608e-06	-3.96258	2.8151	21.4187	9.00007	15.3604	12.8523	3.23976	1.74271	2.5258	25.5961	15.5994	3.97492	12.8871	24.1974	18.2981	14.0394	1.99146	2.90075	0.13911	1.24662	0.110237	0.384973	0.352197	1.00656
AGCCAATTGTGGAACTTTCTTGCC	28S-rRNA	rRNA	4.77536e-06	3.68037	9.3115	8.86292	9.85722	7.08942	15.1299	9.95927	17.2687	50.3831	1.09385	0.749972	30.2439	3.52571	3.30648	2.08663	2.20226	8.13179	24.4492	17.2496	117.805	105.828	112.027	19.2534	30.4844
CGGACGTGATCACTGTG	18S-rRNA	rRNA	4.77536e-06	4.17839	14.2921	2.46192	4.07146	10.191	2.60299	2.39982	11.8821	9.43852	7.65695	0.449983	18.492	20.9111	1.50295	13.0013	9.63491	26.0549	17.2664	55.9222	150.217	124.899	44.2719	91.6886	23.7261
GTACATGAGGACAGTCTG	NO_Annotation	NO_Annotation	4.77536e-06	-4.34256	1.6241	22.4035	8.3572	11.5203	16.4314	4.55966	0.792142	2.25993	21.877	27.449	4.32056	8.63192	21.1915	18.9402	26.1519	5.31055	1.65757	1.11288	0.801396	0.110237	0.128324	0.704394	0.431383
CAATGAGGGACAGTACATGAGGACATCTCT	NO_Annotation	NO_Annotation	4.77536e-06	-4.06607	2.27374	28.3942	14.5715	18.6097	18.3836	9.4793	2.05957	3.85517	47.4731	24.7491	7.60419	16.1697	40.1286	32.102	27.253	5.31055	2.76262	1.53021	0.89044	0.110237	0.256648	1.17399	0.718972
CCAGTACATGAGGACTCTAAA	NO_Annotation	NO_Annotation	4.77536e-06	-3.87285	2.05719	15.6742	10.0715	15.065	12.8523	4.55966	1.42586	2.5258	17.9391	16.6494	2.59234	11.4282	18.3359	25.2	21.0592	4.81269	1.93384	0.55644	0.979484	0.330711	0.128324	0.352197	0.862767
TACATGAGGACTTCTAG	NO_Annotation	NO_Annotation	4.86666e-06	-3.55203	3.89784	18.7927	12.643	15.065	12.8523	4.91964	2.85171	2.92461	25.8149	26.699	3.1108	9.84769	26.6021	27.7682	37.8514	7.46797	2.07197	2.64309	2.58228	0.110237	0.89827	0.704394	0.718972
CGGACGTGATCACTGTGA	18S-rRNA	rRNA	4.93281e-06	4.0833	12.7762	11.0786	4.92861	6.79402	3.09105	4.0797	24.5564	11.6984	5.03171	4.64982	36.4655	100.908	1.05206	21.1873	10.736	110.028	20.9959	74.1456	215.843	139.56	51.5863	106.246	21.1378
TGCCCAGTGCTCTGAATGT	28S-rRNA	rRNA	4.99794e-06	3.56921	10.286	11.0786	6.64291	8.27099	6.50748	12.2391	23.7643	18.7441	7.00064	3.14988	34.2188	56.0467	2.55501	18.9402	3.57868	108.866	22.7916	25.8745	68.2967	97.7802	71.4766	34.9849	23.2947
GATAATGAAATAAGACCTCTG	18S-rRNA	rRNA	4.99794e-06	4.65662	6.49639	0.656512	1.50001	1.62466	0.325374	1.79987	7.12928	6.64685	0.65631	0.749972	4.66621	1.09419	0.751473	2.24714	1.10113	4.48078	8.14973	11.6852	36.419	70.1107	28.488	25.006	9.77802
CTGCTTGGACTACATATGATTGAGGGTTGTA	5.8S-rRNA	rRNA	5.04884e-06	-4.22785	10.8273	26.1784	56.7861	51.2506	41.3225	48.1165	19.3283	9.57146	23.4084	2.6999	11.4063	4.86305	6.61296	18.6191	11.0113	5.47651	0.966918	0.13911	0.089044	0.110237	0.256648	0.234798	3.73866
AGGGACCAGTACATGAGGACTCTTGA	NO_Annotation	NO_Annotation	5.06994e-06	-3.62476	4.11438	25.1937	17.5716	16.9851	18.8717	7.19947	2.85171	4.38692	27.1275	31.1988	6.74007	17.1423	41.0304	29.0523	35.2362	6.80415	3.72954	1.53021	2.84941	0.551185	0.384973	0.352197	1.72553
CGTGAAACTGCTTAGAGGTTAAGCCCGATGAAC	28S-rRNA	rRNA	5.09251e-06	4.72779	2.38201	0.246192	0.857149	1.18157	0.488061	0.719947	3.327	2.5258	0.87508	0.299989	1.72822	2.43153	0.751473	13.8038	1.6517	0.497864	6.76842	20.1709	14.6923	19.4017	7.82778	39.0939	0.575178
TACATGAGGACTTAGTA	NO_Annotation	NO_Annotation	5.10267e-06	-3.88745	3.35647	24.7013	19.9287	13.588	16.4314	9.35931	2.37643	3.32342	33.6906	37.7986	5.18467	13.7381	26.6021	31.4599	31.3823	6.63819	1.93384	0.41733	1.60279	0.110237	0.769945	0.234798	1.29415
CAATGAGGGACCAGTACATGAGGACTCGACA	NO_Annotation	NO_Annotation	5.10267e-06	-3.94275	2.27374	22.8959	12.8572	11.668	14.6418	5.99956	1.58428	1.86112	34.1281	16.0494	3.62927	13.8597	24.9489	25.3605	17.0676	3.98292	0.690655	0.41733	0.712352	0.110237	0.384973	0.586995	0.862767
CGAGCGAACAGTGGTATGA	28S-rRNA	rRNA	5.12857e-06	3.33089	0.866186	0.492384	0.214287	0.590785	0.325374	0.359974	1.109	0.797621	0.43754	0.599977	4.32056	2.91783	0.450884	1.44459	1.10113	3.48505	0.414393	1.3911	4.18507	2.31498	2.05319	3.16977	5.1766
TACATGAGGACTTCTGG	NO_Annotation	NO_Annotation	5.12857e-06	-3.66933	2.92338	25.5219	19.9287	29.5392	21.6374	6.47952	4.11914	3.45636	33.6906	49.4981	1.38258	20.9111	34.5677	30.6574	55.3319	9.62538	3.45328	2.64309	3.0275	0.220474	0.513297	1.40879	1.29415
ATCCGACTGTCTAATTAAAA	28S-rRNA	rRNA	5.16983e-06	3.70496	5.84675	3.61082	3.85717	2.36314	2.27762	2.7598	7.44613	9.83733	1.96893	3.44987	22.2941	21.519	2.25442	14.7669	9.22198	21.0763	8.97852	25.1789	73.9956	41.1184	13.474	48.4858	8.48387
AGCGTTGGATTGTTCACCC	28S-rRNA	rRNA	5.16983e-06	3.72792	1.08273	0.656512	1.28572	1.03387	1.95224	2.51981	3.48542	3.19049	0.65631	0.449983	0.518467	1.58049	0.901767	0.963059	2.20226	6.9701	6.35403	7.65105	19.8568	9.92133	3.20811	19.2534	1.58174
GTGCAAATCGATTGTCAGAATTG	28S-rRNA	rRNA	5.17354e-06	4.61022	13.3176	1.39509	1.92859	3.24932	1.78956	3.11977	11.4068	9.70439	0.43754	0.299989	20.393	4.86305	0.901767	8.66753	3.16576	5.1446	18.5096	26.7091	70.5228	141.765	59.2858	35.6893	28.7589
ACCAGTACATGAGGACCTCTAC	NO_Annotation	NO_Annotation	5.21139e-06	-4.22507	2.05719	23.06	7.71434	11.0772	10.9	5.51959	2.05957	2.39286	19.6893	27.7489	2.41951	11.6713	24.3477	13.8038	32.4834	6.47224	0.552524	0.27822	0.356176	0.220474	0.384973	0.586995	0.143794
TTTTGATGGTAGTATCTAGGACT	18S-rRNA	rRNA	5.21445e-06	4.1172	22.6291	8.53466	9.00007	12.4065	5.53136	10.7992	29.6261	27.9168	5.68802	1.04996	36.1199	19.6954	1.65324	22.1504	6.05623	49.4545	48.8984	122.417	267.844	203.938	69.4234	176.686	29.3341
TAAGGTCGTATCCGTGCTGGACTGC	28S-rRNA	rRNA	5.2177e-06	4.23729	3.35647	1.06683	1.28572	0.147696	0.488061	1.3199	5.06971	5.58335	0.87508	0.599977	8.98677	0.364729	0.450884	2.08663	0.137642	4.31483	3.72954	4.45152	14.8703	25.9057	17.3238	8.45273	8.62767
GTAGATGGGCTAGAAGAGCATGAC	28S-rRNA	rRNA	5.29006e-06	5.35748	25.2277	2.70811	2.57145	9.00947	5.0433	6.47952	16.7934	21.5358	5.46925	0.299989	16.591	9.96926	0.751473	3.04969	0.137642	19.7486	47.379	197.953	522.866	440.397	83.6674	389.413	9.49043
CCTTATGGGACATGTGCTTTTATTA	18S-rRNA	rRNA	5.30226e-06	3.76736	9.96114	3.52875	6.00004	7.8279	5.0433	5.51959	14.7338	17.6806	3.50032	2.39991	26.9603	17.3854	0.601178	35.1516	18.8569	21.906	41.8537	99.8809	124.483	53.7957	14.8856	119.63	18.9809
CTCCGGACGTGATCACTGTGACGCCTTGCGTGTTACGG	18S-rRNA	rRNA	5.30226e-06	5.40566	0.974459	2.46192	0.428575	1.18157	0.325374	3.23976	3.48542	1.32937	2.40647	0.149994	3.1108	3.64729	0.601178	24.7185	2.06462	0.497864	4.97272	42.8459	11.7538	7.16541	3.84973	113.877	0.718972
GCTTAAAACAGCAGGACGGTGATC	28S-rRNA	rRNA	5.31076e-06	3.81728	7.90395	4.1032	4.50003	4.57858	3.57911	3.23976	6.97085	12.3631	6.34433	5.39979	14.3443	99.8142	3.15619	26.6446	11.4242	42.1525	28.0406	26.2918	48.2618	76.725	33.236	38.2721	7.33352
CCTTCGATGTCGGCTCTTC	28S-rRNA	rRNA	5.31076e-06	4.07844	13.3176	5.99067	13.2858	7.38481	4.22986	5.87957	8.71356	11.1667	8.31326	4.94981	18.1464	15.4402	3.45677	14.9274	12.663	18.9189	19.8909	93.7601	202.931	152.348	27.5897	133.717	18.4057
CAGTGCTCTGAATGTCAA	28S-rRNA	rRNA	5.31076e-06	3.23016	4.87229	4.67765	6.00004	4.13549	3.41643	7.19947	9.98099	8.77384	6.5631	4.64982	13.4801	14.7107	0.901767	7.54396	8.25849	17.5912	14.3656	20.4492	43.5425	41.8901	15.3989	25.2408	11.0722
GATAAAGTGCTGATAGATTTATATGAT	28S-rRNA	rRNA	5.31076e-06	3.07088	8.98668	5.90861	6.42862	8.12329	3.90449	8.51937	24.5564	14.3572	0.65631	1.94993	33.1819	23.4642	2.10412	11.2357	2.89047	23.3996	17.4045	37.8379	67.8515	38.4727	30.2845	39.4461	20.275
GTAAGGGAAGTCGGCAAATTAGATC	28S-rRNA	rRNA	5.31076e-06	3.92964	5.19711	3.52875	1.07144	2.21544	1.3015	2.03985	8.87199	6.91272	1.75016	1.49994	11.0606	16.5344	1.20236	9.63059	3.16576	28.0464	11.3267	21.8403	49.7756	37.7011	20.6602	37.2155	7.18972
TGGTAGATGGGCTAGAAGAGC	28S-rRNA	rRNA	5.31076e-06	3.89325	3.89784	0.738576	0.642862	0.590785	1.46418	0.599956	6.02028	3.72223	1.53139	1.19995	3.1108	0.972611	0.450884	2.24714	1.23877	2.32337	4.55833	5.42529	22.172	19.2915	15.7839	12.2095	7.7649
GTACATGAGGACCGTCCT	NO_Annotation	NO_Annotation	5.31076e-06	-4.0445	1.84064	30.6099	18.2144	17.7235	26.3553	8.1594	2.37643	3.32342	57.099	46.0483	2.93798	21.8837	42.3831	37.7198	48.1745	12.7785	1.65757	0.55644	0.44522	0.440948	0.128324	0.704394	1.29415
GTACATGAGGACATTCTG	NO_Annotation	NO_Annotation	5.31076e-06	-3.87364	2.92338	28.4762	13.0715	14.1788	18.3836	5.51959	2.37643	4.65279	28.6589	36.4486	2.93798	19.2091	35.0186	25.5211	32.7587	7.63392	0.966918	2.64309	1.78088	0.551185	0.128324	0.704394	1.00656
CAATGAGGGACAGTACATGAGGACTATGCT	NO_Annotation	NO_Annotation	5.31076e-06	-3.98493	2.16546	18.3003	10.2858	12.1111	11.5508	4.79965	1.26743	2.12699	23.6272	13.3495	2.24669	12.7655	22.2436	21.0268	13.3512	2.32337	1.38131	0.13911	1.24662	0.110237	0.384973	0.234798	0.862767
CGACGACAGATCTTTCAAATGC	18S-rRNA	rRNA	5.33744e-06	3.83241	1.19101	0.246192	0.428575	0.443089	0.488061	0.119991	0.633713	1.19643	0.21877	0.149994	6.56725	1.45892	0.150295	1.92612	0.963491	2.32337	1.65757	0.97377	2.2261	5.62209	5.00465	0.939192	7.33352
CAGGAGTGGAGCCTGCGGCTTA	18S-rRNA	rRNA	5.3754e-06	4.61518	24.7946	10.9966	5.57147	7.6802	6.67017	9.11933	19.6451	16.0854	3.06278	2.99989	29.3798	11.4282	2.7053	8.186	6.74444	22.072	43.6494	105.724	291.263	364.333	97.9114	178.916	22.7195
CATACTGCGATCCACTGAAGC	28S-rRNA	rRNA	5.3754e-06	4.74276	5.95503	0.164128	1.07144	0.886177	1.95224	1.91986	5.86185	5.71629	1.31262	0.599977	11.2335	3.89044	0.300589	5.93886	0.688208	6.80415	9.25478	32.9691	79.2491	66.6934	17.0671	41.0897	8.05249
TCCGACTGTCTAATTAAAA	28S-rRNA	rRNA	5.45127e-06	3.92688	5.41366	1.31302	1.7143	2.21544	1.78956	2.27983	4.43599	4.25398	1.75016	7.49972	21.9484	3.52571	1.05206	10.9147	3.02811	7.46797	9.39291	19.8927	54.1387	38.142	8.08443	36.9807	8.19628
TTGACCGAACTTGATTATTT	18S-rRNA	rRNA	5.46982e-06	3.07637	5.19711	3.11843	5.1429	4.28319	3.25374	2.15984	11.7237	7.31153	5.68802	4.64982	19.0105	7.41616	2.40471	28.8918	11.0113	8.29774	5.24898	12.7981	30.9873	26.1262	14.244	9.27452	29.0465
AAGGATTGGCTCTGAAGATTGAGAC	28S-rRNA	rRNA	5.46982e-06	4.19172	2.16546	0.41032	0.642862	0.443089	0.488061	0.359974	1.109	1.32937	1.53139	0.599977	5.01185	2.5531	0.150295	4.33376	0.963491	2.65528	1.38131	1.94754	6.76734	18.6301	9.36767	2.23058	5.89557
ATTGGCTCTGAAGATTGAG	28S-rRNA	rRNA	5.58555e-06	4.0739	7.90395	1.55922	1.28572	3.8401	1.3015	1.67988	6.17871	5.0516	1.31262	1.64994	13.3073	10.8203	0.300589	6.42039	3.02811	20.0805	6.07777	15.0239	31.0764	61.0713	28.3597	22.7754	17.5429
TCGGGATAAGGATTGGCTCTGAAGATTGA	28S-rRNA	rRNA	5.58555e-06	3.54069	1.51583	0.656512	1.92859	1.47696	0.488061	0.839938	3.96071	2.79168	3.50032	1.49994	7.77701	1.82365	0.300589	8.186	2.06462	2.65528	1.65757	1.53021	1.51375	12.8977	7.44281	2.11318	6.75834
AGGACGGTGATCATGGAAG	28S-rRNA	rRNA	5.58555e-06	4.31025	5.08884	1.06683	1.07144	1.47696	0.976122	1.07992	2.218	3.45636	0.43754	0.449983	7.25854	0.486305	1.20236	2.88918	1.23877	1.65955	6.63029	20.4492	67.8515	44.3153	15.3989	32.1673	3.73866
ATAAAGTGCTGATAGATTTATATGATC	28S-rRNA	rRNA	5.58555e-06	3.53826	3.13992	1.06683	0.857149	0.886177	1.62687	0.599956	3.80228	1.72818	0.65631	0.149994	6.56725	3.16099	0.150295	2.88918	0.275283	3.15314	8.97852	12.5199	26.4461	12.8977	9.75264	16.0837	4.60142
GTACATGAGGACTCTATC	NO_Annotation	NO_Annotation	5.58555e-06	-4.2605	3.35647	57.2807	27.0002	32.9362	38.2314	13.559	4.43599	6.51391	59.2867	71.9973	11.4063	32.8256	51.551	42.8561	55.4695	17.2593	2.34823	2.36487	1.86992	0.110237	0.256648	1.40879	2.15692
CAATGAGGGACAGTACATGAGGACTATAAT	NO_Annotation	NO_Annotation	5.58555e-06	-3.68715	3.13992	27.9018	14.3572	20.2344	13.6657	6.23954	1.90114	3.19049	44.4103	21.1492	8.4683	15.6834	37.4233	37.0778	28.3542	3.65101	2.34823	1.53021	0.979484	0.220474	0.769945	0.821793	1.00656
AGGATTGGCTCTGAAGATTGAGATA	28S-rRNA	rRNA	5.62134e-06	3.98911	14.1838	3.44669	3.4286	4.87397	5.36867	4.31968	14.2586	11.2996	8.7508	7.04973	33.0091	70.3927	4.95972	26.0026	18.3063	57.4204	11.603	23.5096	59.9266	116.19	47.095	49.3076	23.4385
GGGAATCCGACTGTCTAATTAAAACA	28S-rRNA	rRNA	5.62709e-06	3.4042	6.49639	3.69288	1.92859	4.72628	2.76568	2.7598	7.2877	6.91272	4.59417	0.449983	18.6648	4.37675	1.65324	15.2484	4.9551	4.81269	7.45908	22.9531	46.481	35.6066	15.5272	32.8717	15.0984
GATAAGGATTGGCTCTGAAGATTGAGAT	28S-rRNA	rRNA	5.62849e-06	4.21028	16.0244	5.2521	3.64288	5.16937	2.27762	5.03963	15.0507	11.9643	8.53203	0.599977	35.4286	36.8376	3.45677	34.9911	13.2136	35.1824	13.8131	42.0112	75.1531	134.489	53.8962	86.6405	26.7458
GATGAACCTGAATATCCGTTATGG	28S-rRNA	rRNA	5.7087e-06	3.98123	8.22876	4.43146	3.4286	2.80623	2.60299	3.23976	7.60456	8.6409	1.31262	0.149994	4.66621	3.52571	0.150295	1.92612	2.33991	8.4637	19.0621	37.5597	74.0846	67.1343	32.7227	57.8777	6.90213
GGAAGTCGGCAAATTAGATCCG	28S-rRNA	rRNA	5.74876e-06	3.92909	3.13992	1.1489	1.07144	0.443089	1.62687	2.03985	4.11914	3.19049	0.87508	0.299989	4.83903	1.09419	0.300589	1.76561	1.51406	0.995729	3.17701	2.36487	11.1305	25.134	14.244	3.99157	10.0656
CTCCGGACGTGATCACTGTGAC	18S-rRNA	rRNA	5.75321e-06	5.43809	63.5564	24.373	6.85719	31.3116	11.5508	31.6777	182.668	91.8594	26.2524	12.5995	99.0273	241.937	8.1159	25.3605	16.1041	411.07	226.949	545.172	1345.72	1271.8	586.955	1112.94	17.2553
ATTAGTGACGCGCATGAATGG	28S-rRNA	rRNA	5.7621e-06	3.21791	5.84675	1.1489	3.85717	4.28319	3.90449	7.19947	7.60456	7.44447	1.31262	0.149994	7.77701	4.6199	1.35265	3.53122	1.23877	10.2892	12.4318	12.7981	26.0899	19.8427	27.0764	20.7796	10.7846
AAATATTCAAATGAGAACTTTGA	piRNA	piRNA	5.7621e-06	4.53075	1.29928	2.54398	1.7143	1.77235	0.488061	7.07948	9.82256	6.77978	0.21877	0.599977	7.94983	16.656	0.300589	1.76561	0.137642	30.0378	11.3267	4.31241	3.73985	8.0473	66.7286	3.63937	3.59486
TGGAAGACTAGTGATTTTGTTGTA	dme-mir-7	miRNA	5.7621e-06	4.33325	117.043	29.461	57.8576	47.4105	56.6151	233.623	283.587	99.3039	33.6906	33.5987	187.685	3.89044	68.8349	12.0382	20.7839	18.0891	471.303	198.649	61.6184	539.72	1126.3	151.797	1181.85
CCCAGTGCTCTGAATGTCAAAGTGAAG	28S-rRNA	rRNA	5.82919e-06	3.19086	6.0633	3.2005	9.42864	8.86177	4.55524	10.0793	8.55513	7.04566	2.84401	1.34995	14.3443	16.5344	1.20236	9.95161	12.2501	26.5528	15.7469	26.1527	56.2758	49.1657	23.6117	34.0457	11.9349
CACATGAACTTGGAATTCCCA	18S-rRNA	rRNA	5.83555e-06	3.60773	6.49639	1.96954	1.7143	8.71407	2.44031	6.11955	27.2497	10.3691	4.81294	2.84989	52.0196	102.367	3.00589	11.0752	7.15736	209.601	14.5038	19.1972	28.1379	25.0238	53.2546	18.0795	20.8502
TGATTTCTGCCCAGTGCTCTG	28S-rRNA	rRNA	5.85806e-06	3.66853	17.7568	8.86292	20.143	23.0406	16.106	36.8373	22.8137	37.0894	7.87572	6.29976	38.1938	5.47094	4.35854	7.70447	11.0113	17.9231	55.2524	106.558	235.343	203.608	70.45	148.275	26.0268
ATCCGTAACTTCGGGATAAGGATTGGCTCTGAAG	28S-rRNA	rRNA	5.85897e-06	4.93427	5.08884	0.492384	1.07144	2.36314	0.813435	3.23976	14.2586	4.25398	3.93786	0.299989	7.25854	16.656	1.95383	12.5198	0.963491	7.63392	9.39291	55.0875	16.3841	18.8505	12.0625	129.022	2.73209
ATTTAGTGAGGTCTCCGGACGTG	18S-rRNA	rRNA	5.92837e-06	3.25493	6.82121	3.44669	5.1429	3.9878	4.55524	2.15984	6.65399	5.98216	9.84465	5.69978	28.3429	12.5224	2.40471	42.8561	15.4159	12.9445	4.83459	10.155	22.7062	42.9924	16.9388	12.4443	29.1903
TAACAGGTCTGTGATGC	18S-rRNA	rRNA	5.98505e-06	3.1685	10.9356	9.02704	12.4287	15.9512	9.43585	13.439	13.9417	19.5417	2.62524	6.59975	39.922	11.0634	1.20236	4.65478	5.36802	22.7358	33.8421	63.5733	119.942	89.6227	33.1077	70.322	26.4582
GCCCAGTGCTCTGAATGT	28S-rRNA	rRNA	5.98716e-06	3.35441	15.05	12.8841	13.2858	14.1788	9.92391	19.3186	32.0025	30.0437	6.34433	5.39979	50.9826	77.8089	5.26031	13.3223	10.5984	137.411	34.1184	38.6726	95.188	114.316	95.0883	48.838	32.4975
ATGGCCGTTCTTAGTTCGTGGA	18S-rRNA	rRNA	5.99685e-06	4.16464	6.38812	0.82064	1.7143	1.18157	1.95224	1.3199	6.49556	4.25398	0.65631	0.449983	5.70314	4.86305	0.300589	1.6051	0.825849	7.13606	7.32095	15.163	41.5835	47.7326	19.6336	31.5803	7.18972
TACGACGCGAGAGGTGAAATTCT	18S-rRNA	rRNA	5.99741e-06	3.05213	6.17157	10.5863	6.85719	8.71407	5.85673	2.99978	16.4765	8.24209	10.0634	4.49983	30.4167	77.8089	5.86149	24.237	9.35963	89.6156	12.2937	27.1264	48.8851	52.2523	34.6475	28.8802	23.7261
AAAACAGCAGGACGGTGATC	28S-rRNA	rRNA	6.02439e-06	4.3881	8.55358	3.61082	3.4286	3.24932	0.976122	1.43989	8.3967	7.84328	4.59417	1.04996	12.2704	17.8717	0.150295	9.7911	4.12925	25.557	24.5873	92.7863	232.672	56.2209	21.4301	130.313	7.9087
GATAGTCGGGCTTGATT	28S-rRNA	rRNA	6.04636e-06	5.37597	26.8518	2.21573	4.92861	4.13549	2.60299	2.15984	11.7237	19.6747	2.40647	1.49994	19.7018	9.84769	1.80353	15.5695	7.15736	16.4295	46.1358	93.8992	483.509	578.744	114.337	123.739	22.2881
ATATGCTGTGACCCGAAAGATGGTGAAC	28S-rRNA	rRNA	6.09064e-06	4.36818	3.89784	0.328256	2.78573	2.65853	1.13881	1.43989	9.82256	4.38692	0.65631	0.899966	1.38258	0.972611	0.751473	10.2726	3.3034	1.99146	5.52524	9.45948	29.4736	54.4571	24.125	10.2137	3.45107
TGTGGGCCGGTACTATTACTTT	18S-rRNA	rRNA	6.09064e-06	3.597	6.38812	2.29779	2.78573	4.13549	1.3015	2.15984	9.18885	7.97621	2.40647	0.299989	10.3693	5.59251	0.150295	9.95161	3.9916	9.62538	10.9124	19.7536	82.5438	39.5751	17.5804	27.0018	11.5036
GTGTTATTGTGGGCCGGTA	18S-rRNA	rRNA	6.09289e-06	4.02635	7.03776	1.31302	1.7143	3.6924	2.60299	2.63981	11.2484	7.5774	3.06278	0.899966	15.0356	42.3086	0.901767	4.49427	3.02811	55.4289	11.8793	41.4548	73.6394	38.9137	26.0498	59.6387	5.1766
CTTGTACCGACGACAGATCTTTCAAA	18S-rRNA	rRNA	6.10604e-06	3.94728	6.17157	0.656512	2.14287	1.92005	1.78956	1.19991	6.02028	4.38692	1.31262	0.149994	16.2453	4.98463	0.150295	8.98855	3.57868	4.14887	8.426	22.814	47.3714	42.9924	14.244	24.419	11.216
CAATGAGGGACAGTACATGAGGACTCAAGT	NO_Annotation	NO_Annotation	6.11276e-06	-3.91784	1.73237	30.5278	15.8573	18.7574	17.2448	8.63936	2.85171	5.31748	47.2543	28.7989	5.18467	15.6834	43.4351	44.3007	37.7138	5.47651	3.45328	2.22576	0.534264	0.551185	0.256648	0.939192	0.718972
TACATGAGGACTATGCA	NO_Annotation	NO_Annotation	6.11276e-06	-4.17044	1.19101	16.2487	12.8572	9.45256	13.015	4.19969	0.633713	2.65874	19.033	19.9492	5.01185	11.4282	13.6768	18.4586	19.958	1.99146	1.24318	1.80843	0.712352	0.220474	0.128324	0.234798	0.718972
ATGTCGGCTCTTCCTATCATTGTGAAG	28S-rRNA	rRNA	6.16653e-06	3.66837	4.33093	2.29779	3.21431	5.46476	3.09105	2.99978	8.07985	4.91867	2.1877	2.99989	15.7268	1.09419	4.05795	14.1249	8.12085	5.64246	6.49216	26.1527	41.4945	49.9374	12.3191	30.6411	5.03281
CGCAGAGAGATATGGTAGATG	28S-rRNA	rRNA	6.16653e-06	3.57014	4.4392	1.31302	4.71432	0.886177	1.78956	0.719947	5.70342	3.05755	1.75016	1.19995	14.6899	8.38877	1.35265	9.14906	3.71632	12.1147	3.86767	5.42529	18.165	26.2364	18.992	8.45273	15.5298
ATAACAGGTCTGTGATGT	18S-rRNA	rRNA	6.16653e-06	3.7066	8.22876	1.1489	2.57145	3.54471	3.90449	2.87979	4.59442	4.91867	1.09385	0.749972	25.0593	5.34936	1.80353	1.92612	2.33991	9.62538	13.3987	13.6328	39.6246	43.5436	38.1123	16.6707	19.1247
CAATGAGGGACAGTACATGAGGACAATAAC	NO_Annotation	NO_Annotation	6.16653e-06	-4.19775	1.40755	23.1421	9.64293	15.3604	10.9	6.47952	1.26743	2.79168	16.8453	14.6994	3.28363	11.7929	23.1454	30.1758	18.1687	4.64674	1.93384	1.53021	1.06853	0.220474	0.128324	0.586995	0.575178
CAAGCGTTGGATTGTTCACT	28S-rRNA	rRNA	6.181e-06	3.71114	3.35647	0.902704	1.28572	1.47696	0.813435	0.959929	1.42586	2.25993	1.09385	0.299989	8.12265	4.49833	0.901767	0.481529	0.688208	5.97437	2.76262	4.03419	14.8703	18.5198	17.4521	4.93076	7.18972
CAATGAGGGACAGTACATGAGGACATGAAT	NO_Annotation	NO_Annotation	6.23597e-06	-3.78531	5.63021	41.1141	30.2145	32.6409	19.6851	9.95927	2.85171	7.31153	63.4433	37.4986	9.33241	25.531	66.2799	69.0192	45.5594	8.79561	3.45328	3.75597	1.33566	0.220474	0.384973	1.17399	2.5883
TACATGAGGACCTGATA	NO_Annotation	NO_Annotation	6.25121e-06	-3.98205	2.16546	28.148	16.9287	17.8712	17.2448	4.79965	1.58428	2.12699	21.877	31.7988	4.32056	15.6834	34.4174	32.9045	28.4918	5.64246	2.62449	1.3911	1.69184	0.110237	0.641621	0.352197	1.29415
TACAATGGTATGCGTAGAAGTG	28S-rRNA	rRNA	6.25468e-06	3.47092	4.4392	2.13366	1.7143	5.02167	2.27762	2.03985	4.91128	6.38097	4.3754	2.24991	12.4432	0.486305	1.20236	13.1618	6.05623	2.98719	4.97272	6.39906	21.1925	34.5042	18.0937	7.39614	15.386
CTTCGATGTCGGCTCTTCCTATCA	28S-rRNA	rRNA	6.25468e-06	3.26665	3.2482	5.08797	6.64291	6.20324	6.01942	6.35953	9.5057	9.17265	6.34433	2.09992	6.9129	18.7228	1.05206	7.22294	3.16576	28.2123	12.0174	36.4468	78.1806	35.9373	15.0139	51.5382	7.47731
GAGATGCAGTGTATGGAGC	28S-rRNA	rRNA	6.3745e-06	3.66247	3.68129	5.08797	2.14287	3.10162	4.06718	5.63959	15.6844	9.97027	6.5631	3.29987	9.67806	45.8343	1.50295	5.13631	3.02811	72.8542	28.1787	39.0899	56.1868	31.4175	22.7134	48.9554	4.02624
TTGAGATAGTCGGGCTTGATT	28S-rRNA	rRNA	6.3748e-06	5.19088	20.5719	1.96954	1.7143	5.02167	1.78956	1.79987	11.5653	12.8949	2.84401	1.04996	14.6899	5.95724	0.601178	8.98855	3.9916	14.604	24.5873	63.5733	334.716	354.081	79.1761	123.973	21.1378
ATATATGCTGTGACCCGAAAGATG	28S-rRNA	rRNA	6.52906e-06	4.48394	10.1777	0.656512	3.00002	2.80623	0.976122	3.23976	7.44613	8.50796	2.40647	0.749972	15.8997	8.7535	1.20236	12.3593	6.33151	16.2636	33.8421	50.636	94.4757	74.6305	36.5724	76.4268	12.6539
TTAAAACAGCAGGACGGTGATC	28S-rRNA	rRNA	6.56672e-06	4.30772	8.66186	11.3248	4.07146	5.46476	4.22986	5.75958	17.4271	12.8949	6.34433	2.99989	12.7889	56.1683	2.40471	15.2484	6.74444	67.0458	44.0638	143.005	317.798	99.7645	35.8025	190.304	7.7649
GACGTGCAAATCGATTGTCAGAATTGAG	28S-rRNA	rRNA	6.56672e-06	3.82074	4.33093	7.05751	2.14287	2.65853	1.46418	1.67988	6.97085	6.24804	2.40647	2.24991	7.43136	22.6132	1.95383	36.4357	9.49727	11.2849	12.7081	25.5962	55.2963	50.8193	20.5319	40.0331	10.7846
GTGTTATTGTGGGCCGGTACTA	18S-rRNA	rRNA	6.58293e-06	3.16317	4.54748	1.31302	2.14287	3.6924	2.44031	0.839938	6.97085	4.65279	0.65631	2.24991	10.5422	13.8597	1.05206	6.09937	3.16576	24.3954	8.97852	11.9635	43.9877	14.9922	11.6775	23.5972	8.34008
TACATGAGGACTCTTGA	NO_Annotation	NO_Annotation	6.58293e-06	-3.82678	3.03165	39.2266	25.9288	29.2438	33.8389	12.4791	6.17871	6.24804	43.5352	63.2976	5.70314	25.7742	61.3202	49.2765	55.8825	12.4466	5.24898	2.7822	4.18507	0.220474	0.513297	1.99578	1.43794
CTCCGGACGTGATCACTGTGA	18S-rRNA	rRNA	6.58941e-06	4.85185	39.4115	22.8138	4.50003	22.0067	10.5747	20.3985	103.137	36.8235	17.9391	11.5496	152.602	215.19	5.11001	25.0395	11.0113	387.67	82.188	186.686	364.724	699.344	342.754	302.303	31.491
TGACTTGATCTCGGTGTTCA	28S-rRNA	rRNA	6.59941e-06	3.87522	8.55358	2.70811	2.14287	1.77235	2.60299	2.63981	7.76299	4.91867	2.1877	3.14988	20.2202	19.9385	0.751473	16.051	4.9551	25.2251	6.76842	12.7981	36.1519	60.7406	24.8949	21.484	21.5692
AATCCGACTGTCTAATTAAA	28S-rRNA	rRNA	6.6371e-06	3.37941	6.71294	2.54398	4.71432	3.9878	3.57911	2.39982	6.17871	7.17859	1.75016	2.39991	19.5289	5.22778	1.95383	6.5809	9.08434	11.4509	9.25478	27.1264	74.886	40.2365	11.5492	36.8633	12.5101
GTAAACGACTTTTGTAACAGGC	28S-rRNA	rRNA	6.67207e-06	3.09575	5.19711	2.62605	1.50001	5.31706	2.92837	3.11977	10.6147	7.84328	5.46925	5.84978	18.8376	37.5671	2.8556	9.30957	2.61519	78.4966	9.11665	19.4754	27.8708	19.5119	17.1954	19.723	13.3729
CGACGCGAGAGGTGAAATTCT	18S-rRNA	rRNA	6.70879e-06	3.96832	14.7252	11.3248	4.92861	9.15716	2.76568	5.99956	16.1597	11.2996	3.71909	4.04985	43.5513	55.4388	1.20236	11.3962	8.12085	81.9817	23.6204	49.1058	95.9894	153.781	64.9321	66.5652	34.9421
ATGTGATTTCTGCCCAGTGCTCTGAA	28S-rRNA	rRNA	6.70879e-06	3.37176	3.89784	0.902704	3.21431	1.92005	1.95224	4.79965	7.12928	4.51986	3.06278	1.34995	8.29548	1.70207	0.450884	3.69173	1.10113	4.64674	2.34823	7.09461	12.0209	22.1576	14.5006	9.27452	7.33352
TTGCTTAAAACAGCAGGACGGTGAT	28S-rRNA	rRNA	6.70879e-06	3.00527	2.59856	1.39509	1.50001	2.36314	2.27762	0.839938	5.38656	3.32342	1.96893	0.899966	11.0606	4.86305	2.40471	18.2981	3.02811	2.32337	4.69646	3.33864	8.01396	12.0158	8.08443	4.57856	11.5036
CGTAGTTGAACTTGTGT	18S-rRNA	rRNA	6.70879e-06	4.08976	4.54748	0.41032	0.857149	1.92005	0.976122	0.839938	1.42586	1.99405	0.21877	0.149994	9.67806	1.70207	0.601178	2.72867	1.51406	3.48505	5.52524	9.32037	27.6036	35.4963	14.1157	11.0355	9.92182
CAGTACATGAGGACTTTGAT	NO_Annotation	NO_Annotation	6.70879e-06	-3.48749	3.46474	27.4094	20.5716	25.1083	21.312	8.51937	3.16857	5.71629	41.5663	41.6984	6.39443	18.7228	46.2907	49.116	37.0256	7.46797	3.03888	4.72974	2.04801	0.771659	1.02659	0.352197	1.58174
CCCAGTGCTCTGAATGTCAAAGTGAAGAA	28S-rRNA	rRNA	6.78787e-06	3.28422	3.57302	0.82064	3.64288	2.21544	3.25374	3.95971	7.12928	3.72223	3.06278	0.749972	8.81394	8.26719	0.300589	4.01275	2.33991	10.953	7.45908	19.1972	15.2265	15.9844	20.0186	14.9097	4.88901
CGTAACTTCGGGATAAGGATTGGCTCT	28S-rRNA	rRNA	6.83365e-06	4.00581	6.38812	2.37986	1.07144	2.95392	2.11493	2.51981	14.1001	8.6409	2.1877	2.6999	14.3443	19.9385	0.751473	5.45733	2.06462	38.3356	9.80731	22.814	74.0846	33.4018	46.4534	34.0457	4.60142
CAATGAGGGACCAGTACATGAGGACTCCTAC	NO_Annotation	NO_Annotation	6.83365e-06	-3.96955	3.35647	62.6969	34.5003	41.5026	29.9344	16.0788	5.06971	6.38097	79.1947	61.0477	13.1345	41.4575	70.1875	69.9823	63.1775	11.119	5.11085	4.86885	1.60279	0.551185	0.513297	2.93498	1.00656
TGGCGCTGTGGGATGAACC	28S-rRNA	rRNA	6.86365e-06	4.73899	9.52804	1.39509	1.07144	3.39701	1.13881	1.91986	7.12928	5.98216	0.43754	0.599977	9.15959	1.94522	0.300589	4.33376	1.23877	6.14033	11.4649	24.7616	79.8725	140.662	25.6648	35.8067	12.0787
CTGCTTGAACTACATATGGTTGAGGGTTGTA	5.8S-rRNA	rRNA	6.90224e-06	-3.81596	8.98668	20.7622	51.8575	45.3427	42.2986	42.8369	19.6451	11.4326	25.3773	3.44987	13.1345	4.49833	6.76325	17.9771	12.1125	4.31483	1.10505	0.55644	0.089044	0.220474	0.641621	0.352197	3.88245
TATGACGCTACGTCCGTTGGATT	28S-rRNA	rRNA	6.90224e-06	4.11042	14.5086	4.75971	5.57147	4.28319	2.27762	1.91986	10.6147	13.6925	1.09385	3.44987	22.6397	3.52571	0.150295	30.9784	13.2136	8.13179	19.8909	59.5391	213.706	124.458	39.3955	80.8879	20.8502
CGGGATAAGGATTGGCTCTGAAGA	28S-rRNA	rRNA	6.90224e-06	4.47489	7.25431	0.164128	2.57145	1.77235	2.60299	2.87979	6.97085	6.91272	2.1877	0.599977	19.5289	8.99665	1.50295	10.2726	3.3034	18.421	8.97852	12.7981	44.1658	80.1423	29.6429	22.071	14.8108
TCGTAGTTGAACTTGTGCC	18S-rRNA	rRNA	6.90224e-06	3.60739	1.73237	0.41032	0.428575	1.03387	0.162687	0.719947	1.109	2.12699	0.43754	0.149994	6.04879	2.79626	0.150295	1.76561	0.963491	5.80842	2.48636	1.80843	7.47969	7.27564	6.03124	3.28717	5.75178
GTACATGAGGACTGCTCG	NO_Annotation	NO_Annotation	6.91389e-06	-3.19682	9.20322	44.7249	25.5002	37.5148	35.1404	12.4791	6.33713	6.77978	53.1611	66.2975	10.3693	33.7982	60.4184	57.4625	59.7364	15.5998	4.28206	4.86885	4.36316	0.661422	2.30984	2.58278	1.86933
ACCAGTACATGAGGACTCTTGA	NO_Annotation	NO_Annotation	6.91389e-06	-3.60032	2.92338	29.9534	17.5716	17.4281	22.7762	9.35931	3.96071	4.25398	39.3786	38.3985	5.70314	21.3974	45.0884	44.1402	40.6043	9.45943	4.0058	3.19953	2.31514	0.551185	0.513297	1.52619	0.718972
AGGACGGTGATCATGGAAGTCGAAATCC	28S-rRNA	rRNA	6.9468e-06	5.05342	19.814	5.41623	4.07146	20.8252	5.36867	6.35953	12.5158	14.0913	2.62524	1.94993	20.0474	31.6099	1.35265	13.3223	5.23038	33.8548	123.351	459.341	448.604	219.482	42.2187	627.38	10.497
TACATGAGGACCTGGAA	NO_Annotation	NO_Annotation	6.9468e-06	-3.49503	6.27985	41.032	25.7145	28.21	22.4508	10.0793	3.327	5.18454	41.3475	44.2483	12.0976	18.7228	45.6895	46.0663	43.9077	8.62965	1.7957	3.75597	2.67132	0.220474	1.53989	1.40879	1.86933
AATTGTGGAACTTTCTTGC	28S-rRNA	rRNA	7.00674e-06	3.19313	13.9672	11.2428	22.2859	18.462	30.2598	27.118	36.2801	82.0221	2.1877	3.59986	38.885	13.6166	4.05795	3.37071	4.81745	32.1952	30.3888	53.14	126.71	147.607	87.2605	74.7832	39.5435
TGCCATACTGCGATCCACTGAAGC	28S-rRNA	rRNA	7.06415e-06	3.71814	7.14603	2.87224	2.14287	3.10162	1.62687	2.39982	14.7338	6.77978	4.81294	2.39991	15.8997	28.9352	0.601178	7.70447	2.61519	51.9439	8.28787	18.919	68.3858	41.2286	22.3284	36.3937	9.49043
AAGTGCTGATAGATTTATATGAT	28S-rRNA	rRNA	7.12386e-06	3.54252	8.98668	4.92384	4.07146	3.24932	3.41643	3.47974	10.6147	12.0973	1.96893	3.89985	16.4181	10.4556	4.35854	17.1745	5.78095	20.7444	18.6477	39.229	112.106	53.7957	15.9122	49.1902	20.994
GTTGACCGAACTTGATTATTTA	18S-rRNA	rRNA	7.13416e-06	2.8506	6.60467	3.28256	4.28575	5.76015	5.36867	3.23976	8.3967	8.90677	2.62524	2.84989	31.2809	17.7501	0.751473	15.4089	10.5984	19.0848	7.87347	20.1709	53.2483	26.0159	13.474	23.5972	18.8371
CAGTACATGAGGACTCTACA	NO_Annotation	NO_Annotation	7.13416e-06	-3.91536	5.30539	52.9313	27.8573	38.401	38.3941	11.1592	2.218	5.31748	55.7863	66.4475	11.9247	33.1903	57.8634	51.0421	59.4611	17.4253	1.7957	2.22576	1.51375	0.330711	0.641621	0.586995	3.45107
AGTGACGAAAAATAACAATACAGGACTC	18S-rRNA	rRNA	7.22888e-06	3.98847	4.33093	0.984768	0.857149	1.47696	1.3015	1.19991	7.44613	4.91867	1.31262	0.449983	4.14774	4.37675	0.601178	3.37071	0.825849	4.97864	5.11085	26.8482	25.1104	17.3072	11.5492	40.9723	4.02624
AGGAAGGTACAATGGTATGCGTAGAAGTG	28S-rRNA	rRNA	7.24099e-06	3.59345	1.94892	0.574448	1.28572	3.39701	0.488061	0.479965	2.218	2.12699	2.1877	0.299989	2.07387	0.364729	0.300589	3.85224	1.51406	1.16168	4.14393	6.81639	19.8568	14.5513	9.23935	12.3269	3.01968
GACGTGCAAATCGATTGTCAGAATTGAGTA	28S-rRNA	rRNA	7.31572e-06	4.28109	5.08884	6.23687	2.14287	8.41868	1.78956	2.27983	9.34727	4.78573	5.25048	4.49983	10.5422	31.002	2.55501	47.3504	8.12085	7.63392	23.4823	112.54	79.2491	43.6539	18.8637	155.084	6.75834
GATTATGGTGCTGAAGCTTATGTAGC	18S-rRNA	rRNA	7.31572e-06	3.42013	6.49639	2.37986	3.4286	3.10162	2.92837	6.47952	10.6147	9.83733	1.75016	1.04996	17.4551	5.83567	0.300589	6.90192	2.61519	11.119	11.4649	22.2576	41.7616	38.4727	15.5272	26.18	9.92182
CCAGTACATGAGGACTCCTAC	NO_Annotation	NO_Annotation	7.31572e-06	-3.88943	2.27374	33.318	15.643	21.7113	19.8478	8.99934	2.69328	4.38692	32.1592	42.4484	8.4683	19.0875	35.0186	31.1389	45.697	16.2636	1.51944	0.97377	2.84941	0.220474	0.384973	1.40879	0.862767
TACATGAGGACTAGTCG	NO_Annotation	NO_Annotation	7.31572e-06	-3.62263	4.87229	19.9416	7.07148	10.3387	10.0866	4.79965	0.475285	1.72818	23.4084	21.5992	6.56725	9.11823	19.8389	19.9032	20.3709	3.65101	0.828787	0.97377	2.31514	0.330711	0.256648	0.586995	0.862767
CAATGAGGGACCAGTACATGAGGACTCCAAT	NO_Annotation	NO_Annotation	7.31718e-06	-4.11292	2.49028	27.3273	15.643	21.7113	13.9911	7.31946	3.16857	3.45636	33.253	18.2993	5.87596	14.2244	41.7819	36.7567	20.2333	3.3191	2.2101	0.41733	0.356176	0.440948	0.128324	0.117399	1.43794
GTCTCCGGACGTGATCACTGTG	18S-rRNA	rRNA	7.34636e-06	4.36338	22.5208	3.52875	2.78573	6.35094	7.15823	11.2792	28.0418	19.4088	13.345	2.39991	41.823	49.1169	2.25442	18.4586	10.8737	75.6754	32.5989	72.8936	144.964	188.836	89.6986	128.317	28.6151
CTTTCATGCTTGGGATTGTGAA	18S-rRNA	rRNA	7.34636e-06	4.86577	10.0694	0.41032	0.642862	0.886177	2.92837	2.87979	5.70342	5.84922	0.65631	0.899966	18.1464	2.0668	0.450884	7.54396	3.16576	8.13179	11.603	29.4913	83.9685	110.568	34.1342	63.0433	20.1312
ATTGTGGGCCGGTACTATTACTTT	18S-rRNA	rRNA	7.34636e-06	3.7821	11.0439	5.66242	3.00002	5.76015	3.25374	3.83972	10.6147	7.17859	4.59417	0.599977	26.9603	14.9539	0.601178	12.8408	8.80906	20.9103	16.5757	21.7012	112.017	84.4415	39.0106	49.7772	16.105
CACCTGCCGAAGCAACTAGC	28S-rRNA	rRNA	7.34636e-06	3.57926	1.51583	0.164128	0.642862	0.886177	0.650748	0.959929	2.53485	3.45636	0.21877	0.299989	2.93798	0.851035	0.751473	1.76561	1.37642	2.15741	2.90075	1.53021	7.03447	7.05517	2.69481	2.81758	8.62767
GCAGGACGGTGATCATGGAA	28S-rRNA	rRNA	7.34636e-06	4.1128	3.13992	0.656512	1.7143	0.886177	0.162687	1.07992	3.327	3.45636	0.65631	0.149994	6.04879	3.28256	0.751473	5.29682	1.6517	7.30201	5.52524	6.53817	11.4867	25.7955	14.629	6.10475	6.47075
GACCAGTACATGAGGACTCTGCA	NO_Annotation	NO_Annotation	7.34636e-06	-3.77096	1.94892	22.4855	12.4287	14.4742	17.5702	5.3996	2.37643	3.05755	27.1275	19.3493	3.28363	12.0361	21.1915	26.6446	28.9047	7.96583	3.17701	0.83466	2.04801	0.220474	0.641621	0.939192	0.431383
CATTGCACTTGTCCCGGCCTATAAAA	piRNA	piRNA	7.41095e-06	-3.32802	29.7751	37.8315	96.8579	35.8902	65.4002	26.0381	10.7731	3.19049	13.345	0.449983	71.7213	4.74148	0.601178	11.7172	20.3709	12.9445	2.76262	0.27822	2.2261	0.551185	1.92486	2.58278	6.61455
CTGCCCAGTGCTCTGAATGT	28S-rRNA	rRNA	7.42695e-06	3.7499	14.2921	3.93907	5.1429	8.86177	5.20598	6.23954	20.1204	18.7441	3.93786	1.94993	31.108	26.6252	2.55501	12.5198	8.12085	51.28	17.8189	13.3546	57.4334	105.276	64.1621	23.1276	35.5172
TAAGGAGTGTGTAACAAC	28S-rRNA	rRNA	7.44232e-06	3.28596	7.47085	4.26733	10.5001	8.27099	8.45972	7.67944	8.55513	9.57146	3.06278	1.34995	23.8495	9.84769	1.35265	8.82804	4.54217	22.2379	17.1283	27.2656	39.2684	79.1502	24.8949	31.3455	16.3926
AGATGTCCTGGGCTGCACGCGCGCTACAATG	18S-rRNA	rRNA	7.47295e-06	4.36532	3.78956	1.47715	0.428575	0.443089	0.488061	1.91986	5.86185	2.92461	1.09385	0.149994	6.74007	7.90246	0.450884	2.24714	0.275283	6.47224	4.97272	15.8585	17.6307	27.89	20.7885	21.3666	3.59486
GGGAATCCGACTGTCTAATTAAAACAAAGC	28S-rRNA	rRNA	7.49293e-06	3.93179	4.76402	0.984768	1.28572	1.92005	0.813435	0.839938	7.60456	3.85517	1.31262	0.449983	7.08572	5.59251	1.05206	11.5567	2.89047	2.98719	6.35403	26.7091	24.8433	22.9293	11.8058	35.6893	5.1766
CAATGAGGGACCAGTACATGAGGACTCCGCT	NO_Annotation	NO_Annotation	7.51302e-06	-3.53873	2.8151	24.9475	13.9287	16.3943	16.106	7.67944	2.53485	3.72223	39.1598	19.9492	1.90105	13.6166	33.9666	38.5224	25.4637	4.14887	1.38131	0.83466	0.979484	0.551185	0.513297	1.17399	0.575178
TTGACCGAACTTGATTATTTAGA	18S-rRNA	rRNA	7.54724e-06	3.50353	7.79567	2.37986	2.14287	3.39701	2.11493	2.15984	12.3574	6.64685	1.75016	0.599977	26.7875	9.36138	1.05206	10.9147	7.15736	16.9274	8.0116	15.7194	44.3439	36.1577	22.7134	17.1403	22.8633
CAATGAGGGACAGTACATGAGGACATCTGC	NO_Annotation	NO_Annotation	7.56184e-06	-3.59426	2.92338	32.3332	24.4288	31.0162	17.8956	12.2391	5.22814	5.31748	47.9106	41.2484	5.01185	26.8684	50.6493	52.8077	46.2476	7.96583	3.31515	2.22576	3.38367	0.661422	0.384973	1.17399	1.72553
GTGTCGGCTCTTCCTATCATT	28S-rRNA	rRNA	7.63729e-06	3.56252	0.32482	0.328256	0.642862	0.443089	0.325374	0.239982	0.158428	0.664685	0.21877	0.599977	0.864112	0.364729	0.300589	0.32102	0.688208	0.165955	2.07197	4.03419	7.74683	2.86616	1.53989	5.04816	0.862767
GTACATGAGGACTTACCC	NO_Annotation	NO_Annotation	7.6745e-06	-4.13052	1.6241	16.0025	6.00004	8.56638	11.3881	3.35975	1.109	1.46231	15.5327	15.8994	3.80209	9.84769	10.0697	14.4459	12.2501	4.31483	0.966918	0.13911	0.089044	0.330711	0.128324	0.352197	0.287589
CTTATGGGACATGTGCTTTT	18S-rRNA	rRNA	7.88801e-06	4.95971	80.6636	21.6649	19.0716	22.5975	13.015	25.9181	80.0063	80.9586	24.721	19.0493	151.565	319.26	7.81532	46.3873	15.8288	489.567	214.656	620.848	1257.92	1116.48	288.345	1013.98	62.263
CGAAACAGTTCTGACGT	28S-rRNA	rRNA	7.92276e-06	3.58083	5.19711	5.74448	1.50001	2.80623	1.3015	1.19991	3.327	6.91272	6.78187	2.99989	11.5791	9.60453	1.80353	9.14906	6.88208	13.7743	10.0836	16.8323	40.0698	35.9373	22.4567	20.5448	20.5626
AGTGCTCTGAATGTCAAAGTGA	28S-rRNA	rRNA	7.99779e-06	3.21829	6.82121	1.72334	4.71432	3.39701	3.09105	3.23976	5.86185	5.18454	1.53139	2.24991	15.3812	1.33734	0.300589	8.34651	1.51406	4.14887	7.04469	18.0843	21.5486	30.7561	14.7573	22.5406	15.2422
TTAAATGGAACGTGTATC	28S-rRNA	rRNA	8.0215e-06	4.16557	15.9162	9.10911	7.71434	15.6558	9.11047	7.19947	12.199	19.5417	7.21941	3.29987	20.7387	43.6459	1.80353	11.3962	7.84557	71.0287	44.7545	176.252	329.196	147.497	37.214	282.814	14.2357
CAATGAGGGACCAGTACATGAGGACTCTTCT	NO_Annotation	NO_Annotation	8.02391e-06	-3.65121	8.12049	88.1368	46.0718	63.214	46.2031	28.6779	9.5057	12.629	125.355	72.7472	23.1582	60.0587	127.901	129.852	83.4108	11.119	9.11665	6.81639	4.00698	0.771659	1.15492	3.05237	4.31383
CTTTTTGATCCTTCGATGTCGGCTC	28S-rRNA	rRNA	8.19159e-06	5.05302	9.52804	0.328256	4.92861	0.738481	2.27762	2.15984	6.49556	7.04566	2.40647	1.34995	5.3575	2.79626	0.450884	2.72867	1.23877	4.64674	9.66918	44.7934	69.5434	151.796	28.2313	93.6844	6.03937
CCAGTACATGAGGACTCT	NO_Annotation	NO_Annotation	8.21821e-06	-3.41044	12.0183	65.0768	30.4288	34.7086	36.93	13.439	5.38656	8.50796	66.9436	66.7475	13.1345	34.2845	73.9449	51.0421	58.7729	14.604	3.17701	3.06042	5.07551	1.43308	0.769945	1.64359	4.02624
TACATGAGGACTTGGCA	NO_Annotation	NO_Annotation	8.21821e-06	-3.71295	2.49028	33.0718	17.3573	23.4837	20.1732	6.35953	2.37643	2.79168	32.1592	34.1987	6.9129	19.3306	36.6719	26.6446	28.7671	8.62965	1.51944	2.64309	1.51375	0.440948	0.384973	0.939192	1.58174
ATGACGCTACGTCCGTTGGATC	28S-rRNA	rRNA	8.23302e-06	3.8512	3.46474	1.88747	3.21431	1.03387	0.976122	0.119991	1.90114	1.86112	0.21877	0.299989	3.80209	6.44355	0.751473	2.72867	1.6517	6.30628	4.28206	8.62482	39.8027	37.3703	13.2174	12.5617	4.17004
GTCTCCGGACGTGATCACTGTGACGCCTTGCGTG	18S-rRNA	rRNA	8.25665e-06	3.6892	3.57302	1.47715	0.642862	1.47696	0.813435	1.55989	8.87199	3.32342	4.15663	1.04996	9.33241	9.11823	0.901767	13.6433	1.10113	5.31055	4.28206	11.6852	8.103	12.2363	13.859	23.0102	4.45763
TAGCGACGTCGCTTTTTGATC	28S-rRNA	rRNA	8.25838e-06	4.4934	6.92949	0.574448	0.642862	1.03387	1.78956	2.39982	6.65399	6.1151	1.75016	0.149994	6.74007	0.243153	0.300589	4.49427	3.44104	1.99146	8.14973	13.6328	23.6857	61.7327	34.3909	18.7838	10.0656
GTACAATGGTATGCGTAGAAGTG	28S-rRNA	rRNA	8.3341e-06	3.10622	2.8151	1.1489	1.07144	1.32927	3.09105	1.19991	3.80228	3.98811	1.96893	0.449983	8.64112	1.33734	0.150295	7.86498	3.3034	0.995729	4.28206	5.00796	18.6992	12.7875	8.08443	7.27874	8.62767
CTGCTTGGACTACATGTGGTTGAGGGTTGTA	5.8S-rRNA	rRNA	8.34338e-06	-4.09165	30.6413	68.0311	166.287	136.176	132.427	122.151	51.8061	28.8473	67.8187	10.7996	36.4655	14.1029	19.6886	42.6956	36.475	20.0805	2.07197	1.66932	0.356176	0.220474	1.79654	1.17399	10.2094
ATAAGTGTGTAAGACAGATTGATAGCTCT	18S-rRNA	rRNA	8.3502e-06	3.48365	5.73848	3.44669	1.7143	6.79402	2.11493	5.03963	27.5665	12.0973	10.501	2.24991	29.207	51.0621	1.50295	15.5695	4.67981	61.0714	9.53104	17.8061	31.7887	26.7876	38.1123	29.115	8.48387
ATGTCGGCTCTTCCTATCATTGTGA	28S-rRNA	rRNA	8.35965e-06	4.22156	5.30539	9.10911	9.85722	8.86177	5.20598	2.27983	5.54499	5.84922	7.65695	15.7494	6.04879	57.6272	17.2839	50.5606	17.2052	22.5699	15.7469	106.697	264.995	110.347	17.5804	178.447	5.60798
TGCTGTGACCCGAAAGATG	28S-rRNA	rRNA	8.37116e-06	3.23313	7.57913	3.44669	3.85717	3.39701	3.25374	2.03985	5.06971	5.31748	2.1877	1.49994	11.2335	7.41616	0.601178	7.54396	3.16576	10.6211	13.8131	17.3887	30.364	34.3939	22.0718	25.1234	13.6605
GCTTTTTGATCCTTCGATGTCGGCTCTTC	28S-rRNA	rRNA	8.37116e-06	3.98302	3.89784	3.77495	4.07146	2.21544	2.76568	4.91964	21.8631	11.4326	3.93786	0.449983	16.2453	31.2451	0.300589	7.54396	4.67981	29.2081	8.84039	20.1709	18.0759	36.9294	34.3909	47.4292	1.29415
TTGGGGAATCCGACTGTCTAATTAAA	28S-rRNA	rRNA	8.37116e-06	3.58493	3.57302	0.902704	1.7143	1.92005	2.60299	2.27983	4.43599	7.5774	0.87508	0.149994	5.87596	1.33734	0.150295	4.17325	3.16576	2.32337	6.07777	13.6328	34.6381	22.3781	6.92951	24.6538	4.17004
GCCTTATGGGACATGTGCTTTT	18S-rRNA	rRNA	8.3893e-06	3.1884	1.29928	0.574448	0.857149	1.03387	0.488061	0.599956	0.792142	0.398811	1.09385	0.149994	3.45645	2.5531	0.450884	1.92612	0.412925	3.98292	2.34823	4.72974	9.97293	3.8583	2.82313	8.80493	2.73209
CAATGAGGGACAGTACATGAGGACTCTCAC	NO_Annotation	NO_Annotation	8.44656e-06	-3.3238	4.33093	29.461	21.8573	29.0961	19.8478	10.7992	2.53485	6.1151	40.91	41.8484	5.01185	33.3119	48.5451	43.8192	42.1183	8.29774	1.7957	3.06042	0.534264	0.881896	0.641621	2.11318	0.862767
TACATGAGGACTTCTAC	piRNA	piRNA	8.49556e-06	-3.6747	3.89784	49.8949	27.0002	35.004	30.5852	13.919	3.48542	5.45041	42.6601	72.5972	5.18467	25.8958	58.0137	58.5861	61.9387	15.4338	2.76262	1.53021	3.73985	0.330711	0.89827	1.87838	2.15692
TACATGAGGACTCGAGA	NO_Annotation	NO_Annotation	8.49556e-06	-3.80921	2.59856	16.1666	11.1429	7.97559	11.5508	3.11977	2.37643	2.25993	19.4705	16.7994	2.59234	10.8203	17.5845	18.9402	14.4524	4.81269	0.966918	1.25199	1.15757	0.110237	0.256648	0.939192	0.287589
GACTTGATCTCGGTGTT	28S-rRNA	rRNA	8.55221e-06	3.66337	4.76402	1.64128	0.857149	2.36314	1.95224	1.91986	4.43599	3.5893	1.31262	0.599977	10.0237	2.0668	0.150295	3.2102	1.37642	8.29774	5.80151	7.23372	15.8498	30.3152	20.4036	9.74412	8.62767
CAGTGCTCTGAATGTCAAAGTGA	28S-rRNA	rRNA	8.57465e-06	3.11121	8.12049	4.43146	11.7858	11.2249	6.67017	8.39938	6.97085	10.3691	1.09385	7.64971	21.0843	9.60453	0.751473	6.25988	7.98321	11.7828	13.675	29.9086	58.2348	69.0084	24.125	32.4021	21.713
GATCCGTAACTTCGGGATAAGGATTGGCTCTGAAGA	28S-rRNA	rRNA	8.57465e-06	4.65249	1.6241	1.64128	0.642862	1.18157	0.650748	1.67988	8.3967	1.19643	1.96893	0.149994	4.32056	10.2124	1.20236	21.8293	0.963491	1.99146	3.45328	24.2051	4.4522	6.06304	2.43816	67.1522	1.72553
CTGACTTGATCTCGGTGTTCAGTACACACA	28S-rRNA	rRNA	8.73316e-06	3.2745	5.08884	1.96954	3.00002	3.54471	1.13881	3.23976	7.60456	6.38097	1.31262	1.34995	16.0725	4.25517	0.150295	10.7542	5.78095	4.31483	8.28787	13.911	15.0484	23.4805	16.6822	15.3793	10.0656
TTTTTGATCCTTCGATGTCGGCTCTTCCT	28S-rRNA	rRNA	8.73692e-06	3.70598	5.08884	3.11843	6.21433	9.00947	3.25374	1.79987	5.70342	7.04566	8.53203	1.79993	6.74007	8.38877	4.35854	7.22294	6.05623	6.47224	14.0894	37.6988	48.2618	51.8114	17.9654	72.083	4.88901
CTTGTACCGACGACAGATCTTTCAAATG	18S-rRNA	rRNA	8.73692e-06	3.73524	5.63021	0.738576	2.14287	1.77235	1.46418	1.19991	3.96071	3.32342	2.84401	0.299989	11.9247	2.0668	0.751473	3.85224	2.75283	2.65528	4.69646	19.3363	27.0694	32.4097	11.8058	19.6056	10.9284
GCCCAGTGCTCTGAATGC	28S-rRNA	rRNA	8.73692e-06	3.36671	2.38201	1.88747	0.857149	1.62466	1.46418	1.3199	2.53485	3.98811	0.43754	0.149994	6.9129	6.20039	0.300589	2.72867	0.550566	11.4509	6.07777	2.22576	11.8428	14.1103	14.8856	4.57856	5.60798
TACATGAGGACTCCTTC	piRNA	piRNA	8.73692e-06	-4.07872	1.40755	21.9932	11.3572	14.9173	13.015	7.19947	1.58428	3.72223	23.4084	27.299	2.07387	13.1302	22.8448	29.0523	32.2081	4.48078	0.966918	1.53021	1.78088	0.110237	0.256648	0.352197	1.00656
CTTATGGGACATGTGCTTC	18S-rRNA	rRNA	8.8735e-06	4.37037	4.65575	1.23096	0.642862	0.443089	0.813435	0.719947	2.218	3.45636	1.75016	0.749972	6.9129	7.90246	0.751473	6.90192	2.06462	5.31055	6.90655	14.7457	50.3989	45.6381	12.9607	18.0795	6.47075
CTTATGGGACATGTGCTTT	18S-rRNA	rRNA	9.0618e-06	4.39217	30.2082	20.516	8.78578	13.4404	6.67017	8.03941	22.0215	29.2461	20.3456	8.39968	55.8216	110.878	4.20825	72.2294	27.8036	86.6284	60.2252	227.584	510.4	383.074	82.7691	318.621	41.988
ACGAAAAATAACAATACAGGACTC	18S-rRNA	rRNA	9.0618e-06	4.77005	8.98668	0.328256	2.14287	2.06775	1.46418	2.15984	7.92142	7.84328	0.65631	1.94993	9.85088	8.02404	1.20236	2.56816	1.51406	10.1232	13.1225	71.6416	119.586	70.5517	16.2972	120.099	8.05249
TTGGGGAATCCGACTGTCTAATTAAAACA	28S-rRNA	rRNA	9.0618e-06	3.80415	3.78956	1.31302	1.50001	1.32927	0.650748	0.839938	4.75285	2.65874	2.40647	1.34995	8.4683	1.94522	0.901767	7.22294	2.61519	2.82123	4.42019	14.8848	19.5897	26.3466	10.0093	17.2577	4.17004
GGTAGATGGGCTAGAAGAGCATGAC	28S-rRNA	rRNA	9.0618e-06	4.78563	8.44531	5.82655	0.642862	2.06775	1.46418	7.79943	35.8048	9.70439	9.84465	1.04996	17.8007	34.5277	3.00589	7.38345	0.688208	90.7773	12.0174	60.6519	141.758	101.639	58.9008	108.125	3.73866
GGACTTGGGGAATCCGACTG	28S-rRNA	rRNA	9.0618e-06	3.13002	1.19101	0.574448	0.428575	1.03387	1.62687	0.239982	2.37643	1.72818	1.75016	0.899966	1.20976	3.64729	0.300589	1.44459	0.825849	5.97437	3.03888	3.89508	5.07551	5.9528	4.2347	6.33955	2.15692
TTTGACTGGGGCGGTACATCTC	28S-rRNA	rRNA	9.0618e-06	4.59058	5.41366	0.246192	1.50001	0.443089	0.650748	0.839938	3.96071	4.78573	0.21877	0.599977	8.64112	0.243153	0.150295	3.85224	1.37642	0.829774	4.83459	10.5724	34.1929	54.2366	17.4521	17.8447	10.3532
CCAGTACATGAGGACTTCTGT	NO_Annotation	NO_Annotation	9.0618e-06	-3.44036	5.52193	52.1927	30.6431	38.6964	27.006	9.59929	3.96071	5.84922	62.3494	59.5477	9.85088	25.2879	68.8349	71.9084	50.5144	17.5912	5.66337	3.06042	4.4522	1.10237	0.769945	1.64359	2.87589
CAATGAGGGACAGTACATGAGGACACTGCT	NO_Annotation	NO_Annotation	9.0618e-06	-3.74481	3.35647	37.4212	16.9287	31.3116	18.5463	8.75936	3.16857	5.0516	44.1915	32.9987	3.1108	30.6372	45.5392	39.1644	41.4301	6.63819	3.59141	1.66932	2.49323	0.440948	0.256648	1.40879	1.58174
TACATGAGGACTTATCG	NO_Annotation	NO_Annotation	9.0618e-06	-3.56464	3.46474	24.0448	13.2858	12.5542	17.8956	6.35953	1.109	3.19049	21.877	26.399	3.80209	11.185	23.2957	20.7058	29.0424	7.30201	1.38131	0.97377	1.24662	0.220474	0.384973	1.17399	1.00656
CAATGAGGGACCAGTACATGAGGACTTGAAT	NO_Annotation	NO_Annotation	9.0618e-06	-3.60478	3.57302	40.7858	18.8573	26.1422	14.8045	10.3192	4.91128	6.1151	47.2543	24.5991	6.39443	18.1149	60.2681	68.3772	31.7952	3.81696	4.97272	3.47775	2.40419	0.992133	1.02659	1.17399	0.575178
CAATGAGGGACCAGTACATGAGGACTCTCCG	NO_Annotation	NO_Annotation	9.0618e-06	-4.12606	1.40755	14.7715	9.85722	10.7818	6.67017	5.75958	1.26743	1.0635	22.3145	16.6494	4.32056	10.0908	19.388	19.4217	15.4159	4.81269	0.828787	0.27822	0.356176	0.110237	0.128324	0.586995	0.287589
ATGTCGGCTCTTCCTATCATTGTGAA	28S-rRNA	rRNA	9.06309e-06	3.94734	4.98057	6.1548	8.78578	11.3726	3.57911	2.27983	6.49556	7.84328	6.5631	10.1996	15.7268	32.8256	15.6306	28.5707	18.444	15.9317	10.498	57.1742	161.971	94.1424	16.1689	106.011	6.75834
CAATGAGGGACAGTACATGAGGACTCCACC	NO_Annotation	NO_Annotation	9.07132e-06	-3.83856	1.73237	26.0143	11.5715	19.0528	14.6418	7.31946	2.69328	3.19049	36.7533	33.1487	1.5554	18.358	32.7642	38.2013	28.6294	4.64674	1.24318	2.64309	1.15757	0.771659	0.256648	0.586995	0.575178
GTACATGAGGACTCGTCT	NO_Annotation	NO_Annotation	9.08713e-06	-3.69168	2.49028	43.8222	26.3573	32.4932	33.6762	10.7992	1.74271	4.12104	59.7242	65.9975	8.81394	27.5978	60.719	47.6714	68.4079	10.953	2.48636	1.11288	1.33566	0.661422	0.641621	1.17399	2.30071
CTTCGGGATAAGGATTGGCTCTGA	28S-rRNA	rRNA	9.11251e-06	4.57673	7.36258	0.574448	0.642862	1.32927	2.44031	1.43989	9.82256	6.1151	0.87508	1.79993	4.83903	3.89044	0.300589	4.17325	0.825849	5.97437	8.426	18.919	46.3919	77.0557	28.6163	34.2805	6.32696
CTCCGGACGTGATCACTGTA	18S-rRNA	rRNA	9.14199e-06	4.39722	7.57913	0.902704	0.857149	2.21544	1.46418	1.07992	3.80228	3.45636	1.31262	0.299989	20.2202	8.02404	0.751473	4.17325	0.550566	11.6168	8.84039	13.3546	48.4399	75.8431	30.0279	18.3142	10.0656
CTTGATTAAATGGAACGTGTA	28S-rRNA	rRNA	9.18506e-06	3.07129	2.8151	0.984768	3.21431	2.51083	0.976122	2.51981	4.59442	4.65279	3.50032	1.49994	8.81394	1.45892	0.601178	12.3593	7.295	3.15314	4.28206	4.86885	8.37013	12.4568	9.62432	5.40036	10.497
ATTTTCTCCTCGGACCTTGAAAATTTATG	28S-rRNA	rRNA	9.18506e-06	4.62311	0.433093	0.328256	0.214287	0.738481	0.162687	1.67988	12.0406	1.59524	1.75016	0.149994	4.32056	6.07882	0.300589	3.69173	0.275283	2.65528	1.93384	10.0159	4.27411	1.87403	1.79654	18.6664	0.287589
GTACATGAGGACTGCGCT	NO_Annotation	NO_Annotation	9.18506e-06	-3.27122	8.44531	56.0497	25.9288	32.6409	34.327	11.8791	3.96071	13.4266	63.4433	63.2976	6.74007	31.002	62.5225	55.0549	61.6634	11.7828	7.59721	4.72974	5.52073	0.992133	1.41157	2.11318	3.01968
ACCAGTACATGAGGACTCTACC	NO_Annotation	NO_Annotation	9.18506e-06	-3.61948	3.2482	44.2325	24.8573	24.9607	26.0299	9.71929	2.85171	5.98216	38.941	56.9978	5.87596	24.8016	38.9263	42.0536	57.5342	10.2892	1.51944	1.94754	2.04801	0.661422	0.513297	1.52619	1.86933
GTACATGAGGACTCCGTA	NO_Annotation	NO_Annotation	9.18506e-06	-3.86027	1.73237	28.0659	14.143	21.5636	17.2448	7.19947	1.42586	1.86112	29.5339	30.2988	4.83903	14.8323	31.5619	24.3975	27.3907	6.80415	0.966918	0.83466	1.4247	0.220474	0.384973	0.704394	1.29415
GGGACATGTGCTTTTATTAGG	18S-rRNA	rRNA	9.19111e-06	3.08642	4.65575	2.79018	2.14287	4.72628	1.46418	1.3199	6.33713	5.45041	5.68802	5.54979	15.3812	16.5344	2.8556	19.7427	9.22198	17.9231	6.76842	13.6328	48.2618	14.441	10.5226	25.593	13.9481
GATGTCGGCTCTTCCTATCATTGTGAAG	28S-rRNA	rRNA	9.19111e-06	3.7442	4.00611	2.62605	1.92859	3.8401	2.60299	1.3199	3.48542	3.32342	1.75016	3.44987	6.22161	5.95724	6.46266	20.3847	7.43264	3.81696	4.42019	17.8061	33.0353	46.4098	12.0625	25.7104	3.45107
GTACCGACGACAGATCTTTCAAAT	18S-rRNA	rRNA	9.19111e-06	3.90081	15.1583	2.70811	2.57145	6.20324	3.57911	3.11977	18.5361	11.2996	3.06278	3.14988	46.1436	38.4181	0.450884	19.7427	11.6995	60.5735	23.7585	45.0716	130.628	92.9298	44.0152	53.4166	32.6413
AGGGACCAGTACATGAGGACTCTCGA	NO_Annotation	NO_Annotation	9.1925e-06	-3.50754	2.59856	16.0845	13.0715	18.9051	11.8762	4.55966	2.53485	2.5258	15.5327	28.4989	2.24669	12.2792	25.8507	22.1504	27.8036	6.30628	1.93384	1.3911	2.49323	0.110237	0.513297	0.939192	0.862767
TACATGAGGACTCTTCG	piRNA	piRNA	9.20044e-06	-3.44562	2.70683	22.8138	17.3573	18.0189	17.4075	5.99956	1.74271	3.72223	25.5961	29.8489	3.97492	14.346	29.3074	25.3605	30.6941	5.80842	1.7957	1.11288	1.33566	0.330711	0.513297	1.05659	1.29415
GTACATGAGGACCCTGTA	NO_Annotation	NO_Annotation	9.20044e-06	-3.86012	2.8151	51.7003	29.1431	38.401	41.8106	15.2389	6.33713	6.38097	63.0057	70.9473	6.9129	35.7435	63.7249	61.4753	71.023	20.2465	4.28206	2.64309	2.31514	0.661422	0.769945	0.586995	3.01968
TAAAGTGCTGATAGATTTATATGATTA	28S-rRNA	rRNA	9.23573e-06	3.93463	3.13992	6.31893	1.50001	2.80623	2.76568	3.35975	9.5057	6.51391	0.43754	0.749972	12.9617	12.1576	0.601178	7.22294	3.16576	10.953	21.8247	54.6702	56.0977	23.4805	13.0891	85.8187	6.47075
CCTTATGGGACATGTGCTTTTA	18S-rRNA	rRNA	9.24389e-06	3.70358	17.9734	4.34939	11.1429	10.4864	6.50748	8.27939	12.9911	17.9465	4.59417	4.19984	33.3547	10.334	2.55501	37.0778	14.7276	12.6126	45.4451	98.9072	150.395	103.402	31.8244	141.466	29.7655
AATTGTGGAACTTTCTTGT	28S-rRNA	rRNA	9.24389e-06	3.15792	5.19711	5.08797	7.71434	4.13549	6.50748	5.3996	6.65399	18.6112	0.65631	0.449983	20.5659	1.21576	1.95383	1.6051	1.23877	4.48078	7.04469	6.25995	23.8638	37.5908	34.6475	7.16134	28.7589
CAATGAGGGACCAGTACATGAGGACACTGAA	NO_Annotation	NO_Annotation	9.24389e-06	-3.92092	1.84064	19.6954	10.7144	16.0989	9.92391	5.51959	2.69328	4.25398	16.4077	17.2493	2.59234	15.9265	30.8104	28.7313	17.7558	1.99146	1.24318	1.66932	0.356176	0.220474	0.384973	0.939192	0.143794
TCTCCGGACGTGATCACT	18S-rRNA	rRNA	9.25155e-06	4.17963	12.1266	1.72334	1.7143	2.80623	3.25374	1.67988	8.71356	9.97027	6.78187	2.5499	22.2941	13.6166	1.65324	19.5822	3.85396	17.5912	18.7858	45.0716	117.716	92.3786	32.2094	54.5905	18.1181
CAATGAGGGACCAGTACATGAGGACTGACTC	NO_Annotation	NO_Annotation	9.32036e-06	-3.65318	3.78956	43.576	19.7144	29.0961	20.4986	13.919	3.327	5.31748	59.7242	35.9986	8.98677	29.6646	59.3663	54.8944	44.8711	8.4637	1.65757	1.11288	0.979484	0.330711	1.02659	0.939192	2.01312
AGGACTGAAGTGGAGAAG	28S-rRNA	rRNA	9.33122e-06	4.49974	3.68129	0.246192	0.428575	0.590785	0.813435	0.479965	2.53485	1.72818	0.43754	0.449983	4.49338	0.851035	0.300589	0.481529	1.10113	0.995729	4.14393	2.36487	10.2401	30.5357	23.355	3.75677	7.62111
CTTCGATGTCGGCTCTTCCTATCATTGTGA	28S-rRNA	rRNA	9.34721e-06	3.68188	4.00611	3.85701	2.57145	2.36314	3.41643	1.67988	7.12928	4.65279	2.40647	2.5499	5.87596	36.3513	4.20825	21.3478	5.91859	18.9189	5.38711	17.3887	20.213	42.0003	19.5053	28.9976	3.01968
CGACTGTCTAATTAAAACAAAGCATT	28S-rRNA	rRNA	9.48665e-06	4.33797	17.7568	4.92384	2.14287	4.43089	1.46418	8.51937	28.2002	18.2124	2.62524	0.299989	71.03	46.8069	0.601178	13.4828	5.91859	78.9945	23.8967	50.3578	126.175	127.985	90.7252	73.844	35.9486
CCAGTGCTCTGAATGTCAAAGTG	28S-rRNA	rRNA	9.5013e-06	3.7729	12.3431	1.72334	6.00004	3.8401	7.4836	7.31946	7.60456	11.4326	2.40647	5.2498	23.6767	5.22778	1.80353	6.74141	9.22198	8.79561	18.2333	33.5255	67.0501	88.7408	38.6256	47.664	18.1181
TATTGTGGGCCGGTACTATTACTTT	18S-rRNA	rRNA	9.56285e-06	3.39126	8.22876	2.54398	3.21431	3.6924	2.44031	1.55989	9.5057	9.30558	3.28155	0.149994	19.7018	7.41616	0.450884	9.14906	6.19387	10.953	13.3987	18.7798	77.2011	36.8192	18.0937	31.2281	15.6736
CAATGAGGGACCAGTACATGAGGACTCCAAC	NO_Annotation	NO_Annotation	9.57959e-06	-3.81083	6.38812	82.5564	46.0718	57.8969	33.0255	23.5183	13.4664	12.3631	102.166	77.697	8.98677	49.7247	99.6453	114.122	86.7142	18.5869	7.73534	4.72974	2.13706	0.440948	0.89827	3.87417	2.30071
ATGGGACATGTGCTTTTATTAG	18S-rRNA	rRNA	9.77769e-06	4.13271	5.95503	0.41032	0.642862	1.32927	1.78956	1.79987	7.12928	4.91867	1.96893	0.749972	14.8627	1.45892	1.50295	8.34651	4.26689	3.15314	7.59721	18.7798	43.2754	36.0475	11.1642	29.3498	14.8108
GGAACGGGCTTGGAATAATTAGC	28S-rRNA	rRNA	9.78385e-06	4.12809	7.47085	1.1489	1.50001	1.47696	1.78956	1.07992	6.33713	4.78573	0.65631	0.149994	10.715	2.43153	0.300589	3.85224	1.6517	5.97437	8.70226	16.2759	45.5015	59.4177	23.74	22.7754	9.49043
GATATGGTAGATGGGCTAGAAGAGCATGAC	28S-rRNA	rRNA	9.8136e-06	5.37392	11.0439	16.8231	1.50001	7.8279	1.78956	9.83928	68.1242	20.6052	13.7825	4.04985	33.7004	157.563	3.75736	17.014	6.60679	136.415	54.5618	249.563	401.321	170.096	97.1414	610.945	3.01968
CCAGTGCTCTGAATGTCAAAGTGAAG	28S-rRNA	rRNA	9.87805e-06	3.16375	5.41366	3.61082	5.1429	6.94172	6.01942	5.15962	8.55513	5.71629	1.96893	4.34983	20.9115	27.1115	1.65324	14.6064	5.78095	40.8249	13.9512	16.415	41.9397	48.9452	23.4833	15.2619	11.3598
CAGGACGGTGATCATGGAAGT	28S-rRNA	rRNA	9.87805e-06	4.28145	8.44531	0.902704	3.4286	2.36314	0.488061	2.51981	8.3967	7.31153	3.28155	0.299989	11.2335	4.49833	0.751473	6.90192	4.40453	8.29774	15.0563	19.7536	63.3103	74.9612	26.9481	26.6496	17.6867
CCAGTACATGAGGACATCTCT	NO_Annotation	NO_Annotation	9.87805e-06	-3.2536	4.87229	29.8713	17.143	20.2344	19.5224	11.3992	3.16857	5.31748	35.4407	43.1984	12.616	23.7074	37.8742	48.6345	39.2278	10.6211	3.17701	0.69555	1.78088	0.551185	0.89827	1.05659	1.86933
AGGATTGGCTCTGAAGATTGAGATAG	28S-rRNA	rRNA	1.00513e-05	3.75796	6.60467	1.88747	1.50001	3.24932	2.44031	1.07992	3.327	2.65874	0.43754	1.34995	12.0976	0.607882	0.450884	6.5809	4.12925	3.3191	5.11085	6.81639	28.1379	51.7012	19.6336	17.0229	9.92182
GTACATGAGGACCTGAGC	NO_Annotation	NO_Annotation	1.00513e-05	-3.49038	3.89784	38.8983	18.0001	22.5975	22.4508	9.4793	3.96071	6.24804	33.253	51.598	8.64112	20.1817	29.0068	43.4982	41.843	7.96583	4.0058	3.89508	2.76036	0.771659	0.513297	1.29139	1.72553
TGGAAGACTAGTGATTTTGTTGTG	dme-mir-7	miRNA	1.00513e-05	5.81309	61.0661	1.96954	3.4286	5.76015	2.60299	51.8362	116.445	35.3612	3.50032	4.34983	9.15959	0.607882	9.16797	1.76561	1.10113	0.497864	213.965	153.717	15.7608	194.458	1746.24	350.554	181.756
TACATGAGGACTTTTCT	piRNA	piRNA	1.00597e-05	-3.73808	6.27985	99.3795	51.2147	54.7953	49.9449	15.1189	9.82256	10.502	85.9766	124.795	10.715	44.3754	114.374	133.223	117.271	25.3911	8.0116	6.67728	5.07551	0.551185	2.18151	2.34798	4.02624
TACATGAGGACTTGTTA	NO_Annotation	NO_Annotation	1.00597e-05	-3.42636	3.03165	21.9111	18.8573	16.6897	18.2209	5.27961	2.37643	4.65279	23.8459	25.199	4.66621	13.2518	34.2672	28.5707	27.253	2.82123	2.62449	2.36487	1.69184	0.330711	0.513297	1.64359	0.718972
CCAGTACATGAGGACCCCTGA	NO_Annotation	NO_Annotation	1.01635e-05	-3.72754	2.70683	12.1455	6.21433	12.5542	8.62241	4.79965	1.42586	1.19643	17.0641	20.3992	1.90105	8.38877	19.8389	16.372	23.9496	2.65528	0.414393	0.55644	0.623308	0.220474	0.256648	0.117399	0.862767
CTTCGATCACCTGATGCCGCGCTAGTT	28S-rRNA	rRNA	1.01652e-05	3.76275	4.11438	2.87224	0.857149	1.62466	1.3015	3.11977	8.3967	4.78573	1.53139	0.449983	11.7519	13.1302	0.450884	3.37071	2.75283	25.723	8.0116	18.6407	29.1174	26.8978	15.3989	27.0018	4.45763
TGAAAAGAACTCTGAATAG	28S-rRNA	rRNA	1.01801e-05	5.50301	16.0244	1.31302	0.428575	1.77235	1.46418	3.47974	11.5653	15.9524	0.65631	0.149994	2.24669	1.82365	0.150295	0.32102	0.550566	7.79988	76.5246	95.8468	149.238	263.907	92.6501	161.893	5.75178
TACATGAGGACCCCTGA	NO_Annotation	NO_Annotation	1.01801e-05	-4.15085	0.866186	11.1607	9.21435	11.5203	10.2493	2.39982	1.42586	1.32937	10.9385	18.2993	2.76516	5.71409	16.0815	14.6064	15.8288	2.48932	1.24318	1.25199	0.44522	0.220474	0.128324	0.117399	0.575178
AGGCCCGTATAACGTTAATGATT	28S-rRNA	rRNA	1.01864e-05	3.4044	8.55358	5.49829	2.57145	3.54471	3.25374	4.91964	13.6248	13.4266	1.09385	2.6999	21.43	11.185	0.901767	6.25988	0.963491	22.7358	14.6419	18.0843	50.9332	46.52	26.8198	27.8236	20.275
CATAAGTGTGTAAGACAGATTGATAGCTC	18S-rRNA	rRNA	1.041e-05	3.25592	1.6241	0.656512	0.857149	2.51083	0.813435	0.959929	4.91128	3.32342	0.65631	0.749972	6.22161	2.18837	1.20236	6.90192	0.825849	5.47651	3.86767	9.7377	12.199	7.93706	7.69945	9.03973	2.15692
TACATGAGGACTTCGCT	NO_Annotation	NO_Annotation	1.041e-05	-3.8494	2.92338	34.9593	23.3573	16.6897	25.8672	9.71929	2.53485	3.45636	40.4724	39.5985	4.49338	20.9111	49.7475	34.5096	36.475	10.2892	1.65757	3.06042	3.56176	0.220474	0.384973	0.586995	2.15692
AGGGACAGTACATGAGGACTCCTGC	NO_Annotation	NO_Annotation	1.04106e-05	-4.04186	0.974459	18.0541	8.14292	14.9173	14.6418	4.31968	2.05957	2.12699	23.8459	30.2988	2.24669	11.5498	24.0471	21.9898	22.7109	5.31055	0.966918	1.25199	1.69184	0.330711	0.128324	0.469596	0.575178
TTGGCTCTGAAGATTGAG	28S-rRNA	rRNA	1.04808e-05	3.97771	6.27985	1.23096	1.7143	1.03387	1.13881	1.3199	4.59442	3.5893	0.87508	0.149994	9.85088	5.71409	1.20236	7.22294	2.47755	11.119	3.72954	7.37283	20.7472	44.8665	16.2972	13.7357	14.3794
TCCGACTGTCTAATTAAA	28S-rRNA	rRNA	1.05445e-05	3.57419	5.63021	4.34939	1.92859	4.28319	5.53136	2.99978	5.22814	7.44447	2.84401	6.29976	20.9115	3.28256	2.40471	14.1249	6.60679	5.80842	8.97852	31.9953	83.078	40.7877	7.69945	59.7561	13.3729
TGTGATTTCTGCCCAGTGCTCTGAA	28S-rRNA	rRNA	1.05445e-05	2.97383	3.78956	2.29779	6.42862	3.39701	2.11493	5.3996	6.49556	4.65279	3.28155	1.79993	10.715	2.43153	2.25442	4.49427	1.10113	5.80842	5.66337	5.70351	11.2195	21.2757	16.2972	7.39614	14.0919
GGGGAATCCGACTGTCTAATTAAA	28S-rRNA	rRNA	1.05445e-05	3.71948	2.92338	0.246192	1.07144	0.590785	1.62687	0.479965	3.96071	2.39286	0.65631	1.19995	8.29548	0.486305	1.20236	2.24714	1.78934	2.48932	5.38711	13.2154	25.2885	12.8977	6.28789	16.5533	5.03281
CCTTCGATGTCGGCTCTT	28S-rRNA	rRNA	1.05445e-05	3.42229	8.55358	2.62605	9.85722	5.76015	5.69405	6.23954	8.87199	11.2996	2.84401	0.749972	14.1714	3.76887	1.35265	3.85224	1.37642	5.31055	11.4649	24.3442	70.1667	73.1974	23.2267	33.3413	14.0919
GGTAGTGACGAAAAATAACAATACAGGACTC	18S-rRNA	rRNA	1.05445e-05	4.95305	1.29928	0.492384	0.214287	0.295392	0.162687	0.959929	4.59442	1.46231	2.1877	0.449983	3.80209	2.5531	0.150295	2.08663	0.825849	0.995729	3.17701	13.0763	12.2881	5.40161	1.53989	36.5111	0.575178
CTTGGGATTGTGAACTGAAACTGTTCACA	18S-rRNA	rRNA	1.06301e-05	3.95962	3.68129	1.64128	1.50001	0.886177	0.976122	1.19991	4.59442	1.46231	0.65631	1.49994	11.7519	0.607882	0.300589	9.63059	2.47755	1.49359	2.62449	5.28618	8.19205	36.3782	15.1423	5.04816	6.47075
TCTAAGGTCGTATCCGTGCTGGACTGC	28S-rRNA	rRNA	1.06301e-05	4.24245	5.95503	0.902704	1.50001	0.590785	1.3015	0.599956	4.59442	4.12104	1.09385	0.899966	6.39443	0.729458	0.450884	4.17325	1.23877	1.65955	6.49216	16.5541	35.7066	41.7798	14.1157	38.2721	5.89557
TGAAATTCTTGGACCGTCGTAAGACTAACTT	18S-rRNA	rRNA	1.06301e-05	4.38462	5.19711	0.246192	1.50001	1.32927	0.325374	1.91986	6.97085	7.5774	1.31262	0.299989	8.81394	0.364729	0.450884	2.24714	0.688208	0.33191	6.2159	10.0159	9.08249	40.8979	24.6383	13.8531	9.05905
GACACAATGTGATTTCTGCCCAGTGCTCTG	28S-rRNA	rRNA	1.06311e-05	3.18049	1.29928	1.88747	1.07144	1.18157	0.813435	1.55989	6.65399	4.38692	2.62524	0.449983	3.97492	1.45892	0.300589	3.69173	0.688208	2.48932	3.31515	4.1733	1.69184	8.15754	10.2659	4.10897	3.59486
CAATGAGGGACAGTACATGAGGACACTGAG	NO_Annotation	NO_Annotation	1.06935e-05	-3.39998	4.87229	29.5431	21.0002	20.3821	13.3403	9.83928	3.64385	4.65279	46.1605	35.6986	5.53032	21.7622	53.054	40.1275	36.0621	7.63392	3.72954	2.7822	1.06853	0.330711	0.89827	1.87838	0.718972
CGATGTCGGCTCTTCCTATCATTGTGA	28S-rRNA	rRNA	1.0714e-05	4.11486	2.38201	6.97544	5.78576	4.13549	3.09105	3.95971	7.12928	4.91867	6.78187	14.8494	8.4683	27.1115	11.8733	61.3147	22.0226	10.7871	11.603	43.6805	79.3382	83.5596	15.6556	61.8693	2.5883
TCCGGACGTGATCACTGTGACGCC	18S-rRNA	rRNA	1.0714e-05	3.4001	8.33704	2.95431	4.07146	5.02167	6.67017	6.11955	4.91128	6.77978	1.96893	5.54979	18.6648	1.45892	0.300589	16.5325	8.12085	5.97437	10.3598	15.4412	36.9533	63.4965	23.6117	19.723	16.824
ACCGACGACAGATCTTTCAAA	18S-rRNA	rRNA	1.0714e-05	3.76919	8.98668	2.13366	3.00002	1.92005	2.60299	1.55989	6.33713	8.90677	1.96893	2.6999	21.43	2.0668	0.601178	11.7172	6.60679	7.79988	11.0505	23.3705	56.632	58.6461	14.8856	28.6454	22.1443
AAATGCTGACTTGATCTC	28S-rRNA	rRNA	1.0714e-05	4.41038	7.47085	0.738576	1.92859	1.03387	0.813435	2.27983	8.3967	8.77384	1.09385	0.599977	10.3693	2.79626	0.300589	2.24714	1.92698	6.47224	9.53104	14.7457	38.1108	64.7091	28.3597	27.5888	7.9087
TGCAAGGGAACGTGAGCC	28S-rRNA	rRNA	1.07201e-05	4.79025	3.35647	0.574448	0.642862	0.738481	0.162687	0.359974	1.109	3.19049	1.31262	0.149994	1.72822	1.58049	0.300589	1.76561	0.137642	1.99146	5.80151	8.3466	53.6045	47.2917	13.9873	12.2095	1.29415
TCCGGACGTGATCACTGT	18S-rRNA	rRNA	1.07231e-05	4.10711	21.9795	4.84178	8.3572	6.05554	6.67017	9.11933	19.8035	25.391	8.53203	0.899966	36.984	29.1783	1.95383	13.4828	5.09274	62.565	45.307	98.4899	238.994	184.316	54.9228	135.596	21.8568
AGGACGGTGATCATGGA	28S-rRNA	rRNA	1.07231e-05	4.40823	10.5025	0.984768	1.50001	4.57858	1.62687	2.15984	9.03042	7.17859	0.87508	0.299989	9.67806	10.2124	3.45677	6.90192	5.23038	13.4423	18.6477	48.4103	126.175	95.4652	23.74	71.1438	11.3598
GTACATGAGGACTCAAAC	NO_Annotation	NO_Annotation	1.07231e-05	-3.69468	4.00611	49.8949	28.7145	29.8346	35.1404	12.5991	5.22814	11.4326	38.941	71.9973	6.39443	32.2177	52.3025	57.944	56.433	16.7614	8.426	6.67728	5.52073	1.54332	0.256648	2.11318	1.00656
GAAGGGTTTCGTGTGAACAGTG	28S-rRNA	rRNA	1.07273e-05	3.58845	2.8151	1.55922	1.28572	1.47696	1.13881	2.15984	10.7731	4.65279	2.1877	0.749972	13.4801	9.48296	1.05206	4.65478	2.89047	16.9274	3.86767	3.61686	3.29463	12.567	22.0718	2.23058	10.0656
CCGGACGTGATCACTGTGAC	18S-rRNA	rRNA	1.08462e-05	4.46578	11.8018	0.41032	3.21431	5.16937	4.39255	3.23976	11.4068	11.0338	2.40647	0.599977	14.8627	9.84769	0.150295	9.30957	3.57868	13.7743	17.5426	54.392	161.882	129.418	34.1342	80.0661	11.5036
GTACATGAGGACTCCTGT	NO_Annotation	NO_Annotation	1.09046e-05	-3.80397	3.13992	59.1682	32.786	26.4376	32.212	11.6391	4.11914	7.97621	69.1313	63.2976	11.9247	28.4489	66.8811	63.2409	67.9949	12.6126	4.83459	3.33864	2.31514	0.440948	0.89827	1.05659	2.73209
CAATGAGGGACCAGTACATGAGGACTCGGGA	NO_Annotation	NO_Annotation	1.09544e-05	-3.97664	1.29928	19.203	13.5001	8.27099	10.2493	5.27961	2.218	3.98811	23.1896	14.8494	3.45645	15.3186	27.2033	29.3733	19.4075	2.98719	1.24318	1.11288	0.623308	0.330711	0.128324	0.586995	0.431383
AGGATTGGCTCTGAAGATTGAG	28S-rRNA	rRNA	1.09658e-05	4.30408	18.7313	2.70811	5.57147	2.51083	4.71792	4.55966	8.3967	7.44447	8.31326	4.79982	24.0223	11.4282	1.50295	52.0052	19.8204	15.7657	11.8793	39.3681	102.133	177.261	47.48	79.3617	27.8961
ATGCAAGGGAACGTGAGCT	28S-rRNA	rRNA	1.09845e-05	4.80361	25.4442	12.802	6.00004	8.41868	2.27762	3.95971	50.8555	30.7084	16.189	11.5496	30.0711	217.014	6.61296	42.8561	14.59	298.719	58.7057	138.275	387.787	378.444	184.017	191.126	12.0787
AGGATTATGGTGCTGAAGCTTATGTAGC	18S-rRNA	rRNA	1.10264e-05	3.89561	4.00611	1.39509	0.214287	1.77235	0.976122	2.63981	6.02028	6.77978	3.06278	0.749972	7.60419	4.86305	0.150295	6.90192	0.412925	6.47224	4.28206	11.2679	21.8158	26.8978	14.8856	13.9705	6.32696
AGGACATTGCCAGGTAGGGAGTTTGACT	28S-rRNA	rRNA	1.10294e-05	3.12674	2.70683	0.656512	0.857149	1.03387	1.95224	0.479965	3.80228	3.45636	0.87508	0.449983	12.0976	1.58049	0.601178	7.38345	1.6517	2.15741	2.34823	2.7822	6.58925	8.37801	6.80118	6.33955	8.19628
GTACATGAGGACTTGGTG	NO_Annotation	NO_Annotation	1.10294e-05	-3.76286	1.84064	17.6438	12.2144	14.7696	13.9911	4.0797	0.95057	1.99405	17.7204	19.4993	5.3575	12.1576	20.4401	27.6077	19.1322	3.3191	1.93384	0.97377	0.979484	0.110237	0.641621	0.234798	1.00656
TACATGAGGACTCTGTT	NO_Annotation	NO_Annotation	1.10483e-05	-3.35636	8.77013	78.2891	46.2861	60.26	57.9166	16.5588	8.23827	14.4901	95.6025	95.3964	11.7519	54.9525	104.154	99.3556	104.057	25.0592	7.45908	6.81639	6.32212	1.65356	1.28324	3.16977	4.88901
TACATGAGGACCCTCTG	NO_Annotation	NO_Annotation	1.11514e-05	-3.63632	1.40755	17.4796	13.0715	12.7019	17.4075	6.95949	3.01014	3.32342	19.033	25.649	2.76516	12.0361	28.8566	25.0395	26.2895	9.62538	2.62449	2.92131	0.178088	0.330711	0.384973	0.586995	0.862767
ATCCGACTGTCTAATTAAAAC	28S-rRNA	rRNA	1.12474e-05	3.89091	10.5025	9.10911	5.35718	5.02167	3.90449	3.47974	11.5653	12.3631	6.34433	10.1996	24.368	76.7147	7.81532	42.8561	15.0029	44.4759	18.6477	41.5939	125.018	125.45	28.7446	66.4479	13.6605
CTTGGGATTGTGAACTGAAACTGTTCAC	18S-rRNA	rRNA	1.12474e-05	4.26508	6.27985	0.902704	0.428575	3.24932	1.78956	2.15984	5.38656	3.98811	1.96893	1.19995	11.9247	1.21576	0.901767	8.34651	3.3034	2.65528	5.24898	6.81639	20.213	66.032	23.4833	12.5617	11.5036
CAATGAGGGACAGTACATGAGGACACTGTA	NO_Annotation	NO_Annotation	1.12474e-05	-3.55721	2.59856	20.3519	12.4287	13.588	10.2493	6.8395	2.218	2.65874	25.1585	19.4993	1.90105	13.2518	27.6542	25.3605	22.9861	4.48078	2.07197	0.55644	0.44522	0.220474	0.384973	0.704394	1.00656
TACATGAGGACGATCTG	NO_Annotation	NO_Annotation	1.13135e-05	-3.90077	1.51583	28.3942	18.0001	16.8374	17.0821	7.55944	2.218	4.38692	22.7521	44.6983	4.32056	25.7742	27.3536	32.2625	38.5396	11.9487	1.51944	2.50398	1.78088	0.330711	0.256648	0.469596	1.43794
ATTGGGTGTAGCTACTTTTATGGCT	18S-rRNA	rRNA	1.13482e-05	4.49394	11.0439	0.574448	2.78573	1.62466	0.650748	2.87979	6.65399	5.18454	2.1877	0.299989	21.0843	9.36138	0.150295	10.9147	0.963491	8.79561	15.0563	31.0215	59.5704	83.7801	35.5458	51.3034	26.1706
CCGACTGTCTAATTAAAACAAAGC	28S-rRNA	rRNA	1.14477e-05	3.93801	15.4831	12.8841	5.57147	6.49863	7.4836	3.23976	17.5855	13.8254	6.34433	7.7997	44.2425	115.741	4.50884	51.0421	27.253	94.9262	20.4434	40.2028	162.06	193.466	57.6176	65.6261	24.3013
TTATGGGACATGTGCTTTTA	18S-rRNA	rRNA	1.14477e-05	3.3675	10.5025	2.62605	4.92861	7.23711	3.25374	3.35975	5.54499	12.4961	1.75016	6.74974	26.0962	3.76887	0.300589	12.0382	6.88208	8.13179	10.9124	19.1972	27.7817	56.2209	25.0232	25.2408	27.7523
TAAATGGAACGTGTATC	28S-rRNA	rRNA	1.14477e-05	4.5679	24.6863	9.60149	6.64291	17.4281	7.80898	10.5592	11.7237	19.8076	3.06278	4.34983	22.6397	21.6406	0.901767	13.3223	4.26689	42.4844	69.6181	295.33	478.968	235.907	42.732	480.279	16.5364
CCGACTGTCTAATTAAAA	28S-rRNA	rRNA	1.14477e-05	3.53116	6.92949	2.0516	2.78573	2.51083	3.57911	1.91986	5.22814	7.04566	1.53139	3.14988	22.1213	8.38877	2.40471	8.82804	10.1855	7.79988	7.04469	26.0136	72.6599	36.9294	11.0359	40.2679	10.2094
TAAAGTGCTGATAGATTTATATG	28S-rRNA	rRNA	1.14477e-05	3.48676	4.98057	0.492384	2.57145	1.32927	3.7418	2.99978	7.44613	8.10915	2.1877	0.749972	16.7638	2.43153	0.751473	5.29682	3.02811	9.12752	8.14973	15.7194	45.8577	20.0631	9.62432	25.1234	13.6605
GTACATGAGGACTCGTCC	NO_Annotation	NO_Annotation	1.14477e-05	-4.09352	0.866186	12.9661	10.0715	12.4065	9.92391	3.23976	1.26743	2.39286	22.0958	18.5993	3.80209	5.71409	16.0815	18.7796	18.9945	5.64246	0.552524	0.13911	1.06853	0.330711	0.128324	0.117399	0.575178
GTGGGCCGGTACTATTACTTT	18S-rRNA	rRNA	1.14572e-05	4.27814	8.33704	3.28256	0.857149	10.6341	1.46418	3.47974	13.308	9.83733	7.00064	1.34995	14.5171	24.8016	0.751473	6.25988	2.89047	47.2971	18.924	69.8332	196.52	76.284	32.7227	106.246	9.49043
TATGCTGTGACCCGAAAGATGGTGAAC	28S-rRNA	rRNA	1.15224e-05	3.99298	5.19711	0.574448	3.64288	2.51083	1.62687	1.67988	7.92142	7.84328	0.87508	2.84989	4.66621	0.729458	0.601178	13.0013	3.57868	0.995729	9.39291	16.6932	42.2068	52.0319	20.7885	14.3227	4.88901
GTACATGAGGACTCGACT	NO_Annotation	NO_Annotation	1.16221e-05	-3.41363	6.17157	29.1327	16.9287	19.939	23.915	9.11933	2.37643	4.91867	47.6918	42.1484	8.4683	20.668	42.0825	44.9427	40.7419	11.9487	2.48636	1.3911	0.534264	0.330711	0.384973	1.05659	2.44451
GTACATGAGGACTTCGTA	NO_Annotation	NO_Annotation	1.16849e-05	-3.68226	1.73237	20.9263	15.643	14.4742	18.0583	3.95971	2.85171	2.12699	22.5333	29.0989	0.864112	10.334	27.8045	25.6816	27.9412	5.31055	1.38131	2.08665	0.534264	0.551185	0.128324	0.704394	1.00656
CCGACTGTCTAATTAAAACAAAG	28S-rRNA	rRNA	1.18721e-05	3.53112	6.71294	2.70811	3.21431	2.80623	3.09105	1.19991	6.65399	5.71629	1.31262	2.5499	21.43	4.98463	1.65324	7.38345	6.05623	8.62965	4.83459	8.62482	27.8708	48.835	22.97	8.68753	16.3926
CCGAAGCTGTGAGATTTC	NO_Annotation	NO_Annotation	1.1927e-05	3.3078	4.22266	4.18527	10.2858	10.9295	7.32092	11.2792	13.308	20.3393	5.90679	4.19984	52.1924	2.67468	0.901767	3.04969	2.33991	9.12752	14.6419	33.8037	44.7001	76.5045	20.0186	29.115	11.9349
GACGTGCAAATCGATTGTCAGAATTGAGTAT	28S-rRNA	rRNA	1.20172e-05	4.31389	5.19711	6.1548	1.7143	3.24932	0.813435	5.3996	12.0406	6.64685	4.15663	0.899966	14.3443	46.3206	3.75736	25.6816	4.26689	16.7614	22.9298	85.8308	42.7411	31.7483	18.222	127.261	6.03937
GCAAGGGAACGTGAGCTGG	28S-rRNA	rRNA	1.20172e-05	4.18542	4.76402	1.1489	2.14287	1.03387	0.162687	1.3199	5.70342	3.85517	3.28155	0.299989	2.93798	11.4282	0.751473	2.40765	3.02811	17.7572	2.62449	12.9372	29.2955	30.6459	22.4567	27.0018	4.31383
AATCCGACTGTCTAATTAAAACAAAGCAT	28S-rRNA	rRNA	1.20274e-05	3.8435	10.5025	5.58035	3.4286	7.08942	1.62687	4.0797	23.1305	9.43852	3.71909	0.899966	29.3798	34.163	1.95383	9.30957	4.12925	28.5442	20.5815	23.7878	56.9881	76.8352	61.724	41.3245	12.2225
CAATGAGGGACCAGTACATGAGGACTCGACT	NO_Annotation	NO_Annotation	1.20623e-05	-4.06893	4.11438	45.7097	20.143	26.4376	20.9866	10.4392	3.01014	4.78573	68.6938	32.5488	7.77701	23.0995	53.8054	61.6358	38.1267	8.4637	3.03888	2.50398	0.712352	0.110237	0.128324	2.11318	1.00656
TACATGAGGACGTGCTG	NO_Annotation	NO_Annotation	1.20623e-05	-3.3113	4.00611	18.5465	16.7144	19.2005	12.3642	4.91964	2.37643	2.65874	24.9398	30.1489	5.3575	12.4008	24.6483	19.5822	27.253	8.29774	0.966918	3.06042	2.13706	0.110237	0.89827	1.29139	0.862767
AAGTGTGTAAGACAGATTGATAGCTC	18S-rRNA	rRNA	1.20784e-05	3.50788	4.54748	0.984768	1.50001	0.738481	2.44031	1.91986	9.66413	5.84922	1.75016	1.34995	9.33241	5.59251	0.150295	5.93886	3.3034	9.45943	4.55833	5.98173	18.3431	20.5041	14.8856	10.0963	10.2094
AGCGACGTCGCTTTTTGATC	28S-rRNA	rRNA	1.21964e-05	4.78997	14.8334	1.39509	1.07144	2.36314	2.44031	3.35975	16.1597	14.756	1.09385	1.04996	16.7638	1.09419	0.300589	4.01275	3.02811	5.31055	16.852	23.0923	64.2898	187.293	69.4234	34.0457	20.1312
CCAGTACATGAGGACTCGACC	NO_Annotation	NO_Annotation	1.22162e-05	-3.70216	1.51583	20.8443	11.7858	14.6219	13.503	4.0797	1.90114	2.39286	20.3456	30.1489	9.15959	14.4676	19.9892	22.7924	22.4356	4.97864	0.966918	1.11288	1.33566	0.220474	0.513297	0.821793	0.575178
GTAAGGAGACATAAGAGGTGTAGAATAAGTG	28S-rRNA	rRNA	1.24557e-05	3.07861	1.40755	0.574448	0.857149	1.62466	0.325374	1.55989	3.96071	1.32937	2.40647	0.149994	4.32056	0.364729	0.150295	7.06243	1.78934	0.995729	2.90075	4.45152	3.91794	4.51972	3.7214	7.27874	3.01968
AACGGATAGAGCGAATTCTGAGTGG	snoRNA	snoRNA	1.24594e-05	3.80418	1.40755	0.246192	0.214287	1.03387	0.650748	1.91986	6.02028	5.0516	1.75016	0.299989	0.69129	0.364729	0.601178	0.16051	0.137642	0.663819	4.28206	5.00796	8.72631	9.92133	6.54454	4.57856	1.15036
TACATGAGGACTTTGGG	NO_Annotation	NO_Annotation	1.24594e-05	-3.36094	2.49028	14.9357	8.3572	11.8157	12.2015	3.83972	1.109	3.05755	16.8453	20.9992	1.90105	7.90246	14.1277	10.4331	24.2249	2.15741	1.65757	0.55644	0.89044	0.440948	0.384973	0.586995	0.718972
ATCCGACTGTCTAATTAA	28S-rRNA	rRNA	1.24995e-05	3.66555	6.17157	2.87224	2.78573	3.39701	2.76568	4.31968	6.49556	5.0516	1.31262	2.5499	11.0606	8.02404	1.35265	4.33376	2.33991	14.2721	9.80731	36.1686	83.9685	35.9373	10.7792	57.0559	6.03937
CCCAGTGCTCTGAATGTCAAAGTGAAGA	28S-rRNA	rRNA	1.2555e-05	3.04906	3.78956	7.05751	6.00004	5.61245	3.57911	7.55944	10.6147	7.5774	5.03171	3.29987	17.6279	17.1423	0.901767	10.4331	3.16576	24.7273	15.1944	23.5096	40.6931	34.1735	19.6336	31.4629	8.91526
GTACATGAGGACTCGGAC	NO_Annotation	NO_Annotation	1.2555e-05	-3.39958	5.19711	37.0929	20.3573	23.1883	32.0493	9.95927	2.218	7.17859	46.1605	47.3982	6.04879	20.4248	41.1807	41.0905	49.8262	9.79134	4.0058	2.92131	4.36316	0.771659	0.513297	1.05659	2.73209
ACACAATCCCGGGGCGTT	28S-rRNA	rRNA	1.26038e-05	3.72532	2.16546	3.28256	1.28572	0.886177	1.13881	1.67988	10.9316	4.65279	9.18834	1.19995	22.4669	24.0721	1.05206	7.38345	3.57868	43.1483	15.3326	10.0159	27.9598	19.9529	14.7573	19.723	2.15692
ATCCGACTGTCTAATTAAAACA	28S-rRNA	rRNA	1.26339e-05	3.96246	10.1777	10.9966	3.4286	5.02167	2.27762	2.87979	9.98099	7.71034	9.84465	11.8495	35.2558	44.0106	9.76914	45.4243	15.0029	24.8932	15.4707	35.8904	117.182	130.08	33.8776	51.4208	24.7326
TACATGAGGACTCGGCT	NO_Annotation	NO_Annotation	1.26339e-05	-3.84722	4.00611	32.9897	20.3573	20.0867	22.4508	7.07948	2.85171	4.65279	31.9404	38.0986	11.5791	20.1817	34.5677	32.102	36.6127	7.46797	1.38131	0.69555	1.33566	0.110237	0.128324	1.17399	1.86933
ATCCGTAACTTCGGGATAAGGATTGGCTCTGAAGA	28S-rRNA	rRNA	1.26936e-05	4.68867	4.54748	1.72334	2.14287	1.62466	1.13881	4.79965	8.55513	2.25993	4.81294	0.899966	5.87596	14.9539	1.35265	38.0408	1.92698	2.15741	5.52524	56.6178	14.158	17.3072	8.59772	126.439	1.15036
GTACATGAGGACGCTGAT	NO_Annotation	NO_Annotation	1.28084e-05	-3.74495	1.29928	21.5828	14.3572	15.9512	15.2926	4.67966	1.109	2.12699	20.5644	20.9992	3.28363	8.51035	18.9371	22.6319	18.8569	4.64674	1.65757	1.80843	1.51375	0.330711	0.256648	0.939192	0.718972
TTCGATGTCGGCTCTTCCTATCA	28S-rRNA	rRNA	1.28557e-05	3.64874	4.33093	1.31302	7.92863	4.28319	4.71792	6.95949	8.07985	8.6409	2.1877	1.94993	6.39443	5.34936	0.601178	4.9758	1.6517	7.79988	12.4318	39.6463	88.4207	46.0791	7.82778	53.7688	6.75834
AAAGTGCTGATAGATTTATATGAT	28S-rRNA	rRNA	1.29324e-05	3.32771	10.0694	11.3248	5.35718	10.191	4.71792	4.91964	20.9125	15.1548	8.96957	3.44987	32.6634	55.0741	2.8556	14.1249	6.05623	84.9689	32.7371	54.9484	156.272	62.0634	31.1828	83.7055	22.0006
TCCGGACGTGATCACTGTGACGC	18S-rRNA	rRNA	1.30209e-05	4.14202	8.66186	0.656512	2.78573	1.77235	2.92837	4.91964	6.81242	6.38097	3.06278	0.899966	17.4551	1.58049	0.601178	7.06243	3.9916	2.98719	8.70226	19.0581	51.2003	79.7014	22.4567	21.484	14.8108
CAATGAGGGACAGTACATGAGGACTCTCGG	NO_Annotation	NO_Annotation	1.30378e-05	-3.57618	2.70683	24.9475	14.3572	20.6775	14.6418	11.1592	4.11914	3.05755	23.6272	25.349	4.14774	14.2244	30.8104	32.423	27.9412	4.48078	1.51944	3.47775	1.24662	0.110237	0.89827	1.05659	0.862767
CAATGAGGGACAGTACATGAGGACTTGGAA	NO_Annotation	NO_Annotation	1.30388e-05	-4.02201	0.866186	21.0084	19.7144	20.5298	17.4075	9.11933	4.59442	3.45636	36.3158	26.399	5.3575	21.7622	41.7819	40.93	24.6378	5.80842	3.03888	5.5644	1.51375	0.440948	0.128324	1.17399	0.287589
TTGGCTCTGAAGATTGAGA	28S-rRNA	rRNA	1.30388e-05	3.5643	10.1777	3.2005	2.35716	4.28319	4.06718	1.43989	6.17871	6.38097	1.53139	2.09992	23.8495	8.14562	1.65324	11.0752	7.295	8.4637	8.14973	10.8506	24.7542	62.0634	27.8464	18.7838	26.7458
TGGGACATGTGCTTTTATTAGGT	18S-rRNA	rRNA	1.30388e-05	3.93994	2.38201	0.246192	0.428575	0.738481	0.162687	0.239982	1.90114	1.72818	1.53139	0.449983	3.1108	0.243153	0.150295	8.82804	1.78934	0.995729	3.72954	3.33864	13.6237	12.0158	5.26129	4.22637	9.63423
GGGGAATCCGACTGTCTAATTAAAACAAA	28S-rRNA	rRNA	1.30598e-05	3.74799	1.84064	0.164128	0.428575	0.886177	0.976122	1.19991	3.96071	2.12699	0.43754	1.19995	2.93798	0.607882	0.450884	1.76561	0.688208	0.497864	3.17701	2.7822	5.16455	10.693	8.08443	5.40036	1.86933
AGGGACAGTACATGAGGACTCTATG	NO_Annotation	NO_Annotation	1.30598e-05	-3.34057	3.46474	23.4703	12.4287	18.1666	21.8001	7.67944	2.53485	3.85517	33.9093	38.3985	8.12265	16.1697	31.5619	25.5211	31.5199	8.13179	3.03888	2.08665	2.13706	0.330711	0.769945	1.52619	0.862767
AGTCTCTAGTCGATAGAATAATGTAG	28S-rRNA	rRNA	1.30866e-05	4.44526	5.84675	0.246192	0.642862	1.03387	0.650748	0.599956	8.55513	6.51391	0.21877	0.449983	6.04879	2.18837	0.150295	1.6051	3.16576	2.48932	7.87347	17.2496	35.6176	38.8034	19.7619	31.8151	7.62111
GAATCCGACTGTCTAAT	28S-rRNA	rRNA	1.31135e-05	3.20059	4.65575	0.574448	2.78573	2.95392	2.76568	0.599956	3.80228	5.58335	0.87508	1.49994	18.1464	1.33734	0.601178	9.30957	2.89047	3.48505	7.32095	7.37283	31.8777	17.3072	9.11102	10.9181	19.6998
TCCGACTGTCTAATTAAAACAAAG	28S-rRNA	rRNA	1.31576e-05	3.49985	9.3115	1.96954	3.00002	3.6924	5.53136	4.43967	7.92142	7.04566	1.75016	1.64994	34.7373	6.6867	3.30648	26.4841	18.3063	8.62965	5.66337	15.7194	40.7821	56.9925	21.9434	19.8404	23.0071
GAATGAGACCTTGGAGGACTGAAGTG	28S-rRNA	rRNA	1.31576e-05	4.49508	7.03776	0.164128	1.28572	2.95392	1.62687	1.67988	4.59442	5.18454	1.31262	1.34995	8.64112	0.851035	0.150295	9.63059	0.963491	3.15314	13.9512	14.8848	31.6997	73.8588	37.599	16.7881	9.20285
AATCCGACTGTCTAATTAAAACAAA	28S-rRNA	rRNA	1.31576e-05	3.72751	7.57913	1.72334	2.57145	2.06775	2.76568	2.27983	6.17871	5.71629	0.87508	1.34995	21.7756	4.01202	2.10412	7.54396	6.19387	7.30201	6.2159	14.1892	33.6586	55.339	18.4787	14.6749	14.9546
CCGATAACGAACGAGACTC	18S-rRNA	rRNA	1.31576e-05	4.22244	8.66186	0.82064	3.00002	2.80623	0.650748	2.99978	11.7237	12.4961	1.31262	1.19995	11.7519	10.0908	0.601178	3.37071	1.78934	15.4338	11.7411	22.814	37.0423	70.8824	32.0811	28.6454	11.6474
ATGGGTCGATGAAGAACGCAGCAAACTGTGC	5.8S-rRNA	rRNA	1.31576e-05	3.87734	1.84064	1.06683	0.642862	1.47696	0.162687	0.839938	5.06971	1.72818	0.65631	0.299989	2.41951	6.32197	0.300589	2.88918	0.275283	5.47651	3.72954	6.25995	7.30161	8.81896	8.72605	19.136	1.29415
TACATGAGGACTTCCTG	NO_Annotation	NO_Annotation	1.31576e-05	-3.38477	8.77013	68.5235	42.2146	44.7519	42.1359	18.4786	6.97085	10.2361	80.9449	92.3965	10.0237	45.9559	94.385	73.5135	89.467	27.7145	6.63029	3.75597	3.11654	1.87403	0.769945	1.76099	4.45763
TACATGAGGACGTCGGT	NO_Annotation	NO_Annotation	1.31576e-05	-3.38727	6.27985	39.8831	14.5715	15.8035	20.6613	6.8395	5.70342	6.24804	34.5656	32.0988	6.39443	20.0601	40.4292	39.1644	32.0705	6.30628	3.03888	0.69555	1.33566	0.881896	0.513297	1.40879	1.58174
CAATGAGGGACCAGTACATGAGGACTGTACG	NO_Annotation	NO_Annotation	1.31576e-05	-3.72701	1.6241	15.0998	8.78578	12.7019	9.76122	3.95971	1.109	2.65874	21.4395	14.8494	3.1108	10.4556	17.885	22.4714	14.7276	2.82123	0.690655	0.97377	0.712352	0.220474	0.256648	0.821793	0.287589
CAGTACATGAGGACTAACTC	NO_Annotation	NO_Annotation	1.31674e-05	-3.30446	5.41366	35.3696	14.7858	25.256	15.618	9.83928	2.85171	6.24804	38.066	39.4485	7.43136	20.7896	28.8566	32.423	44.7335	11.2849	3.17701	2.64309	4.00698	0.771659	0.641621	1.64359	1.43794
GAACTGCAGGACACATG	5.8S-rRNA	rRNA	1.32295e-05	3.56386	14.0755	4.75971	4.50003	6.79402	4.88061	3.59974	9.98099	19.8076	4.59417	1.19995	12.616	16.8991	1.65324	10.1121	1.37642	27.8804	26.9356	53.2791	93.2291	71.9848	52.9979	57.6429	15.386
CCGACTGTCTAATTAAAACA	28S-rRNA	rRNA	1.32905e-05	3.8758	12.4514	7.46783	4.07146	4.57858	2.60299	1.55989	9.18885	7.31153	4.3754	7.04973	39.0579	16.4128	6.01178	48.1529	19.6827	17.7572	12.4318	30.1869	93.4071	119.938	34.6475	41.0897	24.5889
CGATATTTTCTCCTCGGACCTTGAAA	28S-rRNA	rRNA	1.32905e-05	3.77633	4.4392	1.80541	0.857149	1.32927	0.813435	1.55989	7.44613	6.38097	1.75016	0.449983	10.8878	3.16099	0.601178	5.77835	1.51406	2.65528	4.28206	12.7981	15.0484	26.2364	19.5053	12.0921	5.75178
TACATGAGGACTTGTCG	NO_Annotation	NO_Annotation	1.33268e-05	-3.52335	4.98057	23.3882	9.42864	17.4281	12.5269	5.3996	2.05957	1.86112	15.5327	16.9494	3.97492	10.0908	29.608	20.2242	20.6462	6.14033	1.51944	0.83466	1.33566	0.330711	0.128324	1.17399	1.15036
GTACATGAGGACTCTTAA	NO_Annotation	NO_Annotation	1.33268e-05	-3.61789	1.6241	13.9509	9.42864	11.5203	12.6896	2.51981	1.42586	3.72223	13.5637	13.3495	1.5554	6.92985	22.8448	11.8777	19.2698	3.15314	1.24318	0.55644	1.51375	0.330711	0.128324	0.704394	0.575178
TTACGACGCGAGAGGTGAAATTC	18S-rRNA	rRNA	1.34021e-05	3.57062	3.78956	1.55922	0.857149	1.03387	2.11493	1.3199	6.17871	5.0516	1.53139	0.449983	12.2704	5.10621	0.450884	6.25988	1.92698	8.79561	4.28206	5.84262	5.52073	22.0474	14.7573	4.34376	12.0787
GTACATGAGGACTCTGGG	NO_Annotation	NO_Annotation	1.34021e-05	-3.34826	10.9356	83.295	54.2147	60.8508	59.3808	25.3181	9.03042	15.0219	98.4465	115.796	16.9366	51.4268	92.2808	86.1938	104.057	29.7059	8.14973	6.25995	5.34264	1.21261	1.41157	5.75255	3.59486
CAATGAGGGACCAGTACATGAGGACTGTAGT	NO_Annotation	NO_Annotation	1.34021e-05	-3.29414	7.25431	55.9677	37.286	36.7763	19.6851	17.5187	7.2877	10.635	75.4756	53.548	9.50523	41.9438	92.4311	98.232	53.9555	10.4552	4.42019	4.03419	2.40419	1.21261	2.05319	2.70018	1.15036
ATAAGGATTGGCTCTGAAGAT	28S-rRNA	rRNA	1.34202e-05	4.81919	27.0683	2.46192	2.78573	3.54471	2.92837	4.43967	17.744	19.8076	3.50032	0.599977	28.3429	20.0601	0.150295	4.49427	2.47755	21.2422	28.3169	59.4	122.97	332.144	93.6767	97.3238	48.6025
GTACATGAGGACTCCTGG	NO_Annotation	NO_Annotation	1.3432e-05	-3.59951	2.16546	32.3332	16.0715	17.5758	20.8239	7.67944	1.90114	2.92461	27.565	38.0986	5.3575	18.6012	35.3192	26.6446	41.5677	11.7828	2.90075	1.80843	1.86992	0.440948	0.641621	0.821793	1.43794
CAATGAGGGACCAGTACATGAGGACTTCTCT	NO_Annotation	NO_Annotation	1.3506e-05	-3.81953	2.70683	22.4035	12.2144	16.2466	12.2015	5.51959	1.90114	3.05755	41.1287	20.0992	3.45645	13.2518	35.4695	38.2013	22.0226	4.81269	1.7957	0.83466	0.267132	0.110237	0.89827	0.117399	1.00656
CTGCCCAGTGCTCTGAATGTCAAAGTGAAG	28S-rRNA	rRNA	1.35482e-05	4.12199	8.01222	0.656512	1.92859	1.77235	1.46418	3.35975	12.3574	5.98216	3.28155	1.19995	11.5791	11.3066	1.20236	7.38345	1.78934	12.9445	9.53104	14.7457	22.7953	53.2445	33.1077	23.4798	9.34664
ATTAAATGGAACGTGTATC	28S-rRNA	rRNA	1.37579e-05	4.23279	23.0622	4.84178	7.07148	14.1788	7.64629	8.27939	13.6248	21.004	3.06278	4.94981	24.1951	25.531	0.300589	6.90192	5.50566	51.28	60.6395	206.578	366.861	172.741	43.6302	282.579	18.1181
ATCCGACTGTCTAATTA	28S-rRNA	rRNA	1.37579e-05	3.34826	4.87229	2.13366	1.92859	1.77235	1.95224	1.3199	6.02028	5.58335	0.87508	1.04996	12.9617	7.90246	0.450884	4.33376	2.20226	11.6168	6.90655	19.1972	36.508	22.0474	6.92951	24.7712	9.49043
CCTTATGGGACATGTGCTTTT	18S-rRNA	rRNA	1.37627e-05	4.08051	25.3359	1.80541	8.78578	8.12329	7.4836	6.8395	16.1597	29.512	5.68802	5.2498	46.6621	23.4642	1.95383	41.0905	16.1041	32.0293	67.1317	163.732	254.042	151.355	51.9713	178.329	47.7398
GTGAAGAGTCTCTAGTCGATAGAATAATG	28S-rRNA	rRNA	1.37627e-05	4.12719	3.46474	0.246192	0.428575	1.62466	0.325374	0.839938	5.70342	3.5893	2.62524	1.34995	5.01185	1.33734	0.150295	8.66753	1.51406	3.3191	3.59141	4.59063	9.70579	22.5986	13.7307	10.9181	5.03281
GTACATGAGGACCACTCT	NO_Annotation	NO_Annotation	1.37672e-05	-3.34984	6.27985	45.4635	22.7145	26.733	34.815	15.3589	3.80228	4.91867	57.3177	56.8478	16.0725	23.5858	39.5275	43.8192	55.7448	11.9487	1.38131	3.06042	3.38367	1.32284	1.28324	0.586995	2.73209
TGCTTAAAACAGCAGGACGGTGATCATGGAA	28S-rRNA	rRNA	1.38321e-05	3.34212	1.73237	1.06683	0.642862	2.06775	0.650748	1.91986	9.34727	1.46231	2.62524	0.149994	13.9986	58.843	2.55501	10.7542	2.33991	16.0976	4.28206	6.53817	5.78786	4.74019	12.9607	9.27452	2.30071
TACATGAGGACCTACTC	NO_Annotation	NO_Annotation	1.39144e-05	-3.35256	3.68129	12.1455	10.5001	11.668	9.43585	4.91964	1.58428	3.19049	23.8459	19.1993	3.45645	9.48296	13.0756	13.8038	17.2052	4.48078	2.2101	0.13911	0.89044	0.330711	0.128324	0.352197	1.29415
TAAAACAGCAGGACGGTGATCATGGA	28S-rRNA	rRNA	1.40101e-05	3.59776	4.4392	0.656512	1.92859	1.62466	2.27762	1.3199	8.3967	5.84922	0.21877	1.04996	9.67806	8.02404	0.150295	3.2102	0.963491	10.1232	8.70226	10.2941	24.22	23.26	15.7839	17.8447	3.73866
AATCCGACTGTCTAATT	28S-rRNA	rRNA	1.40697e-05	3.72869	14.0755	2.87224	4.92861	3.9878	4.55524	3.11977	14.2586	16.2183	7.00064	1.34995	28.5157	7.29458	7.36443	7.86498	7.70793	14.77	21.6866	39.229	129.47	90.2841	31.0545	49.5424	22.0006
TGGGACATGTGCTTTTATC	18S-rRNA	rRNA	1.41572e-05	3.94682	1.94892	0.082064	0.214287	0.443089	0.325374	0.239982	0.95057	1.19643	0.87508	0.149994	4.32056	0.243153	0.601178	2.40765	0.825849	0.165955	2.07197	3.61686	15.4937	9.25991	3.84973	5.63515	5.1766
CAAGGTGTTGTAAGTGGTTGAGC	28S-rRNA	rRNA	1.42477e-05	4.09031	2.16546	1.72334	0.428575	0.147696	0.325374	0.599956	4.11914	1.59524	0.43754	0.449983	5.70314	3.16099	0.450884	1.6051	0.137642	9.29347	1.7957	7.65105	22.4391	17.3072	6.80118	16.4359	3.73866
GTACATGAGGACTCTTGC	NO_Annotation	NO_Annotation	1.42477e-05	-3.96185	0.974459	36.3544	16.7144	24.9607	23.915	12.959	2.53485	2.25993	29.0964	46.7982	3.28363	20.0601	31.4116	32.102	44.5959	11.9487	3.03888	2.50398	1.86992	0.881896	0.256648	0.704394	1.00656
CTTCGATGTCGGCTCTTCCTATCAT	28S-rRNA	rRNA	1.43021e-05	3.13954	5.84675	8.53466	7.50006	7.5325	7.97166	9.23932	15.526	9.30558	6.34433	4.19984	24.5408	92.7628	5.4106	20.8663	6.33151	94.0964	12.9843	31.4389	91.5372	51.0397	36.7007	45.4334	8.34008
TCGCTTTTTGATCCTTCGATGTCGGCTCTTCCT	28S-rRNA	rRNA	1.43027e-05	4.40523	0.541366	0.902704	0.428575	0.443089	0.325374	1.07992	3.327	0.797621	1.96893	0.299989	1.5554	1.21576	1.35265	5.45733	0.550566	0.165955	0.966918	10.8506	5.07551	2.64569	2.05319	24.0668	0.431383
CAATGAGGGACAGTACATGAGGACGTTAAC	NO_Annotation	NO_Annotation	1.43159e-05	-3.88786	1.6241	15.7563	9.64293	9.89564	7.64629	4.19969	1.26743	1.99405	13.5637	12.2995	0.345645	7.78089	18.9371	14.9274	15.1406	3.48505	2.62449	2.08665	1.24662	0.330711	0.128324	0.704394	0.143794
ACAGTACATGAGGACTCCTGA	NO_Annotation	NO_Annotation	1.436e-05	-3.46865	2.92338	27.9018	16.5001	18.6097	16.5941	8.1594	2.218	3.98811	32.1592	28.0489	1.5554	15.6834	25.0992	30.6574	30.1435	7.30201	2.34823	1.66932	2.49323	0.440948	0.89827	1.52619	0.431383
CGAATGAGACCTTGGAGGACTGAAGTG	28S-rRNA	rRNA	1.43848e-05	4.07021	7.36258	0.656512	1.7143	1.32927	2.92837	1.43989	4.43599	5.45041	0.43754	0.449983	9.85088	0.851035	0.300589	3.04969	1.10113	3.65101	10.2217	10.8506	18.0759	55.339	30.9261	15.0271	10.497
TACATGAGGACCTGAGA	piRNA	piRNA	1.43894e-05	-3.58086	4.00611	39.9652	24.4288	31.3116	25.5419	9.4793	3.64385	8.77384	41.3475	54.7479	7.77701	26.3821	45.5392	39.1644	44.5959	10.7871	6.07777	1.94754	4.09602	0.220474	0.641621	2.34798	1.58174
AACGAGACTCAAATATATTAAATAG	18S-rRNA	rRNA	1.4458e-05	3.24583	4.98057	0.82064	1.50001	1.77235	1.95224	3.23976	9.82256	8.37503	0.87508	1.19995	13.3073	7.41616	1.50295	4.17325	2.61519	17.9231	5.52524	11.9635	20.213	9.25991	11.6775	16.9055	15.0984
ATTCAGAACTGGCACGGACTTGGGGA	28S-rRNA	rRNA	1.4458e-05	3.47368	2.59856	1.39509	1.07144	1.32927	1.13881	1.3199	11.4068	3.19049	4.15663	1.19995	17.1094	18.7228	0.751473	5.13631	1.23877	37.8377	1.7957	0.97377	2.76036	8.15754	22.3284	3.52197	5.75178
CAGTACATGAGGACTCTTCA	NO_Annotation	NO_Annotation	1.4458e-05	-3.27311	3.46474	23.7986	17.7858	14.0311	17.4075	5.3996	1.26743	1.72818	25.1585	23.9991	4.83903	14.2244	33.3654	26.4841	33.3093	7.46797	2.07197	0.27822	0.178088	0.440948	0.513297	1.17399	1.43794
GACGCTACGTCCGTTGGATT	28S-rRNA	rRNA	1.45243e-05	2.92709	4.22266	7.79608	6.00004	9.30486	4.22986	2.63981	8.71356	8.24209	5.25048	4.19984	11.7519	47.4148	2.40471	31.2994	15.1406	40.1611	10.6361	20.7274	54.4949	40.5672	16.5538	29.8194	15.8174
TACCGACGACAGATCTTTCAAATG	18S-rRNA	rRNA	1.45243e-05	3.46403	8.8784	1.31302	3.4286	4.13549	2.76568	2.7598	9.03042	7.71034	3.71909	1.04996	15.8997	1.21576	2.40471	15.8905	5.36802	4.31483	12.1555	19.0581	51.1112	41.6696	14.629	27.5888	23.5823
CGATGTCGGCTCTTCCTATCATTGTGAAG	28S-rRNA	rRNA	1.45821e-05	3.46621	3.03165	3.03637	3.00002	4.28319	2.92837	1.3199	3.96071	3.19049	2.40647	3.59986	9.15959	1.70207	2.55501	19.4217	3.16576	3.15314	4.14393	19.1972	30.9873	39.3546	10.7792	21.484	3.16348
GACGTGCAAATCGATTGTCAGAATTGA	28S-rRNA	rRNA	1.46618e-05	3.49466	9.52804	9.51943	5.78576	3.9878	3.57911	3.83972	8.55513	7.71034	5.46925	8.99966	32.3178	77.5657	8.56679	79.9339	19.958	30.3697	17.6808	28.3784	58.769	79.0399	36.7007	36.7459	19.556
CCAGTGCTCTGAATGTCAA	28S-rRNA	rRNA	1.47184e-05	3.20196	7.14603	4.02114	4.28575	3.39701	4.06718	4.91964	10.6147	9.30558	1.96893	2.6999	13.8258	21.3974	2.10412	11.3962	4.26689	25.0592	16.2995	16.1368	36.508	43.4334	19.6336	19.9578	12.3663
GACGTGATCACTGTGAC	18S-rRNA	rRNA	1.47184e-05	3.05787	5.30539	7.38576	3.4286	5.31706	4.39255	2.87979	10.9316	9.83733	4.15663	1.34995	10.3693	21.8837	1.35265	7.86498	6.88208	42.9823	21.1341	40.0637	80.7629	30.8664	16.4255	40.9723	12.7977
TGCTTGGACTACATATGGTTGTGGGTTGTA	2S-rRNA	rRNA	1.47639e-05	-4.21583	18.4064	22.8138	70.9291	73.2573	97.4495	56.0359	11.7237	7.44447	27.3462	6.74974	21.43	4.98463	7.66502	13.6433	16.9299	7.30201	0.414393	0.27822	0.089044	0.440948	0.256648	0.117399	5.60798
GTACATGAGGACTGATGC	NO_Annotation	NO_Annotation	1.47639e-05	-3.48706	1.94892	25.0295	17.143	21.7113	18.5463	5.27961	3.01014	4.65279	36.3158	38.5485	4.14774	22.3701	28.1051	32.2625	37.4385	7.96583	3.17701	1.25199	2.67132	0.330711	0.641621	1.05659	1.29415
GGGATAAGGATTGGCTCTGAAGATTGAGAT	28S-rRNA	rRNA	1.48191e-05	3.83083	5.73848	1.80541	1.28572	0.886177	1.13881	3.35975	5.38656	5.84922	3.93786	0.749972	9.50523	9.96926	0.450884	7.70447	2.20226	6.80415	6.63029	16.5541	24.9323	22.1576	13.474	40.0331	7.7649
ATAGTCGGGCTTGATTGGGAAACA	28S-rRNA	rRNA	1.48681e-05	4.7419	8.66186	0.738576	0.857149	2.06775	0.813435	1.19991	8.3967	9.57146	0.43754	0.149994	4.83903	5.83567	1.20236	2.56816	2.47755	11.9487	12.1555	42.2894	99.8183	79.2604	25.4082	78.8921	3.73866
GTACATGAGGACCTGAAG	NO_Annotation	NO_Annotation	1.49683e-05	-3.25516	2.92338	21.747	12.643	17.1328	16.9194	4.79965	3.16857	3.05755	25.1585	35.5486	3.62927	10.8203	24.9489	28.4102	26.2895	5.80842	2.48636	0.55644	2.04801	0.551185	0.641621	0.821793	1.29415
ATAAGAGGTGTAGAATAAGTGGGAGATATT	28S-rRNA	rRNA	1.49742e-05	3.83978	3.46474	1.31302	1.07144	2.06775	1.13881	1.07992	12.8327	6.38097	1.31262	0.149994	10.3693	15.197	1.20236	7.86498	2.20226	7.30201	7.59721	24.4834	22.5281	9.70086	8.4694	45.6682	2.73209
GTTGCTTAAAACAGCAGGACGGTGATC	28S-rRNA	rRNA	1.50097e-05	3.45805	4.65575	2.79018	1.92859	4.57858	1.13881	2.39982	6.33713	6.38097	1.09385	1.64994	6.22161	8.63192	0.601178	24.558	5.09274	5.31055	10.3598	7.09461	15.8498	35.4963	18.7353	10.9181	9.20285
TTGTGGGCCGGTACTATTACTTT	18S-rRNA	rRNA	1.50188e-05	4.08393	7.6874	0.328256	1.07144	2.21544	3.09105	2.63981	7.60456	8.6409	4.59417	0.449983	18.492	3.03941	0.150295	5.61784	3.16576	3.98292	11.3267	21.0056	94.1195	52.3626	15.9122	33.1065	18.2619
AGCAAACTGTGCGTCATCGTGTGAACTGC	5.8S-rRNA	rRNA	1.50694e-05	3.58202	2.49028	0.574448	2.14287	0.147696	2.44031	1.55989	7.76299	3.85517	0.87508	0.599977	6.74007	2.5531	0.751473	6.5809	0.275283	2.98719	2.48636	2.7822	4.98646	11.4646	15.7839	4.46116	9.49043
CGAAAAATAACAATACAGGACTC	18S-rRNA	rRNA	1.50694e-05	4.20303	8.33704	2.29779	2.14287	4.13549	0.650748	2.63981	6.97085	7.44447	1.75016	0.449983	9.67806	13.495	0.300589	3.53122	3.85396	19.2508	14.0894	56.0613	94.3866	55.339	18.0937	84.5273	7.04593
CAATGAGGGACCAGTACATGAGGACTGCTGA	NO_Annotation	NO_Annotation	1.50694e-05	-3.95407	1.51583	22.1573	13.5001	15.065	11.0627	6.23954	4.11914	3.98811	19.6893	16.7994	4.66621	13.2518	32.7642	39.3249	12.8007	3.3191	3.03888	4.1733	0.534264	0.110237	0.128324	1.05659	0.575178
TTCATCGGGCCATTCGCTA	lincRNA	lincRNA	1.50694e-05	4.81483	0.974459	1.47715	0.214287	22.3021	5.85673	772.023	178.549	920.987	272.15	136.945	81.9178	8.51035	49.4469	9.30957	9.77255	34.3527	43.9257	89.865	137.751	20.8348	24.6383	58.5821	246.464
TGACGTGCAAATCGATTGTCAGAATTGAGT	28S-rRNA	rRNA	1.50728e-05	3.61418	9.52804	6.31893	2.78573	6.64633	2.44031	3.35975	11.09	8.24209	7.21941	2.84989	21.7756	14.346	4.35854	63.7224	10.1855	4.48078	17.6808	55.0875	43.2754	45.3074	29.8995	82.2967	12.5101
CAATGAGGGACCAGTACATGAGGACAACTCT	NO_Annotation	NO_Annotation	1.50728e-05	-3.55913	8.77013	103.811	54.6433	64.3955	40.9971	31.7977	10.4563	15.5536	138.481	84.2968	24.7136	62.855	140.525	163.559	102.405	17.5912	9.25478	5.28618	2.40419	0.992133	1.41157	3.40457	5.03281
CAATGAGGGACAGTACATGAGGACTCCACT	NO_Annotation	NO_Annotation	1.50728e-05	-3.55951	3.68129	47.0227	18.8573	28.3577	20.4986	10.3192	2.69328	5.31748	61.2556	41.0984	7.94983	23.7074	56.661	48.795	42.1183	9.12752	1.7957	2.08665	2.04801	1.21261	0.513297	0.939192	1.86933
GATAAGGATTGGCTCTGAAGATTGAGATA	28S-rRNA	rRNA	1.50755e-05	3.85357	12.1266	7.63195	3.00002	4.43089	3.09105	5.03963	19.0114	11.8314	7.43818	7.04973	38.885	113.674	3.00589	29.6943	10.1855	79.1605	14.6419	32.1344	29.7407	82.788	47.8649	78.1878	11.9349
GAATCCGACTGTCTAATTAAAACAAAGC	28S-rRNA	rRNA	1.50963e-05	3.4314	4.76402	0.984768	1.92859	2.51083	2.11493	1.07992	4.59442	5.0516	1.53139	2.84989	12.7889	1.45892	1.65324	16.5325	6.60679	2.32337	5.52524	12.9372	28.9393	28.4411	9.75264	14.9097	6.90213
TTGGGGAATCCGACTGTCTAATTAAAAC	28S-rRNA	rRNA	1.50963e-05	3.94258	7.14603	1.80541	2.78573	1.62466	1.46418	1.43989	4.59442	3.98811	1.96893	1.49994	9.67806	7.05143	0.150295	12.5198	5.78095	6.30628	8.0116	28.3784	44.1658	49.7169	13.6024	42.7332	6.32696
TACATGAGGACTTTGAT	NO_Annotation	NO_Annotation	1.50963e-05	-3.36281	5.52193	61.3018	41.3575	40.7641	38.2314	12.4791	4.91128	10.3691	62.3494	71.0973	8.64112	38.175	97.8417	81.218	77.2169	17.4253	5.80151	1.3911	5.43168	1.32284	0.89827	2.46538	3.45107
CAATGAGGGACAGTACATGAGGACTCGGCA	NO_Annotation	NO_Annotation	1.50963e-05	-3.57653	2.59856	28.8045	23.5716	24.813	18.0583	10.7992	3.327	4.12104	40.4724	27.7489	7.25854	17.9933	48.3948	40.288	29.4553	6.80415	3.03888	2.92131	1.06853	0.110237	1.15492	0.939192	1.43794
ATGTGATTTCTGCCCAGTGCTCTGA	28S-rRNA	rRNA	1.51344e-05	3.33729	7.03776	1.72334	5.78576	3.8401	4.22986	6.95949	9.18885	5.71629	3.93786	1.94993	10.715	13.3734	1.65324	6.25988	3.85396	36.0122	7.45908	8.90304	17.3636	35.827	34.3909	21.6014	7.18972
GACGTGCAAATCGATTGTCAGAAT	28S-rRNA	rRNA	1.51347e-05	3.53547	10.8273	4.34939	5.1429	6.20324	3.90449	2.39982	9.66413	11.4326	1.75016	1.64994	17.8007	7.29458	0.601178	11.5567	3.3034	9.79134	12.1555	18.0843	47.7276	80.1423	38.8822	14.9097	24.5889
CTGCCCAGTGCTCTGAATGTCAAAG	28S-rRNA	rRNA	1.52504e-05	3.38239	12.668	4.75971	10.0715	9.60025	6.34479	7.19947	13.6248	9.43852	6.78187	3.59986	22.2941	31.6099	3.30648	21.3478	12.3877	53.9353	14.6419	28.7958	76.1326	94.2526	47.2233	34.1631	17.3991
CAATGAGGGACAGTACATGAGGACTTTAGT	NO_Annotation	NO_Annotation	1.53399e-05	-3.7124	2.05719	23.7986	16.2858	14.1788	10.412	5.51959	2.37643	3.05755	33.6906	18.1493	4.83903	14.8323	34.2672	36.9173	23.3991	3.15314	2.34823	1.53021	0.801396	0.110237	0.513297	0.586995	1.15036
CTCCGGACGTGATCACC	18S-rRNA	rRNA	1.53798e-05	4.02913	3.13992	0.328256	0.642862	2.06775	0.162687	0.839938	1.74271	3.32342	0.43754	0.299989	3.80209	7.17301	0.150295	3.2102	0.825849	7.46797	5.52524	7.23372	38.1999	21.2757	11.6775	11.8573	4.31383
CGTGAGGGAAAGTTGAAAAGAACT	28S-rRNA	rRNA	1.54041e-05	3.97979	15.4831	6.64719	5.35718	10.0433	3.90449	5.51959	10.2978	9.97027	2.40647	1.19995	9.50523	10.4556	0.450884	3.2102	4.40453	18.5869	39.9199	43.5414	77.3792	151.355	83.6674	51.186	11.7911
CCTTATGGGACATGTGCTTTTATT	18S-rRNA	rRNA	1.55856e-05	4.41436	35.9467	9.02704	15.643	18.9051	11.8762	15.8388	22.8137	49.4525	9.18834	4.79982	61.8704	20.1817	1.20236	39.6459	18.7193	25.0592	184.819	566.038	813.951	219.261	51.5863	672.931	31.9224
TACCGACGACAGATCTTTCAAAT	18S-rRNA	rRNA	1.56205e-05	3.77687	15.05	2.37986	3.21431	5.02167	3.41643	4.0797	11.7237	9.30558	3.71909	3.89985	44.0697	7.78089	1.35265	25.0395	10.1855	11.2849	13.9512	35.3339	151.464	85.5439	32.7227	43.555	35.9486
TACATGAGGACGGTAAC	NO_Annotation	NO_Annotation	1.56226e-05	-3.4851	3.57302	36.8467	18.2144	31.1639	23.2642	9.95927	3.64385	5.18454	37.1909	52.798	2.93798	20.4248	44.9381	35.4727	48.1745	11.4509	3.17701	3.06042	1.95897	0.440948	0.513297	1.64359	2.01312
CCAGTACATGAGGACAAGAAT	NO_Annotation	NO_Annotation	1.56226e-05	-3.58639	2.70683	8.78085	5.57147	8.56638	5.20598	2.63981	1.109	3.19049	16.4077	7.7997	1.5554	3.52571	10.8212	14.4459	12.3877	1.65955	1.38131	0.27822	0.267132	0.220474	0.384973	0.117399	0.431383
TACATGAGGACTATAAG	NO_Annotation	NO_Annotation	1.58282e-05	-3.7253	1.73237	21.0905	12.0001	18.1666	10.7373	5.3996	1.109	2.5258	26.6899	37.7986	3.62927	14.1029	24.9489	24.0765	28.7671	5.97437	0.966918	0.69555	0.267132	0.110237	0.384973	0.704394	1.00656
CTTCGATGTCGGCTCTTCCTATCATTGTGAA	28S-rRNA	rRNA	1.58626e-05	3.16015	3.46474	0.738576	4.07146	1.92005	1.78956	1.19991	6.81242	2.79168	2.40647	0.599977	4.83903	14.2244	0.751473	8.98855	2.06462	5.80842	3.59141	9.59859	5.52073	16.0946	13.7307	9.97892	5.46419
GGATAAGGATTGGCTCTGAAGATTGAGA	28S-rRNA	rRNA	1.60367e-05	4.09874	4.87229	0.41032	0.857149	0.443089	1.13881	1.43989	3.48542	3.05755	3.93786	2.24991	8.4683	2.18837	0.901767	14.6064	2.89047	2.65528	4.28206	10.2941	25.0214	31.4175	14.7573	11.5051	9.77802
CTCCGGACGTGATCACTGTGACG	18S-rRNA	rRNA	1.60367e-05	4.62874	16.8906	0.492384	4.50003	7.08942	2.60299	2.99978	5.38656	7.97621	1.75016	1.19995	21.6028	6.20039	0.751473	7.86498	5.6433	12.4466	19.7527	73.0327	155.471	186.741	43.8869	128.2	16.3926
TATGCTGTGACCCGAAAGATG	28S-rRNA	rRNA	1.60367e-05	4.06961	7.14603	0.328256	1.07144	4.28319	1.3015	2.63981	9.82256	8.77384	1.96893	1.19995	11.7519	2.5531	2.10412	13.9644	7.70793	6.47224	10.498	19.4754	27.3365	48.7248	25.0232	24.7712	14.5232
TACATGAGGACTTAGCG	NO_Annotation	NO_Annotation	1.60367e-05	-3.00643	5.19711	29.9534	22.7145	27.0284	24.8911	8.51937	3.64385	5.45041	41.3475	53.548	4.14774	25.6526	41.6316	45.5848	45.697	13.9402	2.90075	2.50398	1.33566	0.661422	1.66822	1.64359	2.01312
CAATGAGGGACAGTACATGAGGACAATTCT	NO_Annotation	NO_Annotation	1.60367e-05	-3.64805	4.65575	48.8281	26.7859	36.7763	22.1254	14.039	6.33713	7.04566	61.0368	45.8983	10.8878	29.9078	82.5117	89.725	46.1099	8.62965	3.03888	3.89508	1.51375	0.551185	0.256648	1.76099	2.5883
GTACATGAGGACCTTCTG	NO_Annotation	NO_Annotation	1.60367e-05	-3.45448	4.11438	32.7435	15.4287	18.0189	24.7284	8.03941	2.85171	2.5258	36.5346	42.1484	2.24669	17.3854	39.0766	32.2625	39.6408	6.14033	2.76262	1.3911	2.31514	1.32284	0.641621	0.352197	1.43794
CAATGAGGGACAGTACATGAGGACTTGGAG	NO_Annotation	NO_Annotation	1.60367e-05	-3.80113	1.51583	12.3917	5.1429	11.0772	9.11047	3.11977	0.475285	1.86112	17.0641	16.7994	1.5554	10.2124	16.5324	19.4217	10.1855	0.995729	0.552524	1.3911	0.089044	0.330711	0.128324	0.469596	0.287589
CCAGTACATGAGGACCCCTGC	NO_Annotation	NO_Annotation	1.60367e-05	-4.43724	1.08273	10.6683	5.1429	7.38481	6.34479	2.63981	0.792142	0.797621	12.0323	11.5496	1.03693	6.6867	12.0236	10.7542	13.3512	3.3191	1.65757	0.27822	0.44522	0.110237	0.128324	0.117399	0.287589
CAATGAGGGACCAGTACATGAGGACTTTACT	NO_Annotation	NO_Annotation	1.60367e-05	-4.09561	1.84064	16.5769	6.64291	10.6341	7.32092	4.43967	0.95057	1.99405	17.9391	6.14977	3.28363	8.38877	17.2839	22.3109	12.5254	1.49359	0.690655	1.11288	0.44522	0.110237	0.128324	0.117399	0.862767
CAATGAGGGACCAGTACATGAGGACTGCTCT	NO_Annotation	NO_Annotation	1.61043e-05	-3.38321	20.6802	141.643	77.7863	110.477	74.348	45.3567	20.2788	25.391	242.178	138.145	38.5394	106.258	251.743	235.468	175.906	29.8719	12.4318	6.12084	4.18507	1.43308	2.69481	8.45273	6.32696
GTACATGAGGACGTCGGT	NO_Annotation	NO_Annotation	1.61876e-05	-3.39272	5.30539	22.6497	10.5001	11.9634	17.5702	6.47952	1.74271	2.5258	40.2537	37.9486	5.18467	16.5344	28.2554	35.7937	25.739	4.97864	0.966918	2.7822	1.69184	0.992133	0.256648	0.352197	1.29415
TACATGAGGACTATTAC	NO_Annotation	NO_Annotation	1.63902e-05	-3.69233	1.73237	28.4762	18.8573	19.0528	17.5702	6.11955	3.327	3.05755	30.8466	34.6487	3.97492	14.1029	26.7524	25.6816	33.3093	8.62965	1.51944	2.64309	1.60279	0.440948	0.256648	0.704394	1.58174
TACATGAGGACTCTTTT	piRNA	piRNA	1.63911e-05	-3.84717	3.35647	38.488	24.0002	21.4159	31.0732	9.95927	2.218	6.91272	31.2841	43.1984	4.32056	18.1149	50.6493	52.0052	42.8065	9.62538	4.69646	1.53021	1.24662	0.220474	0.513297	0.352197	2.73209
GATAAAGTGCTGATAGATTTATATGATC	28S-rRNA	rRNA	1.64551e-05	3.01265	1.40755	2.37986	1.07144	2.06775	0.650748	0.719947	4.91128	4.25398	1.53139	0.299989	7.08572	7.53773	0.751473	3.04969	1.23877	7.13606	3.31515	5.42529	12.3771	7.27564	8.21275	9.50932	3.88245
ATGAGACCTTGGAGGACTGAAGTG	28S-rRNA	rRNA	1.64959e-05	4.38302	11.477	0.574448	2.35716	3.10162	1.46418	1.79987	5.54499	5.71629	0.87508	1.34995	12.0976	2.91783	0.300589	7.54396	0.825849	3.65101	13.2606	26.4309	44.9672	106.379	36.8291	34.9849	16.2488
TACATGAGGACTTTTCA	NO_Annotation	NO_Annotation	1.65107e-05	-3.21514	2.92338	17.7258	12.643	13.2927	16.106	4.55966	1.74271	1.59524	14.0013	31.1988	2.76516	10.6987	26.7524	31.6204	26.5648	3.48505	2.2101	0.69555	0.623308	0.551185	0.641621	0.469596	1.29415
CCGAACTTGATTATTTAGA	18S-rRNA	rRNA	1.65898e-05	3.06496	3.57302	1.64128	0.857149	1.32927	3.09105	2.7598	9.98099	5.31748	2.84401	0.599977	16.591	7.78089	0.450884	5.77835	6.05623	13.4423	6.90655	6.39906	15.2265	12.2363	9.23935	8.45273	12.2225
AGACCTTGGAGGACTGAAGTG	28S-rRNA	rRNA	1.66057e-05	3.94564	14.1838	2.37986	2.57145	3.6924	4.22986	2.27983	9.5057	9.97027	0.21877	3.44987	14.5171	4.25517	0.601178	19.5822	8.67142	6.63819	16.4376	28.9349	65.1802	105.717	34.1342	39.4461	24.1575
CGGACGTGATCACTGTGACA	18S-rRNA	rRNA	1.66088e-05	3.57462	2.05719	0.41032	0.428575	0.738481	0.976122	0.479965	0.316857	0.930558	0.87508	0.749972	8.12265	0.364729	0.300589	6.90192	2.20226	0.497864	0.828787	0.83466	5.2536	10.1418	4.36302	2.11318	9.77802
TGAGATGCAGTGTATGGAGC	28S-rRNA	rRNA	1.66088e-05	3.55169	5.63021	3.77495	2.14287	2.21544	0.976122	5.3996	7.44613	6.77978	2.62524	0.449983	9.50523	8.7535	0.751473	6.90192	2.33991	13.2764	26.7974	33.9428	40.7821	29.5435	16.8105	32.8717	8.05249
GGGACAGTACATGAGGACTCTATT	NO_Annotation	NO_Annotation	1.6614e-05	-3.7459	2.59856	22.3214	13.2858	8.71407	13.3403	5.15962	1.74271	1.86112	18.1579	23.6991	1.38258	7.90246	25.2495	21.8293	19.958	3.65101	1.24318	0.83466	0.356176	0.110237	0.384973	0.352197	1.29415
AAAGTGCTGATAGATTTATATGATTA	28S-rRNA	rRNA	1.66448e-05	3.62677	5.30539	8.69879	5.35718	6.05554	3.57911	5.75958	15.0507	7.84328	5.68802	2.99989	17.9735	30.8804	3.60707	15.5695	3.3034	25.723	39.5055	79.9882	84.6808	36.268	16.6822	110.825	8.77146
TGAAATTCTTGGACCGTCGTAAGACT	18S-rRNA	rRNA	1.66873e-05	3.87969	12.7762	1.96954	2.57145	2.95392	2.44031	1.19991	16.3181	9.43852	3.50032	2.99989	10.5422	3.16099	0.751473	16.8535	2.33991	5.97437	5.93964	19.4754	32.9463	69.8903	45.8118	23.7146	29.4779
TACATGAGGACTAAATA	NO_Annotation	NO_Annotation	1.66873e-05	-4.12609	0.757913	11.8172	6.21433	8.71407	12.8523	3.71973	0.633713	1.72818	11.376	15.5994	2.59234	8.14562	16.9833	15.2484	13.9018	3.98292	1.24318	0.55644	1.69184	0.110237	0.128324	0.352197	0.431383
CTCCGGACGTGATCACTGTGACGCCT	18S-rRNA	rRNA	1.67157e-05	4.24614	5.30539	0.328256	1.07144	1.03387	1.78956	2.03985	3.96071	5.0516	2.62524	0.449983	16.591	2.79626	0.601178	4.01275	3.57868	5.80842	3.86767	3.75597	9.43866	42.9924	23.4833	3.52197	16.9677
CAATGAGGGACAGTACATGAGGACTCGCGT	NO_Annotation	NO_Annotation	1.67157e-05	-3.67746	4.4392	29.9534	17.5716	21.2682	10.2493	8.99934	3.64385	4.78573	35.0032	25.799	3.62927	11.9145	29.1571	24.3975	39.5031	7.30201	2.76262	1.25199	1.15757	0.220474	0.128324	1.17399	1.58174
ATAAGGATTGGCTCTGAAGATTGAGATA	28S-rRNA	rRNA	1.67371e-05	3.58074	15.05	8.45259	6.64291	5.61245	5.85673	4.79965	22.8137	11.8314	17.0641	9.14965	44.4154	179.447	6.46266	42.8561	13.0759	130.938	12.4318	30.1869	34.9943	92.9298	63.9055	65.8609	14.8108
ACATAAGAGGTGTAGAATAAGTG	28S-rRNA	rRNA	1.67371e-05	4.22458	18.623	2.13366	2.35716	7.08942	4.39255	5.03963	10.7731	12.4961	1.53139	1.04996	30.5896	2.5531	0.150295	15.0879	9.49727	6.63819	23.7585	67.3292	152.978	126.001	32.2094	146.162	25.7392
TACATGAGGACTAAATC	NO_Annotation	NO_Annotation	1.67371e-05	-3.41047	1.73237	17.8079	11.7858	15.8035	13.9911	5.75958	0.95057	3.05755	17.9391	33.2987	4.14774	10.2124	17.7348	17.8166	21.4721	6.14033	0.828787	0.41733	1.51375	0.440948	0.513297	0.939192	0.575178
CAATGAGGGACCAGTACATGAGGACTCTCCT	NO_Annotation	NO_Annotation	1.67371e-05	-3.95202	2.27374	42.345	17.7858	24.0745	14.3165	8.03941	1.90114	4.12104	48.3482	28.7989	4.83903	23.4642	47.944	45.2638	33.8598	4.97864	2.90075	1.66932	1.06853	0.330711	0.641621	0.234798	1.86933
CAATGAGGGACCAGTACATGAGGACTGTACT	NO_Annotation	NO_Annotation	1.67371e-05	-3.70516	2.16546	22.0752	10.5001	14.6219	8.29704	5.15962	2.218	1.19643	27.3462	13.3495	5.3575	13.1302	26.6021	28.2497	19.6827	5.64246	1.10505	0.69555	0.44522	0.661422	0.128324	0.586995	0.575178
AGGGACAGTACATGAGGACTTCTGC	NO_Annotation	NO_Annotation	1.67639e-05	-3.58856	2.38201	14.5253	7.50006	14.4742	10.9	4.55966	2.05957	3.72223	16.8453	17.9993	1.38258	8.14562	16.9833	21.9898	21.4721	8.96156	1.51944	1.94754	0.801396	0.220474	0.128324	1.05659	0.431383
ATGAGGGACAGTACATGAGGACTTTGAT	NO_Annotation	NO_Annotation	1.67731e-05	-3.33559	3.03165	30.4458	16.5001	23.7791	14.6418	7.43945	2.53485	4.51986	31.9404	31.3488	3.28363	18.7228	43.1345	39.8064	36.7503	7.46797	3.86767	1.94754	2.13706	0.771659	1.15492	1.17399	0.718972
GTACATGAGGACTCGTCG	NO_Annotation	NO_Annotation	1.679e-05	-3.60931	3.13992	27.9018	14.7858	19.3482	25.7045	6.8395	2.85171	3.98811	32.8155	39.1485	2.93798	15.6834	29.4577	28.8918	34.4104	8.62965	1.10505	0.55644	1.15757	0.110237	0.89827	1.76099	0.575178
GATTTCTGCCCAGTGCTCTG	28S-rRNA	rRNA	1.71208e-05	3.5117	18.5147	12.4737	22.7145	29.6869	19.3598	29.2778	33.9037	44.4009	5.90679	4.79982	34.2188	43.7675	2.40471	16.051	13.3512	94.5943	65.1979	96.2641	191.356	200.742	132.559	122.447	18.1181
GCCCAGTGCTCTGAATGTCAAAGTGA	28S-rRNA	rRNA	1.71208e-05	2.542	4.00611	2.0516	6.85719	6.20324	5.85673	7.67944	6.02028	5.45041	2.40647	2.99989	12.9617	3.03941	1.05206	5.29682	3.16576	8.79561	10.0836	11.6852	20.0349	18.5198	12.8324	16.3185	11.216
GTGCTGATAGATTTATA	28S-rRNA	rRNA	1.72573e-05	3.24783	4.00611	0.82064	1.50001	3.24932	1.62687	0.719947	4.27757	4.38692	3.06278	2.24991	6.74007	1.82365	1.50295	6.25988	1.78934	2.48932	9.11665	16.6932	36.419	14.441	7.57113	21.0144	6.61455
ATGAGACCGATAGTAAACAAGTAC	28S-rRNA	rRNA	1.72613e-05	4.26598	11.9101	1.1489	1.7143	1.62466	3.25374	3.23976	6.02028	7.84328	1.09385	0.449983	12.616	1.58049	0.901767	4.65478	1.37642	4.81269	31.9083	61.7648	118.607	77.7171	25.6648	81.9445	13.0853
CAATGAGGGACAGTACATGAGGACTAACTC	NO_Annotation	NO_Annotation	1.72643e-05	-3.88126	1.29928	21.5828	8.3572	14.1788	11.0627	5.51959	1.90114	2.12699	19.033	25.799	5.70314	12.4008	26.6021	16.693	26.1519	2.98719	1.38131	0.27822	0.267132	0.330711	0.128324	0.704394	0.575178
TTACGACGCGAGAGGTGAAATTCT	18S-rRNA	rRNA	1.72892e-05	3.44573	7.47085	9.43736	3.21431	6.94172	2.60299	2.51981	11.2484	8.90677	5.25048	8.54968	31.2809	42.0654	3.00589	31.6204	15.2782	48.1269	14.2275	22.3967	57.8786	65.0398	31.4394	38.9765	16.5364
CAAGATCGTTATATTGGTTGAACTCTAGATA	18S-rRNA	rRNA	1.72942e-05	3.17487	1.84064	1.23096	1.07144	0.886177	0.325374	0.839938	8.07985	2.25993	1.53139	0.149994	7.77701	0.607882	0.450884	16.372	0.688208	0.497864	2.62449	7.65105	5.60977	5.9528	5.00465	9.74412	3.30727
TACATGAGGACTTGTCA	NO_Annotation	NO_Annotation	1.72962e-05	-3.57806	4.11438	21.5828	13.2858	19.2005	13.6657	5.03963	1.109	4.12104	30.6278	28.0489	3.28363	10.0908	27.2033	27.4472	23.812	6.80415	0.690655	1.11288	0.623308	0.110237	0.128324	1.40879	1.15036
ATGTGATTTCTGCCCAGTGCTC	28S-rRNA	rRNA	1.74188e-05	3.11502	3.68129	1.64128	2.14287	2.36314	2.44031	4.67966	5.38656	3.32342	0.87508	2.39991	13.653	4.6199	0.601178	4.01275	1.92698	8.79561	3.17701	5.84262	8.81535	21.4962	11.2925	6.92654	6.75834
ACTCATATCCGAGGCCCTGTAATTGGAATG	18S-rRNA	rRNA	1.74188e-05	3.3476	1.6241	0.902704	0.428575	0.590785	0.325374	0.719947	2.53485	0.664685	1.96893	0.299989	12.2704	18.7228	0.450884	4.17325	1.92698	15.1019	1.24318	5.14707	3.47272	5.73232	7.57113	3.40457	3.16348
GCTTAAAACAGCAGGACGGTGATCA	28S-rRNA	rRNA	1.77923e-05	3.28654	2.27374	0.41032	3.85717	2.95392	2.60299	2.7598	4.27757	6.51391	2.1877	1.34995	3.1108	2.18837	0.450884	9.95161	2.33991	3.15314	10.2217	5.5644	9.34962	22.4883	9.62432	5.51775	7.18972
CAATGAGGGACAGTACATGAGGACACTAAT	NO_Annotation	NO_Annotation	1.77923e-05	-3.73762	3.35647	48.746	22.0716	22.1544	21.1493	7.07948	3.96071	5.58335	61.6931	26.549	10.3693	25.2879	62.6728	52.6472	37.9891	6.47224	4.83459	1.3911	1.33566	0.330711	0.513297	0.939192	2.44451
GTGCCAGGCCCGTATAACGTTAATGATT	28S-rRNA	rRNA	1.78515e-05	3.7058	5.73848	6.40099	2.14287	6.05554	2.44031	2.03985	12.0406	7.84328	3.50032	1.49994	12.2704	38.5397	1.35265	13.8038	1.6517	44.144	24.7255	63.1559	101.421	26.7876	22.7134	92.5104	6.75834
AGTGCTGATAGATTTATATG	28S-rRNA	rRNA	1.78515e-05	2.99868	5.63021	1.96954	3.00002	3.8401	1.95224	1.43989	5.22814	4.25398	0.65631	0.599977	7.08572	0.972611	0.450884	3.85224	0.963491	3.3191	5.80151	11.8243	31.9668	20.1734	9.62432	18.4316	12.9415
CAGTGCTCTGAATGTCAAAGTG	28S-rRNA	rRNA	1.78684e-05	3.56999	11.6935	2.87224	2.78573	9.15716	5.20598	7.31946	6.17871	9.57146	1.75016	1.79993	20.2202	1.45892	3.00589	4.01275	7.84557	7.79988	11.603	31.578	59.4814	84.1108	30.0279	33.8109	20.994
TACATGAGGACTTCTTG	piRNA	piRNA	1.80889e-05	-3.73745	1.40755	17.6438	7.92863	10.6341	14.9672	3.59974	0.95057	3.98811	16.6265	24.4491	2.07387	11.185	21.0412	15.73	27.5283	5.97437	1.65757	3.33864	1.06853	0.440948	0.128324	0.586995	0.575178
CAATGAGGGACAGTACATGAGGACAACTCG	NO_Annotation	NO_Annotation	1.80889e-05	-3.64652	4.4392	25.1937	9.00007	23.0406	10.412	5.15962	2.37643	2.79168	35.4407	24.2991	3.1108	15.4402	26.3015	28.7313	23.812	5.80842	1.7957	0.69555	0.534264	0.881896	1.02659	0.117399	0.431383
TACATGAGGACTATAAC	NO_Annotation	NO_Annotation	1.81646e-05	-3.37458	6.0633	73.6935	39.8574	44.6042	48.4807	24.1182	8.87199	11.0338	75.9132	105.296	12.0976	47.9011	85.8182	86.1938	95.9362	28.5442	5.38711	2.92131	3.38367	2.42521	0.89827	2.93498	2.73209
TTAGATCGTTAACAGTTACTTGGATA	18S-rRNA	rRNA	1.81678e-05	3.20815	5.52193	2.46192	1.7143	3.24932	3.41643	2.27983	6.81242	6.1151	5.46925	1.19995	17.8007	1.45892	0.901767	6.25988	7.84557	4.81269	4.42019	9.18126	18.254	31.9687	11.1642	13.1487	12.9415
CAATGAGGGACAGTACATGAGGACACAAAC	NO_Annotation	NO_Annotation	1.81679e-05	-3.81547	1.29928	17.5617	9.64293	14.0311	10.7373	6.95949	2.218	1.99405	19.033	17.5493	3.45645	15.4402	31.2613	18.4586	19.958	5.31055	0.690655	0.69555	0.356176	0.440948	0.128324	0.234798	0.862767
TGAGACCTTGGAGGACTGAAGTG	28S-rRNA	rRNA	1.82036e-05	4.48915	8.55358	0.164128	2.14287	2.21544	1.62687	1.91986	5.54499	8.24209	1.53139	0.899966	8.4683	0.364729	0.601178	6.09937	1.10113	1.16168	9.39291	10.7115	34.6381	92.8196	29.8995	20.7796	13.2291
CAGGACGGTGATCATGGAAGTCGAAATCT	28S-rRNA	rRNA	1.82036e-05	4.99308	14.7252	0.82064	1.28572	2.51083	1.62687	0.959929	1.42586	2.12699	0.43754	0.449983	8.81394	0.729458	0.150295	5.61784	0.550566	0.663819	41.0249	114.627	157.697	147.056	29.3863	183.964	6.90213
TCCGACTGTCTAATTAAAACAAAGCATC	28S-rRNA	rRNA	1.82036e-05	2.77489	2.05719	1.64128	3.4286	1.77235	2.11493	0.959929	1.90114	3.32342	2.1877	0.449983	9.50523	6.20039	2.25442	9.30957	2.33991	3.98292	3.72954	4.72974	11.3976	10.5828	9.23935	8.10053	3.59486
CAATGAGGGACAGTACATGAGGACTATGAC	NO_Annotation	NO_Annotation	1.82036e-05	-3.36425	4.76402	55.2291	38.1431	39.1395	33.5135	19.7985	6.02028	10.9008	84.8827	50.0981	8.64112	45.9559	77.8526	81.6995	71.436	19.0848	6.49216	7.09461	5.16455	1.10237	1.02659	3.63937	1.58174
TACATGAGGACTTTGTG	NO_Annotation	NO_Annotation	1.82036e-05	-3.42423	2.38201	14.9357	8.14292	7.97559	11.3881	2.27983	1.58428	3.72223	8.7508	10.7996	0.518467	9.2398	14.4283	15.0879	14.7276	4.64674	1.38131	1.11288	1.4247	0.220474	0.384973	0.586995	0.718972
GTGTTGTAAGTGGTTGAGT	28S-rRNA	rRNA	1.8225e-05	3.67654	0.866186	0.82064	0.214287	0.295392	0.488061	0.119991	2.85171	0.664685	2.62524	0.599977	5.70314	7.17301	0.150295	2.08663	0.825849	10.953	1.93384	1.3911	3.0275	5.0709	8.59772	1.40879	1.72553
AACGGCGGGAGTAACTATGACTC	28S-rRNA	rRNA	1.82437e-05	3.03862	3.35647	2.13366	1.7143	2.51083	2.11493	5.63959	5.22814	5.71629	1.53139	1.04996	5.70314	0.243153	0.450884	2.08663	0.550566	1.8255	9.80731	9.87681	24.8433	15.5434	5.77459	17.9621	5.89557
ATGACGCTACGTCCGTTGGATTATG	28S-rRNA	rRNA	1.82753e-05	3.42288	11.5852	8.45259	13.0715	2.95392	8.13435	4.19969	12.3574	9.30558	2.62524	1.94993	35.2558	18.8443	1.35265	10.5936	8.39613	23.5656	12.5699	38.6726	77.023	92.5991	37.3424	60.6953	19.6998
CGGAGAGGGAGCCTGAGAAACG	18S-rRNA	rRNA	1.82753e-05	3.72046	8.22876	1.1489	4.07146	1.92005	1.78956	4.91964	5.54499	5.0516	2.84401	0.449983	10.0237	3.28256	0.450884	3.69173	3.16576	9.45943	4.28206	10.2941	19.9459	47.8429	25.0232	22.3058	11.6474
CAGTACATGAGGACTTTGGT	NO_Annotation	NO_Annotation	1.82781e-05	-3.51148	1.94892	7.46783	7.71434	7.08942	5.53136	2.87979	0.633713	2.12699	10.7197	8.69967	1.72822	3.52571	12.4744	10.2726	15.6911	3.48505	1.38131	0.55644	0.356176	0.110237	0.256648	0.352197	0.431383
CCGACTGTCTAATTAAAACAAAGT	28S-rRNA	rRNA	1.83054e-05	3.81825	4.87229	2.21573	1.07144	1.18157	1.78956	0.359974	3.80228	2.39286	2.84401	1.34995	18.8376	16.1697	1.50295	19.7427	4.9551	8.62965	2.90075	1.80843	17.1855	34.0632	25.4082	3.87417	13.0853
CTAGCGGGTGTTGACACAATGTG	28S-rRNA	rRNA	1.83452e-05	4.12738	6.17157	1.80541	0.428575	0.590785	1.3015	1.3199	6.49556	3.5893	3.28155	0.449983	16.7638	0.364729	0.150295	5.13631	1.37642	4.81269	2.76262	9.59859	14.6032	42.331	24.8949	10.8007	17.5429
AGGGACCAGTACATGAGGACTACTGA	NO_Annotation	NO_Annotation	1.83759e-05	-4.02043	1.19101	10.7504	6.64291	7.5325	6.18211	1.55989	1.90114	1.86112	9.62588	9.29965	1.20976	5.10621	16.6827	11.8777	10.4608	2.48932	1.65757	0.27822	0.356176	0.110237	0.384973	0.234798	0.143794
TACATGAGGACTATATA	NO_Annotation	NO_Annotation	1.84667e-05	-3.74075	1.84064	17.7258	7.50006	10.9295	10.0866	3.35975	0.792142	1.19643	10.501	13.3495	4.32056	8.51035	13.0756	13.1618	15.1406	4.97864	0.552524	0.83466	0.267132	0.220474	0.128324	0.469596	0.862767
TACATGAGGACTCGCTG	NO_Annotation	NO_Annotation	1.85261e-05	-3.40778	3.13992	35.5337	22.9287	24.9607	21.312	9.11933	4.11914	6.24804	33.4718	43.0484	3.80209	20.4248	35.6198	37.8803	40.4666	9.12752	2.62449	2.50398	3.0275	1.43308	0.513297	1.64359	0.718972
AGTGCTGATAGATTTATATGAT	28S-rRNA	rRNA	1.86064e-05	3.48694	9.96114	5.58035	2.14287	5.16937	2.60299	2.15984	9.34727	9.57146	2.62524	2.09992	18.1464	7.65931	2.40471	17.4956	4.40453	10.4552	14.6419	27.5438	109.791	54.2366	21.5585	45.4334	20.994
ACCTTGGAGGACTGAAGTG	28S-rRNA	rRNA	1.86064e-05	4.11788	10.6108	1.55922	1.7143	3.8401	1.62687	1.43989	5.86185	7.97621	0.87508	1.79993	14.8627	1.82365	0.601178	8.98855	3.71632	3.81696	9.11665	17.9452	22.9733	88.4101	39.9088	16.6707	17.6867
TACATGAGGACTGAAGT	piRNA	piRNA	1.86064e-05	-3.06723	9.85286	66.7181	38.786	41.798	32.3747	16.3188	6.02028	13.4266	80.7261	84.1468	7.43136	45.1048	85.9685	91.1696	68.5455	22.4039	6.76842	4.45152	6.85639	2.42521	1.92486	3.52197	2.15692
TACATGAGGACTCTATT	piRNA	piRNA	1.86064e-05	-3.44556	3.78956	58.1013	26.3573	32.0501	35.7911	15.1189	2.05957	4.25398	61.4744	66.2975	11.9247	34.8924	51.1001	64.2039	53.5426	10.6211	4.0058	2.08665	1.78088	1.10237	1.02659	1.64359	2.73209
CAATGAGGGACAGTACATGAGGACTCCGTG	NO_Annotation	NO_Annotation	1.86064e-05	-3.78383	1.08273	9.76562	6.85719	10.0433	8.13435	4.19969	0.792142	0.531748	14.0013	10.0496	2.07387	8.99665	12.4744	11.0752	13.9018	3.48505	0.966918	0.83466	1.24662	0.110237	0.256648	0.469596	0.287589
TTGCTTAAAACAGCAGGACGGTGATCA	28S-rRNA	rRNA	1.86308e-05	3.48639	3.68129	0.41032	1.50001	3.39701	2.44031	2.7598	6.02028	4.12104	2.40647	2.09992	14.5171	0.851035	2.40471	16.051	5.78095	1.16168	6.35403	3.89508	12.9114	26.7876	11.2925	6.69174	9.20285
TAAGGATTGGCTCTGAAGATTGAGATAG	28S-rRNA	rRNA	1.865e-05	3.62394	4.22266	0.738576	4.92861	1.18157	1.13881	1.67988	5.70342	5.58335	0.43754	0.449983	7.60419	0.729458	0.450884	7.86498	4.81745	1.32764	3.72954	6.39906	13.9799	31.8585	12.7041	12.5617	6.90213
AATTAACAATCAATTCAGAACTGGCACGGACT	28S-rRNA	rRNA	1.87457e-05	3.78713	1.84064	0.328256	0.642862	0.590785	0.488061	2.63981	6.97085	3.98811	1.31262	0.449983	2.24669	3.40414	0.450884	4.17325	0.550566	1.65955	3.31515	9.04215	5.07551	3.08664	4.36302	18.549	2.01312
CAATGAGGGACCAGTACATGAGGACTTTGCT	NO_Annotation	NO_Annotation	1.88211e-05	-3.55079	3.03165	32.3332	14.7858	18.9051	12.0388	8.27939	3.48542	3.5893	39.1598	22.1992	4.66621	18.4796	50.0481	47.6714	28.0789	2.98719	4.28206	1.66932	1.24662	0.440948	0.384973	1.52619	0.862767
TGATAAAGTGCTGATAGATTTATATGATTAC	28S-rRNA	rRNA	1.88862e-05	3.78913	2.05719	0.574448	0.428575	1.92005	0.650748	3.95971	8.71356	3.5893	0.65631	0.299989	6.39443	4.86305	0.601178	6.42039	1.10113	2.82123	5.38711	15.0239	7.92491	4.85043	4.748	27.0018	2.44451
CTCCGGACGTGATCACTGTGAA	18S-rRNA	rRNA	1.89268e-05	4.41857	2.92338	0.902704	0.214287	0.590785	0.650748	0.719947	3.64385	2.12699	0.43754	0.149994	8.81394	4.1336	0.150295	1.44459	0.412925	5.47651	2.62449	2.7822	6.6783	26.6774	24.6383	3.28717	2.01312
TACATGAGGACTTAATC	NO_Annotation	NO_Annotation	1.89436e-05	-3.29917	2.05719	21.0084	13.0715	23.336	21.4747	5.63959	3.96071	3.32342	30.1903	41.5484	6.9129	16.7775	33.666	42.6956	29.7306	8.4637	2.07197	1.25199	1.24662	0.771659	0.641621	1.17399	0.862767
TACATGAGGACCTTAAC	piRNA	piRNA	1.89661e-05	-4.08529	0.974459	20.1878	9.85722	8.41868	14.1538	5.51959	2.37643	3.19049	23.4084	21.7492	0.69129	11.9145	21.3418	22.9529	22.1603	4.81269	1.24318	0.55644	1.33566	0.220474	0.256648	0.117399	0.862767
TACATGAGGACAGAAAC	piRNA	piRNA	1.89661e-05	-3.38657	1.73237	10.9966	8.57149	9.89564	8.29704	4.31968	2.05957	2.12699	16.8453	13.6495	3.1108	11.4282	18.6365	25.3605	14.0394	4.31483	0.966918	1.66932	0.979484	0.330711	0.513297	0.469596	0.287589
TACATGAGGACTGAGTC	NO_Annotation	NO_Annotation	1.89661e-05	-3.44171	5.08884	67.949	40.0717	33.2316	40.5091	15.5989	3.80228	7.84328	65.4122	84.4468	12.4432	36.7161	64.6266	65.167	70.3348	18.7529	6.76842	7.09461	3.91794	0.771659	2.56648	1.40879	3.01968
TACATGAGGACTCTATC	NO_Annotation	NO_Annotation	1.90221e-05	-3.52056	5.63021	70.493	31.9288	36.6287	37.0926	18.1187	4.75285	5.71629	68.6938	101.246	14.6899	45.4696	64.4764	71.1058	74.4641	20.9103	4.97272	2.22576	4.63029	0.992133	0.641621	2.46538	3.30727
ATGTGATTTCTGCCCAGTGCTCTGAATG	28S-rRNA	rRNA	1.90246e-05	3.72273	6.0633	1.80541	0.857149	4.13549	1.3015	4.67966	5.54499	5.58335	1.75016	1.34995	11.7519	2.18837	0.601178	6.09937	3.85396	1.99146	6.90655	17.9452	19.5897	38.0318	21.8151	22.5406	6.75834
AAGACCGAAACAGTTCTGACGTGT	28S-rRNA	rRNA	1.93603e-05	3.70788	2.27374	0.738576	2.35716	1.18157	0.813435	0.359974	2.05957	2.5258	0.43754	1.19995	11.0606	1.09419	0.601178	14.6064	3.16576	0.33191	2.34823	0.55644	4.36316	10.9135	10.7792	0.821793	21.1378
ACAGTACATGAGGACTTCTGC	NO_Annotation	NO_Annotation	1.94763e-05	-3.39343	2.38201	18.7927	12.2144	15.6558	12.6896	4.0797	2.69328	2.5258	27.1275	28.4989	2.76516	12.8871	23.5962	23.5949	28.2165	5.80842	1.38131	0.83466	1.95897	0.992133	0.384973	0.352197	0.718972
ACCTTATGGGACATGTGCTTTT	18S-rRNA	rRNA	1.96371e-05	3.50255	25.5525	9.68356	9.64293	16.8374	7.64629	11.3992	30.1014	25.6568	13.1262	9.44964	66.3638	99.2063	6.91355	39.1644	15.0029	130.938	51.661	116.713	185.924	123.906	55.4361	157.902	41.4128
TACATGAGGACCATCTG	NO_Annotation	NO_Annotation	1.96371e-05	-3.7283	1.40755	18.3003	11.7858	16.8374	13.1776	4.0797	1.26743	2.92461	20.5644	32.2488	3.1108	13.2518	28.7063	29.6943	36.7503	9.29347	3.03888	1.25199	0.979484	0.220474	0.128324	0.586995	1.15036
TGGTAGTATCTAGGACT	18S-rRNA	rRNA	1.97964e-05	3.69818	5.41366	5.66242	0.642862	4.72628	1.62687	4.67966	5.70342	6.91272	2.84401	1.79993	9.67806	2.79626	0.751473	7.06243	3.44104	7.79988	12.8462	29.074	65.6254	49.7169	15.3989	34.1631	15.0984
AAGGGAAGTCGGCAAATTAGATC	28S-rRNA	rRNA	1.97964e-05	3.18534	3.89784	1.47715	4.50003	1.92005	1.13881	0.959929	4.75285	5.18454	1.53139	0.149994	7.77701	2.43153	0.601178	8.186	2.89047	7.30201	5.93964	7.65105	13.7128	20.7246	14.244	7.98313	7.9087
AGGGACCAGTACATGAGGACTCTAGT	NO_Annotation	NO_Annotation	1.98733e-05	-3.49004	2.70683	27.4914	11.7858	14.3265	16.4314	6.8395	4.43599	4.78573	43.754	33.5987	9.50523	14.1029	45.6895	35.3122	36.475	7.30201	3.03888	0.83466	1.95897	0.440948	0.641621	0.469596	1.43794
CAATGAGGGACAGTACATGAGGACTCCGAC	NO_Annotation	NO_Annotation	1.99106e-05	-3.40936	2.92338	44.5608	23.3573	27.6192	24.2404	11.7591	5.70342	4.78573	47.2543	49.4981	6.9129	29.6646	55.3084	54.4128	45.8346	10.6211	4.97272	5.98173	3.6508	0.661422	1.66822	1.52619	1.29415
AATTGGGTGTAGCTACTTTTATGGCT	18S-rRNA	rRNA	1.99303e-05	3.92206	15.1583	1.55922	5.1429	7.6802	1.62687	3.95971	12.3574	9.57146	7.00064	1.49994	23.5039	22.8564	2.40471	8.186	4.54217	32.5271	15.3326	45.7672	94.7428	97.3393	47.6083	53.0644	26.8896
CGACTGTCTAATTAAAAC	28S-rRNA	rRNA	1.99311e-05	4.2639	15.8079	7.38576	3.85717	4.87397	1.78956	3.23976	9.5057	11.8314	3.71909	6.89974	29.8983	44.6185	5.11001	33.8676	17.2052	46.1354	21.1341	64.4079	140.066	191.371	44.4002	63.2781	17.6867
AACACAATCCCGGGGCGT	28S-rRNA	rRNA	1.99642e-05	2.96687	3.46474	2.54398	2.14287	2.51083	1.13881	2.87979	6.97085	4.12104	5.25048	1.64994	10.5422	11.185	0.150295	3.2102	0.550566	23.5656	13.1225	12.9372	24.3981	12.3465	10.3943	15.3793	5.75178
CTTATGGGACATGTGCTTTTA	18S-rRNA	rRNA	1.99647e-05	4.64555	74.2754	23.3882	17.5716	30.8685	13.3403	18.8386	37.706	51.8454	9.62588	13.0495	80.8809	104.069	8.71708	40.7695	13.4889	109.032	140.617	513.177	741.291	1003.82	180.937	716.251	50.0405
CAATGAGGGACAGTACATGAGGACTCGATT	NO_Annotation	NO_Annotation	1.99647e-05	-3.40064	5.19711	37.6674	27.6431	24.813	24.4031	11.3992	3.16857	3.85517	52.5048	29.0989	8.4683	22.9779	71.0893	77.8473	38.1267	6.80415	4.83459	0.55644	0.712352	0.220474	0.769945	1.52619	2.73209
ATAAAGTGCTGATAGATTTATATGATT	28S-rRNA	rRNA	2.01272e-05	4.16062	23.2787	11.489	4.28575	11.9634	4.88061	9.71929	32.161	17.9465	8.96957	4.34983	46.8349	52.0347	2.25442	28.7313	6.46915	56.0927	95.0342	200.179	259.919	108.363	58.6442	339.753	25.3078
ACGACTTTTGTAACAGGC	28S-rRNA	rRNA	2.01872e-05	3.35714	6.17157	1.55922	1.92859	2.65853	3.09105	2.7598	3.48542	5.84922	1.53139	0.449983	10.0237	5.95724	0.150295	4.49427	2.47755	10.2892	8.70226	28.9349	45.2343	21.7167	9.49599	36.9807	9.20285
TACATGAGGACTTTGGT	NO_Annotation	NO_Annotation	2.0207e-05	-3.6811	2.05719	24.4551	16.0715	16.0989	16.9194	7.55944	1.42586	4.38692	33.9093	32.6988	3.62927	14.1029	32.4636	26.3236	29.0424	7.79988	2.62449	0.97377	0.89044	0.110237	0.256648	1.05659	1.29415
CAATGAGGGACCAGTACATGAGGACGACTCT	NO_Annotation	NO_Annotation	2.02322e-05	-3.40242	4.87229	38.7342	16.2858	28.21	19.0344	10.3192	2.37643	5.0516	54.6925	33.1487	6.39443	23.0995	56.661	49.758	43.2194	4.97864	3.03888	0.83466	0.623308	1.10237	0.256648	1.64359	1.58174
GTTATATTGGTTGAACTCTAGATA	18S-rRNA	rRNA	2.03204e-05	3.18975	5.84675	1.1489	2.57145	2.80623	1.3015	2.87979	6.17871	6.24804	2.84401	0.449983	11.2335	13.0087	0.901767	9.95161	2.75283	17.2593	5.93964	13.6328	28.1379	17.3072	11.5492	17.9621	13.8043
TGAGGTCTCCGGACGTGATC	18S-rRNA	rRNA	2.04183e-05	4.19603	13.6424	1.06683	5.35718	4.43089	4.39255	4.79965	10.2978	16.0854	1.09385	0.299989	14.8627	2.18837	1.05206	3.04969	2.20226	4.97864	9.66918	10.9897	24.3981	128.647	70.9633	10.2137	29.7655
TGGAAGACCGAAACAGTTCTGACGTGC	28S-rRNA	rRNA	2.04957e-05	3.10234	3.46474	1.47715	1.28572	2.06775	1.78956	1.55989	4.11914	4.51986	1.53139	2.09992	14.3443	2.30995	0.150295	9.95161	3.85396	5.31055	2.62449	2.50398	7.39065	14.6615	11.4209	4.46116	9.49043
ATAAGGATTGGCTCTGAAGATTGAGATAG	28S-rRNA	rRNA	2.04957e-05	4.15428	5.41366	0.164128	1.50001	1.32927	0.976122	1.07992	5.06971	6.24804	1.53139	1.04996	5.70314	1.94522	0.150295	8.50702	2.20226	3.3191	3.03888	12.659	16.5622	38.0318	14.8856	22.658	6.18316
AGGGACAGTACATGAGGACTCTAAG	NO_Annotation	NO_Annotation	2.04957e-05	-3.21278	5.84675	36.4364	18.643	23.7791	24.7284	9.4793	3.48542	5.31748	36.5346	47.0982	5.53032	25.0447	37.4233	39.0039	45.9723	9.12752	4.0058	2.08665	3.47272	0.330711	1.28324	2.11318	1.72553
GTGTGTAAGACAGATTGATAGCTCC	18S-rRNA	rRNA	2.05284e-05	3.49827	0.433093	1.23096	0.428575	0.443089	0.488061	1.07992	8.23827	2.12699	0.87508	0.449983	3.80209	1.94522	0.450884	1.92612	0.137642	3.65101	1.24318	1.11288	5.60977	4.18901	7.57113	3.63937	0.862767
TCCGGACGTGATCACTGTGACGCCTTGCGTGTTAC	18S-rRNA	rRNA	2.05284e-05	3.80519	1.40755	1.72334	0.642862	1.62466	0.976122	1.19991	5.54499	1.0635	4.3754	0.449983	1.38258	4.74148	0.601178	21.9898	2.06462	0.497864	2.34823	12.1026	8.103	7.60635	3.59308	31.5803	1.43794
TGTGGTAATTCTAGAGCTAATAC	18S-rRNA	rRNA	2.05402e-05	3.57533	3.57302	1.39509	0.642862	1.47696	0.976122	4.67966	17.1103	5.71629	0.21877	0.299989	12.2704	12.2792	0.450884	0.802549	0.825849	25.723	3.72954	4.72974	8.81535	10.5828	25.4082	5.51775	6.61455
GGGACATGTGCTTTTAT	18S-rRNA	rRNA	2.06339e-05	3.73888	12.2349	1.72334	3.21431	4.57858	2.76568	2.03985	9.18885	10.3691	2.84401	1.79993	24.7136	2.91783	0.751473	4.65478	5.6433	6.30628	23.3442	47.1583	94.8318	61.6225	15.6556	61.7519	24.5889
TAGCGGGTGTTGACACAATG	28S-rRNA	rRNA	2.06339e-05	3.76635	5.63021	0.82064	1.50001	1.47696	0.813435	0.839938	5.06971	3.45636	2.1877	0.449983	8.4683	1.33734	0.150295	4.81529	3.85396	2.48932	3.86767	8.62482	19.7678	32.1892	13.859	9.27452	13.5167
TACATGAGGACTTCGGA	NO_Annotation	NO_Annotation	2.07034e-05	-3.95493	1.40755	13.6226	6.64291	6.05554	11.8762	2.99978	0.792142	1.86112	8.7508	15.2994	2.93798	7.41616	18.9371	16.693	14.59	2.65528	1.24318	0.13911	1.06853	0.551185	0.128324	0.234798	0.143794
CTGCCCAGTGCTCTGAATGTCAAAGT	28S-rRNA	rRNA	2.07261e-05	3.61047	18.2982	3.93907	7.50006	7.08942	5.36867	5.99956	21.8631	17.8135	4.59417	1.49994	38.1938	58.9645	3.30648	21.5083	8.53378	87.1263	23.6204	27.6829	102.49	97.0086	81.8709	35.8067	26.4582
GGTCGTATCCGTGCTGGACTGCAATGATA	28S-rRNA	rRNA	2.07261e-05	3.80371	4.4392	1.64128	0.857149	1.77235	0.650748	1.07992	3.96071	2.25993	3.06278	0.599977	6.22161	1.70207	0.150295	4.65478	0.550566	0.663819	6.07777	11.5461	21.1034	27.7797	14.7573	19.2534	3.45107
AATAACAGGTCTGTGATGT	18S-rRNA	rRNA	2.07261e-05	3.88715	10.1777	2.37986	4.50003	2.95392	1.13881	3.35975	4.59442	5.98216	0.21877	0.299989	26.0962	8.99665	0.450884	2.24714	0.688208	10.1232	12.7081	11.8243	34.8162	59.8587	59.0292	13.9705	17.3991
TCTCCGGACGTGATCAC	18S-rRNA	rRNA	2.07375e-05	3.74431	12.4514	9.02704	3.4286	9.45256	3.57911	5.87957	12.5158	12.4961	7.65695	4.34983	21.9484	54.5878	3.60707	15.73	8.9467	73.518	20.1671	67.4683	138.374	115.418	32.5944	75.4876	16.3926
ATGTCGGCTCTTCCTATCATTGTGAAGCAAA	28S-rRNA	rRNA	2.07375e-05	3.09683	1.6241	0.738576	3.85717	1.03387	1.95224	2.39982	6.02028	2.25993	2.40647	0.749972	5.3575	14.346	0.751473	15.8905	2.75283	3.15314	3.17701	10.7115	6.14403	10.3623	5.26129	13.2661	2.87589
ACGTGAAACTGCTTAGAGGTTAAGCCCGATGAACCT	28S-rRNA	rRNA	2.07375e-05	4.49741	1.29928	0.246192	0.214287	0.590785	0.162687	2.99978	4.43599	0.531748	0.65631	0.299989	1.72822	2.0668	0.450884	6.09937	0.688208	0.497864	2.76262	13.0763	3.20558	2.42521	2.43816	25.7104	0.718972
CAATGAGGGACCAGTACATGAGGACTGTTCT	NO_Annotation	NO_Annotation	2.0757e-05	-3.99836	2.05719	13.2944	4.71432	6.79402	6.50748	3.35975	0.792142	1.19643	16.4077	8.09969	1.5554	7.05143	15.1797	14.4459	8.67142	0.995729	1.51944	1.66932	0.267132	0.110237	0.128324	0.586995	0.143794
ACCCATGCAAGGGAACGTGAGCTG	28S-rRNA	rRNA	2.09678e-05	3.71011	3.13992	0.246192	0.857149	1.62466	1.78956	1.07992	1.74271	1.86112	0.87508	0.599977	1.03693	4.25517	0.601178	1.6051	0.963491	6.9701	2.76262	12.2417	17.0964	18.4096	5.00465	18.9012	3.88245
ATTCCGATAACGAACGAGACTCA	18S-rRNA	rRNA	2.09678e-05	3.55674	12.3431	7.96021	4.50003	6.05554	2.44031	4.43967	20.9125	9.70439	4.81294	0.299989	41.1317	31.853	1.35265	13.1618	5.09274	48.2929	18.5096	26.57	42.7411	84.8825	41.0638	40.9723	22.0006
CAATGAGGGACCAGTACATGAGGACTGTAAC	NO_Annotation	NO_Annotation	2.09678e-05	-3.81989	0.974459	19.4492	12.2144	13.145	10.2493	6.47952	1.58428	2.25993	21.0019	19.9492	1.72822	10.2124	26.9027	21.3478	19.5451	2.48932	1.51944	1.53021	0.534264	0.110237	0.384973	0.586995	0.718972
GTACATGAGGACTCAAAT	piRNA	piRNA	2.09744e-05	-3.59577	2.92338	29.1327	11.5715	14.6219	20.1732	7.07948	2.53485	2.79168	16.6265	30.2988	4.66621	17.507	26.001	35.3122	25.1884	5.47651	1.93384	0.83466	1.06853	0.110237	0.641621	1.29139	1.00656
GTACATGAGGACTCTACC	NO_Annotation	NO_Annotation	2.09744e-05	-3.78885	3.89784	52.1107	26.3573	29.6869	35.1404	13.319	4.11914	6.64685	57.974	68.5474	7.60419	33.4335	55.0078	53.1287	61.1128	15.5998	5.11085	1.94754	1.60279	0.110237	0.641621	1.40879	2.87589
TGTGATTTCTGCCCAGTGCTCTGA	28S-rRNA	rRNA	2.10214e-05	2.94531	4.76402	8.61672	5.1429	6.49863	7.32092	8.51937	10.1394	7.71034	5.46925	8.39968	22.8126	22.8564	1.50295	7.22294	5.6433	45.6376	9.39291	9.32037	17.8088	37.8113	39.2672	15.0271	15.5298
GACATAAGAGGTGTAGAATAAGTG	28S-rRNA	rRNA	2.10214e-05	4.04839	19.5975	3.93907	3.4286	9.45256	3.41643	7.55944	13.7833	14.3572	5.25048	0.749972	28.6885	14.2244	3.45677	13.1618	5.09274	21.0763	27.35	77.3451	147.012	119.276	42.732	151.21	20.1312
TGCTGATAGATTTATATGATT	28S-rRNA	rRNA	2.10393e-05	4.00658	11.477	0.902704	0.857149	2.51083	2.92837	3.71973	10.9316	13.5596	2.84401	1.94993	17.2822	3.16099	0.751473	8.34651	3.71632	9.79134	28.0406	30.4651	103.38	51.8114	34.6475	46.6074	25.883
AGGGACCAGTACATGAGGACTACTGC	NO_Annotation	NO_Annotation	2.10393e-05	-3.30212	2.16546	14.2791	10.0715	11.3726	9.59853	5.3996	0.792142	2.79168	23.6272	26.249	3.80209	9.84769	20.8909	21.1873	19.2698	5.80842	1.51944	0.55644	0.979484	0.440948	0.513297	0.821793	0.287589
TCGCTTTTTGATCCTTCGATGTCGGCTCTTCC	28S-rRNA	rRNA	2.10476e-05	4.24059	1.19101	0.41032	0.214287	0.738481	0.162687	0.479965	2.69328	2.65874	1.75016	0.599977	1.03693	1.09419	0.601178	6.09937	0.688208	0.663819	1.93384	8.76393	6.05499	5.18114	2.56648	18.6664	0.431383
TACATGAGGACTTTGCC	NO_Annotation	NO_Annotation	2.11522e-05	-3.85395	2.05719	28.3942	14.3572	17.1328	16.106	5.87957	2.85171	3.32342	33.0343	31.0488	3.28363	15.4402	36.8222	31.2994	31.3823	8.13179	2.76262	0.97377	1.51375	0.110237	0.128324	1.29139	1.00656
TACATGAGGACTAAGCG	NO_Annotation	NO_Annotation	2.11945e-05	-3.84128	1.40755	20.8443	7.71434	11.3726	10.412	3.83972	1.58428	2.39286	15.9702	27.299	3.80209	9.11823	17.2839	16.372	17.7558	4.64674	2.2101	1.3911	1.60279	0.110237	0.641621	0.352197	0.575178
CCAGTGCTCTGAATGTCAAAGTGAAGAAATTCA	28S-rRNA	rRNA	2.12636e-05	3.93457	1.08273	0.41032	1.28572	1.77235	0.162687	1.79987	7.76299	1.19643	1.31262	0.749972	2.41951	4.01202	0.601178	9.95161	0.688208	1.16168	2.2101	14.3283	3.6508	3.74806	2.56648	24.8886	1.58174
CAATGAGGGACCAGTACATGAGGACTCTACG	NO_Annotation	NO_Annotation	2.12636e-05	-3.16209	6.0633	42.8374	19.7144	34.1178	22.1254	14.5189	3.48542	6.24804	52.5048	37.3486	8.4683	29.6646	54.4066	52.0052	45.0088	6.80415	3.45328	3.75597	2.13706	0.881896	1.02659	2.58278	1.86933
ACAGTACATGAGGACCTGAAT	NO_Annotation	NO_Annotation	2.12636e-05	-3.17619	3.35647	22.7317	18.8573	19.2005	13.8284	4.67966	4.11914	4.12104	24.5022	29.9989	4.14774	16.0481	36.3713	34.1886	29.0424	8.79561	2.2101	2.92131	2.04801	0.330711	0.769945	1.17399	1.58174
GCTTAAAACAGCAGGACGGTGATT	28S-rRNA	rRNA	2.1322e-05	3.8123	1.40755	0.656512	0.642862	0.295392	0.325374	0.239982	0.316857	0.664685	0.87508	0.749972	5.53032	8.38877	0.150295	4.9758	1.23877	1.32764	2.34823	0.27822	1.15757	8.15754	7.82778	0.586995	6.18316
TCACCAAGCGTTGGATTGTTCACCC	28S-rRNA	rRNA	2.1322e-05	3.00647	2.92338	1.72334	1.50001	2.95392	1.62687	2.51981	15.0507	4.12104	3.06278	0.149994	9.15959	19.0875	0.751473	5.93886	0.825849	39.9951	3.31515	6.81639	13.4456	9.14967	14.244	12.7965	3.30727
GTACATGAGGACTTGTAT	NO_Annotation	NO_Annotation	2.13508e-05	-3.69286	2.38201	33.9745	17.5716	19.0528	20.0105	7.19947	2.85171	5.0516	34.7844	28.3489	5.87596	16.656	31.4116	23.5949	41.9807	7.13606	3.31515	1.3911	2.04801	0.110237	0.513297	1.17399	1.58174
GTCATGAGGACTGTCCT	NO_Annotation	NO_Annotation	2.15538e-05	-3.37241	2.16546	9.76562	8.78578	7.23711	7.64629	3.59974	0.792142	2.12699	15.5327	15.5994	3.1108	7.65931	16.0815	13.6433	11.9748	3.98292	0.690655	1.11288	0.712352	0.110237	0.256648	0.469596	0.718972
AAGCGTTGGATTGTTCACT	28S-rRNA	rRNA	2.16268e-05	3.10981	3.03165	4.51352	1.50001	3.39701	2.92837	1.07992	5.86185	2.25993	1.09385	0.899966	16.7638	19.0875	1.50295	6.42039	0.825849	19.2508	5.11085	7.92927	17.6307	18.6301	25.2799	8.80493	7.7649
ATGTCGGCTCTTCCTATCATTGTG	28S-rRNA	rRNA	2.16271e-05	4.11536	3.89784	4.02114	10.2858	5.31706	3.57911	5.87957	6.02028	8.50796	2.84401	8.39968	6.74007	17.6286	14.5786	17.4956	9.49727	14.2721	10.2217	64.1297	164.82	56.6618	9.23935	131.252	2.30071
ACGACGCGAGAGGTGAAATTC	18S-rRNA	rRNA	2.16271e-05	3.56063	7.14603	3.69288	1.7143	1.62466	1.95224	2.99978	14.5754	6.24804	2.1877	4.04985	27.4788	31.7314	0.150295	7.54396	3.71632	47.1312	8.14973	15.4412	20.302	42.1105	19.377	20.5448	13.6605
AAGCGTTGGATTGTTCACC	28S-rRNA	rRNA	2.16271e-05	3.47783	5.19711	13.7047	6.85719	12.7019	11.2254	8.63936	26.9328	13.4266	4.3754	3.59986	21.7756	90.3312	2.25442	11.7172	6.19387	172.427	25.278	72.3372	152.889	76.0635	50.6881	105.777	7.9087
GCTGCTGTAGCTCAGTTGGTAGAGT	NO_Annotation	NO_Annotation	2.16271e-05	3.42166	2.8151	1.1489	1.28572	1.92005	0.976122	2.03985	2.05957	6.77978	2.84401	0.149994	4.32056	0.243153	0.300589	0.32102	0.688208	0.497864	13.2606	20.5883	20.1239	14.9922	8.21275	15.3793	1.86933
CAACGGCGGGAGTAACTATG	28S-rRNA	rRNA	2.17642e-05	3.33184	5.30539	3.77495	3.4286	1.77235	2.44031	1.19991	14.8923	5.84922	5.25048	1.79993	11.9247	21.6406	0.450884	7.38345	3.16576	48.2929	6.90655	7.09461	12.8223	24.8033	35.0325	11.0355	7.9087
GGGACCAGTACATGAGGACTCTGTT	NO_Annotation	NO_Annotation	2.17642e-05	-3.71136	1.40755	23.4703	20.7859	17.4281	18.709	5.63959	2.05957	4.38692	27.3462	38.8485	6.04879	15.9265	30.6601	36.2752	28.0789	8.4637	2.34823	1.11288	0.801396	0.110237	0.384973	1.40879	0.862767
TACATGAGGACTCCTGA	NO_Annotation	NO_Annotation	2.1933e-05	-3.38155	7.03776	96.9176	60.2147	69.5649	63.4479	23.1583	7.92142	18.7441	107.635	120.145	15.2084	58.2351	119.334	128.247	116.169	32.6931	8.28787	5.14707	6.6783	1.43308	1.92486	3.87417	5.60798
TCGAGCGAACAGTGGTATGACG	28S-rRNA	rRNA	2.19726e-05	3.44223	3.89784	0.738576	1.07144	0.886177	1.13881	0.959929	4.11914	3.32342	1.09385	0.899966	13.1345	2.30995	0.300589	2.72867	1.10113	5.64246	3.03888	4.72974	13.0004	16.2048	7.9561	6.69174	10.7846
GTACATGAGGACGATCTG	NO_Annotation	NO_Annotation	2.19726e-05	-3.58896	2.8151	21.747	8.57149	12.7019	10.412	3.35975	2.05957	1.99405	19.2518	23.8491	3.62927	9.48296	19.2377	19.2612	20.7839	3.65101	1.38131	0.55644	0.356176	0.440948	0.128324	0.469596	1.15036
CGGACGTGATCACTGTGACG	18S-rRNA	rRNA	2.20284e-05	3.76638	14.2921	1.72334	4.07146	6.64633	3.25374	2.39982	9.82256	8.77384	4.81294	5.99977	29.8983	6.20039	3.00589	36.2752	15.9664	9.79134	8.426	27.9611	63.1322	95.4652	34.1342	34.3979	27.6085
CAGTACATGAGGACCTCTGC	NO_Annotation	NO_Annotation	2.20355e-05	-3.1965	6.82121	64.6665	33.0002	46.9674	32.3747	15.9588	6.97085	12.3631	65.1934	80.6969	11.2335	44.4969	74.3958	65.488	77.6298	21.2422	6.35403	5.28618	7.12352	1.65356	1.28324	2.93498	3.16348
TTCATGCTTGGGATTGTGA	18S-rRNA	rRNA	2.20387e-05	4.0108	7.6874	1.64128	1.28572	2.36314	0.813435	3.23976	9.66413	5.71629	1.31262	1.04996	11.7519	7.53773	0.450884	4.9758	1.10113	24.8932	8.28787	18.2234	28.4941	53.024	25.9215	25.8278	7.18972
AGGGACCAGTACATGAGGACTCTGGG	NO_Annotation	NO_Annotation	2.20387e-05	-3.30544	3.03165	12.3917	7.92863	11.5203	8.94779	2.99978	0.633713	1.59524	12.2511	15.8994	2.07387	5.47094	12.9253	11.2357	14.3147	4.14887	0.552524	2.36487	1.69184	0.220474	0.128324	0.939192	0.718972
TACATGAGGACTTTACC	NO_Annotation	NO_Annotation	2.20731e-05	-3.56705	4.00611	38.488	18.643	22.8929	29.2837	10.7992	2.85171	5.71629	44.1915	58.0478	7.60419	24.8016	41.9322	48.795	52.4414	14.9359	2.07197	1.53021	3.20558	0.440948	0.256648	1.17399	2.5883
TGAACTGCAGGACACATG	5.8S-rRNA	rRNA	2.2184e-05	3.41114	12.4514	2.54398	4.07146	5.02167	4.55524	2.27983	5.38656	9.30558	4.59417	0.149994	12.9617	6.20039	1.80353	16.2115	1.92698	7.13606	11.3267	23.2314	43.1863	51.0397	40.6788	38.7417	15.2422
GTGATTTCTGCCCAGTGCTCTGAATG	28S-rRNA	rRNA	2.22232e-05	3.27449	5.73848	3.36463	6.21433	2.65853	2.27762	6.59951	5.06971	5.58335	0.21877	0.749972	12.616	3.89044	1.20236	4.17325	2.75283	10.1232	6.63029	13.911	17.0964	38.6932	22.2001	17.6099	7.04593
ATGAGGGACAGTACATGAGGACTCTAAA	NO_Annotation	NO_Annotation	2.22396e-05	-3.60024	1.73237	17.8079	10.2858	16.3943	10.9	5.15962	2.53485	3.85517	14.8764	11.0996	3.62927	14.8323	27.9548	21.0268	17.3428	4.64674	1.65757	1.80843	0.801396	0.220474	0.384973	1.17399	0.287589
CAATGAGGGACCAGTACATGAGGACCTGAAT	NO_Annotation	NO_Annotation	2.22986e-05	-4.01605	1.73237	12.6379	6.00004	5.61245	4.55524	2.27983	0.792142	1.86112	16.4077	5.69978	1.20976	6.07882	21.3418	25.0395	10.1855	1.16168	1.65757	0.27822	0.267132	0.220474	0.256648	0.234798	0.143794
ATTACGACGCGAGAGGTGAAATTC	18S-rRNA	rRNA	2.23873e-05	3.85875	6.17157	2.70811	0.642862	2.51083	1.3015	3.11977	28.3587	7.84328	1.53139	2.6999	33.3547	47.5364	0.150295	6.5809	0.963491	75.0116	9.53104	9.45948	13.7128	32.9609	44.1435	8.92233	11.0722
ACAGATCTTGGTGGTAGTAGCA	28S-rRNA	rRNA	2.24106e-05	4.71732	12.2349	0.164128	2.78573	3.24932	2.27762	2.39982	6.97085	7.31153	0.87508	0.149994	7.77701	1.21576	0.150295	2.40765	0.137642	2.48932	35.9141	90.4215	188.239	103.513	29.2579	138.531	8.19628
CAGTACATGAGGACTCTCTC	NO_Annotation	NO_Annotation	2.24741e-05	-3.65072	2.59856	22.2394	9.21435	12.7019	13.015	8.1594	3.01014	2.25993	24.2835	39.8985	2.07387	17.9933	27.2033	20.2242	24.7755	7.13606	0.690655	2.92131	1.78088	0.220474	0.256648	0.352197	1.43794
CTTCGATGTCGGCTCTTCCTATCATTG	28S-rRNA	rRNA	2.24882e-05	3.3324	3.57302	1.47715	6.64291	4.72628	4.55524	5.63959	3.327	5.18454	2.1877	3.44987	3.1108	2.67468	1.95383	9.30957	1.51406	7.30201	8.0116	16.6932	30.8092	41.8901	11.0359	24.1842	4.45763
TCTAAGGTCGTATCCGTGCTGGACT	28S-rRNA	rRNA	2.25111e-05	4.80597	14.1838	0.328256	1.7143	2.21544	2.44031	1.79987	11.2484	11.1667	3.06278	0.299989	16.4181	1.33734	1.05206	5.61784	1.23877	2.15741	20.029	29.2131	118.874	178.143	55.821	46.6074	12.5101
CTAAGGTCGTATCCGTGCTGGA	28S-rRNA	rRNA	2.25111e-05	3.99123	5.95503	1.06683	2.35716	0.443089	0.488061	1.67988	8.55513	4.65279	1.31262	0.149994	9.50523	0.972611	0.150295	4.81529	3.44104	2.82123	5.38711	5.28618	16.6512	36.3782	18.222	12.5617	16.105
CGACGACAGATCTTTCAAATGT	18S-rRNA	rRNA	2.26591e-05	3.4558	11.1521	2.79018	2.35716	7.6802	3.25374	2.87979	10.7731	8.77384	3.93786	2.5499	43.3784	18.6012	2.25442	18.7796	11.2866	27.2166	10.2217	15.9976	39.8027	51.0397	31.1828	15.8489	44.7201
TCCGGAGAGGGAGCCTGAGAA	18S-rRNA	rRNA	2.26725e-05	3.03402	1.40755	0.902704	0.857149	1.18157	0.976122	2.39982	1.58428	1.19643	1.75016	0.749972	4.83903	0.243153	0.601178	0.802549	0.137642	1.16168	0.690655	0.97377	2.40419	5.18114	3.97805	1.64359	9.49043
TACATGAGGACTATAGC	NO_Annotation	NO_Annotation	2.26725e-05	-3.22824	3.68129	30.1175	18.0001	23.0406	23.4269	7.07948	2.53485	4.65279	30.6278	43.7983	10.715	20.9111	33.666	29.3733	45.4217	9.95729	2.07197	1.3911	1.51375	0.881896	0.641621	0.821793	2.30071
GTACATGAGGACTTGACG	NO_Annotation	NO_Annotation	2.2738e-05	-3.32173	1.94892	11.7352	8.57149	7.6802	9.92391	2.99978	0.792142	0.930558	8.53203	14.8494	2.41951	4.86305	7.96561	12.1987	9.91019	2.98719	0.552524	1.11288	0.267132	0.440948	0.256648	0.586995	0.431383
GTGTGTAAGACAGATTGATAG	18S-rRNA	rRNA	2.27848e-05	2.95849	0.974459	0.574448	0.642862	0.443089	0.813435	0.599956	3.16857	1.46231	0.21877	0.749972	2.07387	1.82365	0.300589	3.37071	1.6517	2.32337	1.24318	2.08665	3.20558	3.52758	3.07978	1.52619	4.17004
CGGACGTGATCACTGTGACGCT	18S-rRNA	rRNA	2.28036e-05	3.99053	3.89784	0.984768	0.857149	0.738481	1.46418	0.719947	1.90114	1.86112	3.28155	1.94993	16.9366	1.09419	1.65324	20.2242	9.22198	1.32764	3.72954	1.66932	8.81535	25.7955	16.9388	1.29139	18.1181
CCGCTTGGACTACATATGGTTGAGGGTTGTA	5.8S-rRNA	rRNA	2.28477e-05	-4.0986	35.0805	80.6689	199.716	178.86	166.429	154.789	64.4803	36.5577	88.8206	14.2495	47.699	17.1423	22.2436	50.0791	45.8346	18.7529	4.69646	1.80843	0.356176	0.330711	1.66822	0.821793	13.6605
TGACCGAACTTGATTATTT	18S-rRNA	rRNA	2.28477e-05	2.77207	7.57913	4.1032	6.85719	3.54471	5.85673	3.47974	14.417	11.4326	8.09449	6.29976	24.5408	21.6406	1.05206	21.8293	9.22198	33.191	9.80731	11.9635	36.6861	27.449	17.9654	14.4401	26.3144
TTGATTCTTCTTTACGTGCATTATTGT	piRNA	piRNA	2.28477e-05	-3.39555	12.8845	15.5922	53.3575	15.6558	22.9389	16.3188	6.81242	6.38097	18.5954	3.29987	8.98677	3.28256	2.25442	8.34651	1.6517	4.31483	1.10505	0.69555	0.089044	0.330711	0.384973	0.704394	3.59486
CAGTACATGAGGACTATCTC	NO_Annotation	NO_Annotation	2.28477e-05	-3.9888	0.974459	18.1362	6.64291	9.30486	8.45972	6.35953	0.475285	1.86112	17.7204	26.099	3.80209	11.4282	15.4803	13.6433	19.4075	3.98292	1.38131	0.69555	0.801396	0.110237	0.384973	0.352197	0.431383
GGAATCCGACTGTCTAATTAAAAC	28S-rRNA	rRNA	2.29535e-05	3.59042	10.0694	1.96954	4.50003	4.28319	3.09105	2.27983	9.18885	6.51391	3.28155	2.5499	17.6279	6.80828	2.7053	21.0268	13.0759	6.80415	11.603	31.9953	83.2561	60.6304	18.607	44.4942	10.6408
GTACATGAGGACTTCCTG	NO_Annotation	NO_Annotation	2.29535e-05	-3.63508	2.27374	37.3391	13.7144	24.813	22.2881	7.43945	3.64385	5.18454	37.6284	44.2483	6.04879	19.6954	36.5216	39.3249	34.6857	9.29347	2.34823	1.11288	1.78088	0.551185	1.02659	0.352197	1.72553
TGAGGGACAGTACATGAGGACTCTAAT	NO_Annotation	NO_Annotation	2.29943e-05	-3.09981	5.30539	41.6065	27.0002	32.4932	22.2881	13.679	5.06971	7.71034	55.13	48.7481	11.4063	27.841	60.1178	50.8816	59.4611	12.9445	6.35403	7.65105	6.94543	1.10237	1.28324	2.81758	1.43794
GGGGAATCCGACTGTCTAATT	28S-rRNA	rRNA	2.30719e-05	3.38842	5.08884	1.64128	0.857149	1.77235	0.976122	2.03985	7.60456	7.31153	0.65631	0.599977	6.9129	1.21576	0.300589	2.40765	0.550566	3.48505	4.42019	7.37283	20.302	17.197	14.244	14.3227	10.0656
CAATGAGGGACAGTACATGAGGACTCTCCG	NO_Annotation	NO_Annotation	2.30719e-05	-3.42618	2.49028	21.747	16.0715	22.5975	12.3642	8.75936	2.53485	3.98811	35.222	27.449	4.32056	18.6012	30.6601	30.6574	30.8317	7.13606	2.34823	1.53021	1.51375	0.440948	0.256648	1.64359	0.718972
GTACATGAGGACTTGGGT	NO_Annotation	NO_Annotation	2.30915e-05	-3.2599	4.00611	23.7986	12.643	17.4281	12.6896	7.43945	1.58428	2.5258	31.9404	28.3489	10.8878	15.4402	30.2092	25.3605	26.9777	8.4637	2.34823	3.47775	1.69184	0.551185	0.256648	1.40879	1.15036
AAGTGTGTAAGACAGATTGATAGCTCT	18S-rRNA	rRNA	2.32299e-05	3.3444	3.78956	6.89338	1.7143	2.36314	4.39255	6.95949	30.1014	10.2361	4.81294	3.29987	15.3812	27.841	0.300589	8.82804	2.33991	39.8292	5.24898	10.155	31.5216	37.8113	27.4614	13.8531	10.7846
GACGCGAGAGGTGAAATTC	18S-rRNA	rRNA	2.32299e-05	3.52438	1.94892	3.11843	0.642862	3.6924	1.3015	2.7598	6.49556	1.99405	1.53139	2.39991	11.9247	17.6286	0.751473	1.44459	1.51406	27.2166	2.90075	7.51194	14.4251	28.2207	11.5492	10.2137	3.73866
GGAATCCGACTGTCTAATTAAAACAAAGC	28S-rRNA	rRNA	2.32299e-05	3.72181	4.22266	2.46192	1.07144	2.51083	0.813435	1.3199	10.1394	6.91272	2.84401	1.94993	10.8878	9.11823	1.05206	14.7669	4.54217	7.13606	11.7411	30.4651	44.8782	17.6379	11.4209	42.968	3.45107
ATTAGTGACGCGCATGAATGGATT	28S-rRNA	rRNA	2.32299e-05	3.59143	12.7762	2.95431	2.78573	3.24932	4.55524	8.39938	12.3574	14.2242	3.71909	1.79993	10.715	10.6987	1.80353	14.1249	4.67981	21.7401	17.5426	17.8061	57.8786	61.5122	45.5551	30.0542	18.8371
GACTTGATCTCGGTGTTCAGTACACA	28S-rRNA	rRNA	2.32299e-05	3.36846	10.3942	3.77495	4.71432	8.41868	3.7418	6.71951	14.7338	15.5536	3.50032	1.34995	16.9366	13.8597	1.20236	9.47008	0.825849	27.8804	17.8189	35.1948	42.0288	63.1658	24.6383	45.4334	11.6474
TTGTACCGACGACAGATCTTTCAAA	18S-rRNA	rRNA	2.32299e-05	3.60008	9.3115	1.64128	4.07146	2.80623	1.46418	2.39982	8.3967	6.51391	0.87508	1.04996	20.393	1.82365	0.300589	8.98855	0.412925	3.48505	10.6361	16.8323	45.5905	50.8193	17.5804	21.484	22.8633
CATAAGAGGTGTAGAATAAGT	28S-rRNA	rRNA	2.32299e-05	3.4144	8.22876	2.37986	1.92859	2.51083	2.76568	2.51981	9.34727	10.2361	3.71909	0.449983	22.6397	6.44355	2.25442	12.8408	3.71632	10.1232	7.87347	9.7377	36.3299	35.7168	16.9388	12.6791	29.3341
GTGCGTCATCGTGTGAACTGCAGGACACATG	5.8S-rRNA	rRNA	2.32299e-05	4.22329	8.12049	1.55922	1.7143	1.18157	0.488061	1.67988	9.5057	7.71034	2.40647	0.149994	3.1108	4.37675	0.300589	7.22294	0.825849	7.63392	8.28787	28.9349	32.1449	44.8665	36.4441	43.9072	5.60798
CCAGTACATGAGGACTTTCTC	NO_Annotation	NO_Annotation	2.32299e-05	-3.64905	1.94892	31.0202	11.5715	13.2927	13.6657	4.31968	1.74271	2.25993	17.5016	33.1487	4.32056	10.5771	17.885	26.8051	24.6378	9.95729	0.276262	0.55644	1.24662	0.440948	0.384973	0.704394	1.15036
GTACATGAGGACTGACGC	NO_Annotation	NO_Annotation	2.32299e-05	-3.75844	2.27374	29.5431	9.85722	11.9634	12.8523	6.59951	2.69328	2.12699	19.2518	31.9488	2.76516	12.1576	26.001	20.7058	20.3709	6.9701	1.38131	1.80843	2.31514	0.440948	0.256648	0.352197	1.29415
TAGTGACGCGCATGAATGGATT	28S-rRNA	rRNA	2.32878e-05	2.87543	10.8273	5.66242	8.78578	7.23711	7.97166	9.11933	16.7934	14.2242	4.81294	2.09992	16.0725	11.5498	1.95383	13.3223	12.2501	26.8847	23.7585	17.667	72.2147	46.4098	38.4973	29.2324	16.5364
TACATGAGGACAAGACC	NO_Annotation	NO_Annotation	2.34134e-05	-3.86695	1.94892	10.9145	3.4286	9.30486	6.83285	2.99978	0.95057	1.32937	14.0013	13.6495	5.3575	9.2398	13.5265	9.63059	13.7642	3.3191	0.138131	0.55644	0.623308	0.110237	0.128324	0.234798	0.575178
ATAACTGTGGTAATTCTAG	18S-rRNA	rRNA	2.34314e-05	3.14336	4.00611	2.70811	0.428575	2.06775	2.27762	2.39982	9.34727	1.32937	0.87508	2.5499	25.5777	9.60453	0.751473	0.963059	0.412925	24.2294	1.93384	7.09461	6.05499	13.4489	10.9076	11.8573	15.0984
TAAGGATTGGCTCTGAAGATTGAG	28S-rRNA	rRNA	2.36826e-05	3.67665	14.9417	5.00591	4.07146	6.20324	4.55524	4.79965	8.87199	11.2996	8.09449	6.14977	28.8613	22.3701	5.71119	48.795	22.0226	17.9231	10.7742	27.1264	75.1531	115.087	33.4926	36.2763	24.0137
GTACATGAGGACAACTCT	piRNA	piRNA	2.37609e-05	-3.36976	19.9223	197.774	110.358	129.825	126.57	49.6763	17.9024	22.8651	238.022	287.989	34.9101	132.397	237.165	251.037	252.159	74.1818	14.6419	12.3808	18.6992	2.64569	5.26129	5.16556	12.6539
TACATGAGGACTCGATC	NO_Annotation	NO_Annotation	2.37671e-05	-3.5087	2.16546	37.0929	18.2144	25.6991	22.7762	10.3192	3.01014	6.38097	42.8789	47.9982	4.14774	26.8684	39.9783	38.8434	44.7335	9.12752	3.86767	3.33864	2.2261	1.32284	0.641621	0.586995	1.43794
CAGTACATGAGGACAAGAAT	NO_Annotation	NO_Annotation	2.37777e-05	-3.22606	4.4392	21.829	9.85722	17.1328	13.503	5.63959	2.218	2.65874	21.0019	24.2991	3.1108	8.14562	21.3418	27.6077	21.885	5.1446	1.10505	0.27822	0.979484	0.881896	0.513297	0.352197	1.43794
CAATGAGGGACCAGTACATGAGGACTCTCGG	NO_Annotation	NO_Annotation	2.38502e-05	-3.71937	0.974459	5.58035	7.92863	9.00947	8.62241	4.19969	1.26743	1.0635	14.6576	7.64971	1.72822	4.1336	11.8733	14.6064	11.8372	1.99146	0.414393	0.55644	0.178088	0.110237	0.128324	0.469596	0.287589
TGGGATTGTGAACTGAAACTGTTC	18S-rRNA	rRNA	2.38729e-05	4.10119	7.14603	0.738576	2.14287	1.62466	1.46418	1.43989	5.38656	5.98216	1.75016	0.449983	11.2335	0.243153	0.751473	4.9758	1.23877	1.16168	5.80151	5.42529	17.8088	62.3941	25.0232	7.27874	11.3598
CAATGAGGGACAGTACATGAGGACTGTAGG	NO_Annotation	NO_Annotation	2.38729e-05	-3.2589	4.11438	31.1843	14.5715	16.6897	11.0627	8.87935	3.80228	4.38692	42.2226	32.3988	4.49338	22.2485	38.6257	26.9656	30.4188	6.30628	3.45328	4.59063	1.78088	0.551185	0.89827	1.17399	1.15036
AACGACAATGGATGTGATGT	28S-rRNA	rRNA	2.38902e-05	3.35493	2.38201	1.64128	1.07144	1.47696	0.325374	0.959929	2.218	1.99405	0.43754	0.449983	12.4432	4.98463	0.751473	2.24714	0.550566	4.64674	3.17701	2.22576	4.80838	9.81109	10.6509	2.70018	11.5036
GTCTTGTACCGACGACAGATCTTTCAAAT	18S-rRNA	rRNA	2.39151e-05	2.96288	6.92949	5.41623	3.85717	6.94172	2.27762	5.03963	17.744	11.2996	5.68802	1.79993	35.9471	64.1923	0.450884	17.9771	6.88208	66.7138	20.9959	33.3864	37.5766	17.197	20.4036	42.4984	16.2488
CCAGTACATGAGGACTTAGAC	NO_Annotation	NO_Annotation	2.39273e-05	-3.34878	3.03165	11.2428	7.50006	6.20324	8.7851	5.03963	1.58428	2.25993	15.0951	21.4492	3.1108	11.5498	18.4862	18.2981	19.4075	5.97437	0.828787	0.27822	1.86992	0.220474	0.128324	0.469596	0.862767
AGGGACCAGTACATGAGGACTCTGTT	NO_Annotation	NO_Annotation	2.40152e-05	-3.1921	7.14603	67.2925	30.4288	42.6842	34.1643	14.039	6.02028	12.8949	63.4433	77.847	18.492	32.4609	72.5923	66.7721	69.9219	17.0933	5.93964	7.92927	6.41117	1.10237	2.05319	2.81758	3.16348
GGTAGAAACGGATAGAGCGAATTCTGAGTGGT	snoRNA	snoRNA	2.412e-05	3.25492	1.40755	0.41032	0.642862	0.147696	0.650748	1.55989	1.90114	1.99405	0.65631	0.299989	4.66621	0.243153	0.901767	2.24714	0.412925	0.165955	2.62449	3.61686	1.06853	2.64569	4.748	5.86995	2.15692
CCAGTGCTCTGAATGTCAAAGTGAAGAAATTC	28S-rRNA	rRNA	2.412e-05	3.89575	1.73237	1.72334	0.428575	2.95392	0.488061	2.87979	10.9316	2.79168	0.43754	0.899966	6.74007	15.8049	0.450884	7.06243	0.963491	4.64674	4.42019	19.6145	4.4522	8.70872	7.05783	36.1589	1.58174
CAATGAGGGACCAGTACATGAGGACTCTTCC	NO_Annotation	NO_Annotation	2.412e-05	-3.55254	5.84675	80.5869	46.9289	57.0107	38.3941	24.1182	8.87199	11.4326	91.0083	79.497	15.0356	63.2197	113.021	116.53	75.1523	16.2636	7.87347	6.67728	3.0275	0.551185	1.28324	4.57856	2.5883
CAATGAGGGACAGTACATGAGGACTCAACC	NO_Annotation	NO_Annotation	2.412e-05	-3.61605	2.70683	34.7131	16.2858	22.8929	19.8478	8.87935	3.16857	5.58335	44.4103	42.1484	6.9129	23.7074	39.3772	40.7695	33.034	7.96583	2.48636	1.3911	1.06853	0.771659	0.128324	1.76099	0.862767
CGGACGTGATCACTGTGACGCCTTGCGTGTTA	18S-rRNA	rRNA	2.41851e-05	3.26872	4.11438	1.23096	1.28572	3.6924	1.3015	0.479965	2.85171	1.46231	0.21877	1.04996	9.50523	3.76887	0.601178	19.7427	6.33151	2.32337	3.59141	12.2417	16.8293	18.7403	9.11102	18.6664	5.32039
CAGTACATGAGGACTCTTAC	NO_Annotation	NO_Annotation	2.41851e-05	-3.18932	6.17157	53.834	27.6431	44.7519	32.0493	14.279	4.27757	9.43852	64.9747	76.9471	8.29548	43.1596	61.9213	59.0676	80.3827	17.7572	3.45328	1.66932	3.0275	1.21261	1.02659	3.28717	2.5883
CCAGTACATGAGGACTCTGCG	NO_Annotation	NO_Annotation	2.41851e-05	-3.05358	9.20322	34.2207	25.0716	33.6747	17.2448	8.03941	3.327	5.71629	37.1909	39.1485	4.49338	23.9505	37.5736	46.0663	45.2841	13.4423	4.55833	2.92131	4.98646	0.881896	0.641621	3.40457	1.58174
TACATGAGGACTTTAGA	NO_Annotation	NO_Annotation	2.41851e-05	-3.59087	2.59856	21.9111	14.5715	13.145	16.106	5.3996	3.48542	5.98216	20.3456	19.9492	2.07387	16.7775	30.5098	31.4599	18.8569	6.9701	2.90075	1.25199	0.712352	0.110237	0.384973	1.64359	0.431383
GGGTCTGTAGCTCAGTTGGTTAGAGCA	piRNA	piRNA	2.42626e-05	3.8422	8.77013	4.1032	5.78576	7.5325	5.0433	6.8395	9.03042	21.6687	1.09385	0.749972	7.08572	1.70207	1.50295	0.481529	1.78934	2.15741	51.661	109.34	145.587	56.3311	21.8151	126.204	3.45107
TTGGACCGTCGTAAGACT	18S-rRNA	rRNA	2.44875e-05	5.10585	21.2216	0.574448	1.50001	2.06775	1.62687	3.95971	27.4081	13.6925	6.34433	1.19995	16.7638	19.9385	1.05206	4.81529	2.20226	38.6675	25.9686	73.8674	225.459	265.12	104.584	119.043	15.386
GCAGGACGGTGATCATGGAAGTCGAAATC	28S-rRNA	rRNA	2.44923e-05	4.0021	3.68129	3.69288	1.28572	1.47696	0.162687	2.7598	14.2586	4.38692	4.59417	1.04996	10.5422	31.7314	0.901767	5.45733	3.3034	29.374	8.97852	22.5358	29.9188	25.0238	23.8683	33.8109	3.45107
TACATGAGGACTGCCAG	NO_Annotation	NO_Annotation	2.44923e-05	-3.34905	5.52193	55.7215	36.2146	38.8441	39.3703	14.3989	7.44613	11.5655	65.1934	89.3966	8.81394	35.9866	64.1758	65.488	74.1888	22.072	8.97852	5.42529	8.45918	0.881896	1.53989	4.22637	1.00656
ACCAGTACATGAGGACTCCTGT	NO_Annotation	NO_Annotation	2.45019e-05	-3.55221	4.54748	42.4271	20.7859	23.4837	23.915	7.91942	3.16857	6.91272	42.8789	38.5485	13.1345	23.7074	47.0422	39.4854	46.1099	10.6211	2.62449	1.3911	1.51375	1.10237	0.128324	0.939192	2.30071
TACATGAGGACTTCACT	NO_Annotation	NO_Annotation	2.45468e-05	-3.74227	5.08884	59.4964	26.3573	34.5609	32.212	11.6391	3.48542	6.64685	57.3177	56.6978	8.98677	32.3393	63.274	71.4269	59.0482	10.2892	3.59141	3.47775	1.24662	0.551185	0.256648	1.05659	3.73866
TACATGAGGACTCCTAG	NO_Annotation	NO_Annotation	2.46095e-05	-3.46431	1.6241	20.7622	11.5715	15.3604	14.8045	6.11955	0.633713	1.72818	26.2524	31.3488	3.28363	10.9419	24.0471	26.3236	24.9131	7.30201	1.93384	0.97377	0.801396	0.551185	0.384973	0.469596	1.15036
GGGTTTCGTGTGAACAGTGGTTGATC	28S-rRNA	rRNA	2.46599e-05	3.98178	3.46474	0.984768	0.428575	0.443089	0.488061	0.839938	3.327	3.45636	0.43754	1.04996	2.59234	3.40414	0.150295	4.17325	0.137642	5.47651	8.14973	13.911	29.8297	16.4253	10.5226	20.5448	2.5883
CGCAAGATCGTTATATTGGTTGAACTCTAGA	18S-rRNA	rRNA	2.46599e-05	3.91369	2.59856	0.82064	1.50001	1.77235	0.162687	1.67988	5.86185	4.38692	1.09385	0.149994	2.41951	3.76887	0.150295	2.88918	0.412925	4.31483	8.14973	18.0843	12.5552	8.26778	5.26129	35.8067	2.44451
TACATGAGGACTTATTT	piRNA	piRNA	2.46984e-05	-3.462	2.59856	32.087	26.7859	24.3699	25.3792	7.55944	2.69328	4.91867	35.222	38.3985	6.56725	20.668	38.6257	47.0294	35.5115	8.62965	4.14393	0.83466	1.33566	0.661422	0.384973	0.821793	2.5883
CCAGTGCTCTGAATGTCAAAGC	28S-rRNA	rRNA	2.4753e-05	3.28147	2.38201	1.23096	1.07144	1.32927	0.650748	1.07992	2.05957	1.86112	0.65631	0.599977	4.49338	7.53773	0.901767	3.04969	2.33991	6.30628	1.51944	3.33864	7.03447	11.5749	10.6509	2.93498	5.03281
TGGGACATGTGCTTTTA	18S-rRNA	rRNA	2.48525e-05	3.62003	7.90395	0.738576	2.57145	1.77235	3.25374	1.43989	4.91128	5.58335	1.53139	2.09992	21.7756	1.21576	0.901767	10.9147	2.33991	4.14887	4.28206	10.2941	24.9323	41.8901	17.4521	14.6749	21.1378
GATTGGCTCTGAAGATTGAG	28S-rRNA	rRNA	2.48649e-05	3.2155	5.84675	9.43736	3.00002	3.10162	3.09105	3.35975	10.4563	5.18454	6.12556	8.09969	14.5171	55.5604	3.15619	25.0395	12.3877	50.9481	6.90655	20.4492	34.9943	41.0082	25.0232	23.0102	22.0006
GTACATGAGGACTCTTAC	NO_Annotation	NO_Annotation	2.48649e-05	-3.28299	2.8151	25.2757	16.2858	19.0528	16.4314	7.43945	1.90114	3.05755	31.5029	44.2483	2.41951	13.3734	25.8507	26.1631	37.0256	8.29774	2.34823	1.94754	1.15757	0.771659	0.641621	0.469596	1.72553
TACATGAGGACAGTAAC	NO_Annotation	NO_Annotation	2.48753e-05	-3.69378	2.05719	42.7554	21.4287	27.7669	30.2598	14.6389	3.64385	4.78573	47.0355	54.7479	7.94983	30.6372	42.9842	47.9924	50.9274	13.6083	4.0058	1.94754	1.78088	1.54332	0.256648	0.704394	1.58174
TTGCTTAAAACAGCAGGACGGTGATCATG	28S-rRNA	rRNA	2.4893e-05	3.02393	3.46474	1.88747	3.4286	2.36314	2.27762	0.959929	5.38656	4.25398	1.31262	0.899966	10.0237	0.729458	0.601178	11.8777	3.9916	0.829774	7.45908	7.37283	11.2195	20.1734	12.5758	9.86152	4.02624
CAATGAGGGACCAGTACATGAGGACGCTGAT	NO_Annotation	NO_Annotation	2.49594e-05	-3.64859	1.6241	28.0659	16.9287	15.8035	8.62241	4.31968	2.53485	2.92461	38.7223	15.5994	6.39443	12.7655	30.5098	40.609	22.0226	3.15314	2.62449	1.11288	0.534264	0.330711	0.89827	0.469596	0.862767
ACCGACGACAGATCTTTCAAATG	18S-rRNA	rRNA	2.49812e-05	3.96674	7.6874	0.246192	1.28572	2.80623	3.09105	0.719947	5.86185	4.65279	2.1877	2.99989	23.1582	1.45892	1.65324	11.5567	5.36802	4.97864	9.25478	19.3363	59.2142	53.9059	17.9654	20.7796	19.4123
CGTGTGAACTGCAGGACAC	5.8S-rRNA	rRNA	2.50088e-05	3.59027	7.6874	0.738576	1.7143	2.80623	2.11493	2.15984	4.59442	6.77978	2.40647	0.299989	7.94983	6.6867	0.150295	10.2726	1.6517	15.2678	8.97852	10.9897	27.8708	33.1813	21.8151	21.6014	12.0787
AAAGAGTCGTGTTGCTTGATAGTGCA	28S-rRNA	rRNA	2.50413e-05	3.08974	5.73848	1.23096	2.78573	2.65853	2.11493	1.3199	4.59442	3.45636	1.96893	1.04996	10.0237	7.78089	1.50295	5.61784	1.23877	8.96156	7.32095	15.0239	13.2676	19.8427	15.0139	13.0313	9.63423
TACATGAGGACTCGTAC	NO_Annotation	NO_Annotation	2.50734e-05	-3.51752	4.98057	84.608	48.4289	51.1029	52.3852	21.2384	9.03042	12.0973	82.2575	109.496	11.4063	54.3446	85.217	88.4409	97.5879	27.2166	7.59721	4.31241	3.11654	1.43308	0.89827	2.34798	4.88901
CTCCGGACGTGATCACTGTGAT	18S-rRNA	rRNA	2.50886e-05	4.74291	18.0816	3.85701	2.35716	3.9878	0.976122	3.23976	19.1698	9.83733	3.50032	0.749972	32.145	24.0721	1.20236	6.74141	1.92698	30.8676	23.8967	24.066	91.003	176.269	178.242	41.0897	8.91526
CCAGTACATGAGGACCTCTCC	NO_Annotation	NO_Annotation	2.50886e-05	-3.59359	1.84064	20.8443	7.92863	9.89564	12.3642	3.95971	1.58428	2.25993	20.3456	23.9991	4.83903	12.7655	19.2377	20.0637	26.9777	6.30628	1.51944	0.13911	0.979484	0.220474	0.384973	0.586995	0.862767
GAAGACCGAAACAGTTCTGACGTGCAAA	28S-rRNA	rRNA	2.52177e-05	2.91751	3.78956	1.31302	1.92859	2.65853	1.78956	1.43989	4.75285	2.65874	1.09385	0.449983	9.50523	0.729458	0.300589	13.6433	4.67981	2.15741	4.42019	4.31241	6.85639	14.2206	10.0093	6.22215	8.77146
CAATGAGGGACAGTACATGAGGACTCACGT	NO_Annotation	NO_Annotation	2.52901e-05	-3.72662	1.94892	18.9568	8.3572	10.7818	13.1776	3.71973	0.95057	1.99405	19.2518	14.6994	0.69129	5.71409	18.0353	21.8293	15.4159	1.32764	1.7957	1.53021	0.623308	0.110237	0.128324	1.05659	0.575178
TGTACCGACGACAGATCTTTCAAATG	18S-rRNA	rRNA	2.5313e-05	3.45378	8.8784	1.06683	4.28575	4.13549	2.60299	2.39982	9.18885	5.98216	3.93786	2.24991	19.1833	0.121576	0.901767	15.0879	3.57868	3.98292	9.25478	21.2838	56.4539	43.7641	19.6336	29.8194	12.9415
TGTACCGACGACAGATCTTTCAAAT	18S-rRNA	rRNA	2.54958e-05	3.87219	15.6996	1.64128	6.21433	4.43089	2.11493	3.35975	14.5754	12.7619	3.71909	4.49983	37.6753	14.4676	1.20236	19.1007	11.149	21.7401	17.6808	43.2632	150.306	95.0243	29.0013	63.7477	28.1837
CAATGAGGGACAGTACATGAGGACGAGAAT	NO_Annotation	NO_Annotation	2.54958e-05	-3.39379	3.57302	36.6006	15.2144	19.6436	11.7135	7.55944	3.80228	3.45636	28.4401	19.9492	3.62927	16.1697	41.7819	39.1644	27.5283	4.81269	2.07197	1.94754	2.13706	0.771659	0.769945	1.52619	0.718972
CAATGAGGGACAGTACATGAGGACAACAAC	NO_Annotation	NO_Annotation	2.55555e-05	-3.67818	1.84064	17.6438	9.00007	13.4404	8.94779	5.75958	1.90114	3.45636	30.8466	14.5494	1.5554	13.6166	18.7868	20.0637	24.2249	3.98292	0.690655	1.25199	1.24662	0.110237	0.256648	0.352197	1.15036
CAATGAGGGACAGTACATGAGGACTCAACT	NO_Annotation	NO_Annotation	2.55753e-05	-3.44807	4.54748	58.6758	29.3574	37.5148	29.609	15.1189	5.70342	7.17859	86.8517	44.3983	14.5171	32.3393	72.442	83.1441	57.5342	10.2892	3.59141	2.7822	3.38367	0.440948	1.15492	2.34798	2.87589
ACTTGGGGAATCCGACTGTCTAATTAAAACA	28S-rRNA	rRNA	2.56121e-05	3.86775	3.89784	0.902704	0.428575	0.590785	0.813435	2.03985	4.91128	4.38692	0.87508	0.149994	6.74007	1.45892	0.300589	7.38345	1.6517	0.663819	4.97272	14.4674	15.4046	15.9844	8.72605	24.1842	3.73866
GCGACGTCGCTTTTTGATCCT	28S-rRNA	rRNA	2.57981e-05	3.23583	5.08884	0.82064	1.7143	2.80623	1.78956	2.27983	7.2877	6.1151	0.87508	0.749972	12.2704	3.52571	0.150295	1.6051	3.16576	10.7871	6.76842	5.70351	20.0349	17.4174	17.8371	8.57013	9.92182
ACGAGACTCAAATATATTAAATAG	18S-rRNA	rRNA	2.59125e-05	2.72615	3.89784	2.37986	2.57145	3.24932	2.27762	3.23976	13.308	7.04566	1.31262	1.79993	14.6899	15.5618	0.150295	2.24714	3.02811	23.0677	6.2159	15.7194	15.9389	10.693	7.57113	18.7838	7.47731
AAGAGGTGTAGAATAAGTGGGAGATATTA	28S-rRNA	rRNA	2.60023e-05	3.47262	2.38201	2.21573	0.428575	2.80623	1.95224	2.87979	10.6147	4.65279	2.40647	1.49994	12.0976	25.8958	0.300589	6.25988	0.963491	17.4253	8.0116	11.5461	14.247	8.15754	17.8371	23.9494	2.15692
GTACGGACCAATGGCACAATACTTGTT	28S-rRNA	rRNA	2.60283e-05	3.4612	4.33093	1.1489	0.428575	1.03387	0.976122	1.3199	6.02028	3.72223	3.06278	0.899966	8.81394	7.41616	0.751473	4.81529	1.6517	11.119	5.52524	6.67728	15.4046	10.693	14.244	11.9747	9.92182
GTACATGAGGACACGTCT	NO_Annotation	NO_Annotation	2.62294e-05	-4.05984	4.65575	63.9279	29.7859	28.21	45.5524	10.0793	3.16857	5.84922	74.8193	80.8469	8.12265	36.8376	64.9272	63.8829	58.4977	19.4167	1.51944	1.25199	0.534264	0.110237	0.513297	0.469596	3.88245
CACTAATAGGGAACGTGAGCT	piRNA	piRNA	2.63621e-05	4.07401	0.757913	6.64719	3.00002	5.31706	5.0433	7.91942	13.4664	9.30558	7.21941	1.79993	12.9617	78.052	3.00589	4.01275	4.9551	115.173	24.8636	11.6852	27.5146	18.0789	112.155	11.3877	4.74522
ACAGTACATGAGGACACTAAC	NO_Annotation	NO_Annotation	2.64279e-05	-3.93204	1.08273	14.5253	4.50003	9.00947	8.7851	2.87979	1.74271	1.86112	12.0323	17.5493	1.90105	7.41616	16.9833	13.3223	18.1687	5.64246	0.828787	0.41733	0.623308	0.110237	0.384973	0.352197	0.287589
CCGACGACAGATCTTTC	18S-rRNA	rRNA	2.64814e-05	4.29973	8.22876	0.41032	1.7143	0.590785	0.813435	1.79987	6.81242	6.1151	1.96893	0.149994	12.7889	1.45892	0.901767	4.49427	2.06462	1.65955	11.4649	18.3625	43.6316	55.339	20.7885	30.7585	16.105
TACATGAGGACTTGTGC	NO_Annotation	NO_Annotation	2.65234e-05	-3.31657	3.68129	38.8163	19.9287	24.2222	20.1732	7.31946	2.218	4.38692	40.2537	42.5984	6.9129	17.1423	39.9783	37.7198	42.3936	10.7871	2.90075	1.53021	2.76036	0.661422	0.769945	1.05659	2.44451
CAATGAGGGACCAGTACATGAGGACTCGGAT	NO_Annotation	NO_Annotation	2.66021e-05	-3.46331	3.57302	42.6733	22.7145	29.3915	18.709	10.7992	4.59442	5.84922	54.4737	35.6986	9.15959	26.3821	67.332	66.7721	42.1183	7.63392	3.45328	2.92131	2.13706	0.330711	0.769945	1.40879	2.44451
AAAGTGCTGATAGATTTATATGATTAC	28S-rRNA	rRNA	2.66763e-05	3.79957	13.4259	6.1548	4.71432	12.1111	4.22986	9.59929	34.8542	19.9405	2.40647	2.09992	27.8244	53.2504	2.25442	12.3593	5.78095	48.2929	50.9704	121.026	120.298	49.0555	32.466	188.191	11.6474
GGGATAAGGATTGGCTCTGAAG	28S-rRNA	rRNA	2.66763e-05	4.28525	10.9356	0.656512	0.642862	2.65853	2.44031	3.35975	11.8821	9.57146	3.50032	1.49994	17.2822	19.3306	1.50295	3.37071	2.20226	39.8292	10.7742	23.7878	40.1588	66.5832	47.7366	51.6556	9.92182
TACATGAGGACGTTGAT	NO_Annotation	NO_Annotation	2.66763e-05	-3.51389	2.70683	15.7563	9.85722	11.8157	9.76122	4.67966	1.90114	1.46231	13.7825	19.4993	5.18467	8.02404	16.6827	17.8166	17.6181	3.65101	0.552524	0.83466	0.801396	0.110237	0.769945	0.117399	1.00656
AGTGCTCTGAATGTCAAA	28S-rRNA	rRNA	2.67629e-05	3.34294	7.47085	4.59559	9.21435	7.38481	2.27762	4.19969	6.17871	8.6409	2.40647	2.24991	17.9735	14.346	1.20236	10.2726	10.736	16.9274	13.3987	54.5311	93.3181	46.6303	13.3457	68.2088	11.5036
TACATGAGGACTCTGTC	NO_Annotation	NO_Annotation	2.6793e-05	-3.36493	2.92338	40.7038	20.3573	32.9362	27.9822	11.1592	3.01014	7.44447	51.8485	45.8983	5.3575	26.6252	42.9842	50.0791	53.8178	11.6168	2.76262	2.36487	3.29463	1.10237	0.513297	1.99578	1.72553
ATTCCGATAACGAACGAGACTC	18S-rRNA	rRNA	2.68192e-05	4.4347	17.432	2.62605	1.07144	3.54471	2.27762	3.11977	22.18	14.0913	1.75016	3.59986	22.8126	22.6132	0.751473	6.90192	3.16576	36.5101	21.2722	43.5414	97.0579	160.395	57.1043	69.2654	17.1115
TCGTAGTTGAACTTGTGCT	18S-rRNA	rRNA	2.68491e-05	3.27366	15.6996	2.46192	5.57147	10.9295	5.53136	9.23932	10.9316	13.0278	4.81294	3.44987	43.8969	36.1082	3.60707	27.7682	10.736	62.2331	19.3384	33.2473	55.4744	62.3941	41.8337	40.3853	35.5172
TTTTTGATCCTTCGATGTCGGCTCTTCC	28S-rRNA	rRNA	2.68491e-05	3.96025	4.76402	6.07274	6.42862	10.6341	4.22986	3.59974	6.33713	8.6409	7.65695	1.19995	6.56725	12.2792	2.8556	9.63059	5.78095	9.45943	12.9843	48.5494	68.2967	87.3077	15.0139	105.894	2.44451
GTACATGAGGACTGATAA	NO_Annotation	NO_Annotation	2.68491e-05	-3.32774	5.52193	54.8188	38.1431	40.1734	37.5807	14.9989	6.49556	9.30558	63.0057	77.0971	8.81394	37.8102	76.4999	68.8587	66.3432	13.7743	4.97272	4.59063	5.52073	0.551185	1.02659	3.52197	2.87589
TACATGAGGACTTCTCG	NO_Annotation	NO_Annotation	2.68491e-05	-2.81885	7.57913	30.8561	16.5001	22.5975	18.2209	8.03941	3.80228	4.65279	29.5339	36.8986	5.01185	19.8169	45.2387	34.0281	49.9639	10.6211	3.31515	2.22576	0.801396	0.992133	1.53989	1.76099	1.86933
ATGACGCTACGTCCGTTGGATT	28S-rRNA	rRNA	2.69628e-05	3.89967	27.3931	20.1057	30.2145	9.15716	10.412	4.31968	19.962	21.137	5.46925	10.6496	41.823	104.92	5.11001	35.3122	17.2052	102.062	37.0191	151.908	422.425	322.884	82.8975	215.192	28.1837
TACATGAGGACACTGAC	piRNA	piRNA	2.69776e-05	-3.56386	2.70683	49.8949	21.0002	30.7208	27.4941	10.7992	5.22814	7.97621	50.3171	59.9977	7.08572	29.0568	54.4066	48.6345	55.3319	15.5998	3.86767	3.75597	1.15757	0.992133	0.384973	2.23058	1.43794
ATTGGCTCTGAAGATTGAGAT	28S-rRNA	rRNA	2.69953e-05	4.05427	13.6424	1.1489	4.92861	2.21544	1.78956	4.0797	15.6844	12.629	1.31262	1.49994	31.6265	21.519	0.150295	5.13631	2.33991	31.8633	8.28787	11.407	25.3775	71.8745	73.5298	15.7315	35.5172
GCGATCCACTGAAGCTTATCCTTTG	28S-rRNA	rRNA	2.69987e-05	3.52591	2.70683	0.41032	0.857149	4.28319	0.813435	1.43989	4.75285	4.91867	4.15663	0.149994	7.25854	23.9505	1.65324	2.24714	0.412925	35.5143	7.45908	16.8323	21.7267	14.1103	8.4694	19.8404	3.59486
CTTATGGGACATGTGCTTTTATTA	18S-rRNA	rRNA	2.71085e-05	4.19367	35.0805	20.5981	9.42864	28.8008	7.97166	17.3987	44.2015	36.6906	8.31326	7.9497	90.9046	166.924	5.5609	31.7809	14.3147	206.448	88.9564	263.335	376.834	356.506	100.991	413.714	25.5954
AACGGGCTTGGAATAATTAGC	28S-rRNA	rRNA	2.71085e-05	3.97339	6.71294	0.984768	1.50001	2.36314	1.3015	0.719947	5.70342	3.72223	0.43754	0.899966	5.01185	1.45892	0.300589	3.37071	0.688208	2.48932	5.38711	9.59859	25.3775	55.339	22.97	8.10053	8.62767
GTACATGAGGACTGCACG	NO_Annotation	NO_Annotation	2.71375e-05	-3.32541	6.49639	46.3662	23.143	29.8346	24.5657	11.3992	4.27757	5.71629	45.5041	60.1477	10.5422	26.5036	55.609	53.4498	67.7196	11.2849	4.97272	3.89508	4.89742	0.220474	1.53989	1.76099	2.5883
GTACATGAGGACTCGGAA	NO_Annotation	NO_Annotation	2.71554e-05	-3.48348	3.03165	34.631	21.4287	26.4376	31.724	7.55944	5.06971	4.51986	33.9093	43.6483	4.83903	21.0327	34.1169	37.2383	36.0621	9.12752	5.52524	2.36487	4.27411	0.330711	0.384973	1.87838	2.15692
TACATGAGGACTGCGCC	NO_Annotation	NO_Annotation	2.72517e-05	-3.09935	6.38812	45.5455	22.2859	27.6192	28.6329	12.5991	5.86185	10.502	53.3799	57.4478	9.33241	27.9626	64.0255	59.2281	62.6269	14.1062	6.49216	5.14707	4.80838	0.771659	1.53989	2.93498	1.72553
CAATGAGGGACCAGTACATGAGGACTCCGAC	NO_Annotation	NO_Annotation	2.72517e-05	-3.50043	2.38201	38.488	24.8573	26.5853	17.4075	10.7992	3.01014	4.25398	48.7857	37.9486	4.49338	27.7194	49.4469	48.795	41.843	8.62965	2.62449	2.7822	1.95897	0.440948	0.513297	1.87838	1.58174
GTACATGAGGACTGAATG	NO_Annotation	NO_Annotation	2.72753e-05	-3.35309	2.16546	16.4128	11.5715	12.1111	15.2926	5.03963	1.58428	3.85517	17.0641	26.399	3.80209	12.0361	23.7465	24.7185	21.0592	4.31483	2.34823	1.66932	3.0275	0.220474	0.256648	1.17399	0.862767
CAATGAGGGACAGTACATGAGGACTCGTAA	NO_Annotation	NO_Annotation	2.73253e-05	-3.72533	1.6241	29.1327	12.4287	24.0745	14.1538	8.75936	2.85171	4.65279	30.8466	22.9491	2.76516	17.6286	39.9783	37.8803	24.7755	3.98292	2.34823	2.50398	0.801396	0.110237	0.513297	0.939192	1.29415
AGCGTTGGATTGTTCACCT	28S-rRNA	rRNA	2.73336e-05	3.25519	0.757913	0.246192	0.214287	0.590785	0.813435	0.359974	1.74271	1.0635	0.65631	0.149994	0.864112	0.972611	0.601178	1.28408	1.23877	1.16168	2.07197	1.53021	5.16455	4.07877	2.56648	3.40457	0.862767
CTTATGGGACATGTGCT	18S-rRNA	rRNA	2.73473e-05	4.38438	38.437	21.829	8.57149	14.4742	5.53136	10.6792	22.18	23.264	25.3773	27.149	65.3269	198.777	9.31826	67.8956	26.1519	100.901	77.2153	292.27	706.653	432.901	84.9506	390.352	34.3669
CGCTAAGGAGTGTGTAAC	28S-rRNA	rRNA	2.73473e-05	2.78889	6.82121	6.48306	7.28577	6.05554	4.06718	6.35953	18.0608	10.2361	2.62524	1.49994	10.8878	21.6406	0.751473	5.45733	4.12925	38.9994	14.5038	10.4332	23.9528	32.079	30.0279	17.3751	14.2357
ATAACTGTGGTAATTCTAGAGCTAATACA	18S-rRNA	rRNA	2.73473e-05	4.40258	2.27374	0.492384	0.857149	0.590785	0.162687	1.3199	1.74271	1.72818	1.96893	0.149994	4.14774	0.607882	1.05206	0.963059	0.275283	0.663819	2.62449	19.0581	10.4181	5.62209	1.53989	41.6767	2.44451
AAGGATTGGCTCTGAAGATTGAG	28S-rRNA	rRNA	2.74548e-05	4.02807	18.5147	4.1032	3.21431	7.08942	3.25374	3.35975	12.0406	8.37503	6.12556	3.74986	26.9603	25.7742	2.10412	54.0918	16.9299	22.5699	9.80731	26.4309	64.735	167.56	48.7632	38.9765	27.8961
CAATGAGGGACAGTACATGAGGACTTAGAC	NO_Annotation	NO_Annotation	2.74548e-05	-3.17943	2.59856	17.1514	12.4287	16.9851	10.7373	5.87957	2.53485	3.72223	30.409	24.4491	5.18467	18.8443	26.9027	29.0523	27.9412	4.14887	1.38131	0.27822	0.356176	0.771659	0.256648	0.939192	0.862767
TACATGAGGACTTCACC	NO_Annotation	NO_Annotation	2.76459e-05	-3.90892	2.38201	28.3121	10.5001	18.9051	17.0821	9.35931	3.48542	3.05755	34.7844	38.6985	6.56725	16.5344	32.3133	28.8918	33.9975	8.79561	0.966918	0.83466	1.15757	0.220474	0.128324	0.234798	1.86933
CAATGAGGGACAGTACATGAGGACTCCGCA	NO_Annotation	NO_Annotation	2.76459e-05	-3.99743	0.541366	13.7868	8.3572	12.5542	11.5508	4.19969	0.95057	0.930558	19.6893	11.9995	1.5554	7.41616	19.0874	22.7924	17.3428	3.81696	1.7957	1.53021	0.534264	0.110237	0.128324	0.352197	0.718972
CAATGAGGGACAGTACATGAGGACTTAACT	NO_Annotation	NO_Annotation	2.76659e-05	-3.62954	1.29928	17.4796	8.78578	12.4065	10.0866	4.31968	0.475285	1.99405	29.0964	12.8995	5.87596	12.1576	22.6945	17.4956	15.6911	4.31483	0.690655	1.11288	0.089044	0.220474	0.641621	0.234798	0.718972
AAGAGGTGTAGAATAAGT	28S-rRNA	rRNA	2.77243e-05	2.68914	5.73848	11.4069	5.57147	7.38481	8.13435	5.3996	14.417	10.502	5.25048	1.64994	36.2927	13.7381	2.40471	11.2357	4.81745	22.072	13.9512	10.4332	47.5495	33.7325	23.9966	21.2492	33.2165
AGGGACAGTACATGAGGACTCTTTC	NO_Annotation	NO_Annotation	2.7754e-05	-3.31672	5.63021	41.6065	29.7859	31.607	25.8672	10.9192	4.91128	5.71629	45.9417	56.9978	6.04879	22.2485	49.5972	51.6842	44.7335	12.6126	2.48636	2.92131	1.69184	0.220474	1.02659	2.23058	2.73209
CGACTGTCTAATTAAAA	28S-rRNA	rRNA	2.78273e-05	3.37386	7.47085	2.29779	7.07148	2.51083	3.7418	2.27983	6.17871	7.04566	0.65631	3.14988	11.7519	12.6439	3.60707	11.3962	7.43264	15.4338	10.7742	34.4993	67.6734	45.3074	11.1642	40.3853	9.92182
ATGAACCTGAATATCCGTTATGG	28S-rRNA	rRNA	2.78778e-05	4.12605	8.33704	0.492384	2.78573	9.89564	0.650748	4.0797	14.417	12.7619	0.43754	0.299989	10.3693	5.10621	0.300589	4.65478	2.47755	8.4637	36.1903	36.725	69.0091	63.0556	45.2985	53.534	10.3532
AGATGGGCTAGAAGAGCATGAC	28S-rRNA	rRNA	2.78841e-05	4.21178	14.4003	10.9966	1.28572	5.90785	3.7418	9.35931	64.4803	21.8017	13.7825	6.74974	43.3784	62.3687	4.05795	11.5567	2.61519	149.359	23.4823	57.8697	132.943	123.796	113.182	97.7934	8.62767
ATGGGACATGTGCTTTTATTAGG	18S-rRNA	rRNA	2.79689e-05	3.6736	5.95503	1.47715	0.214287	4.57858	1.95224	1.91986	5.86185	5.71629	3.28155	1.19995	15.554	4.6199	1.35265	14.2854	5.36802	5.64246	8.56413	18.0843	41.5835	34.0632	12.1908	25.3582	15.6736
TACATGAGGACTCGAGC	NO_Annotation	NO_Annotation	2.8204e-05	-3.47601	2.49028	30.5278	17.7858	20.5298	15.2926	6.71951	4.27757	4.65279	31.9404	30.1489	5.18467	16.656	31.5619	27.2867	35.7868	8.4637	1.7957	1.25199	2.49323	0.220474	0.513297	1.29139	1.58174
AGGAGTGGAGCCTGCGGCTTA	18S-rRNA	rRNA	2.82812e-05	4.19339	39.0866	13.3764	11.3572	11.3726	7.15823	12.1191	22.4968	27.1191	8.53203	5.09981	26.7875	44.7401	6.01178	17.4956	15.9664	50.9481	62.0209	150.934	299.544	393.987	124.603	184.903	29.1903
CAGTACATGAGGACTCTACG	NO_Annotation	NO_Annotation	2.84607e-05	-3.00952	3.03165	20.1057	13.7144	20.9729	14.1538	5.99956	3.48542	2.79168	24.2835	35.8486	3.45645	13.8597	25.3998	22.6319	28.2165	9.79134	1.65757	1.53021	0.267132	0.661422	0.89827	1.29139	1.00656
CCGAAACAGTTCTGACGTGCAA	28S-rRNA	rRNA	2.85135e-05	3.44584	5.63021	1.1489	0.642862	2.06775	1.3015	1.3199	5.22814	3.05755	2.40647	0.299989	6.74007	0.486305	0.450884	6.5809	1.51406	4.97864	6.07777	8.20749	9.70579	19.071	13.3457	11.0355	17.1115
ACCAGTACATGAGGACTCTTAC	NO_Annotation	NO_Annotation	2.87381e-05	-3.52571	3.13992	39.719	20.3573	30.13	24.4031	11.3992	2.85171	2.79168	39.1598	55.9479	6.39443	27.5978	45.5392	38.3618	46.7981	11.9487	3.31515	3.61686	4.00698	0.330711	0.384973	1.99578	2.01312
ACGACTTTTGTAACAGG	28S-rRNA	rRNA	2.87777e-05	2.73394	2.16546	0.574448	2.78573	2.21544	1.13881	1.19991	2.05957	3.32342	0.21877	2.09992	3.97492	1.21576	0.901767	4.81529	4.40453	1.65955	3.72954	6.9555	11.0415	5.84256	3.7214	7.86573	8.19628
GGGGAATCCGACTGTCTAATTAAAAC	28S-rRNA	rRNA	2.88924e-05	4.2233	7.14603	0.574448	2.57145	1.62466	0.325374	0.839938	4.43599	5.84922	1.31262	2.39991	11.7519	3.76887	0.450884	7.86498	2.61519	4.14887	5.52524	19.0581	64.1117	55.6697	16.1689	34.1631	7.33352
GACGTGCAAATCGATTGTCAGAATT	28S-rRNA	rRNA	2.88924e-05	3.86038	18.5147	2.21573	6.21433	7.08942	3.25374	4.55966	13.308	9.57146	1.09385	1.64994	24.1951	10.5771	0.901767	16.693	6.05623	15.5998	21.6866	32.6908	80.4067	130.3	58.3875	28.8802	37.099
AGAACTGGCGCTGTGGGATGAACC	28S-rRNA	rRNA	2.88924e-05	4.46764	11.2604	0.492384	1.07144	2.65853	2.92837	2.27983	7.12928	7.84328	2.62524	0.149994	6.9129	0.729458	0.450884	4.49427	2.47755	5.1446	12.2937	27.2656	84.1466	114.206	34.3909	44.4942	7.62111
CAATGAGGGACAGTACATGAGGACAGAACT	NO_Annotation	NO_Annotation	2.89036e-05	-3.60397	5.30539	53.5057	28.2859	44.7519	25.8672	12.4791	4.59442	6.91272	63.8808	41.2484	16.9366	33.0688	61.0196	64.0434	56.2954	10.7871	3.59141	2.50398	1.69184	0.551185	0.256648	1.64359	3.59486
GACCAGTACATGAGGACTCTAAT	NO_Annotation	NO_Annotation	2.89036e-05	-3.31105	2.8151	19.4492	13.5001	18.3143	15.4553	8.27939	1.74271	4.51986	21.4395	29.6989	4.83903	12.4008	35.3192	31.6204	32.3458	9.62538	2.48636	1.25199	0.801396	0.661422	0.128324	0.704394	1.58174
AGGGACAGTACATGAGGACTCTTTG	NO_Annotation	NO_Annotation	2.89272e-05	-3.31464	3.35647	25.8502	16.0715	22.7452	17.2448	8.1594	1.90114	6.51391	27.565	38.2485	6.39443	20.5464	34.8683	35.4727	31.107	7.46797	3.45328	3.19953	1.95897	1.10237	0.128324	1.17399	1.29415
TTCTGCCCAGTGCTCTGAATGTCAAAGTGA	28S-rRNA	rRNA	2.92571e-05	3.4589	2.27374	0.082064	2.35716	0.738481	0.813435	2.03985	3.16857	3.45636	2.40647	0.599977	5.3575	0.972611	1.35265	1.12357	0.412925	2.48932	3.45328	8.06838	6.94543	9.25991	5.90292	10.9181	4.17004
GATAGTTTAGTTACGTAGCCAATTGTGGAACTTT	28S-rRNA	rRNA	2.93062e-05	3.60028	1.51583	1.64128	0.642862	2.21544	1.3015	12.3591	35.3295	5.84922	3.28155	0.149994	5.87596	7.05143	0.300589	7.70447	0.275283	1.32764	5.24898	11.6852	3.0275	4.18901	5.26129	32.0499	2.01312
GAAACTGCTTAGAGGTTAAGCCCGATGAAC	28S-rRNA	rRNA	2.94604e-05	4.27082	4.98057	0.574448	0.642862	1.32927	0.162687	0.719947	5.86185	5.31748	0.87508	0.299989	2.93798	1.94522	0.751473	7.86498	0.963491	3.65101	7.59721	14.8848	22.35	34.7247	20.1469	18.3142	3.73866
GAACTGGCACGGACTTGGGGA	28S-rRNA	rRNA	2.94604e-05	3.51778	3.35647	1.55922	2.14287	1.03387	0.813435	2.63981	18.2193	5.18454	6.5631	0.149994	23.331	29.2999	1.80353	3.2102	1.37642	59.7437	2.2101	2.08665	5.07551	5.62209	31.1828	5.40036	7.47731
CAGTACATGAGGACTTTAAC	NO_Annotation	NO_Annotation	2.94604e-05	-3.35555	4.00611	30.774	26.7859	26.2899	23.5896	10.4392	5.38656	7.44447	37.6284	44.2483	1.5554	27.9626	50.6493	44.4612	43.6324	11.6168	4.97272	3.75597	6.85639	1.10237	0.384973	2.70018	0.431383
TACATGAGGACTCACAT	NO_Annotation	NO_Annotation	2.94604e-05	-3.51993	1.73237	16.7411	8.57149	6.64633	15.2926	2.7598	1.26743	2.12699	13.7825	16.1994	2.24669	10.0908	19.5383	21.0268	16.9299	3.65101	0.552524	0.55644	0.979484	0.330711	0.384973	0.352197	0.862767
CAATGAGGGACAGTACATGAGGACAAGTAG	NO_Annotation	NO_Annotation	2.94604e-05	-3.31777	2.59856	14.115	6.21433	10.4864	8.13435	3.47974	0.792142	2.25993	16.189	14.2495	2.59234	10.8203	14.278	16.693	13.9018	1.65955	2.48636	0.27822	0.267132	0.220474	0.384973	0.469596	0.862767
ATGTCGGCTCTTCCTATCATTGTGAAGCAA	28S-rRNA	rRNA	2.94615e-05	3.34968	4.00611	2.37986	1.07144	2.95392	1.13881	1.07992	4.11914	3.45636	0.87508	2.24991	10.0237	3.16099	0.300589	13.3223	5.91859	4.48078	3.03888	12.9372	15.0484	25.2443	9.23935	15.7315	5.32039
CCAGTACATGAGGACGTAGAC	NO_Annotation	NO_Annotation	2.95998e-05	-3.50374	2.05719	10.3401	8.14292	4.87397	7.15823	2.15984	1.58428	2.39286	14.0013	16.7994	1.20976	6.92985	13.5265	10.9147	13.9018	1.99146	1.10505	0.97377	0.356176	0.440948	0.384973	0.117399	0.287589
CAATAACAGGTCTGTGATGC	18S-rRNA	rRNA	2.96416e-05	3.54344	20.7885	4.02114	7.92863	7.97559	5.20598	14.8789	19.6451	17.4147	1.53139	1.34995	39.2307	11.6713	0.751473	3.2102	6.19387	18.255	35.3616	65.6599	93.14	107.922	56.4627	62.9259	27.6085
CAATGAGGGACCAGTACATGAGGACTCGTAT	NO_Annotation	NO_Annotation	2.97004e-05	-3.34131	2.70683	27.7376	15.0001	15.9512	12.5269	8.27939	1.109	3.5893	34.5656	17.3993	4.66621	16.2912	37.1227	41.0905	18.5816	2.98719	2.62449	1.11288	0.267132	0.551185	0.513297	0.704394	1.58174
CGAAACAGTTCTGACGTG	28S-rRNA	rRNA	2.98578e-05	2.83014	6.0633	3.28256	1.92859	6.64633	4.71792	1.07992	4.75285	6.24804	2.40647	8.39968	17.1094	9.60453	4.50884	43.1771	7.84557	5.97437	9.11665	17.1105	30.453	24.4726	12.1908	20.31	16.105
TTGATTAAATGGAACGTG	28S-rRNA	rRNA	2.99778e-05	3.09661	11.0439	4.51352	5.1429	10.191	5.36867	3.83972	5.86185	7.71034	7.43818	9.89962	14.3443	6.07882	3.90766	40.93	22.8485	8.62965	14.78	29.6304	69.2762	61.402	23.355	33.6935	19.1247
GGGATTGTGAACTGAAACTGTTCAC	18S-rRNA	rRNA	2.99778e-05	3.67945	6.27985	0.41032	3.85717	3.39701	1.46418	2.39982	5.54499	4.51986	0.43754	0.749972	15.3812	1.82365	1.05206	8.34651	3.9916	3.65101	8.14973	9.04215	21.6377	43.7641	18.607	10.9181	13.0853
TACGTGAAACTGCTTAGAGGTTAAGCCCGATGAAC	28S-rRNA	rRNA	2.99778e-05	4.23437	1.51583	0.738576	0.214287	0.295392	0.162687	1.3199	4.59442	1.32937	1.96893	0.449983	1.38258	2.18837	1.20236	36.1147	1.51406	0.497864	2.62449	10.4332	4.80838	7.49612	2.18151	20.5448	0.862767
GTACATGAGGACTGATTC	NO_Annotation	NO_Annotation	2.99778e-05	-3.09027	6.49639	53.834	31.2859	37.0717	30.9105	15.9588	5.38656	9.57146	67.1624	81.8969	10.1965	34.8924	67.9331	57.4625	67.3067	20.2465	6.90655	5.5644	3.82889	1.21261	2.30984	1.40879	3.45107
TACATGAGGACTGATAA	NO_Annotation	NO_Annotation	3.02131e-05	-3.13047	9.09495	68.2773	48.6432	45.7858	42.2986	17.5187	9.18885	11.0338	66.0685	85.1968	16.591	36.7161	90.4773	96.1454	71.023	23.3996	9.39291	5.28618	5.8769	0.771659	2.69481	4.57856	3.01968
CCGACGACAGATCTTTCAAATG	18S-rRNA	rRNA	3.03673e-05	3.48179	12.0183	1.39509	4.92861	3.54471	3.25374	2.39982	5.38656	5.0516	2.84401	1.49994	26.269	0.607882	0.751473	23.5949	9.08434	6.9701	8.0116	22.2576	57.4334	54.5673	21.8151	31.4629	27.4647
CTTAGATCGTTAACAGTTACTTGGATAACT	18S-rRNA	rRNA	3.04093e-05	3.16428	6.82121	3.44669	3.4286	6.05554	1.13881	1.79987	13.4664	7.31153	8.09449	1.04996	25.0593	32.3393	1.05206	23.4344	6.19387	21.5741	11.7411	20.5883	30.5421	21.4962	15.6556	40.1505	13.3729
AGGGACAGTACATGAGGACTCGAGC	NO_Annotation	NO_Annotation	3.04173e-05	-3.62433	1.19101	9.76562	6.42862	8.86177	5.53136	3.59974	1.58428	1.99405	10.2822	14.5494	0.69129	5.71409	12.775	11.5567	11.4242	4.81269	0.414393	1.80843	0.267132	0.220474	0.256648	0.352197	0.287589
ACCTTATGGGACATGTGCTTTTATTA	18S-rRNA	rRNA	3.05052e-05	3.24393	7.36258	6.40099	3.64288	10.0433	6.34479	7.67944	14.5754	17.5477	6.5631	1.64994	27.9972	56.8977	1.65324	23.916	11.8372	61.5692	27.6262	66.4946	69.1872	33.0711	14.7573	88.9885	12.9415
ATCCGGGTTGAAGACATTGTCA	piRNA	piRNA	3.05052e-05	4.22792	1.40755	4.18527	1.7143	1.77235	1.78956	1.79987	7.60456	4.12104	1.53139	1.34995	21.9484	83.7661	1.95383	7.86498	2.20226	133.594	17.8189	7.51194	22.7953	9.14967	77.3795	4.81336	1.86933
CTTAAAACAGCAGGACGGT	28S-rRNA	rRNA	3.06007e-05	3.21681	10.1777	9.84768	2.57145	7.6802	5.85673	3.95971	16.0013	10.7679	4.81294	9.74963	36.6384	162.669	6.46266	42.3746	11.9748	114.343	19.0621	36.8641	104.181	61.5122	35.5458	41.5593	20.994
ACCAGTACATGAGGACTAACTC	NO_Annotation	NO_Annotation	3.06794e-05	-3.05191	2.16546	13.0482	11.5715	12.2588	9.76122	3.83972	1.42586	1.46231	20.1268	25.949	2.07387	13.1302	19.8389	19.7427	15.9664	4.31483	0.414393	0.55644	1.78088	0.440948	0.641621	0.586995	0.862767
TTATAACTACTGTAATTTCATAAATT	piRNA	piRNA	3.0838e-05	-3.38568	1.94892	3.44669	7.92863	8.56638	7.64629	2.03985	2.85171	1.72818	3.28155	0.899966	0.864112	0.364729	0.601178	2.56816	1.10113	0.497864	0.276262	0.41733	0.178088	0.110237	0.128324	0.234798	0.718972
GAAGATTGAGATAGTCGGGCTTG	28S-rRNA	rRNA	3.084e-05	4.03284	7.25431	0.656512	1.07144	3.24932	0.976122	1.79987	9.98099	7.04566	0.65631	0.749972	4.49338	3.40414	0.150295	0.963059	0.137642	7.96583	5.66337	10.0159	33.9258	42.2208	37.4707	20.897	5.32039
GAGGTGAAATTCTTGGACCGTCGTAAGACT	18S-rRNA	rRNA	3.08526e-05	3.43436	5.08884	2.79018	1.7143	3.8401	0.650748	2.39982	13.4664	3.85517	4.3754	1.79993	15.3812	22.0053	1.65324	4.81529	1.78934	15.4338	8.14973	11.1288	13.5347	20.2836	28.2313	19.3708	5.75178
GTACATGAGGACTGCCTC	NO_Annotation	NO_Annotation	3.1103e-05	-3.0667	5.41366	33.5642	19.9287	17.1328	20.8239	8.1594	3.96071	5.31748	39.1598	33.1487	9.85088	25.2879	40.7298	36.1147	39.5031	7.30201	3.03888	2.22576	3.82889	1.10237	0.513297	1.76099	1.86933
CGGGTAAACCGCTGAACCACTTTC	18S-rRNA	rRNA	3.12425e-05	3.76153	6.92949	0.492384	0.857149	1.77235	2.27762	1.55989	8.55513	7.71034	2.40647	0.449983	9.85088	0.972611	0.450884	4.01275	3.3034	4.31483	7.59721	15.7194	40.426	33.4018	18.4787	20.31	11.5036
GTACATGAGGACTTGTTT	NO_Annotation	NO_Annotation	3.12425e-05	-3.19153	3.89784	40.0472	23.7859	22.3021	23.5896	8.75936	3.16857	7.04566	46.8168	38.8485	3.45645	18.8443	45.5392	47.0294	44.0453	8.4637	3.45328	1.80843	2.76036	1.43308	0.641621	1.40879	2.01312
TACATGAGGACGTATAC	NO_Annotation	NO_Annotation	3.14096e-05	-3.74613	2.59856	32.4153	15.643	20.3821	19.8478	7.31946	2.85171	3.32342	30.6278	52.348	6.56725	14.7107	32.4636	31.9415	41.2925	8.96156	0.966918	2.50398	1.24662	0.110237	0.256648	0.704394	2.15692
CCGGACGTGATCACTGTGACGCT	18S-rRNA	rRNA	3.14318e-05	4.08335	3.78956	1.1489	0.857149	1.03387	0.488061	1.07992	2.05957	1.32937	3.93786	0.899966	14.3443	1.21576	1.95383	12.6803	5.91859	0.995729	2.2101	0.83466	7.12352	29.4333	13.859	1.05659	17.6867
CAGTACATGAGGACTCTGTC	NO_Annotation	NO_Annotation	3.14318e-05	-3.03613	6.60467	66.4719	43.9289	47.8536	38.5568	14.9989	5.38656	11.4326	80.9449	95.5464	11.0606	40.7281	75.8987	66.7721	84.5119	27.2166	5.80151	7.23372	7.12352	2.42521	2.05319	3.28717	3.01968
TACATGAGGACTTCACA	NO_Annotation	NO_Annotation	3.1447e-05	-3.85334	2.8151	28.9686	11.7858	13.145	16.106	5.51959	2.37643	4.12104	29.3152	34.3487	3.1108	17.1423	31.2613	28.2497	29.8682	6.9701	1.24318	1.11288	0.178088	0.220474	0.128324	0.234798	1.86933
AAACGACAATGGATGTGATGC	28S-rRNA	rRNA	3.15889e-05	2.91796	6.49639	3.2005	1.7143	6.94172	4.22986	4.91964	15.2091	8.77384	3.28155	3.14988	21.43	31.3667	1.65324	5.93886	5.36802	52.1098	8.14973	14.1892	13.4456	26.1262	19.8903	16.0837	15.2422
GTGCGTCATCGTGTGAAC	5.8S-rRNA	rRNA	3.17456e-05	3.14647	0.541366	1.31302	0.857149	1.77235	0.488061	1.55989	3.48542	2.39286	0.43754	0.749972	2.24669	2.0668	0.300589	3.04969	0.275283	5.1446	2.34823	1.53021	3.29463	5.73232	6.03124	1.05659	6.32696
GTGCTGATAGATTTATATGATTACA	28S-rRNA	rRNA	3.17456e-05	3.15324	7.14603	1.23096	1.92859	3.10162	5.0433	3.11977	6.02028	7.71034	1.09385	0.149994	17.4551	9.48296	1.65324	5.13631	1.51406	12.6126	11.3267	18.5016	33.1244	23.701	17.4521	23.832	12.2225
GTACATGAGGACTGGCCG	NO_Annotation	NO_Annotation	3.17456e-05	-2.91931	11.9101	67.3746	35.3574	50.5121	40.3464	16.3188	9.34727	14.0913	81.82	90.7466	10.5422	44.7401	65.5284	76.7237	82.4473	22.9018	7.04469	9.18126	7.47969	1.76379	2.18151	4.81336	3.59486
CTTAAAACAGCAGGACGGTG	28S-rRNA	rRNA	3.18622e-05	3.40479	8.77013	2.0516	1.50001	3.24932	2.44031	2.51981	6.33713	3.19049	2.1877	3.44987	12.616	21.6406	2.25442	15.4089	10.5984	18.255	15.4707	30.8824	55.6525	32.2994	22.3284	28.7628	12.6539
TCGTAGTTGAACTTGTGT	18S-rRNA	rRNA	3.18622e-05	3.69756	4.54748	1.39509	1.28572	0.590785	0.488061	0.599956	2.53485	1.46231	1.09385	0.449983	12.4432	7.17301	0.300589	6.5809	1.92698	6.9701	4.69646	5.28618	17.2745	21.2757	15.9122	5.86995	12.7977
CAATGAGGGACAGTACATGAGGACTCTTCC	NO_Annotation	NO_Annotation	3.18622e-05	-3.3188	8.66186	89.6139	48.6432	57.6015	41.8106	27.838	8.87199	12.4961	112.229	101.246	15.554	66.2591	117.23	112.036	108.462	18.421	8.56413	7.65105	4.4522	1.87403	0.89827	4.93076	3.59486
TACATGAGGACTAAAAT	NO_Annotation	NO_Annotation	3.18622e-05	-3.41263	2.38201	19.0389	11.7858	10.0433	8.94779	4.43967	1.74271	3.5893	18.5954	19.7992	1.20976	9.96926	19.9892	15.0879	19.2698	4.81269	2.07197	0.55644	0.534264	0.440948	0.128324	0.939192	0.718972
AAGACCAATCGAACCAT	28S-rRNA	rRNA	3.19163e-05	3.44545	5.63021	1.96954	1.07144	1.47696	1.3015	2.27983	7.12928	7.84328	1.75016	1.04996	7.08572	0.364729	0.450884	2.88918	0.137642	2.65528	21.4103	12.3808	14.247	25.9057	15.2706	9.74412	12.0787
CAATGAGGGACAGTACATGAGGACTCTCCT	NO_Annotation	NO_Annotation	3.19163e-05	-3.22306	4.76402	44.3966	25.2859	29.3915	25.3792	11.5192	4.11914	7.17859	57.3177	46.9482	9.85088	31.1235	59.3663	65.488	51.3403	11.9487	3.17701	2.64309	1.69184	0.771659	1.41157	0.939192	3.16348
CAATGTGATTTCTGCCCAGTGCTCTGA	28S-rRNA	rRNA	3.19747e-05	2.6678	2.16546	1.80541	1.7143	1.32927	1.78956	3.35975	8.07985	2.5258	3.71909	0.449983	7.08572	8.14562	0.300589	2.24714	2.75283	11.119	1.93384	4.45152	3.11654	5.0709	10.2659	5.51775	5.03281
CTTGATCTCGGTGTTCAGTACACA	28S-rRNA	rRNA	3.21629e-05	3.43023	8.66186	3.69288	5.1429	9.74795	2.11493	2.15984	7.2877	5.31748	2.62524	3.44987	11.9247	9.96926	2.10412	21.9898	14.1771	15.5998	11.0505	29.3522	59.2142	63.0556	18.992	47.3118	10.0656
GTACATGAGGACTCCACC	NO_Annotation	NO_Annotation	3.23475e-05	-3.87196	1.08273	18.5465	8.57149	7.5325	16.7568	2.99978	0.633713	2.25993	16.8453	23.5491	2.07387	8.63192	15.4803	15.8905	19.958	5.1446	1.65757	0.41733	0.623308	0.110237	0.128324	0.704394	0.718972
CCCAGCTCGGGGAGGTAGTGACGA	18S-rRNA	rRNA	3.24689e-05	3.43506	4.65575	1.64128	0.428575	2.36314	1.78956	1.43989	12.5158	5.71629	3.71909	0.749972	9.15959	5.22778	0.450884	6.5809	2.89047	15.1019	5.24898	9.32037	14.158	22.7088	17.3238	8.57013	8.19628
TACATGAGGACTCGGAC	NO_Annotation	NO_Annotation	3.24689e-05	-3.24496	11.1521	97.2459	61.5005	75.0297	65.4002	29.3978	11.7237	18.4782	114.854	142.795	24.0223	75.1342	123.993	118.135	140.394	33.6888	13.5368	6.53817	8.45918	2.42521	1.02659	5.75255	5.46419
CAATGAGGGACCAGTACATGAGGACTTTGAT	NO_Annotation	NO_Annotation	3.25047e-05	-3.14094	6.71294	54.4905	35.5717	38.5487	23.5896	18.3587	7.44613	10.2361	97.7902	41.2484	9.85088	39.5123	114.374	103.047	51.2027	4.97864	6.76842	5.42529	1.24662	0.881896	1.53989	3.75677	2.01312
TACATGAGGACTTTGAC	NO_Annotation	NO_Annotation	3.25232e-05	-3.25639	6.82121	87.8085	52.929	50.5121	44.9016	19.4386	8.55513	15.6866	84.664	107.396	7.08572	52.0347	102.651	95.9849	100.065	27.3825	15.4707	6.53817	4.54124	1.87403	1.66822	5.04816	2.87589
CGAAAGATGGTGAACTATACTTGATCAGGT	28S-rRNA	rRNA	3.26005e-05	3.0956	2.16546	1.39509	1.7143	0.443089	0.976122	1.19991	5.38656	3.98811	1.09385	0.599977	5.18467	1.58049	0.601178	6.09937	0.137642	1.99146	5.38711	3.06042	5.60977	10.1418	6.15956	6.92654	3.45107
AACTTTTGACAACGGATCTCTTGGCTC	piRNA	piRNA	3.27543e-05	3.70368	4.87229	0.902704	5.35718	2.06775	2.27762	10.5592	4.11914	9.17265	1.96893	0.599977	5.18467	0.729458	0.300589	0.481529	0.963491	1.32764	20.029	35.8904	32.323	26.6774	14.3723	46.8422	2.01312
GTACATGAGGACTCTTGA	NO_Annotation	NO_Annotation	3.27598e-05	-3.24686	4.33093	35.944	22.0716	31.7547	28.1449	8.63936	3.16857	4.51986	44.1915	40.3485	5.18467	22.8564	39.3772	46.8689	47.0734	9.29347	3.86767	4.31241	0.979484	0.440948	0.641621	2.58278	2.15692
TACATGAGGACTTAACG	piRNA	piRNA	3.28102e-05	-3.13063	3.57302	24.6192	11.7858	17.7235	12.8523	6.8395	1.90114	2.25993	34.1281	32.9987	3.80209	12.1576	32.4636	31.1389	25.1884	6.14033	1.93384	1.66932	0.89044	0.661422	0.513297	1.05659	1.43794
GTACATGAGGACAGTTAG	NO_Annotation	NO_Annotation	3.28102e-05	-3.76272	1.19101	11.8993	4.28575	8.56638	8.13435	2.7598	1.109	1.32937	12.4699	8.69967	1.38258	6.07882	12.3242	15.73	9.77255	3.48505	1.10505	0.13911	0.534264	0.110237	0.256648	0.352197	0.431383
TACATGAGGACTCTAGT	NO_Annotation	NO_Annotation	3.28965e-05	-3.33273	7.03776	52.9313	30.4288	33.527	33.3508	13.319	3.96071	6.24804	65.4122	58.6478	13.8258	29.2999	77.2514	70.6243	71.2983	13.4423	3.59141	3.89508	3.38367	0.661422	1.28324	0.821793	4.45763
GTACATGAGGACTCGATC	NO_Annotation	NO_Annotation	3.29112e-05	-3.3016	3.68129	40.8679	21.2144	24.6653	32.3747	9.4793	3.64385	5.31748	39.3786	55.9479	3.97492	21.8837	29.0068	37.0778	45.2841	11.4509	4.14393	2.92131	2.31514	1.43308	0.384973	1.64359	2.01312
CAGTACATGAGGACTCTCCC	NO_Annotation	NO_Annotation	3.2925e-05	-3.76869	2.27374	19.1209	8.57149	13.2927	11.5508	5.15962	0.95057	2.12699	21.6582	22.9491	5.01185	7.65931	20.7406	20.0637	33.8598	7.63392	1.10505	0.27822	0.712352	0.110237	0.256648	0.117399	1.43794
AAGACCGAAACAGTTCTGACGTGCA	28S-rRNA	rRNA	3.30147e-05	3.32184	6.60467	1.72334	3.85717	3.8401	2.60299	2.87979	7.2877	6.64685	1.53139	2.99989	25.2321	1.82365	1.50295	17.4956	4.54217	3.98292	4.14393	3.61686	20.6582	36.7089	16.9388	5.16556	24.5889
TGGGTCGATGAAGAACGCAGCAAACTGTG	5.8S-rRNA	rRNA	3.30147e-05	3.75447	6.49639	0.738576	0.428575	2.95392	2.60299	1.55989	4.27757	4.12104	0.43754	0.449983	4.32056	0.243153	1.65324	6.90192	1.23877	0.995729	4.97272	17.1105	24.6652	28.8821	21.6868	30.6411	6.90213
CGCTAAGGAGTGTGTAACAAC	28S-rRNA	rRNA	3.3092e-05	3.48131	7.57913	12.7199	2.35716	6.05554	6.99554	6.71951	31.5272	13.0278	3.71909	7.9497	41.823	86.8055	3.15619	7.22294	4.40453	172.925	27.4881	27.5438	47.5495	61.2918	81.9992	27.8236	15.8174
CAGTACATGAGGACCGTAGA	NO_Annotation	NO_Annotation	3.3092e-05	-3.14443	1.84064	10.9966	15.2144	9.60025	7.32092	4.19969	2.37643	3.5893	18.1579	20.8492	0.69129	7.78089	24.1974	20.5453	19.2698	6.47224	1.24318	2.7822	1.86992	0.551185	0.513297	0.586995	0.431383
GCTGCCATACTGCGATCCACTGAAGC	28S-rRNA	rRNA	3.31268e-05	3.06969	1.94892	1.96954	1.07144	1.32927	1.3015	1.19991	4.75285	1.99405	1.96893	0.599977	1.90105	2.30995	0.150295	1.92612	0.275283	5.80842	4.55833	7.92927	14.6923	9.14967	7.18616	11.9747	2.01312
GTACATGAGGACTCTCGA	NO_Annotation	NO_Annotation	3.31284e-05	-3.66921	0.866186	12.802	13.0715	11.5203	12.2015	3.47974	0.475285	1.86112	15.0951	16.3494	2.07387	10.2124	12.1739	13.3223	16.1041	4.81269	1.93384	0.13911	1.33566	0.110237	0.384973	0.234798	1.00656
TACATGAGGACTCGCTC	NO_Annotation	NO_Annotation	3.32e-05	-2.87954	3.35647	18.3003	13.7144	14.4742	15.7806	6.8395	2.85171	4.38692	29.5339	30.2988	1.72822	13.3734	26.3015	36.1147	33.5845	7.13606	2.07197	2.08665	2.49323	0.771659	0.769945	1.17399	1.15036
TACATGAGGACTCGCTT	NO_Annotation	NO_Annotation	3.32e-05	-3.67167	2.49028	24.1268	8.78578	13.588	10.9	5.27961	1.58428	1.72818	27.565	24.1491	4.66621	8.87507	25.7004	26.6446	23.3991	6.14033	1.10505	1.3911	1.24662	0.110237	0.384973	0.352197	1.43794
GGTTGAACTCTAGATAACATGCAGATC	18S-rRNA	rRNA	3.32311e-05	3.48426	7.14603	2.62605	1.50001	3.8401	0.813435	3.71973	13.7833	9.70439	5.03171	1.49994	17.6279	25.1663	1.35265	11.2357	3.3034	54.4332	9.25478	22.3967	37.1313	26.4569	23.0984	31.2281	9.63423
ATGGGACATGTGCTTTTATTA	18S-rRNA	rRNA	3.32311e-05	3.12241	8.66186	1.47715	6.85719	5.02167	2.76568	3.83972	9.34727	6.64685	0.87508	0.599977	16.591	6.44355	0.450884	15.0879	4.26689	14.604	9.39291	16.1368	27.0694	36.8192	15.2706	23.0102	21.4254
CCGGACGTGATCACTGTGACGCCTTGCGTGTTACGG	18S-rRNA	rRNA	3.32311e-05	3.27467	0.974459	1.39509	0.428575	1.77235	0.488061	1.67988	3.327	1.59524	4.81294	0.149994	3.45645	2.18837	1.65324	39.1644	2.89047	0.995729	2.76262	6.25995	2.58228	4.85043	3.7214	13.2661	1.72553
CTGACTTGATCTCGGTGTTCAGTACACA	28S-rRNA	rRNA	3.32622e-05	3.2969	5.41366	0.656512	1.7143	2.21544	2.11493	4.67966	6.81242	5.18454	0.43754	0.299989	10.1965	1.33734	1.50295	7.70447	2.75283	4.31483	4.42019	9.04215	11.3976	21.9372	13.474	9.50932	10.9284
TACATGAGGACGGAAAC	NO_Annotation	NO_Annotation	3.34264e-05	-3.34373	1.94892	8.78085	5.57147	8.12329	6.99554	1.43989	1.42586	0.797621	9.62588	12.8995	1.72822	5.95724	10.8212	9.63059	9.77255	1.8255	1.38131	0.97377	2.67132	0.330711	0.128324	0.586995	0.287589
GATGTCGGCTCTTCCTATCATTGTGAA	28S-rRNA	rRNA	3.34421e-05	3.27542	6.0633	5.49829	4.92861	7.38481	4.22986	2.99978	7.92142	4.91867	3.50032	7.19973	8.81394	27.5978	6.61296	24.3975	11.0113	18.421	7.73534	26.7091	49.3304	58.7563	19.7619	31.6977	5.75178
CTTAAAACAGCAGGACGGC	28S-rRNA	rRNA	3.34421e-05	3.39613	1.40755	1.06683	0.214287	0.295392	0.488061	0.359974	1.42586	1.72818	0.65631	0.299989	3.97492	8.7535	0.751473	4.49427	0.550566	7.13606	2.2101	1.66932	11.8428	6.39375	6.92951	2.58278	2.87589
GGGATAAGGATTGGCTCTGAAGATTGAGATA	28S-rRNA	rRNA	3.34819e-05	3.90516	4.54748	0.41032	4.28575	0.886177	0.976122	4.19969	12.6743	4.65279	10.501	1.04996	12.4432	52.2778	1.50295	12.3593	2.75283	21.5741	5.38711	21.9794	14.247	17.7482	14.7573	43.4376	2.87589
AGAGGTGTAGAATAAGT	28S-rRNA	rRNA	3.35045e-05	2.85887	6.71294	9.19117	6.21433	6.35094	5.36867	3.83972	6.81242	9.03971	7.65695	0.749972	21.43	3.03941	1.20236	8.186	3.9916	11.2849	11.7411	13.3546	39.2684	47.4019	17.8371	21.2492	23.2947
CAATGAGGGACAGTACATGAGGACTTGGAT	NO_Annotation	NO_Annotation	3.35054e-05	-3.36425	3.03165	30.4458	12.643	18.9051	20.3359	7.19947	2.05957	2.5258	40.6912	32.3988	3.80209	16.8991	41.4813	38.5224	30.1435	5.80842	2.2101	0.69555	0.44522	0.220474	0.769945	1.29139	1.58174
CAGTACATGAGGACTTCTCT	NO_Annotation	NO_Annotation	3.37276e-05	-2.96002	10.8273	64.6665	36.6431	35.8902	43.2747	14.3989	6.81242	8.50796	84.4452	70.0473	18.6648	41.8223	84.1649	72.2294	96.3491	22.4039	4.97272	3.33864	2.40419	1.65356	1.79654	2.93498	4.88901
ATTGGCTCTGAAGATTGAGA	28S-rRNA	rRNA	3.38296e-05	3.57585	13.9672	2.95431	2.78573	4.43089	5.36867	2.15984	5.86185	7.17859	1.53139	4.04985	27.8244	9.60453	0.601178	15.2484	6.05623	16.4295	6.63029	17.5279	30.364	81.5754	36.7007	23.7146	26.4582
CTTATGGGACATGTGCC	18S-rRNA	rRNA	3.38296e-05	4.07897	6.0633	2.46192	0.642862	1.03387	0.813435	0.599956	2.85171	2.79168	1.31262	2.09992	9.85088	13.8597	0.751473	6.90192	1.23877	9.29347	9.94544	25.8745	84.8589	49.9374	14.1157	28.2932	5.32039
GACGAAAAATAACAATACAGGACTC	18S-rRNA	rRNA	3.38296e-05	3.48683	5.08884	2.37986	1.07144	1.77235	1.78956	3.47974	9.03042	5.71629	1.75016	0.749972	9.15959	22.2485	1.05206	3.2102	1.23877	41.6547	6.90655	21.7012	32.5011	22.7088	13.3457	28.6454	3.88245
AGGGACCAGTACATGAGGACTCTACC	NO_Annotation	NO_Annotation	3.38913e-05	-3.53522	1.29928	24.6192	11.7858	18.0189	19.1971	7.07948	2.85171	3.19049	22.7521	41.9984	7.60419	18.8443	29.0068	33.7071	28.6294	8.13179	1.93384	2.92131	1.95897	0.330711	0.384973	1.17399	1.00656
CAATGAGGGACCAGTACATGAGGACAACTGT	NO_Annotation	NO_Annotation	3.39263e-05	-3.57248	1.6241	19.9416	9.85722	14.9173	10.7373	5.75958	2.218	0.930558	32.378	15.8994	2.93798	8.38877	30.0589	31.4599	15.6911	4.31483	1.93384	1.11288	0.44522	0.110237	0.384973	0.586995	1.15036
GTACATGAGGACGTGTGG	NO_Annotation	NO_Annotation	3.39263e-05	-3.51702	1.94892	16.1666	5.57147	9.89564	11.7135	3.35975	0.633713	0.930558	13.1262	15.2994	2.41951	8.99665	13.5265	11.0752	15.6911	4.31483	1.24318	0.55644	0.801396	0.440948	0.256648	0.234798	0.862767
TACATGAGGACTCTTTC	NO_Annotation	NO_Annotation	3.39625e-05	-3.67607	2.38201	38.9804	25.5002	23.4837	31.3986	13.439	1.90114	4.12104	45.5041	56.5479	4.49338	25.531	56.5107	54.7338	53.8178	15.7657	3.17701	2.50398	1.15757	0.551185	0.128324	1.05659	2.5883
GATGTCGGCTCTTCCTATCATTGTG	28S-rRNA	rRNA	3.40721e-05	3.64186	5.84675	3.85701	7.50006	3.24932	3.90449	2.7598	8.07985	7.84328	5.90679	7.04973	6.74007	44.4969	9.91944	22.1504	7.98321	21.906	8.0116	37.5597	79.2491	60.4099	13.9873	53.7688	2.87589
CCCAGTGCTCTGAATGTCAAAGTGA	28S-rRNA	rRNA	3.40721e-05	2.99579	9.74459	3.52875	6.64291	13.7357	6.67017	7.19947	8.87199	9.43852	2.84401	3.14988	21.9484	4.86305	4.20825	6.90192	10.4608	10.4552	14.78	31.0215	62.687	54.5673	23.2267	42.968	15.386
TCTCCGGACGTGATCACTGTGACGCCTTGCGTGTTAC	18S-rRNA	rRNA	3.40721e-05	4.5989	0.649639	3.52875	0.642862	1.92005	0.650748	2.03985	10.6147	1.0635	7.00064	0.749972	3.1108	24.0721	2.10412	23.5949	0.825849	3.3191	4.28206	33.1082	12.2881	5.51185	3.84973	83.8229	1.00656
ACCGGTGGAGTTCTTATATGTG	18S-rRNA	rRNA	3.40721e-05	4.11822	15.05	2.62605	2.14287	3.39701	1.46418	4.79965	15.0507	13.4266	4.59417	0.749972	18.492	21.519	1.95383	8.34651	7.01972	34.5186	26.7974	82.6313	124.394	68.7879	31.5678	121.391	14.2357
AAACGACAATGGATGTGATGT	28S-rRNA	rRNA	3.40721e-05	3.13412	2.70683	1.06683	1.07144	1.32927	1.13881	1.07992	3.01014	2.25993	0.65631	0.449983	11.7519	5.34936	0.150295	1.76561	0.550566	9.12752	1.65757	0.97377	2.40419	7.93706	10.7792	2.23058	9.77802
TTAAAACAGCAGGACGGTGATCATGGAA	28S-rRNA	rRNA	3.40721e-05	3.68204	2.38201	0.246192	0.428575	1.03387	0.650748	1.79987	6.02028	2.79168	1.53139	0.299989	9.15959	21.7622	0.150295	3.04969	0.963491	27.5485	3.03888	1.94754	4.89742	4.74019	17.3238	5.16556	2.73209
TACATGAGGACTGATTA	NO_Annotation	NO_Annotation	3.40721e-05	-3.15381	5.63021	55.8856	37.286	37.6625	35.4658	13.679	6.49556	7.84328	52.5048	75.1471	10.3693	34.2845	73.6443	73.5135	61.8011	14.77	5.24898	4.59063	2.40419	1.10237	1.15492	2.58278	3.88245
GTACATGAGGACTCTTAG	NO_Annotation	NO_Annotation	3.40721e-05	-3.45004	1.94892	15.6742	7.28577	10.0433	16.9194	5.75958	1.26743	1.32937	26.0336	30.7488	2.76516	9.2398	21.7927	19.1007	22.2979	2.48932	0.966918	1.80843	0.534264	0.330711	0.128324	0.939192	0.718972
GTACATGAGGACTTAGCG	NO_Annotation	NO_Annotation	3.40721e-05	-3.12724	2.59856	18.3003	10.9287	12.5542	12.0388	9.23932	0.95057	2.5258	23.8459	25.049	1.90105	14.1029	19.9892	20.7058	22.4356	4.81269	0.828787	1.3911	0.712352	0.551185	0.384973	0.939192	1.00656
GTACATGAGGACTCGTCA	NO_Annotation	NO_Annotation	3.41428e-05	-3.69372	1.19101	26.6708	14.7858	17.4281	19.6851	7.07948	1.74271	2.5258	32.5967	33.5987	5.53032	11.185	28.556	29.8548	28.3542	6.80415	1.38131	1.66932	0.979484	0.220474	0.641621	0.352197	1.58174
CAATGAGGGACCAGTACATGAGGACTCC	NO_Annotation	NO_Annotation	3.41995e-05	-3.24892	3.35647	39.6369	22.0716	28.6531	22.6135	8.27939	2.53485	5.58335	41.5663	32.3988	6.04879	21.7622	51.1001	48.6345	48.1745	10.6211	2.62449	2.22576	2.40419	0.661422	0.89827	1.40879	2.5883
CAGTACATGAGGACTTGCTC	NO_Annotation	NO_Annotation	3.42026e-05	-3.34901	2.70683	12.0634	5.35718	10.4864	6.34479	3.71973	0.633713	2.39286	12.4699	22.0492	1.20976	6.80828	14.8792	12.3593	16.7923	5.97437	0.690655	0.83466	0.089044	0.110237	0.513297	0.352197	0.718972
TACATGAGGACTTTGGC	NO_Annotation	NO_Annotation	3.4263e-05	-3.35698	1.19101	16.3307	11.3572	13.7357	14.8045	5.75958	1.58428	1.72818	23.4084	28.3489	2.59234	15.9265	22.2436	26.8051	24.0873	4.64674	1.24318	1.11288	0.534264	0.551185	0.384973	0.586995	0.862767
GGGATAAGGATTGGCTCTGAAGA	28S-rRNA	rRNA	3.43786e-05	4.40448	20.3554	1.39509	4.50003	2.80623	2.76568	3.35975	7.60456	9.30558	4.15663	3.29987	24.368	12.2792	0.300589	8.82804	5.78095	22.7358	15.6088	55.0875	131.34	177.151	42.0904	110.12	16.3926
GTACATGAGGACTGATTG	NO_Annotation	NO_Annotation	3.43786e-05	-3.25501	7.25431	63.5996	36.0003	45.6381	47.83	16.0788	7.60456	9.43852	64.0996	84.8968	7.25854	45.1048	86.4194	74.6371	83.8237	21.906	8.14973	6.12084	6.58925	1.87403	1.02659	5.04816	1.29415
GTACATGAGGACCCTGAC	NO_Annotation	NO_Annotation	3.43824e-05	-3.4492	3.13992	42.5912	18.4287	23.6314	29.4464	9.11933	3.64385	2.39286	40.0349	63.2976	6.9129	24.1937	36.6719	43.3376	51.2027	10.2892	1.65757	2.22576	1.06853	0.220474	1.28324	1.87838	1.58174
CTCCGGACGTGATCACTGTGACGCCTTGC	18S-rRNA	rRNA	3.43866e-05	3.56147	4.76402	1.88747	1.50001	3.6924	0.976122	1.19991	6.49556	3.72223	1.31262	1.34995	6.56725	4.1336	0.601178	5.61784	0.550566	8.4637	3.72954	4.45152	13.4456	33.6223	21.8151	5.63515	7.33352
GTGTGTAAGACAGATTGATAGCTC	18S-rRNA	rRNA	3.43866e-05	3.17542	4.98057	3.28256	1.7143	1.92005	3.90449	2.87979	17.744	6.1151	2.84401	0.299989	10.8878	8.7535	1.05206	4.17325	1.92698	17.4253	6.2159	12.659	27.9598	28.4411	15.5272	15.9663	6.32696
AGGGACCAGTACATGAGGACTCTTGT	NO_Annotation	NO_Annotation	3.43866e-05	-3.27056	5.84675	51.7003	24.0002	33.0839	24.8911	13.199	4.75285	7.5774	68.2562	56.0979	11.4063	27.1115	64.9272	61.6358	53.9555	11.119	4.0058	2.7822	3.11654	0.992133	0.641621	1.64359	3.45107
CAGTACATGAGGACTCGATC	NO_Annotation	NO_Annotation	3.44233e-05	-3.29692	1.73237	32.4974	29.1431	21.2682	19.1971	14.3989	3.01014	7.5774	39.3786	56.2479	3.28363	17.3854	35.6198	45.1033	38.402	12.6126	2.90075	2.50398	3.11654	1.10237	1.02659	1.17399	1.15036
GTACATGAGGACTCGACA	NO_Annotation	NO_Annotation	3.45273e-05	-3.62042	2.05719	19.3671	6.64291	10.191	16.2687	2.87979	1.90114	0.930558	18.5954	26.999	4.83903	7.17301	18.0353	23.1134	22.0226	4.48078	1.10505	1.94754	0.979484	0.220474	0.128324	0.586995	1.15036
GAGACATAAGAGGTGTAGAATAAGT	28S-rRNA	rRNA	3.4608e-05	3.28429	7.47085	0.574448	3.21431	2.65853	2.27762	2.03985	11.09	4.51986	1.96893	1.04996	30.4167	10.2124	0.300589	20.2242	2.89047	17.9231	7.18282	9.45948	26.0008	18.6301	18.222	18.1968	22.1443
CCCGATGAACCTGAATATCCGTTATGG	28S-rRNA	rRNA	3.4608e-05	3.87332	9.3115	1.72334	1.28572	2.95392	2.11493	3.11977	13.6248	8.24209	0.43754	0.449983	10.1965	1.94522	0.450884	9.14906	4.26689	2.98719	10.0836	20.1709	37.6656	62.0634	31.6961	23.9494	7.33352
CCGGTGGAGTTCTTATATGTGATTA	18S-rRNA	rRNA	3.46931e-05	2.95145	6.49639	4.51352	3.85717	4.13549	3.57911	5.03963	13.1496	10.7679	5.90679	1.49994	18.3192	25.2879	1.65324	5.77835	5.50566	33.8548	12.2937	23.5096	49.9537	18.2993	13.0891	43.4376	10.0656
GACGTGCAAATCGATTGTCAGAA	28S-rRNA	rRNA	3.48173e-05	2.99137	8.12049	3.03637	2.57145	5.31706	3.41643	4.43967	6.02028	7.31153	0.43754	2.6999	13.1345	4.37675	1.05206	7.22294	2.06462	8.96156	12.8462	13.2154	14.6032	29.4333	22.2001	15.2619	16.824
GCAAGGGAACGTGAGCT	28S-rRNA	rRNA	3.49375e-05	4.53678	21.5464	10.6683	3.4286	5.02167	3.09105	2.03985	28.5171	21.6687	10.7197	2.09992	9.50523	80.7267	2.25442	13.1618	13.3512	120.151	43.0969	114.905	447.268	265.781	97.2698	150.271	5.60798
ATCCTTCGATGTCGGCTCTTC	28S-rRNA	rRNA	3.49497e-05	3.56813	9.96114	7.46783	18.643	18.6097	8.7851	8.1594	6.65399	12.7619	11.376	3.44987	16.591	4.25517	3.60707	13.1618	16.2417	14.2721	23.8967	95.4294	229.377	105.497	20.7885	174.69	12.2225
TACATGAGGACTAATCG	NO_Annotation	NO_Annotation	3.52417e-05	-3.80517	1.6241	15.9204	7.71434	9.30486	9.76122	4.0797	0.633713	1.19643	12.0323	19.7992	2.41951	12.6439	21.0412	10.7542	21.6097	4.97864	0.828787	0.69555	0.534264	0.110237	0.128324	1.05659	0.143794
GTACATGAGGACTTGACA	NO_Annotation	NO_Annotation	3.53922e-05	-3.58715	2.27374	19.285	10.7144	12.7019	12.5269	3.83972	2.37643	2.25993	21.6582	19.7992	3.80209	13.1302	18.9371	20.3847	17.4805	4.14887	0.828787	1.11288	0.089044	0.110237	0.128324	0.586995	1.43794
CTTTTTGATCCTTCGATGTCGGCTCTTCCT	28S-rRNA	rRNA	3.54076e-05	3.70608	4.4392	5.08797	9.21435	9.00947	2.60299	2.7598	6.49556	6.38097	7.00064	1.19995	8.81394	14.4676	3.90766	15.2484	4.26689	6.47224	11.3267	54.8093	53.1593	38.2522	11.8058	118.69	4.60142
AATCCGACTGTCTAATTAAAACA	28S-rRNA	rRNA	3.55052e-05	3.7378	11.8018	9.02704	3.4286	4.87397	3.09105	2.15984	7.12928	8.10915	6.78187	6.44975	33.1819	10.9419	6.76325	43.4982	11.5619	13.6083	12.4318	27.5438	82.5438	122.143	28.2313	33.8109	20.275
TTTGCATACTTCCGTTCTCTTTTCGTG	piRNA	piRNA	3.56636e-05	-3.22934	2.27374	12.5558	10.2858	16.6897	9.59853	3.59974	3.327	4.25398	11.376	7.7997	3.97492	5.59251	10.5206	8.186	9.91019	5.31055	3.86767	4.72974	2.67132	0.110237	0.384973	1.05659	0.862767
GTACATGAGGACTTCACG	NO_Annotation	NO_Annotation	3.5682e-05	-4.00675	0.757913	8.53466	6.00004	5.76015	7.15823	2.39982	0.316857	0.797621	8.96957	12.5995	2.76516	3.64729	8.41649	6.90192	7.43264	0.829774	0.414393	0.55644	0.356176	0.110237	0.256648	0.117399	0.287589
GTACATGAGGACCTCTGT	NO_Annotation	NO_Annotation	3.57139e-05	-3.46607	1.6241	33.5642	16.0715	20.9729	24.0777	6.95949	4.11914	3.19049	39.5974	33.4487	4.32056	17.0207	43.2848	45.2638	36.8879	5.97437	3.17701	2.08665	3.38367	0.771659	0.769945	0.586995	1.72553
CAATGAGGGACAGTACATGAGGACTAGAAA	NO_Annotation	NO_Annotation	3.5719e-05	-4.12639	0.757913	10.8325	5.1429	7.8279	5.20598	1.91986	0.475285	1.0635	6.78187	7.9497	1.38258	6.80828	16.9833	20.8663	10.1855	1.32764	1.24318	0.41733	0.712352	0.110237	0.256648	0.117399	0.287589
GTACATGAGGACCTGGTC	NO_Annotation	NO_Annotation	3.58239e-05	-3.77617	1.29928	23.4703	14.5715	7.97559	13.6657	5.75958	1.90114	1.99405	21.4395	29.5489	2.93798	15.197	20.7406	21.3478	23.6743	4.31483	1.51944	1.94754	1.33566	0.110237	0.256648	0.586995	1.15036
ATGTCGGCTCTTCCTATCATTGTGAAGT	28S-rRNA	rRNA	3.59262e-05	3.35082	1.73237	0.656512	0.857149	0.886177	0.488061	0.479965	1.58428	1.32937	1.31262	0.149994	2.59234	0.607882	1.05206	1.92612	0.825849	0.829774	1.51944	3.06042	5.8769	10.0316	6.67286	2.34798	2.15692
CTAAGGAGTGTGTAACAAC	28S-rRNA	rRNA	3.59342e-05	3.09771	13.4259	10.3401	10.9287	14.9173	10.5747	7.91942	10.1394	11.4326	3.71909	5.39979	37.6753	19.5738	0.901767	12.1987	4.81745	30.8676	28.455	40.2028	74.7969	108.363	40.4221	50.4816	19.1247
GTACATGAGGACCGTCTG	NO_Annotation	NO_Annotation	3.59404e-05	-3.86637	0.541366	20.516	12.0001	14.4742	17.0821	6.95949	1.58428	1.99405	22.7521	30.1489	1.90105	16.1697	23.5962	26.9656	31.9328	7.46797	1.24318	1.53021	0.979484	0.110237	0.769945	0.352197	0.718972
GTACATGAGGACATCTGA	NO_Annotation	NO_Annotation	3.59434e-05	-3.13711	1.84064	17.972	19.0716	16.8374	14.8045	7.31946	2.37643	4.51986	24.5022	31.4988	4.32056	13.9813	23.5962	30.1758	28.6294	5.47651	2.34823	1.66932	1.51375	0.440948	0.641621	1.05659	1.29415
GTACATGAGGACAAACTC	NO_Annotation	NO_Annotation	3.59466e-05	-2.99599	2.92338	13.7047	12.0001	14.1788	14.1538	6.71951	2.53485	3.19049	21.0019	25.499	2.59234	11.0634	20.4401	22.9529	25.0508	10.6211	2.07197	1.53021	1.06853	0.330711	0.641621	0.586995	1.58174
ACCTTATGGGACATGTGCTTTTAT	18S-rRNA	rRNA	3.59538e-05	4.23567	45.9078	5.90861	19.9287	27.3238	11.8762	21.3584	28.5171	70.4566	7.65695	3.14988	45.4523	22.6132	3.00589	19.2612	15.5535	34.5186	184.405	478.399	689.289	278.348	79.8177	627.967	32.3538
GGGTCTGTAGCTCAGTTGGTTAGAGC	piRNA	piRNA	3.62208e-05	4.03413	7.25431	2.46192	3.85717	2.95392	3.09105	8.1594	6.17871	14.6231	0.87508	0.749972	6.04879	1.09419	1.35265	1.6051	2.33991	4.64674	35.2234	87.3611	108.634	45.4176	11.8058	97.676	1.72553
CAGTGCTCTGAATGTCAAAGT	28S-rRNA	rRNA	3.62994e-05	3.1783	18.5147	14.3612	8.78578	12.7019	8.7851	8.27939	19.1698	14.3572	8.7508	9.74963	52.3652	111.729	5.26031	31.6204	23.9496	113.181	27.4881	50.9142	127.689	115.418	63.1355	49.8946	33.9355
TCTCCGGACGTGATCACTGTGACGC	18S-rRNA	rRNA	3.63369e-05	3.64691	13.1011	2.0516	5.35718	4.13549	4.39255	3.47974	7.76299	5.84922	1.75016	2.39991	16.9366	0.972611	0.150295	9.30957	2.61519	5.64246	10.9124	22.6749	62.5089	93.5912	25.7932	30.1716	17.1115
TACATGAGGACTTACCC	NO_Annotation	NO_Annotation	3.65681e-05	-3.17927	2.8151	29.7072	17.5716	14.6219	17.8956	6.59951	1.42586	4.65279	30.409	38.5485	6.04879	18.2365	29.0068	37.3988	36.8879	9.45943	2.48636	0.83466	1.60279	0.661422	0.769945	1.52619	1.15036
CCGACGACAGATCTTTCAAATGT	18S-rRNA	rRNA	3.67061e-05	3.379	16.241	5.58035	3.85717	5.46476	4.88061	1.91986	8.87199	8.90677	3.93786	4.64982	41.1317	8.99665	1.95383	25.5211	15.6911	13.7743	10.6361	24.066	69.1872	76.0635	34.5192	29.115	46.0142
GTACATGAGGACGGTATG	NO_Annotation	NO_Annotation	3.67061e-05	-3.67759	1.40755	23.06	12.2144	16.0989	10.7373	4.19969	1.74271	1.72818	15.5327	25.349	4.83903	9.84769	19.9892	21.1873	18.031	2.82123	1.65757	1.11288	2.2261	0.330711	0.641621	0.117399	1.15036
ATGTCGGCTCTTCCTATCATTGTGAAGCA	28S-rRNA	rRNA	3.67372e-05	3.26474	4.87229	4.18527	4.92861	5.02167	2.60299	3.23976	7.44613	5.45041	1.53139	2.84989	15.8997	5.71409	2.7053	11.7172	5.50566	8.13179	6.90655	21.7012	32.1449	43.7641	11.6775	29.3498	4.74522
ACCTTATGGGACATGTGCTTTTAC	18S-rRNA	rRNA	3.71471e-05	3.67049	6.60467	0.656512	1.92859	1.47696	1.46418	0.959929	3.327	5.58335	1.09385	0.149994	6.22161	1.82365	0.300589	1.76561	0.688208	1.8255	16.852	21.9794	54.0497	26.2364	13.9873	31.8151	6.32696
TTGACCGAACTTGATTATTC	18S-rRNA	rRNA	3.7178e-05	3.63634	0.757913	0.328256	0.428575	0.147696	0.162687	0.119991	1.26743	0.797621	0.87508	0.449983	3.1108	0.486305	0.300589	2.24714	0.550566	0.33191	0.966918	0.27822	2.13706	2.86616	3.33643	0.352197	4.60142
ACCAGTACATGAGGACCTCTGG	NO_Annotation	NO_Annotation	3.72498e-05	-3.6166	1.51583	8.86292	6.42862	7.8279	6.01942	1.3199	0.633713	1.19643	7.00064	6.74974	0.864112	6.56512	10.6709	13.0013	10.8737	2.98719	0.552524	0.27822	0.534264	0.110237	0.128324	0.704394	0.143794
TCTAAGGTCGTATCCGTGCTGG	28S-rRNA	rRNA	3.74182e-05	4.46676	5.95503	0.082064	0.642862	0.443089	0.650748	1.19991	4.75285	3.32342	0.65631	0.749972	6.74007	0.364729	0.601178	2.72867	0.825849	0.829774	4.97272	14.0501	22.35	40.6775	18.0937	25.7104	9.20285
AGCCAATTGTGGAACTTTCTTGCT	28S-rRNA	rRNA	3.74419e-05	3.41794	58.3593	91.2552	101.358	82.8576	138.284	112.192	171.895	361.057	15.3139	16.1994	241.951	62.9766	21.943	17.6561	29.5929	136.581	156.364	262.083	945.291	895.345	651.887	269.783	206.201
AGACCGAAACAGTTCTGACGTGCAAA	28S-rRNA	rRNA	3.74419e-05	3.36793	5.84675	1.88747	1.07144	2.36314	1.78956	1.43989	5.38656	6.24804	3.71909	2.99989	23.8495	3.52571	1.50295	41.572	12.8007	3.98292	3.17701	4.45152	16.0279	27.0081	15.5272	6.69174	16.2488
CGTAGTTGAACTTGTGCTTC	18S-rRNA	rRNA	3.74419e-05	4.38268	60.1999	9.51943	13.5001	14.6219	10.0866	22.6783	28.0418	54.9029	5.03171	2.84989	72.9311	40.1202	1.05206	6.5809	8.12085	72.3563	120.174	254.571	300.256	578.634	171.056	334.705	37.5304
AGGTCTCCGGACGTGATCACTGTG	18S-rRNA	rRNA	3.74419e-05	3.05153	1.6241	1.06683	0.642862	0.886177	0.976122	1.19991	2.218	1.99405	1.09385	1.19995	0.518467	0.972611	1.05206	5.13631	1.6517	0.995729	1.10505	2.7822	2.49323	7.49612	5.38962	1.64359	5.60798
CCATGCAAGGGAACGTGAGCC	28S-rRNA	rRNA	3.74419e-05	4.32545	3.78956	0.984768	0.214287	0.590785	0.162687	0.119991	1.90114	3.05755	0.21877	0.449983	3.28363	2.79626	0.150295	3.2102	0.963491	2.65528	3.03888	5.5644	31.6106	32.5199	17.3238	7.63094	3.45107
AACAACCGACTCAGAACTG	piRNA	piRNA	3.74419e-05	2.90087	2.27374	2.70811	6.42862	3.6924	3.7418	4.31968	4.27757	9.57146	2.1877	2.5499	8.4683	0.851035	0.300589	0.802549	5.09274	5.31055	13.3987	21.2838	22.9733	24.2521	5.38962	20.1926	6.18316
CAATGAGGGACAGTACATGAGGACTCTTTA	NO_Annotation	NO_Annotation	3.74419e-05	-3.15719	9.96114	86.9058	50.3575	62.7709	39.2076	23.6383	12.0406	12.3631	113.323	84.8968	11.4063	58.9645	124.744	145.261	83.5484	13.9402	9.66918	9.59859	4.00698	2.0945	1.53989	5.98735	3.01968
TACATGAGGACAATCTG	NO_Annotation	NO_Annotation	3.75768e-05	-3.14819	3.03165	38.6522	23.143	28.6531	24.4031	7.67944	4.75285	5.31748	43.3164	55.4979	5.3575	32.4609	45.5392	47.5109	47.624	12.9445	3.86767	5.14707	1.86992	1.32284	1.02659	2.11318	1.29415
CTGCCGAAGCTGTGAGATTTC	NO_Annotation	NO_Annotation	3.75768e-05	3.45652	4.22266	4.1032	9.42864	6.94172	5.85673	4.91964	6.65399	12.629	6.5631	5.09981	30.2439	0.364729	0.901767	3.53122	2.47755	5.31055	8.84039	26.2918	59.3923	66.3627	11.1642	50.7164	4.17004
GTGTTATTGTGGGCCGGTAC	18S-rRNA	rRNA	3.76121e-05	3.78648	4.87229	2.95431	1.50001	1.47696	0.813435	4.79965	30.5767	8.24209	3.28155	0.449983	23.6767	48.509	0.901767	4.33376	1.23877	95.424	10.0836	6.25995	20.6582	12.3465	51.843	13.9705	4.31383
TACATGAGGACTCTGTG	NO_Annotation	NO_Annotation	3.76121e-05	-3.4924	3.35647	28.3121	12.2144	20.0867	15.4553	8.39938	1.90114	3.85517	22.9708	34.9487	1.72822	13.9813	23.5962	23.2739	30.9693	7.13606	1.93384	1.53021	2.76036	0.110237	0.641621	0.586995	2.01312
TACATGAGGACTGACGC	NO_Annotation	NO_Annotation	3.77273e-05	-3.13819	3.2482	37.5033	19.9287	22.8929	19.1971	12.1191	3.16857	7.17859	39.1598	45.2983	8.12265	23.2211	34.4174	41.572	45.2841	12.6126	2.90075	3.47775	4.27411	0.992133	1.15492	1.76099	1.29415
CCAGTACATGAGGACTCCTGA	NO_Annotation	NO_Annotation	3.77923e-05	-3.04271	10.1777	66.1436	48.2146	48.8874	44.2509	18.5986	10.2978	11.6984	100.853	91.4965	25.0593	49.2384	100.397	87.7989	85.3378	21.4082	8.14973	5.98173	6.05499	0.881896	2.18151	3.63937	5.32039
TACATGAGGACTCGCTA	NO_Annotation	NO_Annotation	3.79077e-05	-3.63918	0.974459	14.0329	8.57149	11.2249	8.94779	2.99978	1.26743	1.19643	18.1579	17.5493	2.41951	5.95724	18.1856	15.8905	18.7193	4.64674	0.690655	0.69555	0.178088	0.110237	0.513297	0.234798	0.718972
TACATGAGGACTCCACA	NO_Annotation	NO_Annotation	3.79505e-05	-3.39117	2.92338	34.7951	18.8573	23.7791	24.7284	8.99934	1.109	3.45636	35.0032	41.6984	4.66621	20.668	35.0186	34.6701	40.8795	10.4552	1.51944	1.66932	0.979484	0.551185	0.384973	1.05659	2.5883
TACATGAGGACTCAACT	piRNA	piRNA	3.79812e-05	-3.67654	4.11438	67.1284	34.286	42.0934	43.1121	15.2389	2.85171	7.5774	86.6329	79.347	13.653	35.865	93.1826	66.2905	85.0625	21.4082	3.72954	4.1733	2.13706	0.661422	0.89827	0.586995	4.74522
CAATGAGGGACCAGTACATGAGGACTCT	NO_Annotation	NO_Annotation	3.79812e-05	-2.92819	23.1705	134.175	76.7149	91.867	69.7927	36.8373	13.9417	23.7957	173.266	138.595	30.7624	79.5109	183.209	160.67	161.178	38.5015	16.1613	11.9635	11.3086	5.0709	3.59308	5.63515	9.05905
TACATGAGGACAGTGCT	piRNA	piRNA	3.81033e-05	-3.46444	2.8151	12.8841	7.28577	6.35094	10.7373	2.39982	0.475285	1.86112	18.8142	11.2496	4.49338	6.56512	12.9253	15.8905	15.1406	4.31483	0.966918	0.13911	1.06853	0.110237	0.128324	0.352197	1.15036
CAATGAGGGACAGTACATGAGGACTCTCTT	NO_Annotation	NO_Annotation	3.81033e-05	-3.59959	2.16546	33.2359	14.143	19.6436	18.8717	6.95949	2.37643	3.98811	43.5352	31.1988	7.43136	15.8049	41.7819	38.6829	32.4834	6.63819	2.62449	1.11288	0.623308	0.330711	0.256648	0.821793	2.01312
GTACATGAGGACCTACTC	NO_Annotation	NO_Annotation	3.81033e-05	-3.24003	2.05719	8.86292	4.92861	10.4864	12.5269	3.35975	1.58428	1.59524	15.5327	15.5994	4.14774	9.84769	15.9312	11.3962	15.5535	7.96583	1.7957	0.69555	2.31514	0.220474	0.256648	0.469596	0.862767
CTTGGATTTCTGGAAGA	NO_Annotation	NO_Annotation	3.81033e-05	2.92382	1.29928	0.656512	1.50001	2.80623	0.976122	5.51959	2.05957	3.19049	0.87508	0.449983	5.53032	0.364729	0.450884	0.963059	0.688208	1.99146	1.24318	1.80843	3.20558	10.252	4.49135	3.40457	3.59486
TACATGAGGACCTGATG	NO_Annotation	NO_Annotation	3.82181e-05	-3.0842	3.03165	12.0634	5.57147	8.41868	11.5508	3.35975	0.792142	1.19643	17.5016	17.2493	2.07387	5.22778	11.1218	17.4956	16.6546	5.97437	0.552524	0.83466	1.24662	0.440948	0.384973	0.469596	0.862767
AGGATTGGCTCTGAAGATTGAGATAGT	28S-rRNA	rRNA	3.83172e-05	3.53263	8.77013	1.31302	3.21431	2.65853	1.46418	3.23976	7.12928	5.31748	3.06278	1.19995	10.1965	4.01202	0.751473	20.0637	2.33991	8.4637	8.426	9.59859	25.1994	42.6617	23.9966	13.8531	16.6802
GTTGACCGAACTTGATTATTTAGA	18S-rRNA	rRNA	3.84021e-05	2.95638	3.2482	4.84178	1.07144	2.65853	2.76568	3.11977	8.07985	10.3691	1.31262	0.749972	18.3192	9.11823	0.150295	4.9758	2.61519	21.0763	7.87347	10.4332	26.1789	19.071	12.4475	9.27452	13.2291
TACATGAGGACCTTCTG	NO_Annotation	NO_Annotation	3.84021e-05	-3.24098	4.00611	57.1986	35.5717	32.6409	32.3747	9.4793	3.96071	10.3691	49.2232	73.0472	11.2335	28.9352	62.3722	65.488	64.5539	19.7486	5.11085	3.75597	2.04801	0.771659	2.18151	1.87838	2.87589
CCTTATGGGACATGTGCTTTTAT	18S-rRNA	rRNA	3.85226e-05	4.54194	67.779	7.54989	22.7145	18.462	13.3403	19.9185	31.2104	69.6589	9.62588	7.34972	58.9324	8.87507	3.45677	37.8803	16.517	17.0933	256.786	835.077	1179.83	443.814	111.257	979.812	37.9617
GACAGATTGAGAGCTCTTTC	18S-rRNA	rRNA	3.86544e-05	3.00988	4.11438	0.984768	7.50006	5.02167	5.0433	9.11933	14.5754	9.70439	1.09385	2.6999	21.43	17.9933	0.751473	0.32102	3.85396	28.8761	13.1225	12.5199	12.6442	19.4017	29.1296	18.4316	5.46419
CAATGAGGGACAGTACATGAGGACTTATGC	NO_Annotation	NO_Annotation	3.87678e-05	-3.7356	0.974459	14.4433	7.07148	6.94172	6.99554	3.23976	0.792142	1.59524	16.6265	10.6496	1.5554	7.29458	14.7289	15.5695	10.736	2.98719	0.966918	1.66932	0.979484	0.220474	0.256648	0.469596	0.287589
TGGGGAATCCGACTGTCTAATTAAAAC	28S-rRNA	rRNA	3.88416e-05	3.43123	6.49639	2.95431	3.00002	3.6924	2.44031	2.27983	4.91128	6.51391	1.53139	2.39991	5.18467	2.5531	0.901767	7.38345	4.67981	2.65528	8.56413	27.5438	50.0427	43.2129	12.3191	32.4021	4.60142
GTGCCAGGCCCGTATAAC	28S-rRNA	rRNA	3.92266e-05	3.39374	3.13992	3.52875	1.92859	2.06775	2.44031	3.35975	13.1496	9.03971	1.96893	1.19995	6.04879	23.829	0.150295	5.29682	0.688208	50.1184	20.1671	24.4834	44.3439	17.4174	13.3457	33.4587	1.72553
CCTTCGATGTCGGCTCTTCCTATCAT	28S-rRNA	rRNA	3.92342e-05	2.72429	3.68129	5.08797	5.78576	3.9878	2.60299	1.55989	5.06971	5.98216	5.25048	1.49994	8.12265	8.38877	3.15619	24.558	7.57029	11.2849	6.76842	9.32037	52.0907	22.3781	9.62432	20.4274	9.05905
TACATGAGGACAAGGAC	NO_Annotation	NO_Annotation	3.92342e-05	-3.29271	2.27374	22.6497	12.643	13.8834	15.4553	6.35953	4.11914	3.45636	21.4395	33.2987	6.74007	17.1423	30.8104	28.5707	28.4918	7.79988	1.65757	1.3911	0.89044	0.330711	0.513297	0.704394	1.58174
TACATGAGGACTAATAG	NO_Annotation	NO_Annotation	3.92342e-05	-3.21102	2.38201	21.0084	14.5715	10.6341	13.503	5.99956	1.58428	3.19049	22.5333	18.1493	3.1108	11.5498	19.388	22.9529	20.3709	3.48505	3.45328	0.27822	1.95897	0.440948	0.384973	1.05659	1.15036
CCATGCAAGGGAACGTGAGCT	28S-rRNA	rRNA	3.92869e-05	4.3032	27.9345	6.31893	4.71432	6.79402	3.09105	3.71973	18.6945	17.5477	8.31326	6.74974	23.6767	42.0654	2.25442	22.1504	16.517	39.6632	31.7701	75.8149	241.487	278.459	89.9553	93.9192	19.8436
CCAGTACATGAGGACTCGTGC	NO_Annotation	NO_Annotation	3.94796e-05	-3.39647	1.84064	13.2944	7.07148	8.56638	7.32092	4.19969	1.74271	1.59524	14.0013	27.7489	2.24669	7.53773	11.5727	15.73	15.6911	4.14887	0.690655	0.69555	0.356176	0.110237	0.384973	0.469596	0.718972
TTTTTGGAATCAGACGGAGTGCTAG	snRNA	snRNA	3.96375e-05	4.57637	2.92338	0.082064	0.428575	0.295392	0.650748	1.3199	0.95057	3.5893	0.21877	0.449983	0.518467	0.729458	0.300589	0.32102	0.550566	1.16168	10.3598	15.7194	21.0144	22.5986	10.1376	21.1318	0.431383
CAGATTGAGAGCTCTTTC	18S-rRNA	rRNA	4.00031e-05	2.69759	4.00611	2.62605	5.57147	8.27099	8.7851	9.95927	15.8428	8.37503	0.87508	3.14988	18.8376	13.1302	0.601178	1.92612	2.06462	33.5229	18.2333	19.8927	25.2885	17.4174	27.0764	25.7104	6.90213
GTACATGAGGACTTACTG	NO_Annotation	NO_Annotation	4.00031e-05	-3.23139	2.8151	38.406	27.2145	27.9146	25.0538	10.3192	3.01014	4.12104	43.3164	58.0478	8.64112	27.3547	50.7996	40.7695	55.8825	12.4466	1.7957	1.80843	2.04801	1.32284	0.513297	1.76099	2.01312
ACAGTACATGAGGACTCAAAT	NO_Annotation	NO_Annotation	4.00031e-05	-4.10154	0.757913	11.0786	6.00004	5.46476	5.69405	1.79987	0.316857	1.0635	7.00064	10.0496	1.90105	5.71409	14.278	11.0752	11.0113	3.15314	0.690655	0.13911	0.089044	0.220474	0.128324	0.117399	0.287589
TCACATGAACTTGGAATTCCCA	18S-rRNA	rRNA	4.00419e-05	2.80161	5.30539	1.23096	2.35716	3.39701	2.92837	1.19991	9.03042	4.91867	2.84401	1.19995	12.9617	16.2912	0.901767	2.40765	0.550566	38.9994	5.80151	9.18126	17.6307	14.441	12.4475	10.8007	11.0722
CAATGAGGGACAGTACATGAGGACGCTAAT	NO_Annotation	NO_Annotation	4.00419e-05	-3.22411	3.03165	30.1175	14.5715	18.9051	13.3403	6.23954	3.64385	4.12104	34.1281	22.6491	7.43136	13.8597	46.5913	41.7325	23.3991	4.31483	3.03888	1.53021	0.356176	0.661422	0.513297	1.17399	1.58174
ATGCTTGGGATTGTGAACTGAAACTG	18S-rRNA	rRNA	4.00465e-05	4.108	5.73848	0.082064	0.857149	2.06775	1.78956	1.43989	6.81242	3.72223	2.1877	0.449983	7.43136	2.79626	0.150295	7.06243	1.6517	5.80842	4.0058	8.3466	21.1034	43.3231	19.8903	15.8489	7.04593
TACATGAGGACTCGGCG	NO_Annotation	NO_Annotation	4.01683e-05	-3.0241	2.92338	11.489	7.92863	7.97559	7.97166	5.03963	1.109	1.59524	13.345	12.5995	3.62927	6.32197	16.3821	16.372	18.1687	5.31055	0.828787	0.27822	0.267132	0.440948	0.256648	0.821793	0.575178
CCAGTACATGAGGACCCGTAG	NO_Annotation	NO_Annotation	4.03982e-05	-3.39385	1.51583	11.8993	7.07148	7.5325	11.0627	4.43967	2.53485	1.99405	12.9074	23.3991	1.90105	9.84769	21.3418	16.2115	19.5451	3.15314	2.48636	1.25199	1.06853	0.551185	0.128324	0.469596	0.431383
AGGGAACGGGCTTGGAATAATTAGC	28S-rRNA	rRNA	4.06811e-05	4.11897	4.65575	0.328256	1.07144	0.295392	0.325374	1.3199	4.11914	3.5893	0.21877	0.749972	5.53032	1.45892	0.300589	2.08663	1.37642	4.48078	3.86767	11.1288	26.6242	25.6852	12.8324	17.6099	5.60798
CTTAAAACAGCAGGACGGTGAT	28S-rRNA	rRNA	4.07335e-05	3.89839	7.25431	1.88747	0.642862	1.03387	0.976122	1.55989	7.2877	6.1151	2.1877	1.64994	7.77701	11.0634	1.50295	6.90192	1.10113	14.77	18.5096	27.5438	58.9471	30.7561	24.125	34.9849	7.04593
AGCCAATTGTGGAACTTTCTTGCA	28S-rRNA	rRNA	4.07981e-05	3.13439	8.22876	7.79608	9.42864	5.61245	12.8523	8.03941	12.8327	21.2699	0.65631	0.749972	35.083	4.1336	2.25442	1.44459	2.47755	6.47224	7.45908	6.12084	32.0558	46.7405	70.065	7.63094	40.9814
CAATGAGGGACAGTACATGAGGACTCGGAT	NO_Annotation	NO_Annotation	4.08304e-05	-3.26441	16.0244	139.919	78.0006	106.637	57.5912	38.6372	17.4271	22.2005	175.672	133.945	37.3296	94.5864	196.285	185.228	169.85	26.5528	16.1613	8.62482	9.70579	1.65356	2.56648	7.98313	7.04593
GCCGGTACTATTACTTTGAACAAATTAG	18S-rRNA	rRNA	4.09794e-05	3.46865	4.65575	0.656512	1.07144	1.77235	1.3015	2.63981	8.55513	5.84922	0.21877	1.49994	5.01185	1.09419	0.901767	3.04969	1.6517	3.15314	8.28787	12.7981	23.7747	17.7482	12.1908	17.7273	3.73866
GCCCGATGAACCTGAATATCCGTTATGG	28S-rRNA	rRNA	4.09794e-05	3.5215	3.57302	0.328256	3.00002	1.47696	0.813435	1.43989	6.17871	3.05755	0.65631	0.449983	4.49338	0.972611	0.150295	1.92612	0.825849	1.32764	7.32095	13.2154	26.5351	17.8584	9.23935	17.0229	3.01968
TACCGACGACAGATCTTTC	18S-rRNA	rRNA	4.11405e-05	3.58095	9.3115	1.47715	1.7143	3.39701	1.46418	2.7598	6.33713	8.37503	2.1877	1.79993	18.1464	0.729458	0.300589	3.53122	1.51406	2.48932	10.6361	22.2576	46.8371	45.5279	17.3238	21.9536	19.1247
GTACATGAGGACCTCTAA	NO_Annotation	NO_Annotation	4.12952e-05	-3.7036	0.649639	9.51943	7.71434	11.668	9.11047	2.7598	0.475285	0.797621	18.1579	12.7495	2.41951	10.2124	9.76914	15.0879	18.8569	2.48932	0.690655	0.13911	0.534264	0.110237	0.128324	0.469596	0.575178
ATAAAGTGCTGATAGATTTATATGATTA	28S-rRNA	rRNA	4.15136e-05	3.6755	7.03776	2.37986	1.28572	2.95392	1.3015	3.11977	11.09	5.31748	0.87508	0.599977	10.5422	5.95724	1.20236	6.25988	0.688208	4.48078	25.8305	35.8904	28.0489	18.8505	11.9342	64.6869	7.62111
ATCCGACTGTCTAATTAAAACAAAGCAC	28S-rRNA	rRNA	4.15339e-05	3.74015	0.974459	3.2005	0.428575	1.18157	0.488061	1.07992	4.91128	2.65874	2.1877	1.19995	13.8258	35.865	1.35265	8.34651	2.06462	23.8975	3.86767	2.64309	8.9044	10.3623	23.74	3.75677	3.30727
GTACATGAGGACCTGATC	NO_Annotation	NO_Annotation	4.15339e-05	-3.21604	4.00611	60.8915	33.4288	45.3427	40.8344	16.6788	7.12928	7.84328	73.9442	85.0468	7.94983	35.2571	76.3496	69.9823	67.8573	17.4253	3.03888	3.47775	3.38367	1.21261	1.66822	2.23058	3.73866
GGGACATGTGCTTTTATT	18S-rRNA	rRNA	4.15729e-05	3.51287	14.4003	5.66242	3.00002	3.6924	4.55524	3.11977	14.5754	13.8254	7.43818	5.54979	32.145	12.6439	1.50295	21.9898	10.736	27.7145	23.6204	63.7124	138.998	57.213	17.9654	84.9969	27.4647
ATTCAAATGAGAACTTTGA	piRNA	piRNA	4.15828e-05	3.01123	8.22876	4.75971	15.8573	13.2927	7.15823	29.0379	22.9721	28.4485	0.21877	2.39991	34.3917	14.7107	1.65324	3.37071	1.6517	19.9146	37.8479	30.6042	26.6242	49.7169	72.7598	18.3142	16.5364
CAATGAGGGACCAGTACATGAGGACTCTTGT	NO_Annotation	NO_Annotation	4.15828e-05	-3.63928	4.4392	67.0463	34.286	45.4904	31.3986	16.5588	8.87199	9.97027	91.0083	48.5982	11.5791	39.1476	97.0903	95.1823	62.7645	11.4509	8.0116	6.67728	4.63029	0.330711	0.513297	3.75677	2.30071
CCAGTACATGAGGACCAACTC	NO_Annotation	NO_Annotation	4.15828e-05	-3.36211	1.51583	8.04227	6.00004	7.08942	7.15823	1.43989	0.792142	1.59524	10.7197	15.4494	1.72822	8.51035	10.3703	9.7911	16.517	2.98719	0.276262	0.69555	0.356176	0.440948	0.256648	0.352197	0.143794
TACATGAGGACCCTGTA	NO_Annotation	NO_Annotation	4.1757e-05	-3.2838	1.6241	9.92975	7.28577	10.191	10.7373	3.23976	1.109	1.72818	14.8764	18.1493	2.59234	4.98463	11.4224	14.2854	16.3793	3.15314	0.138131	0.55644	0.801396	0.220474	0.128324	0.586995	0.862767
TACATGAGGACTAGTGA	piRNA	piRNA	4.17736e-05	-3.34255	3.89784	24.6192	15.8573	19.6436	15.4553	10.9192	3.96071	2.65874	25.3773	30.2988	4.49338	15.8049	36.6719	27.4472	33.7222	5.80842	2.2101	0.83466	1.24662	0.440948	0.256648	0.469596	2.44451
CAATGAGGGACCAGTACATGAGGACACTGAC	NO_Annotation	NO_Annotation	4.18121e-05	-3.87878	2.16546	48.9922	26.1431	31.4593	22.4508	14.279	4.43599	8.90677	66.0685	50.9981	7.77701	38.6613	55.9096	65.488	50.1015	13.6083	5.24898	6.67728	3.29463	0.110237	0.384973	2.81758	0.862767
CAATGAGGGACAGTACATGAGGACTAGATC	NO_Annotation	NO_Annotation	4.2034e-05	-3.35484	1.73237	20.9263	10.0715	15.9512	12.6896	5.03963	1.26743	3.85517	21.6582	19.9492	2.24669	12.7655	24.3477	29.0523	20.0957	4.48078	2.07197	0.83466	1.15757	0.440948	0.384973	0.586995	1.29415
TAAACCGCTGAACCACTTTC	18S-rRNA	rRNA	4.21194e-05	3.07511	5.30539	1.06683	1.07144	2.06775	4.22986	1.79987	8.71356	7.5774	1.09385	0.449983	7.77701	0.364729	0.300589	5.29682	4.67981	4.81269	11.0505	14.7457	38.467	13.5592	9.11102	19.9578	13.6605
TACATGAGGACTTATTC	NO_Annotation	NO_Annotation	4.21216e-05	-3.67677	1.08273	33.318	21.2144	23.4837	20.0105	11.9991	2.53485	3.98811	45.7229	55.9479	7.60419	24.1937	46.2907	38.2013	38.402	14.604	3.03888	2.50398	1.78088	0.110237	1.02659	1.05659	1.29415
ACAGTACATGAGGACCTCTGC	NO_Annotation	NO_Annotation	4.22801e-05	-3.29547	2.92338	37.175	19.0716	24.6653	22.2881	9.23932	4.59442	6.64685	36.5346	52.498	6.74007	27.7194	46.441	41.572	48.4498	11.6168	3.59141	2.7822	3.38367	1.54332	0.384973	1.17399	1.58174
TCCGACTGTCTAATTAAAACAA	28S-rRNA	rRNA	4.23088e-05	2.72495	8.33704	4.34939	6.64291	7.5325	9.27316	9.4793	9.18885	12.0973	0.87508	3.59986	27.4788	3.89044	2.40471	9.63059	6.05623	6.47224	14.5038	27.5438	40.3369	41.3389	13.0891	29.2324	19.1247
GGCGCTGTGGGATGAACC	28S-rRNA	rRNA	4.23088e-05	3.35792	4.22266	4.26733	2.78573	1.47696	1.62687	0.839938	7.44613	10.2361	2.1877	0.899966	5.70314	7.29458	0.300589	4.81529	1.51406	14.77	12.1555	23.7878	54.0497	26.4569	14.1157	27.0018	3.73866
TCTGTGCATGGGATAATGAAATAAGACC	18S-rRNA	rRNA	4.23088e-05	3.13107	2.8151	0.41032	1.7143	2.36314	1.95224	2.51981	6.02028	4.91867	1.53139	0.899966	7.25854	1.94522	0.150295	7.54396	4.81745	3.15314	7.45908	13.4937	20.0349	8.9292	5.26129	18.6664	3.59486
TACATGAGGACTGATAC	NO_Annotation	NO_Annotation	4.24238e-05	-3.04903	19.814	125.804	68.3577	94.2302	83.9465	37.5572	15.2091	23.3969	171.516	181.493	26.9603	83.8877	140.976	149.274	169.299	56.4246	18.5096	11.6852	12.6442	4.62995	1.79654	7.27874	7.47731
CTTTTTGATCCTTCGATGTCGGCTCTTCC	28S-rRNA	rRNA	4.27707e-05	3.72954	4.00611	4.67765	6.42862	7.08942	4.71792	2.99978	4.75285	3.85517	4.3754	2.39991	6.39443	15.8049	2.55501	10.9147	2.89047	8.96156	8.70226	45.7672	44.7891	63.9375	11.8058	70.909	1.72553
CCGACTGTCTAATTAAAACAAAGCATTGTGATG	28S-rRNA	rRNA	4.29938e-05	3.31526	2.49028	0.82064	0.857149	1.03387	0.162687	0.839938	5.38656	1.46231	2.40647	0.299989	7.94983	8.38877	0.300589	9.14906	1.92698	1.8255	1.51944	7.65105	2.67132	4.62995	6.41621	13.0313	3.88245
GTACATGAGGACGTGGAA	NO_Annotation	NO_Annotation	4.30118e-05	-3.16682	1.94892	14.3612	8.57149	11.5203	12.2015	3.35975	1.109	1.32937	17.7204	22.7991	3.97492	8.7535	17.5845	15.2484	21.1968	3.98292	0.966918	1.53021	1.95897	0.220474	0.513297	0.821793	0.862767
TGCTTGGACCACATATGGTTGAGGGTTGTA	2S-rRNA	rRNA	4.33762e-05	-4.32427	36.9212	53.7519	165.858	149.912	211.818	120.711	33.27	18.7441	50.3171	11.6996	44.0697	10.6987	21.7927	30.3364	30.2811	18.5869	1.65757	1.11288	0.178088	0.220474	0.769945	0.234798	11.9349
GTACATGAGGACTCCTGA	NO_Annotation	NO_Annotation	4.33769e-05	-3.37428	3.78956	52.4389	33.4288	32.7886	44.5762	14.279	5.06971	9.30558	57.7553	68.0974	12.0976	30.5157	84.4655	64.5249	61.5258	16.5955	6.07777	2.22576	2.93845	0.551185	0.769945	2.70018	3.30727
CCAGTACATGAGGACATGAAC	NO_Annotation	NO_Annotation	4.33769e-05	-3.86487	1.51583	10.6683	3.21431	6.49863	5.85673	1.79987	0.95057	0.664685	9.84465	9.29965	0.518467	5.34936	11.4224	9.30957	9.63491	1.65955	0.138131	0.55644	0.44522	0.330711	0.128324	0.234798	0.143794
TACATGAGGACTAACCC	NO_Annotation	NO_Annotation	4.34053e-05	-3.40447	1.40755	19.4492	12.4287	11.5203	14.4791	6.47952	0.792142	1.99405	21.0019	22.6491	8.12265	11.3066	21.1915	23.5949	32.7587	5.97437	1.24318	0.27822	0.712352	0.551185	0.641621	0.234798	1.00656
GTACATGAGGACTCTTCA	NO_Annotation	NO_Annotation	4.34167e-05	-3.70886	2.38201	28.8045	12.643	15.9512	15.618	6.23954	1.109	2.39286	29.5339	24.4491	3.62927	11.6713	26.4518	30.4969	26.1519	5.31055	0.690655	1.66932	2.84941	0.110237	0.128324	0.821793	1.72553
ACAATGGTATGCGTAGAAGTGT	28S-rRNA	rRNA	4.37085e-05	3.3987	2.49028	0.984768	0.642862	1.92005	2.27762	1.07992	5.22814	4.91867	2.1877	1.19995	8.81394	3.28256	0.300589	10.4331	3.16576	3.48505	4.0058	1.66932	8.63727	6.50398	11.0359	1.40879	22.8633
GTGCCAGGCCCGTATAACGTTAATGATTA	28S-rRNA	rRNA	4.37085e-05	3.75879	2.59856	1.64128	0.642862	1.47696	0.325374	1.3199	3.01014	2.5258	0.87508	0.449983	4.14774	3.28256	0.300589	0.481529	0.688208	3.81696	7.18282	20.4492	19.3225	11.3544	5.51794	28.8802	1.72553
ACCAGTACATGAGGACTCCCTG	NO_Annotation	NO_Annotation	4.37881e-05	-3.09314	2.70683	7.05751	7.28577	9.30486	6.50748	2.87979	0.633713	1.0635	13.1262	13.3495	1.72822	5.34936	10.9715	11.0752	16.9299	4.48078	0.414393	0.55644	0.534264	0.110237	0.384973	0.234798	1.00656
CCCAGTGCTCTGAATGTCAAAGTG	28S-rRNA	rRNA	4.38055e-05	2.89957	14.4003	10.5863	14.5715	12.9973	8.45972	18.3587	12.8327	14.6231	3.93786	6.44975	33.7004	3.76887	2.8556	9.14906	13.3512	16.4295	23.3442	45.9063	74.6189	83.6699	36.4441	55.4123	22.5757
AGGATTATGGTGCTGAAGC	18S-rRNA	rRNA	4.40036e-05	4.07196	10.5025	1.31302	1.07144	1.92005	1.95224	1.91986	8.87199	8.90677	1.09385	1.04996	11.0606	3.64729	0.150295	4.9758	2.89047	9.12752	6.76842	14.8848	50.3989	83.0085	25.4082	19.9578	13.6605
GGGACATGTGCTTTTATTA	18S-rRNA	rRNA	4.40991e-05	2.7493	6.60467	4.59559	3.85717	6.05554	3.25374	3.11977	8.71356	5.84922	5.46925	5.2498	18.3192	35.1356	0.601178	16.5325	9.63491	32.8591	10.7742	18.5016	31.8777	27.449	10.7792	20.7796	16.2488
CGATTCCGGAGAGGGAGCCTGAGAAACG	18S-rRNA	rRNA	4.4172e-05	3.02843	3.78956	2.70811	2.35716	3.10162	1.95224	4.31968	6.97085	5.84922	1.96893	0.449983	15.3812	5.10621	0.300589	2.72867	0.275283	9.95729	5.11085	7.51194	6.23308	15.7639	22.97	4.34376	8.05249
CAGTACATGAGGACTCTTGG	NO_Annotation	NO_Annotation	4.41929e-05	-3.01282	4.22266	25.686	13.7144	19.6436	15.2926	7.67944	3.96071	3.98811	22.5333	37.7986	5.3575	14.2244	31.5619	27.4472	37.5761	8.13179	0.828787	3.33864	1.69184	1.10237	0.641621	0.704394	1.86933
CAATGAGGGACAGTACATGAGGACTCCAAG	NO_Annotation	NO_Annotation	4.41929e-05	-3.42319	2.49028	17.6438	7.28577	11.5203	9.43585	7.31946	1.42586	3.45636	25.3773	25.499	2.76516	10.334	22.2436	25.0395	15.0029	5.47651	1.65757	0.83466	0.44522	0.110237	0.384973	1.17399	0.431383
CAATGAGGGACAGTACATGAGGACGCTGAT	NO_Annotation	NO_Annotation	4.42691e-05	-3.25547	7.36258	96.4252	50.5718	56.2722	40.8344	22.7983	9.98099	16.0854	106.541	81.2969	14.3443	50.4542	130.305	123.914	103.506	16.4295	7.32095	7.51194	7.12352	1.21261	2.18151	4.22637	4.60142
GTACATGAGGACAGTAGG	NO_Annotation	NO_Annotation	4.44189e-05	-3.21289	3.35647	29.7892	16.9287	19.6436	18.8717	8.63936	3.16857	2.65874	31.0653	37.6486	5.53032	18.6012	29.608	30.8179	36.7503	8.29774	2.34823	2.08665	2.40419	0.330711	0.641621	1.29139	2.15692
AGGGACAGTACATGAGGACTCGATC	NO_Annotation	NO_Annotation	4.4624e-05	-3.35827	2.92338	38.1598	19.0716	26.1422	26.1926	11.8791	3.96071	6.24804	38.5035	53.698	3.45645	21.8837	40.2789	40.288	44.1829	12.9445	4.0058	2.08665	2.76036	0.440948	0.513297	2.34798	1.72553
TGAGGTCTCCGGACGTGATCACTGTGACGCC	18S-rRNA	rRNA	4.46752e-05	3.27559	2.8151	0.41032	2.14287	1.18157	0.976122	0.359974	4.59442	2.12699	1.75016	1.79993	6.04879	1.09419	0.601178	5.29682	0.963491	0.165955	2.62449	4.1733	4.36316	15.2127	7.05783	5.40036	3.88245
CTACTTGGACTACATATGGTTGAGGGTTGTA	5.8S-rRNA	rRNA	4.47575e-05	-3.89473	11.9101	35.944	83.7863	71.928	68.9793	66.4751	29.7845	14.6231	35.4407	5.09981	18.3192	6.6867	9.16797	19.7427	17.6181	9.12752	1.38131	0.13911	0.089044	0.110237	0.769945	0.352197	6.61455
CCAAAGAGTCGTGTTGCTTGATAGTGC	28S-rRNA	rRNA	4.47575e-05	3.48164	7.14603	0.902704	1.7143	1.47696	2.11493	2.63981	6.65399	5.58335	1.53139	1.04996	9.50523	0.972611	0.150295	7.54396	1.6517	2.32337	13.1225	15.7194	24.1309	28.3309	16.2972	20.7796	9.20285
ATGGGCTAGAAGAGCATGAC	28S-rRNA	rRNA	4.47575e-05	5.00676	12.3431	0.328256	0.428575	1.03387	0.976122	1.91986	8.07985	8.24209	1.53139	0.149994	7.60419	1.58049	0.901767	1.12357	0.688208	3.48505	21.5484	52.5836	147.101	124.788	33.4926	111.881	5.60798
TGACGTGCAAATCGATTGTCAGAATTGA	28S-rRNA	rRNA	4.4763e-05	3.08778	7.79567	3.93907	3.21431	3.54471	1.95224	0.599956	8.55513	4.38692	0.87508	3.59986	27.1331	6.56512	2.8556	52.9682	9.91019	5.47651	6.2159	5.98173	15.4937	32.7404	20.0186	15.4967	15.386
CTTCGATGTCGGCTCTTCCTATCATT	28S-rRNA	rRNA	4.49556e-05	3.2831	11.477	5.33416	11.5715	9.89564	6.67017	8.03941	11.2484	12.4961	3.93786	6.89974	10.0237	12.0361	3.90766	15.73	8.39613	16.2636	15.7469	52.1662	121.99	90.8353	23.0984	60.9301	10.497
GGTGAAATTCTTGGACCGTCGTAAGACT	18S-rRNA	rRNA	4.50628e-05	3.97017	16.1327	4.43146	1.7143	7.23711	2.27762	11.2792	69.2332	24.0616	10.7197	2.39991	33.1819	53.372	1.20236	7.54396	4.67981	61.5692	27.35	40.8983	46.3919	90.9455	95.0883	53.2992	10.9284
ATTGTAAACGACTTTTGTAACAGGC	28S-rRNA	rRNA	4.50878e-05	3.58115	11.8018	1.55922	2.14287	4.57858	1.95224	5.27961	13.308	10.9008	1.31262	0.449983	21.7756	21.3974	0.751473	6.09937	2.47755	35.8462	22.5154	34.7775	49.7756	36.1577	32.2094	53.6514	14.5232
GTACATGAGGACCGGAAT	NO_Annotation	NO_Annotation	4.5108e-05	-3.50482	1.6241	15.7563	7.92863	7.23711	9.43585	1.79987	1.26743	1.32937	20.3456	10.9496	6.74007	8.02404	15.1797	19.5822	13.3512	1.49359	0.276262	0.55644	0.712352	0.330711	0.513297	0.117399	0.718972
GCCCAGTGCTCTGAATGTCAAAGTG	28S-rRNA	rRNA	4.51084e-05	2.98923	7.36258	5.41623	5.1429	9.15716	3.41643	9.71929	9.98099	12.3631	6.12556	3.44987	14.5171	7.53773	2.10412	5.93886	3.71632	12.6126	12.2937	18.0843	49.0632	40.5672	23.74	34.2805	8.34008
CCGACTGTCTAATTAAAACAAAGCATTGTGAT	28S-rRNA	rRNA	4.51084e-05	2.92256	3.46474	1.1489	1.7143	3.6924	0.976122	1.79987	10.6147	3.32342	0.21877	0.149994	13.9986	3.16099	0.450884	6.5809	1.23877	2.32337	4.97272	5.42529	4.80838	9.14967	13.3457	10.4485	5.03281
CAATGAGGGACCAGTACATGAGGACTCCGTT	NO_Annotation	NO_Annotation	4.51084e-05	-4.0134	0.541366	11.8172	6.00004	8.41868	5.69405	4.43967	0.792142	0.265874	20.5644	8.84966	2.59234	6.56512	17.885	17.6561	9.63491	1.32764	1.65757	0.13911	0.178088	0.220474	0.256648	0.117399	0.287589
GTACATGAGGACTGATGT	NO_Annotation	NO_Annotation	4.52984e-05	-3.44929	2.27374	30.0354	21.2144	20.2344	19.5224	8.03941	3.64385	4.38692	42.2226	43.1984	12.4432	16.0481	40.7298	37.3988	31.6576	7.30201	1.65757	1.25199	1.78088	0.551185	0.384973	0.469596	2.44451
CGATGTCGGCTCTTCCTATCATTGTGAA	28S-rRNA	rRNA	4.53118e-05	3.42336	6.82121	5.41623	9.64293	4.43089	4.06718	2.15984	7.60456	5.84922	4.59417	11.0996	14.5171	17.9933	6.91355	39.1644	18.5816	9.79134	7.32095	30.326	59.4814	77.7171	16.4255	35.5719	6.18316
CTCGGCCTATCGATCCTTTTGGTTTAAAGA	28S-rRNA	rRNA	4.54223e-05	3.57873	4.98057	0.41032	1.07144	1.18157	0.976122	1.67988	6.17871	2.12699	0.65631	0.299989	5.01185	1.58049	0.601178	5.13631	0.412925	0.663819	3.31515	9.7377	8.37013	18.2993	12.8324	15.1445	6.03937
GTACATGAGGACTCGCCT	NO_Annotation	NO_Annotation	4.54437e-05	-3.63801	1.29928	20.516	8.78578	10.0433	15.4553	3.35975	1.74271	1.72818	35.6595	32.0988	3.28363	12.5224	18.1856	18.6191	21.4721	6.14033	0.690655	0.83466	2.76036	0.110237	0.384973	0.469596	1.15036
ACCTTATGGGACATGTGCTTT	18S-rRNA	rRNA	4.54683e-05	3.52452	17.5403	7.22163	1.92859	12.1111	3.57911	3.83972	15.2091	13.0278	10.501	12.1495	45.2795	33.5551	2.25442	70.9453	29.0424	35.0165	24.7255	49.8014	98.1265	91.607	41.5771	60.9301	46.7332
TATGGGACATGTGCTTTTATT	18S-rRNA	rRNA	4.54683e-05	3.42576	16.3493	3.11843	4.07146	4.87397	4.55524	4.79965	12.5158	11.8314	0.65631	2.39991	39.4035	3.64729	1.80353	17.9771	7.295	7.96583	19.2002	35.3339	89.9344	72.2052	25.2799	44.9638	33.7917
TGCCCAGTGCTCTGAATGTCAA	28S-rRNA	rRNA	4.54683e-05	2.73335	4.65575	6.56512	4.07146	3.6924	4.71792	3.83972	14.7338	7.31153	3.28155	1.49994	13.9986	42.3086	1.05206	9.30957	8.53378	66.216	7.18282	7.92927	18.6992	20.8348	25.7932	9.39192	15.8174
CAGTACATGAGGACATCTGC	NO_Annotation	NO_Annotation	4.54683e-05	-3.57504	1.6241	26.5067	12.8572	16.2466	15.1299	4.79965	2.69328	2.79168	26.9087	34.1987	3.45645	18.8443	26.9027	22.3109	29.7306	6.63819	2.07197	1.66932	2.49323	0.110237	0.384973	1.05659	1.29415
CAATGAGGGACAGTACATGAGGACGCGAAT	NO_Annotation	NO_Annotation	4.54683e-05	-3.2566	1.73237	10.1759	8.3572	6.49863	5.69405	1.43989	1.74271	1.59524	10.9385	7.04973	0.518467	4.37675	16.9833	15.5695	6.88208	1.99146	0.966918	0.55644	0.44522	0.220474	0.384973	0.469596	0.431383
TACATGAGGACCTGATT	NO_Annotation	NO_Annotation	4.57667e-05	-3.31362	3.35647	36.1902	16.2858	22.8929	15.1299	6.23954	3.80228	2.92461	33.9093	40.4985	6.22161	19.6954	51.2504	43.3376	34.1351	5.47651	3.59141	0.41733	0.89044	0.330711	0.89827	1.05659	2.15692
GGTGAAATTCTTGGACCGTCGTAAGACC	18S-rRNA	rRNA	4.57992e-05	3.91309	2.38201	0.656512	0.214287	0.443089	0.488061	0.719947	5.54499	2.12699	0.43754	0.299989	5.70314	3.28256	0.150295	0.642039	0.412925	3.48505	3.17701	2.64309	5.34264	9.59062	17.4521	4.22637	1.43794
GGGATTGTGAACTGAAACTGTTCACA	18S-rRNA	rRNA	4.58015e-05	3.14652	4.33093	2.0516	3.00002	1.92005	1.46418	1.07992	4.27757	3.05755	1.53139	3.74986	15.554	2.0668	0.450884	14.1249	6.46915	2.32337	4.83459	5.14707	15.6717	25.7955	10.0093	6.22215	8.62767
CGACGCGAGAGGTGAAATTC	18S-rRNA	rRNA	4.58887e-05	3.74262	8.01222	3.11843	1.50001	5.46476	0.488061	4.55966	8.3967	4.38692	2.1877	1.19995	20.2202	19.0875	0.450884	4.65478	1.6517	24.3954	8.70226	20.1709	33.2134	57.8744	23.0984	25.7104	12.9415
TAAGGATTGGCTCTAAGGGT	piRNA	piRNA	4.59561e-05	4.58771	0.32482	1.23096	0.214287	0.443089	0.813435	1.19991	5.54499	1.46231	0.65631	0.299989	2.76516	17.6286	1.05206	0.963059	0.275283	29.0421	2.90075	0.97377	2.40419	2.53545	29.8995	1.05659	0.287589
TACATGAGGACTTGGTG	NO_Annotation	NO_Annotation	4.60363e-05	-3.05234	3.78956	18.5465	10.2858	16.8374	10.0866	7.19947	0.95057	2.65874	25.5961	21.2992	2.41951	12.8871	29.608	19.9032	22.8485	6.47224	2.34823	0.55644	1.95897	0.551185	0.256648	1.29139	1.15036
AGCAGGACGGTGATCATGGAAGT	28S-rRNA	rRNA	4.62297e-05	3.60149	6.38812	1.39509	0.857149	2.51083	1.46418	0.839938	6.17871	6.24804	0.87508	0.749972	12.0976	10.9419	0.901767	6.09937	1.78934	20.0805	9.39291	5.00796	30.364	33.953	22.7134	9.86152	8.05249
CAGTACATGAGGACCTCTTC	NO_Annotation	NO_Annotation	4.62297e-05	-3.40102	1.40755	13.5406	6.85719	9.15716	7.97166	2.7598	0.633713	0.531748	11.376	14.2495	2.76516	4.6199	16.6827	6.90192	12.8007	2.32337	0.138131	0.13911	0.178088	0.551185	0.256648	0.352197	0.431383
ATAAGGATTGGCTCTGAAGATTGAGATAGT	28S-rRNA	rRNA	4.62666e-05	3.71776	7.36258	0.984768	1.07144	1.62466	0.976122	1.79987	6.02028	5.18454	5.03171	1.34995	17.1094	9.48296	1.20236	13.9644	2.61519	6.30628	7.32095	14.6065	14.6923	32.8506	15.0139	25.2408	9.92182
ACAGATCTTGGTGGTAGTAGCAAATA	28S-rRNA	rRNA	4.62666e-05	4.63584	6.17157	0.082064	1.7143	0.886177	0.162687	1.19991	3.96071	5.45041	0.65631	1.04996	2.93798	0.851035	0.300589	1.28408	0.412925	2.82123	12.1555	30.7433	79.9615	44.205	18.3504	52.8296	3.88245
GGGATAAGGATTGGCTCTGAAGATTGAGA	28S-rRNA	rRNA	4.62703e-05	3.76307	7.14603	1.39509	2.35716	1.92005	0.813435	2.51981	4.27757	3.45636	1.53139	1.34995	9.85088	2.67468	2.10412	9.7911	3.44104	5.64246	6.35403	18.3625	35.1724	37.9215	13.2174	37.0981	5.03281
TACATGAGGACTATGCT	NO_Annotation	NO_Annotation	4.62703e-05	-3.38897	3.13992	25.4398	13.9287	15.3604	18.709	6.11955	2.85171	3.05755	35.8783	31.4988	5.01185	15.3186	30.2092	33.7071	24.2249	4.97864	0.828787	0.97377	1.15757	0.220474	1.41157	0.234798	1.43794
CCAGTACATGAGGACGTCTGA	NO_Annotation	NO_Annotation	4.62703e-05	-3.37051	2.05719	18.3003	12.2144	17.1328	13.3403	7.19947	1.58428	3.05755	21.4395	22.4991	4.66621	13.2518	31.111	32.2625	26.8401	7.46797	0.966918	0.69555	1.51375	0.110237	0.384973	0.704394	1.58174
ATGAGGGACAGTACATGAGGACTCTTAG	NO_Annotation	NO_Annotation	4.63148e-05	-3.43405	1.40755	11.2428	7.07148	8.71407	4.88061	3.11977	0.792142	1.32937	10.7197	8.69967	1.03693	5.71409	12.0236	10.2726	7.295	2.48932	1.7957	1.11288	0.979484	0.220474	0.256648	0.469596	0.431383
CAATGAGGGACAGTACATGAGGACTCTCGA	NO_Annotation	NO_Annotation	4.63514e-05	-3.16398	4.98057	56.7062	38.3574	41.5026	30.0971	18.7186	6.33713	13.0278	72.1941	58.3478	7.60419	45.348	83.5638	84.2676	66.8938	9.62538	5.52524	5.84262	3.29463	0.992133	1.15492	3.75677	2.73209
CAGTACATGAGGACCTGAAT	NO_Annotation	NO_Annotation	4.63514e-05	-3.19188	3.68129	39.0625	30.6431	32.3455	27.1687	10.9192	3.16857	7.84328	47.9106	46.0483	9.67806	22.4916	64.0255	58.7466	55.4695	12.9445	5.66337	3.89508	3.6508	0.551185	0.89827	1.76099	3.30727
ACCCTGTTGAGCTTGACTC	28S-rRNA	rRNA	4.68485e-05	2.52349	6.92949	4.59559	10.9287	11.5203	14.3165	20.5185	10.6147	16.0854	12.6887	4.49983	25.5777	2.43153	2.10412	4.17325	10.8737	17.7572	27.7643	43.5414	53.4264	30.6459	20.2752	47.1944	16.5364
GTACATGAGGACCTGTGA	NO_Annotation	NO_Annotation	4.68485e-05	-3.03536	4.65575	49.8949	30.4288	33.9701	31.8867	11.6391	6.97085	8.37503	59.5054	61.7977	6.56725	29.9078	68.6846	58.5861	53.1296	14.1062	4.42019	2.64309	5.43168	1.21261	1.41157	2.58278	3.01968
TACATGAGGACGTAAAC	NO_Annotation	NO_Annotation	4.70559e-05	-3.29388	1.84064	24.7833	14.143	17.2805	18.3836	6.59951	2.37643	7.5774	31.2841	37.9486	4.83903	18.9659	36.9725	31.9415	34.6857	8.96156	4.55833	2.36487	2.49323	0.661422	0.513297	1.64359	0.575178
TACATGAGGACTATTCT	piRNA	piRNA	4.7107e-05	-3.39352	6.0633	87.4803	44.3575	53.7614	48.8061	23.1583	6.02028	9.43852	92.1021	109.946	23.331	53.372	100.697	92.4536	102.818	23.5656	4.55833	3.89508	5.78786	0.992133	1.28324	2.46538	5.89557
GTACATGAGGACTGCCAC	NO_Annotation	NO_Annotation	4.7107e-05	-3.10414	3.78956	46.5303	26.7859	28.21	26.3553	8.87935	3.96071	7.84328	42.6601	44.2483	10.3693	22.9779	44.1866	43.8192	53.8178	12.9445	4.42019	3.89508	2.93845	0.992133	1.28324	2.46538	2.15692
GGGGATGTAGCTCAGATGG	tRNA-Ala-AGC_5_end	tRNA	4.7154e-05	2.87559	59.0089	21.0905	58.5004	39.5826	39.8583	43.9168	71.9265	87.7384	19.9081	17.3993	93.4969	4.6199	6.46266	63.7224	12.663	26.5528	110.919	88.1957	190.02	165.576	207.5	129.491	212.96
ATTCAGAACTGGCACGGACT	28S-rRNA	rRNA	4.72242e-05	3.64215	12.0183	2.29779	1.50001	2.21544	3.7418	3.35975	14.417	11.5655	2.40647	0.449983	16.2453	12.4008	0.450884	9.30957	2.20226	19.9146	12.4318	14.7457	46.8371	58.8666	33.7493	25.7104	19.6998
GTCGTATCCGTGCTGGACTG	28S-rRNA	rRNA	4.73571e-05	3.44848	4.4392	0.41032	1.07144	0.886177	1.3015	1.19991	5.38656	4.65279	0.65631	0.449983	5.3575	1.33734	0.300589	4.01275	2.06462	1.8255	2.2101	3.33864	8.45918	16.5356	7.9561	7.51354	12.3663
GTACATGAGGACTTCTGC	NO_Annotation	NO_Annotation	4.75277e-05	-3.42499	4.54748	54.6546	33.4288	42.8319	34.327	15.9588	4.59442	9.70439	61.9119	84.2968	10.8878	35.3787	67.4822	67.0931	71.7112	21.7401	5.24898	2.7822	3.47272	0.661422	0.384973	2.46538	3.73866
TACATGAGGACTAGTGG	NO_Annotation	NO_Annotation	4.75277e-05	-3.11875	4.33093	23.7165	9.21435	19.2005	11.3881	4.91964	1.74271	2.39286	26.4712	28.6489	6.74007	13.0087	19.388	29.3733	25.6013	8.13179	1.38131	2.64309	2.2261	0.881896	0.384973	0.704394	1.58174
GTACATGAGGACTTAACG	NO_Annotation	NO_Annotation	4.75277e-05	-3.10524	2.05719	12.0634	7.92863	8.12329	9.59853	2.99978	0.95057	1.32937	10.7197	15.1494	1.72822	7.05143	11.723	11.5567	17.4805	1.8255	0.138131	0.41733	0.534264	0.551185	0.641621	0.352197	0.431383
CCAGTACATGAGGACCGGAAC	NO_Annotation	NO_Annotation	4.75504e-05	-3.28477	2.38201	14.6074	5.35718	12.7019	10.5747	3.71973	2.05957	2.5258	14.4388	17.6993	4.66621	6.20039	16.5324	18.9402	19.4075	5.64246	0.966918	0.97377	1.78088	0.220474	0.641621	0.939192	0.287589
AGGGACAGTACATGAGGACTCGATA	NO_Annotation	NO_Annotation	4.75504e-05	-3.46783	1.08273	4.67765	7.92863	6.64633	7.4836	2.99978	0.792142	1.19643	9.62588	8.24969	3.45645	2.5531	6.61296	12.3593	8.9467	2.48932	0.138131	0.41733	0.44522	0.110237	0.384973	0.117399	0.431383
AGTGTTATTGTGGGCCGGT	18S-rRNA	rRNA	4.80395e-05	3.34963	8.77013	2.62605	1.92859	1.62466	2.44031	2.7598	12.199	8.24209	2.84401	0.149994	18.6648	17.6286	0.601178	6.09937	0.825849	37.5058	7.04469	20.1709	35.3505	24.1419	27.9747	28.9976	11.5036
CCAGTACATGAGGACTCTATC	NO_Annotation	NO_Annotation	4.80395e-05	-3.33503	6.0633	77.9608	45.2146	45.6381	43.4374	17.0387	5.86185	8.37503	62.3494	107.546	14.8627	45.5911	82.5117	73.995	91.6693	22.5699	5.66337	3.19953	4.36316	0.551185	1.92486	2.81758	4.74522
CCTTATGGGACATGTGCTTT	18S-rRNA	rRNA	4.80544e-05	3.42605	19.0561	7.79608	3.21431	7.6802	5.36867	3.83972	13.9417	14.3572	17.7204	16.3494	45.9708	23.9505	3.45677	95.3428	51.6156	11.2849	24.4492	49.1058	105.695	96.7881	34.0059	57.4081	43.7135
TGTAAACGACTTTTGTAAC	28S-rRNA	rRNA	4.81032e-05	3.61173	8.98668	1.39509	2.57145	2.95392	1.3015	3.23976	4.75285	6.64685	0.65631	1.04996	8.4683	1.70207	0.601178	2.24714	1.37642	4.97864	10.6361	22.814	42.2068	45.5279	18.7353	30.4063	9.05905
CAATGAGGGACCAGTACATGAGGACTCGTAC	NO_Annotation	NO_Annotation	4.81104e-05	-3.51171	3.57302	50.0591	25.0716	33.2316	20.0105	18.8386	4.75285	5.98216	54.9113	55.7979	8.12265	34.0414	64.7769	74.1555	53.6802	9.45943	2.48636	4.31241	0.44522	0.440948	0.513297	3.28717	1.15036
CAATGAGGGACAGTACATGAGGACAGGAAT	NO_Annotation	NO_Annotation	4.81104e-05	-3.44349	3.35647	13.7047	5.35718	10.4864	6.01942	3.83972	0.792142	1.72818	19.6893	10.1996	5.3575	11.3066	21.0412	18.9402	15.5535	2.15741	1.65757	0.41733	0.356176	0.110237	0.256648	0.234798	1.15036
GTACATGAGGACTGAGTA	NO_Annotation	NO_Annotation	4.81424e-05	-3.19953	5.63021	56.2959	39.6432	46.3766	41.9733	17.0387	5.06971	8.50796	67.3811	65.6975	13.1345	41.5791	69.7367	68.3772	71.5736	13.7743	3.45328	5.28618	3.11654	1.10237	0.89827	2.23058	5.03281
CAATGAGGGACCAGTACATGAGGACTGTATC	NO_Annotation	NO_Annotation	4.81424e-05	-3.35363	1.19101	20.2698	13.9287	15.5081	11.2254	4.55966	2.53485	4.12104	26.4712	20.6992	3.97492	13.9813	23.7465	31.4599	24.7755	4.48078	2.34823	0.97377	0.801396	0.771659	0.384973	0.704394	0.718972
CAATGAGGGACAGTACATGAGGACTCCTCT	NO_Annotation	NO_Annotation	4.81424e-05	-3.43048	1.73237	16.0845	10.0715	14.7696	13.8284	4.31968	0.792142	1.59524	22.7521	18.5993	3.45645	12.0361	19.2377	25.8421	17.6181	2.15741	1.24318	0.55644	0.267132	0.220474	0.128324	0.586995	1.43794
ATAGAGCGAATTCTGAGTGGT	snoRNA	snoRNA	4.82399e-05	3.49563	5.63021	2.46192	2.14287	1.92005	3.25374	3.11977	12.8327	8.24209	2.62524	0.299989	21.9484	1.21576	0.300589	6.74141	0.825849	3.81696	1.38131	2.08665	3.20558	23.26	21.4301	1.99578	37.9617
GCTGTGACCCGAAAGATG	28S-rRNA	rRNA	4.82399e-05	3.75725	8.33704	0.328256	2.14287	4.13549	2.60299	2.87979	5.70342	5.18454	3.28155	1.49994	6.9129	6.20039	0.150295	8.98855	4.26689	7.46797	25.1399	20.0318	24.5761	51.15	19.1203	30.1716	10.0656
CTTGATTAAATGGAACGTGTATC	28S-rRNA	rRNA	4.82739e-05	3.37013	8.77013	2.0516	1.28572	4.72628	1.62687	2.87979	7.60456	4.78573	3.71909	1.94993	12.616	7.90246	1.05206	10.1121	4.81745	12.2807	7.32095	16.1368	26.6242	34.1735	21.8151	22.1884	16.5364
CAATGAGGGACCAGTACATGAGGACTCTATC	NO_Annotation	NO_Annotation	4.84278e-05	-3.47485	7.90395	125.312	63.6433	88.7654	51.2464	39.7171	12.8327	16.0854	161.671	122.695	16.4181	92.0333	172.839	160.991	127.456	27.0506	11.4649	7.37283	5.2536	0.881896	2.95146	7.27874	2.87589
AGTTTAGTTACGTAGCCAATTGTGGAACT	28S-rRNA	rRNA	4.84951e-05	2.56164	15.2665	10.5042	17.5716	20.3821	21.312	23.5183	25.8238	50.7819	3.06278	1.04996	21.9484	3.64729	5.11001	7.86498	3.85396	7.96583	29.2838	45.7672	78.6258	74.2997	52.8696	50.012	31.0596
GTGAAATTCTTGGACCGTCGTAAGACT	18S-rRNA	rRNA	4.85839e-05	4.1248	25.8773	5.41623	3.4286	6.79402	2.44031	6.23954	25.507	14.756	16.189	2.84989	36.1199	42.9165	1.50295	26.0026	9.77255	61.9012	24.5873	57.3133	142.559	186.741	98.4247	86.6405	22.1443
AGGTACAATGGTATGCGTAGAAGTG	28S-rRNA	rRNA	4.87512e-05	3.27803	3.78956	0.328256	1.92859	2.65853	0.976122	1.55989	3.48542	4.38692	1.09385	1.04996	5.53032	0.729458	1.35265	6.09937	1.51406	2.15741	4.69646	4.31241	16.3841	17.8584	8.34108	6.92654	8.62767
GCTGCTTGGACTACATATGGTTGAGGGTTGTA	5.8S-rRNA	rRNA	4.90006e-05	-2.72078	44.5003	47.1048	150.43	120.963	108.512	186.586	76.204	101.431	38.2847	7.49972	53.4021	7.90246	20.2898	33.065	20.7839	7.13606	12.5699	15.3021	1.4247	2.42521	6.54454	6.57435	14.3794
CGATGTCGGCTCTTCCTATCATTGTGAAGCA	28S-rRNA	rRNA	4.91208e-05	2.95226	2.70683	3.93907	4.92861	5.02167	1.62687	1.55989	5.38656	3.98811	5.46925	7.04973	15.0356	12.1576	8.2662	31.4599	9.77255	3.98292	4.42019	19.7536	21.9939	19.8427	10.0093	26.6496	4.31383
GTACATGAGGACTATAAC	NO_Annotation	NO_Annotation	4.91208e-05	-3.28054	1.84064	22.7317	10.9287	19.7913	18.0583	5.27961	1.109	2.92461	32.1592	27.299	3.80209	15.6834	23.8968	29.6943	32.2081	8.29774	0.966918	2.08665	1.60279	1.21261	0.513297	0.821793	0.575178
ACGCTACGTCCGTTGGATT	28S-rRNA	rRNA	4.91907e-05	4.0258	13.9672	5.33416	1.50001	3.9878	3.09105	1.43989	7.76299	10.3691	3.06278	5.84978	18.3192	6.07882	2.40471	24.237	15.1406	3.48505	13.675	14.3283	37.7546	134.93	50.0465	17.0229	19.6998
AGTGCTCTGAATGTCAAAGTGAAG	28S-rRNA	rRNA	4.91913e-05	2.87114	5.19711	3.03637	3.64288	2.95392	2.60299	2.87979	7.44613	5.58335	0.87508	4.34983	11.0606	16.7775	2.40471	13.0013	10.0478	17.9231	5.80151	6.81639	16.4731	25.6852	12.0625	9.15712	10.2094
ATGAGGGACAGTACATGAGGACGCTGAC	NO_Annotation	NO_Annotation	4.92019e-05	-3.64199	1.51583	15.0177	5.78576	8.71407	7.15823	3.11977	1.74271	3.05755	9.40711	12.2995	1.90105	9.2398	14.278	10.1121	12.3877	3.48505	2.07197	1.11288	1.78088	0.661422	0.128324	0.234798	0.287589
CAATTGTGGAACTTTCTTGC	28S-rRNA	rRNA	4.93121e-05	2.93965	13.9672	6.40099	12.2144	7.38481	17.0821	15.2389	22.3384	32.8354	3.06278	5.54979	29.5526	5.83567	3.15619	2.40765	3.16576	20.9103	16.4376	19.3363	60.9951	82.2368	44.0152	31.9325	26.3144
GACTTGATCTCGGTGTTCAGTACACACA	28S-rRNA	rRNA	4.93121e-05	2.75441	4.54748	6.97544	4.92861	9.89564	3.57911	5.75958	21.3878	8.6409	2.62524	1.04996	18.492	26.8684	1.80353	17.6561	8.53378	35.6803	11.8793	20.0318	30.8092	30.4254	16.8105	30.0542	10.497
TACATGAGGACGTGTAT	piRNA	piRNA	4.93121e-05	-3.26849	2.92338	27.9018	16.2858	19.939	19.3598	6.35953	2.05957	3.98811	33.253	44.6983	9.67806	14.9539	35.9204	32.423	39.3655	7.13606	1.51944	1.11288	5.07551	0.440948	0.513297	0.704394	2.44451
ACAGTACATGAGGACTCTAAA	NO_Annotation	NO_Annotation	4.94865e-05	-3.37299	2.16546	14.3612	8.14292	8.41868	7.97166	2.27983	0.95057	3.19049	13.7825	15.2994	1.72822	8.14562	12.6247	17.3351	11.2866	2.65528	1.38131	1.53021	1.06853	0.110237	0.513297	0.234798	1.00656
TACATGAGGACTTCGCC	NO_Annotation	NO_Annotation	4.97359e-05	-3.97183	0.541366	17.3155	12.4287	8.56638	12.0388	5.3996	1.42586	1.86112	21.877	26.549	3.1108	13.6166	22.6945	20.0637	13.4889	4.81269	0.828787	0.83466	1.4247	0.110237	0.256648	0.117399	1.00656
GTACATGAGGACTGCACA	NO_Annotation	NO_Annotation	4.98746e-05	-3.25665	5.30539	57.5269	33.8574	28.9485	32.0493	14.159	5.22814	5.31748	58.1928	62.8476	13.1345	32.5825	67.6325	69.9823	64.0033	12.2807	3.72954	3.47775	3.56176	0.881896	0.769945	1.99578	4.02624
CAATGAGGGACCAGTACATGAGGACTACTCT	NO_Annotation	NO_Annotation	4.98746e-05	-3.12305	4.33093	39.3087	25.9288	30.2777	24.2404	13.319	3.80228	8.50796	62.5682	32.0988	11.0606	25.531	64.9272	56.0179	39.6408	6.63819	3.45328	3.89508	1.60279	0.661422	0.769945	1.87838	3.16348
GTACATGAGGACCTGGCA	NO_Annotation	NO_Annotation	4.98746e-05	-3.29972	1.51583	17.89	10.7144	14.7696	13.1776	5.99956	2.05957	1.86112	22.0958	23.0991	5.3575	8.99665	19.2377	26.1631	21.6097	6.30628	1.10505	0.97377	0.623308	0.661422	0.384973	0.352197	1.15036
AAAGTGCTGATAGATTTATATGAC	28S-rRNA	rRNA	4.9976e-05	2.81256	1.73237	0.82064	1.28572	0.443089	0.813435	0.479965	1.74271	1.32937	0.43754	0.299989	4.32056	3.40414	0.450884	0.963059	0.550566	5.64246	4.0058	4.03419	12.2881	5.29138	4.10638	4.22637	3.01968
AGAACTGGCGCTGTGGGATGAACCAAACGT	28S-rRNA	rRNA	5.00237e-05	3.67467	5.41366	0.574448	0.428575	1.18157	1.62687	1.3199	5.38656	2.39286	2.40647	0.749972	12.9617	0.607882	0.751473	10.1121	1.92698	1.8255	4.69646	7.09461	5.96595	22.8191	18.7353	8.57013	9.77802
TACATGAGGACCTGTCA	NO_Annotation	NO_Annotation	5.00237e-05	-2.91909	6.71294	43.576	22.9287	28.0623	33.5135	11.9991	4.27757	7.04566	54.9113	47.9982	10.715	28.3273	54.7072	54.5733	52.4414	13.4423	4.14393	2.36487	2.40419	1.32284	1.15492	1.99578	3.59486
TACATGAGGACACTGAT	NO_Annotation	NO_Annotation	5.01878e-05	-3.52086	2.8151	24.1268	11.7858	8.56638	15.4553	6.95949	0.95057	2.65874	30.409	26.549	3.97492	13.2518	36.5216	33.7071	18.031	4.64674	0.966918	1.53021	1.51375	0.110237	0.256648	0.704394	1.58174
TACATGAGGACTTCTGC	NO_Annotation	NO_Annotation	5.02486e-05	-3.42816	5.08884	112.428	71.1434	77.2451	75.8121	30.5978	12.3574	19.9405	127.324	154.044	14.6899	69.7848	134.514	119.74	149.341	38.1696	10.9124	5.70351	7.56874	1.10237	2.30984	5.75255	5.1766
TACATGAGGACTAAACC	NO_Annotation	NO_Annotation	5.0372e-05	-3.02572	3.2482	21.4187	13.7144	10.7818	15.2926	5.87957	1.26743	3.72223	26.4712	29.5489	5.18467	12.6439	25.2495	29.2128	26.1519	4.14887	1.38131	3.33864	1.51375	0.661422	0.513297	0.821793	1.58174
GGGAAGTCGGCAAATTAGATC	28S-rRNA	rRNA	5.04064e-05	3.56844	6.71294	0.656512	1.07144	1.47696	1.46418	1.43989	7.92142	6.64685	2.84401	1.64994	4.49338	2.5531	0.150295	10.1121	3.02811	7.63392	5.52524	11.9635	28.6722	26.4569	16.5538	14.5575	11.5036
GTACATGAGGACTCCTGC	NO_Annotation	NO_Annotation	5.04064e-05	-3.65241	2.49028	59.6605	24.0002	32.7886	34.327	12.4791	4.27757	6.1151	53.8174	71.9973	10.715	28.8136	55.9096	63.7224	68.8208	18.255	4.0058	2.08665	2.40419	0.771659	0.256648	1.64359	3.01968
ACCAGTACATGAGGACTCTTTC	NO_Annotation	NO_Annotation	5.04213e-05	-3.33565	1.51583	19.285	15.4287	15.3604	16.5941	5.63959	1.90114	3.19049	23.8459	36.1486	6.56725	19.2091	31.5619	32.744	32.8963	6.80415	1.24318	1.53021	1.86992	0.881896	0.128324	0.821793	1.00656
AATCCGACTGTCTAATTAAAACAAAG	28S-rRNA	rRNA	5.05334e-05	3.57839	9.3115	5.49829	1.92859	3.6924	1.62687	1.55989	8.07985	5.18454	1.53139	1.79993	46.3164	8.7535	8.41649	22.7924	9.49727	13.6083	6.49216	12.5199	35.3505	64.1579	32.2094	16.7881	16.2488
TTTGATCCTTCGATGTCGGCTCTTCC	28S-rRNA	rRNA	5.05444e-05	3.58794	7.14603	1.1489	6.42862	6.35094	3.57911	2.99978	5.22814	7.17859	0.43754	4.79982	11.9247	3.40414	1.20236	8.66753	4.40453	6.9701	7.04469	25.318	41.4055	61.9532	13.859	43.4376	4.31383
CCAGTACATGAGGACTTTCTT	NO_Annotation	NO_Annotation	5.05444e-05	-3.55825	1.84064	13.9509	6.64291	7.6802	6.18211	1.79987	0.475285	1.19643	8.53203	14.3995	2.76516	4.49833	12.1739	10.5936	13.0759	2.15741	0.414393	0.83466	0.089044	0.110237	0.513297	0.117399	0.718972
AAGACCGAAACAGTTCTGACGTG	28S-rRNA	rRNA	5.06072e-05	3.1124	5.73848	6.56512	3.00002	5.31706	3.57911	1.91986	6.81242	6.51391	9.18834	21.1492	24.1951	10.9419	9.61885	134.989	26.8401	6.30628	5.93964	5.42529	25.4666	36.7089	22.4567	5.75255	31.7786
TGTAATTCGACTTCTTCTTCTTCAAGC	piRNA	piRNA	5.0631e-05	-3.02087	8.98668	2.70811	9.64293	7.38481	10.0866	7.55944	5.38656	9.97027	5.90679	1.19995	3.1108	0.364729	0.450884	1.12357	3.71632	2.65528	4.0058	1.11288	0.44522	0.440948	0.128324	0.821793	0.718972
GTACATGAGGACCCTGCT	NO_Annotation	NO_Annotation	5.0631e-05	-3.64276	1.51583	25.604	11.5715	11.8157	21.4747	5.99956	1.58428	2.12699	30.1903	33.2987	4.66621	10.2124	27.6542	19.7427	28.7671	6.63819	0.966918	1.80843	1.06853	0.110237	0.769945	0.352197	1.43794
TTGTAAACGACTTTTGTAACA	28S-rRNA	rRNA	5.08869e-05	2.92786	2.92338	2.0516	0.642862	3.9878	2.27762	2.27983	5.54499	7.44447	0.65631	2.39991	10.8878	4.1336	0.601178	4.81529	2.20226	11.4509	4.55833	3.75597	7.12352	14.5513	10.0093	4.69596	11.216
GTACATGAGGACTGAGCG	NO_Annotation	NO_Annotation	5.08869e-05	-2.77202	8.77013	40.2114	22.7145	24.2222	26.518	9.4793	5.54499	4.38692	42.2226	50.2481	8.12265	22.8564	35.9204	43.3376	45.0088	10.4552	4.97272	4.72974	7.03447	1.10237	1.53989	3.28717	2.30071
TGAGGTCTCCGGACGTGATCACTGT	18S-rRNA	rRNA	5.08943e-05	3.23904	4.22266	0.492384	0.642862	3.8401	2.11493	2.51981	5.06971	3.19049	1.96893	0.299989	9.15959	2.43153	0.150295	2.08663	1.51406	3.15314	5.24898	6.81639	20.3911	16.4253	13.2174	10.8007	8.05249
ATGGGACATGTGCTTTTATT	18S-rRNA	rRNA	5.09749e-05	4.05491	19.814	0.82064	5.57147	3.39701	2.60299	6.59951	11.8821	15.6866	7.43818	4.19984	31.2809	3.40414	2.25442	17.3351	6.33151	13.4423	27.7643	53.5573	121.723	117.954	33.621	84.6447	38.6807
GGCCGGTACTATTACTTTGAACAAATTAGA	18S-rRNA	rRNA	5.09749e-05	2.80041	1.29928	1.80541	1.07144	0.738481	1.3015	0.839938	9.18885	2.39286	1.96893	0.449983	3.45645	15.4402	0.150295	3.37071	1.78934	7.96583	4.28206	3.61686	4.89742	4.51972	6.28789	7.63094	2.15692
TAAGAGGTGTAGAATAAG	28S-rRNA	rRNA	5.13412e-05	2.90848	4.87229	2.70811	1.7143	1.77235	4.71792	2.99978	4.11914	6.38097	1.09385	1.79993	9.85088	0.851035	1.20236	2.56816	0.825849	4.14887	7.87347	7.37283	26.5351	21.386	11.8058	10.6833	10.7846
CCAGTACATGAGGACTGCTCT	NO_Annotation	NO_Annotation	5.13412e-05	-2.99863	4.22266	38.3239	24.643	24.3699	18.2209	6.95949	3.64385	5.84922	29.7527	44.8483	7.60419	17.507	45.0884	46.5478	37.0256	9.95729	1.93384	3.47775	1.86992	1.21261	0.89827	1.87838	2.15692
CAATGAGGGACCAGTACATGAGGACTCTAGA	NO_Annotation	NO_Annotation	5.13477e-05	-3.35463	4.76402	47.5151	27.0002	34.4132	23.1016	15.8388	5.54499	8.77384	80.7261	41.0984	13.8258	31.9746	72.2917	78.3288	46.9358	8.29774	4.42019	2.7822	3.20558	0.330711	0.641621	1.99578	3.30727
AGTGTGTAAGACAGATTGATAGCTCT	18S-rRNA	rRNA	5.14604e-05	3.06801	5.63021	9.19117	2.57145	3.9878	5.20598	5.03963	25.507	8.50796	6.78187	2.6999	14.8627	16.7775	1.20236	11.2357	5.23038	31.6974	5.80151	11.6852	41.3164	43.5436	26.3065	19.4882	14.3794
AGGACACTAGCTTCTTAAATGGA	18S-rRNA	rRNA	5.14799e-05	3.54157	11.3687	1.1489	3.00002	4.13549	1.13881	14.9989	9.66413	14.6231	1.09385	0.899966	17.4551	6.07882	0.150295	4.17325	1.6517	9.12752	20.4434	31.2997	37.3094	36.1577	29.1296	36.1589	22.5757
GTGGGCCGGTACTATTACT	18S-rRNA	rRNA	5.14852e-05	3.76569	9.96114	1.55922	1.07144	2.65853	1.46418	2.39982	9.18885	8.6409	1.09385	0.749972	9.67806	4.86305	0.150295	2.56816	1.10113	13.7743	14.9182	29.7695	61.8856	45.9688	20.5319	41.9115	11.3598
CCAGTACATGAGGACTTTTCT	NO_Annotation	NO_Annotation	5.16014e-05	-3.47116	1.19101	12.2275	7.71434	6.64633	10.0866	2.51981	0.792142	2.39286	15.9702	16.3494	1.38258	10.5771	16.6827	13.8038	12.8007	3.65101	0.966918	1.94754	0.178088	0.551185	0.128324	0.469596	0.287589
TTATTGTGGGCCGGTACTATTACTTT	18S-rRNA	rRNA	5.17023e-05	3.70231	8.98668	0.328256	1.92859	4.72628	1.78956	2.51981	10.1394	7.44447	1.53139	0.599977	13.9986	6.44355	1.20236	12.8408	7.84557	6.80415	9.80731	23.2314	83.7904	40.1263	17.3238	37.6851	18.1181
CAATGAGGGACAGTACATGAGGACCAGAAC	NO_Annotation	NO_Annotation	5.17023e-05	-3.26172	4.33093	61.3018	39.4289	40.7641	27.4941	14.279	6.65399	12.0973	59.943	53.398	8.4683	41.9438	73.7946	76.7237	55.8825	15.4338	6.90655	7.23372	3.38367	1.65356	0.89827	3.87417	1.58174
TACATGAGGACTTGCAC	NO_Annotation	NO_Annotation	5.21125e-05	-3.11883	2.27374	25.686	19.7144	16.2466	15.4553	5.27961	2.85171	5.18454	28.4401	35.0987	4.83903	17.7501	22.0933	32.102	33.1716	7.46797	2.90075	2.22576	1.60279	1.10237	0.513297	1.29139	1.00656
GTACATGAGGACCTGACC	NO_Annotation	NO_Annotation	5.21125e-05	-3.43103	2.38201	25.9322	11.3572	14.9173	13.015	5.87957	3.16857	3.45636	23.4084	31.9488	3.1108	14.8323	22.9951	22.1504	29.7306	7.63392	1.51944	0.55644	1.69184	0.330711	0.769945	0.234798	1.58174
TAAGGATTGGCTCTGAAGATT	28S-rRNA	rRNA	5.22171e-05	4.17553	26.4187	2.0516	6.00004	3.54471	3.90449	4.55966	12.9911	18.3453	4.59417	1.79993	29.7255	6.44355	0.150295	11.0752	5.09274	9.95729	19.2002	40.6201	115.668	215.844	66.087	58.2299	39.2559
CAATGTGATTTCTGCCCAGTGCTCTG	28S-rRNA	rRNA	5.22171e-05	3.65534	5.41366	1.39509	0.214287	1.32927	2.76568	3.23976	8.71356	6.64685	0.65631	0.449983	6.39443	1.45892	0.601178	2.88918	1.6517	6.63819	8.426	10.155	17.6307	24.2521	22.97	17.6099	5.32039
TCGATGTCGGCTCTTCCTATCATTGTGAAGT	28S-rRNA	rRNA	5.22171e-05	3.18479	1.29928	0.738576	0.857149	0.443089	0.488061	0.119991	0.792142	0.398811	1.75016	0.449983	2.07387	4.6199	0.150295	5.93886	1.51406	1.49359	1.38131	1.80843	3.47272	4.96067	7.44281	1.40879	2.30071
GTACATGAGGACCGTCGT	NO_Annotation	NO_Annotation	5.22171e-05	-3.31738	1.6241	19.9416	13.7144	12.9973	12.0388	5.99956	0.792142	2.39286	20.5644	34.6487	2.59234	13.6166	26.1512	22.3109	25.4637	6.14033	1.93384	0.41733	0.356176	0.330711	0.384973	0.586995	1.43794
TACATGAGGACTCACAA	NO_Annotation	NO_Annotation	5.22171e-05	-4.0452	0.32482	11.0786	7.28577	5.76015	8.94779	3.35975	0.316857	1.59524	11.8136	14.9994	3.62927	2.91783	13.6768	13.3223	17.6181	3.15314	0.690655	0.97377	0.356176	0.220474	0.128324	0.234798	0.287589
ACCAGTACATGAGGACTCTACA	NO_Annotation	NO_Annotation	5.22767e-05	-3.76337	1.6241	29.1327	14.143	14.3265	20.1732	6.11955	2.05957	1.99405	32.5967	32.3988	6.22161	14.5892	31.111	27.7682	34.961	9.62538	2.34823	0.69555	1.69184	0.110237	0.128324	0.821793	1.72553
CAGTACATGAGGACTTCTCC	NO_Annotation	NO_Annotation	5.22767e-05	-3.14377	3.13992	19.4492	13.2858	8.71407	13.015	4.67966	2.85171	1.72818	18.5954	23.8491	3.80209	8.26719	18.1856	18.1376	15.5535	3.98292	1.93384	1.3911	1.06853	0.220474	0.513297	1.40879	0.862767
CAATGAGGGACAGTACATGAGGACAGGAAC	NO_Annotation	NO_Annotation	5.22951e-05	-3.2367	3.13992	23.1421	16.9287	20.8252	10.9	9.23932	2.05957	3.45636	28.2213	23.9991	7.43136	16.7775	38.1748	31.4599	31.5199	5.64246	3.59141	2.22576	2.2261	0.440948	0.256648	1.99578	0.862767
GTACATGAGGACTGATTT	NO_Annotation	NO_Annotation	5.24167e-05	-3.31527	4.00611	47.9254	31.2859	32.4932	26.1926	11.5192	4.91128	7.04566	58.1928	71.0973	7.25854	31.853	71.8408	65.3275	54.6437	13.7743	4.69646	2.64309	4.54124	0.992133	0.384973	1.64359	3.45107
CCAGTGCTCTGAATGTCAAAGT	28S-rRNA	rRNA	5.25203e-05	3.1766	19.3809	15.428	7.92863	10.9295	12.3642	10.1993	19.4867	15.2877	8.53203	10.4996	38.1938	138.597	8.2662	32.9045	31.9328	153.01	20.7197	43.8196	91.8043	117.623	81.4859	40.6201	34.6545
TACATGAGGACTTAGTC	NO_Annotation	NO_Annotation	5.25203e-05	-3.31158	2.05719	17.2334	8.78578	10.0433	8.62241	4.67966	1.74271	2.12699	19.4705	15.4494	3.1108	8.7535	16.3821	16.5325	25.4637	4.31483	0.552524	0.69555	0.44522	0.551185	0.128324	0.586995	0.862767
TTCGATGTCGGCTCTTCCC	28S-rRNA	rRNA	5.25435e-05	3.07068	3.68129	4.75971	4.71432	3.24932	2.76568	1.91986	2.53485	5.84922	5.90679	2.99989	7.25854	24.68	4.05795	8.66753	8.39613	13.9402	7.73534	14.7457	66.0706	32.2994	7.9561	25.006	5.32039
CAATGAGGGACAGTACATGAGGACACTACT	NO_Annotation	NO_Annotation	5.25435e-05	-3.18986	3.13992	38.7342	15.643	21.5636	17.0821	11.6391	2.85171	3.98811	54.9113	40.6485	5.18467	21.2759	44.9381	43.9797	39.6408	5.97437	1.65757	1.53021	0.623308	0.992133	0.89827	1.05659	1.86933
CAATGAGGGACAGTACATGAGGACTTTCTA	NO_Annotation	NO_Annotation	5.25435e-05	-3.65648	1.08273	11.8993	5.1429	6.94172	6.18211	3.35975	0.158428	1.19643	14.8764	10.9496	1.72822	6.6867	16.0815	13.9644	13.4889	1.49359	0.276262	0.27822	0.089044	0.110237	0.256648	0.352197	0.431383
TACATGAGGACTTTGGA	piRNA	piRNA	5.26486e-05	-3.19604	2.27374	13.4585	6.00004	11.5203	11.2254	2.03985	1.26743	3.32342	16.4077	18.5993	2.93798	8.02404	23.7465	14.4459	13.9018	3.98292	1.65757	1.25199	0.979484	0.330711	0.256648	0.469596	1.15036
TACATGAGGACTTGAGT	NO_Annotation	NO_Annotation	5.26856e-05	-3.10536	3.46474	22.8138	15.2144	11.3726	17.2448	4.31968	1.74271	3.5893	24.2835	29.0989	6.9129	15.8049	35.0186	27.1262	25.4637	5.47651	2.90075	1.3911	2.58228	0.440948	0.384973	1.05659	1.86933
ACCCTGTTGAGCTTGAC	28S-rRNA	rRNA	5.27686e-05	2.97046	4.76402	1.80541	6.21433	4.72628	4.88061	8.75936	9.5057	13.4266	1.53139	0.149994	11.0606	1.21576	1.05206	2.40765	1.51406	4.48078	16.0232	26.8482	49.8646	31.638	10.7792	23.9494	5.1766
GATGGGCTAGAAGAGCATGAC	28S-rRNA	rRNA	5.29979e-05	4.46459	8.01222	1.80541	0.214287	0.590785	0.976122	1.79987	7.44613	3.05755	0.87508	0.299989	8.4683	9.96926	0.450884	2.08663	1.37642	13.4423	11.1886	29.3522	68.92	67.5753	18.4787	51.3034	5.1766
CAATGAGGGACAGTACATGAGGACAACTTT	NO_Annotation	NO_Annotation	5.29979e-05	-3.40781	1.94892	21.6649	15.643	20.3821	17.4075	7.19947	2.53485	4.78573	31.0653	19.6493	2.41951	14.9539	37.7239	35.7937	24.9131	5.1446	2.07197	2.08665	1.24662	0.110237	0.513297	1.87838	0.718972
AATCAATTCAGAACTGGCACGGACTTG	28S-rRNA	rRNA	5.31029e-05	4.03697	6.0633	0.328256	0.214287	1.18157	2.44031	2.7598	7.60456	5.45041	1.96893	0.899966	11.5791	3.16099	0.150295	6.5809	2.75283	4.14887	5.80151	7.65105	19.3225	39.5751	19.2486	16.9055	7.9087
GTACATGAGGACCAGACT	NO_Annotation	NO_Annotation	5.3397e-05	-3.58022	1.08273	10.1759	5.57147	6.35094	7.4836	2.39982	0.316857	1.0635	10.0634	12.7495	0.518467	5.71409	14.5786	12.3593	11.6995	3.98292	0.828787	0.27822	0.089044	0.110237	0.256648	0.234798	0.575178
ACAGTACATGAGGACTCCTGC	NO_Annotation	NO_Annotation	5.3539e-05	-3.3165	1.40755	23.3882	12.643	18.9051	11.0627	5.63959	2.218	3.19049	25.1585	30.7488	2.24669	13.6166	18.7868	21.3478	26.0143	6.14033	1.7957	0.69555	0.89044	0.661422	0.513297	1.05659	0.718972
CAATGAGGGACAGTACATGAGGACACTTCT	NO_Annotation	NO_Annotation	5.3546e-05	-3.29313	4.65575	56.1318	22.5002	25.9945	21.8001	11.5192	4.59442	4.25398	60.3805	34.6487	12.2704	20.668	61.3202	61.6358	45.9723	6.63819	4.14393	1.3911	0.44522	0.661422	1.15492	1.40879	3.16348
CGACGCGAGAGGTGAAATTCA	18S-rRNA	rRNA	5.35489e-05	3.45871	1.19101	1.06683	0.214287	0.590785	0.325374	0.119991	0.95057	0.531748	0.43754	0.149994	4.14774	2.0668	0.150295	1.12357	0.688208	1.99146	0.690655	0.27822	1.69184	6.17327	5.13297	0.704394	7.04593
ACCAGTACATGAGGACTCTACG	NO_Annotation	NO_Annotation	5.38061e-05	-3.76842	1.19101	15.0177	5.57147	8.56638	7.97166	3.35975	1.74271	1.32937	14.22	16.9494	1.90105	8.7535	13.5265	14.2854	17.6181	2.32337	1.10505	0.27822	0.44522	0.110237	0.256648	0.117399	0.862767
GGGACCAGTACATGAGGACTCTGC	NO_Annotation	NO_Annotation	5.40429e-05	-2.91849	2.38201	14.6895	10.0715	15.065	13.1776	4.79965	1.26743	2.25993	16.6265	27.7489	1.20976	15.5618	16.6827	21.9898	25.4637	7.63392	1.51944	1.11288	2.04801	0.440948	1.02659	0.821793	0.862767
CAGTACATGAGGACTCTTCT	NO_Annotation	NO_Annotation	5.41183e-05	-3.43511	3.89784	34.7131	26.1431	16.9851	24.2404	7.55944	3.48542	3.98811	44.6291	49.9481	6.56725	26.8684	50.6493	44.6217	56.0201	12.6126	3.17701	1.25199	2.2261	0.110237	0.769945	0.821793	2.87589
CAAGGGAACGTGAGCTGG	28S-rRNA	rRNA	5.41342e-05	4.03702	7.03776	0.574448	1.07144	0.590785	1.13881	1.67988	5.22814	6.77978	0.87508	1.19995	4.66621	5.71409	2.25442	5.61784	2.06462	8.29774	5.80151	11.8243	21.9048	41.8901	21.5585	19.6056	6.18316
CAATGAGGGACCAGTACATGAGGACTCAACT	NO_Annotation	NO_Annotation	5.41342e-05	-3.40741	1.6241	19.8595	7.71434	11.8157	8.94779	4.67966	1.26743	1.19643	24.9398	11.2496	3.80209	11.9145	22.3939	25.3605	18.3063	2.32337	1.10505	0.55644	0.623308	0.330711	0.384973	0.469596	1.00656
GTACATGAGGACTCAGAT	NO_Annotation	NO_Annotation	5.42624e-05	-3.47804	2.49028	26.3426	14.143	13.588	15.618	6.35953	1.109	1.32937	29.0964	26.699	4.49338	14.1029	25.8507	26.1631	26.8401	6.14033	1.51944	1.53021	1.06853	0.220474	0.256648	0.586995	2.01312
CAATGAGGGACAGTACATGAGGACTCGGAG	NO_Annotation	NO_Annotation	5.43862e-05	-3.15975	5.63021	24.7833	15.4287	18.7574	19.5224	6.47952	2.53485	3.72223	26.9087	22.4991	4.32056	16.2912	30.8104	39.9669	27.1154	3.48505	1.24318	2.64309	1.15757	0.551185	0.128324	2.46538	1.15036
TCTTCGATCACCTGATGCCGCGCTAGTTAC	28S-rRNA	rRNA	5.44227e-05	4.16396	4.22266	0.902704	0.214287	1.62466	1.3015	4.67966	13.308	9.30558	2.1877	0.599977	4.49338	13.1302	1.05206	0.481529	1.23877	15.2678	11.3267	33.2473	31.2544	13.6694	9.75264	55.8819	1.15036
ACTGCTTAGAGGTTAAGCCCGATGAAC	28S-rRNA	rRNA	5.44874e-05	3.20699	3.46474	0.738576	0.857149	0.886177	0.650748	2.03985	5.22814	4.91867	0.87508	1.49994	3.80209	1.70207	0.150295	5.45733	2.06462	2.15741	3.03888	2.64309	7.47969	9.92133	6.92951	8.68753	5.60798
GCTCGGCCTATCGATCCTTTTGGTT	28S-rRNA	rRNA	5.44874e-05	3.63257	4.33093	0.328256	1.50001	0.590785	0.650748	2.03985	6.49556	5.84922	0.87508	0.449983	3.97492	2.18837	0.450884	3.2102	1.10113	6.30628	3.86767	8.48571	26.5351	19.5119	8.21275	10.6833	7.47731
AGTACATGAGGACTCTGCT	NO_Annotation	NO_Annotation	5.44874e-05	-3.32581	2.59856	21.5008	10.5001	8.41868	10.0866	4.79965	2.218	1.99405	24.0647	17.9993	3.62927	12.0361	22.8448	23.4344	18.5816	3.65101	1.24318	0.97377	1.15757	0.551185	0.513297	0.234798	1.15036
AGGGACAGTACATGAGGACAAGAAC	NO_Annotation	NO_Annotation	5.44874e-05	-3.5186	1.08273	8.04227	6.00004	8.12329	6.18211	3.47974	1.26743	1.99405	8.96957	13.7995	0.345645	6.92985	13.6768	8.02549	9.22198	2.65528	1.93384	0.83466	0.623308	0.110237	0.256648	0.586995	0.143794
GTACATGAGGACCTGTGC	NO_Annotation	NO_Annotation	5.44874e-05	-3.5013	1.84064	14.8536	6.64291	7.8279	6.83285	2.39982	1.109	2.12699	10.501	10.4996	3.28363	6.07882	15.1797	17.4956	14.0394	4.64674	2.2101	0.69555	1.78088	0.330711	0.256648	0.117399	0.862767
TACATGAGGACTTGACC	NO_Annotation	NO_Annotation	5.47223e-05	-3.13154	2.27374	24.4551	13.5001	14.0311	18.3836	5.63959	2.69328	3.85517	29.0964	31.0488	8.64112	15.5618	29.0068	28.0892	27.253	9.79134	3.03888	1.25199	1.4247	0.661422	0.641621	0.821793	1.58174
GTCGTATCCGTGCTGGACTGCAATGATA	28S-rRNA	rRNA	5.5e-05	4.50176	20.0305	0.984768	2.35716	3.8401	1.46418	2.51981	17.4271	16.6171	1.75016	2.24991	11.9247	2.5531	0.300589	7.38345	3.3034	2.98719	30.1126	50.2187	90.2016	187.844	68.0118	65.3913	13.9481
TAAGGATTGGCTCTGAAGATTGAGAT	28S-rRNA	rRNA	5.50113e-05	3.59076	19.4892	3.61082	4.28575	6.49863	4.55524	5.15962	13.9417	12.3631	5.90679	7.04973	28.5157	27.7194	4.80943	42.5351	15.5535	19.0848	13.675	24.2051	71.5914	112.111	44.7852	30.6411	37.099
GAGGTGTAGAATAAGTGGGAGA	28S-rRNA	rRNA	5.50113e-05	3.18644	3.68129	0.82064	1.28572	0.738481	1.46418	4.91964	12.0406	25.5239	1.31262	0.149994	2.93798	3.89044	0.751473	2.08663	0.688208	4.14887	8.426	3.89508	10.6853	7.38588	14.1157	3.99157	10.7846
CAATGAGGGACAGTACATGAGGACAAGAAT	NO_Annotation	NO_Annotation	5.50113e-05	-2.79444	5.84675	35.2055	22.7145	24.9607	20.6613	9.35931	3.16857	7.17859	41.3475	28.3489	11.4063	21.0327	46.5913	58.7466	34.4104	5.64246	2.62449	2.7822	0.267132	0.881896	1.92486	2.11318	2.15692
GGGACAGTACATGAGGACTCTAGA	NO_Annotation	NO_Annotation	5.50113e-05	-3.43362	0.866186	10.6683	8.3572	9.45256	12.8523	4.55966	0.95057	1.59524	17.7204	19.6493	3.62927	8.02404	20.5904	15.2484	23.9496	5.97437	0.828787	0.97377	0.979484	0.110237	0.513297	0.352197	0.718972
CCAGTACATGAGGACCGGACT	NO_Annotation	NO_Annotation	5.52951e-05	-2.99775	3.2482	21.747	16.2858	16.8374	17.7329	8.99934	2.53485	2.79168	35.0032	39.5985	5.18467	10.4556	36.8222	29.2128	41.1548	11.119	2.07197	1.66932	2.13706	0.881896	0.769945	0.469596	2.01312
GGGACCAGTACATGAGGACTCTAGC	NO_Annotation	NO_Annotation	5.52951e-05	-3.51297	0.974459	22.4855	12.4287	14.4742	13.6657	5.75958	2.218	3.32342	19.9081	37.6486	5.18467	17.1423	25.2495	25.3605	20.5086	10.953	1.24318	1.11288	1.06853	0.220474	0.384973	0.939192	1.00656
TACATGAGGACTTATCT	NO_Annotation	NO_Annotation	5.53174e-05	-3.58232	9.63632	97.41	49.5004	54.943	56.2897	19.5586	6.81242	12.3631	110.26	103.196	19.8746	56.4114	117.079	128.087	112.866	30.2038	7.32095	3.19953	4.18507	0.440948	0.641621	3.16977	6.47075
CAATGAGGGACAGTACATGAGGACTATAAC	NO_Annotation	NO_Annotation	5.53174e-05	-3.09334	7.03776	75.581	45.0003	55.3861	32.3747	25.7981	10.1394	12.8949	93.6335	78.447	11.4063	62.855	92.1305	93.4167	94.6974	15.4338	10.7742	8.76393	3.82889	1.54332	2.43816	5.04816	2.30071
GGAATCCGACTGTCTAATTAAAACA	28S-rRNA	rRNA	5.53374e-05	3.20804	8.44531	1.64128	3.00002	2.65853	1.46418	1.43989	6.33713	7.84328	3.28155	3.89985	26.0962	4.86305	4.20825	21.3478	11.149	4.31483	8.97852	23.7878	40.6931	25.0238	14.1157	24.1842	16.9677
AGGACGGTGATCATGGAAGTCG	28S-rRNA	rRNA	5.53742e-05	3.84109	7.90395	1.55922	1.28572	1.47696	0.976122	1.3199	5.70342	5.71629	1.31262	1.04996	7.77701	2.18837	0.150295	2.08663	0.688208	4.48078	6.07777	10.5724	14.6032	45.7484	28.103	16.0837	6.75834
CTCCGGACGTGATCACTGTGACGT	18S-rRNA	rRNA	5.53925e-05	3.98321	6.82121	0.82064	0.857149	1.03387	0.488061	0.599956	1.74271	1.19643	0.65631	0.149994	11.7519	2.30995	0.300589	4.65478	1.23877	2.82123	3.59141	7.37283	28.4941	41.4491	18.7353	9.62672	13.5167
AGGGACAGTACATGAGGACATTCTG	NO_Annotation	NO_Annotation	5.54258e-05	-3.49336	2.05719	24.4551	8.78578	11.0772	9.92391	4.19969	2.37643	3.19049	20.5644	25.499	1.72822	14.4676	22.6945	21.9898	20.5086	4.64674	1.24318	1.25199	1.51375	0.661422	0.256648	1.05659	0.287589
TCTGCCCAGTGCTCTGAATGTCAAAGTGA	28S-rRNA	rRNA	5.56373e-05	2.97775	4.00611	1.64128	1.28572	3.24932	2.44031	3.59974	4.43599	4.65279	2.84401	1.49994	3.45645	2.67468	0.150295	5.45733	1.78934	6.9701	4.55833	9.04215	11.2195	17.197	11.4209	12.4443	3.88245
AGGACGGTGATCATGGAAGTCGAAATCT	28S-rRNA	rRNA	5.56624e-05	3.50332	10.0694	1.80541	1.92859	5.02167	2.11493	1.67988	2.218	1.72818	0.87508	0.149994	10.1965	6.56512	0.150295	4.9758	1.23877	1.65955	19.4765	30.6042	36.0628	44.4255	21.5585	41.4419	9.49043
TACATGAGGACTCGACT	NO_Annotation	NO_Annotation	5.5725e-05	-3.29784	3.57302	40.95	23.3573	34.2655	28.1449	9.35931	4.11914	5.18454	56.8802	58.4978	12.4432	22.3701	54.4066	49.2765	61.5258	12.2807	3.59141	1.66932	1.60279	0.440948	1.28324	0.821793	3.45107
AGCAGAACTGGCGCTGTGGGATG	28S-rRNA	rRNA	5.57377e-05	4.05967	14.9417	1.31302	3.21431	2.95392	1.95224	2.51981	7.2877	10.502	1.53139	0.749972	7.94983	1.33734	1.20236	9.14906	1.37642	2.32337	14.2275	21.9794	57.0772	108.804	43.2453	39.4461	11.0722
TACATGAGGACCTGGTC	piRNA	piRNA	5.57377e-05	-3.14014	2.16546	15.1818	7.28577	11.668	11.2254	5.75958	2.85171	3.32342	24.0647	23.9991	1.90105	11.6713	26.1512	21.8293	22.2979	5.97437	1.7957	2.08665	1.4247	0.330711	0.384973	0.586995	1.15036
CAATTGTAAACGACTTTTGTAACAGGT	28S-rRNA	rRNA	5.59525e-05	3.20531	1.19101	1.06683	0.857149	1.03387	0.162687	0.959929	4.59442	3.19049	2.62524	0.899966	12.616	8.26719	0.300589	1.92612	0.688208	5.47651	2.07197	1.80843	2.40419	1.43308	9.88097	2.58278	5.60798
TACATGAGGACTGCTTA	NO_Annotation	NO_Annotation	5.59575e-05	-3.05867	6.17157	45.2993	30.2145	29.6869	30.5852	10.3192	6.17871	8.77384	40.6912	52.498	7.25854	29.7862	58.7652	66.2905	46.3852	15.2678	6.90655	5.84262	9.79484	0.661422	0.89827	3.52197	2.73209
CAATGAGGGACAGTACATGAGGACTTTCTG	NO_Annotation	NO_Annotation	5.60063e-05	-3.23699	3.89784	39.1445	20.3573	27.9146	16.5941	13.919	6.17871	5.58335	51.6297	35.6986	9.33241	20.9111	49.2966	54.7338	44.7335	6.47224	4.14393	2.36487	1.4247	0.551185	1.66822	2.34798	0.575178
AGTGCTCTGAATGTCAAAGTGAAGAAATTC	28S-rRNA	rRNA	5.61559e-05	3.56985	2.49028	1.72334	0.857149	4.43089	0.488061	2.51981	6.65399	3.85517	1.53139	0.599977	6.04879	10.5771	0.450884	9.14906	2.47755	3.81696	6.07777	21.0056	8.28109	11.4646	4.87632	36.7459	3.30727
GAACGGGCTTGGAATAAT	28S-rRNA	rRNA	5.64821e-05	3.35029	6.92949	0.738576	2.35716	1.62466	1.78956	1.43989	4.91128	5.58335	1.09385	0.899966	8.64112	0.121576	0.450884	1.6051	1.10113	1.16168	6.90655	9.18126	39.9807	25.9057	15.0139	13.5009	12.6539
ATGCTGTGACCCGAAAGATGGTGAAC	28S-rRNA	rRNA	5.65825e-05	3.97793	9.41977	1.64128	0.857149	2.80623	3.09105	1.55989	7.12928	5.98216	0.87508	1.79993	6.39443	4.86305	0.751473	17.4956	1.51406	6.14033	8.56413	14.7457	35.7957	75.9533	38.1123	12.9139	7.18972
CTTAAAACAGCAGGACGG	28S-rRNA	rRNA	5.65903e-05	2.99264	3.2482	1.23096	0.428575	2.80623	3.90449	1.91986	3.48542	2.12699	1.53139	0.449983	6.74007	5.34936	0.300589	4.9758	2.89047	4.64674	8.84039	10.9897	16.6512	14.441	6.28789	13.2661	7.62111
ATTGAGATAGTCGGGCTTGATTGGGAAACAAT	28S-rRNA	rRNA	5.66327e-05	3.48757	3.2482	1.23096	1.07144	1.03387	0.488061	4.91964	29.1508	6.24804	7.43818	0.149994	8.29548	20.668	0.601178	4.9758	2.33991	12.6126	3.59141	7.37283	4.18507	6.17327	21.4301	10.5659	2.44451
TACATGAGGACTAGGAA	NO_Annotation	NO_Annotation	5.66327e-05	-2.93635	3.68129	34.1386	20.5716	23.9268	23.915	9.59929	3.01014	6.64685	40.2537	48.5982	10.8878	20.668	45.0884	43.8192	45.697	12.4466	2.34823	1.11288	2.93845	1.10237	1.02659	1.99578	2.01312
GTACATGAGGACGGTAAC	NO_Annotation	NO_Annotation	5.66327e-05	-3.76424	0.32482	8.53466	7.92863	10.6341	9.76122	3.59974	0.633713	1.46231	14.4388	10.0496	2.07387	7.29458	12.3242	10.9147	10.3231	2.65528	1.24318	0.27822	1.4247	0.330711	0.128324	0.352197	0.287589
TCTCCGGACGTGATCACTGC	18S-rRNA	rRNA	5.66434e-05	4.0945	4.98057	8.37053	0.428575	1.47696	1.46418	2.39982	17.744	7.04566	11.376	3.44987	22.2941	52.521	3.30648	8.82804	3.3034	63.7267	19.3384	20.1709	88.8659	57.9847	52.4846	32.8717	4.88901
AAGGATTGGCTCTGAAGATTGAGATAGT	28S-rRNA	rRNA	5.68179e-05	3.7718	8.66186	0.902704	3.00002	2.80623	0.813435	3.11977	8.87199	6.1151	6.12556	1.34995	15.554	6.80828	0.601178	20.5453	4.12925	9.79134	6.35403	9.59859	18.165	56.5516	21.3018	13.7357	13.6605
CTTGGGATTGTGAACTGAAACTGTTC	18S-rRNA	rRNA	5.68179e-05	4.40606	6.49639	0.082064	1.50001	0.443089	0.976122	1.79987	5.54499	4.51986	1.09385	0.599977	10.1965	0.243153	1.50295	4.01275	0.963491	1.8255	7.73534	6.67728	22.5281	57.3232	23.2267	10.3311	9.92182
CTGTAATTGGAATGAGTAC	18S-rRNA	rRNA	5.69065e-05	3.32256	5.30539	1.06683	2.35716	2.21544	0.650748	0.359974	4.91128	3.72223	1.09385	0.599977	7.25854	2.91783	0.300589	0.963059	2.89047	4.97864	3.59141	7.09461	15.8498	24.5829	10.9076	8.57013	10.7846
TAAAGTGCTGATAGATTTATA	28S-rRNA	rRNA	5.71052e-05	3.19063	5.84675	1.31302	0.642862	2.80623	2.76568	1.67988	6.49556	7.17859	0.87508	0.149994	13.1345	2.91783	0.601178	5.93886	1.6517	4.48078	9.80731	16.5541	24.0419	18.5198	7.69945	19.8404	14.8108
GATGTGATGCCAATGTAATTTGTAAC	28S-rRNA	rRNA	5.72301e-05	2.7909	3.35647	0.984768	1.50001	3.24932	1.62687	2.63981	8.23827	6.38097	2.40647	2.24991	17.6279	31.002	1.50295	10.5936	5.36802	35.6803	4.83459	9.18126	21.4596	6.06304	5.13297	16.0837	7.9087
CAGTACATGAGGACCTGGAC	NO_Annotation	NO_Annotation	5.72656e-05	-3.48951	2.27374	28.6403	16.5001	14.9173	19.0344	8.99934	2.53485	3.32342	32.8155	37.3486	3.45645	14.8323	30.8104	38.2013	36.6127	9.95729	2.90075	3.06042	2.58228	0.551185	0.513297	1.99578	0.143794
TACATGAGGACTCTCTG	NO_Annotation	NO_Annotation	5.75756e-05	-2.93505	9.52804	67.1284	36.0003	38.8441	42.624	17.8787	7.12928	12.8949	69.1313	98.5463	12.616	47.7795	83.1129	84.4282	89.1917	26.5528	12.4318	9.87681	7.56874	1.65356	1.53989	4.57856	3.88245
CCTTCGATGTCGGCTCTTCCTATCATTGTGA	28S-rRNA	rRNA	5.7644e-05	2.94971	2.92338	1.72334	3.85717	3.9878	1.62687	2.03985	8.87199	3.85517	3.28155	2.24991	4.14774	14.1029	1.95383	24.237	5.09274	4.81269	2.90075	7.23372	9.61675	18.7403	10.9076	12.6791	2.5883
TCTGCCCAGTGCTCTGAATGTCAAAG	28S-rRNA	rRNA	5.7805e-05	2.90829	7.47085	12.802	15.2144	13.8834	8.29704	12.4791	21.071	16.6171	8.96957	6.89974	27.6516	60.0587	5.5609	14.4459	16.6546	104.552	21.6866	43.2632	87.5302	67.5753	50.3031	50.8338	11.216
TACATGAGGACCTGAAT	NO_Annotation	NO_Annotation	5.79843e-05	-3.06907	13.2093	132.451	77.1434	69.7126	63.1226	31.5577	12.199	21.4028	131.7	137.095	14.3443	78.9031	158.561	141.57	136.403	38.3356	14.2275	10.7115	11.4867	4.96067	4.2347	2.81758	6.61455
TACATGAGGACGTAGAC	NO_Annotation	NO_Annotation	5.79843e-05	-2.75459	12.5597	81.0793	52.0718	64.6909	46.8539	18.7186	7.44613	14.6231	98.884	107.096	18.492	56.533	106.258	97.2689	101.855	33.5229	12.1555	10.9897	11.9319	2.9764	3.59308	5.40036	4.88901
GTGTTATTGTGGGCCGGT	18S-rRNA	rRNA	5.80313e-05	3.57538	11.1521	12.4737	2.57145	7.5325	3.57911	9.11933	53.7072	20.0735	9.84465	5.54979	49.7729	173.003	4.65913	16.372	4.9551	265.196	30.8032	49.8014	122.257	48.5043	88.0304	78.4226	9.77802
AATTGGGTGTAGCTACTTTTATGGC	18S-rRNA	rRNA	5.84994e-05	3.13721	8.01222	3.03637	2.14287	2.95392	3.09105	2.27983	8.55513	4.25398	2.62524	1.34995	17.9735	9.96926	1.50295	8.50702	5.6433	14.604	6.76842	15.163	31.0764	32.079	23.355	15.4967	10.6408
TACATGAGGACTCCCTG	NO_Annotation	NO_Annotation	5.84994e-05	-3.17674	5.08884	74.1859	40.5003	50.2167	45.227	16.3188	7.44613	8.24209	80.2886	102.296	12.4432	47.7795	77.7023	70.1428	87.1271	21.0763	6.90655	4.72974	4.09602	1.43308	1.41157	3.75677	4.17004
AGGGACAGTACATGAGGACTCTTTT	NO_Annotation	NO_Annotation	5.84994e-05	-3.08964	5.41366	35.5337	18.4287	22.5975	20.9866	9.71929	3.96071	6.51391	39.1598	43.0484	5.70314	19.8169	42.9842	49.9185	49.8262	8.62965	4.14393	2.22576	1.95897	0.220474	1.66822	1.99578	1.72553
GATTATGGTGCTGAAGCTTATGTA	18S-rRNA	rRNA	5.87896e-05	3.45979	7.47085	0.328256	3.4286	3.10162	1.13881	3.47974	5.54499	7.31153	2.84401	0.299989	10.3693	4.25517	0.601178	4.17325	0.825849	6.14033	7.73534	14.7457	32.9463	23.701	20.0186	22.4232	16.2488
TACATGAGGACTAAGCA	NO_Annotation	NO_Annotation	5.87896e-05	-3.54536	2.49028	30.0354	21.0002	18.9051	22.6135	6.47952	3.327	3.5893	34.1281	40.1985	6.22161	17.2638	42.9842	44.6217	33.7222	7.13606	1.65757	1.94754	1.51375	0.110237	0.384973	0.704394	2.5883
GTACATGAGGACCTGGCT	NO_Annotation	NO_Annotation	5.89194e-05	-3.35096	4.76402	47.2689	30.4288	29.8346	34.9777	13.679	5.86185	5.0516	63.6621	69.4474	12.616	27.5978	51.8516	57.4625	57.5342	16.5955	4.28206	2.08665	6.85639	0.551185	0.513297	1.29139	4.31383
CAATGAGGGACAGTACATGAGGACTCAAAT	NO_Annotation	NO_Annotation	5.90368e-05	-3.05209	8.8784	87.152	59.5719	66.4633	40.1837	28.3179	12.9911	19.1429	119.667	68.8474	15.3812	69.7848	150.445	152.484	98.4137	15.1019	12.5699	8.20749	4.4522	1.54332	2.56648	5.98735	4.17004
CTTCGATGTCGGCTCTTCCTAC	28S-rRNA	rRNA	5.91817e-05	2.74111	1.51583	1.23096	1.50001	1.47696	1.62687	0.719947	1.109	1.99405	0.21877	0.899966	2.76516	6.44355	0.751473	2.56816	0.550566	5.47651	2.62449	3.19953	12.2881	6.17327	8.85437	4.22637	1.86933
TACATGAGGACCTGATC	NO_Annotation	NO_Annotation	5.91817e-05	-3.35647	5.95503	96.6714	60.6433	62.4755	60.6823	25.7981	9.18885	13.1608	86.4141	134.545	15.554	59.694	120.236	117.333	117.821	33.5229	7.59721	6.53817	4.89742	1.87403	0.89827	6.22215	3.59486
CAATGAGGGACAGTACATGAGGACGTAGCT	NO_Annotation	NO_Annotation	5.91817e-05	-3.27593	2.16546	10.7504	4.50003	6.49863	7.64629	4.79965	1.90114	1.72818	19.033	7.49972	2.07387	4.86305	21.0412	15.8905	6.05623	1.49359	0.966918	0.55644	0.801396	0.330711	0.128324	0.586995	0.431383
TAAGAGGTGTAGAATAAGT	28S-rRNA	rRNA	5.92097e-05	2.89362	8.8784	3.85701	3.64288	5.61245	3.7418	4.91964	8.55513	9.30558	3.28155	1.19995	19.0105	2.79626	0.450884	9.47008	3.9916	7.63392	8.14973	17.5279	44.1658	33.8428	14.244	14.3227	27.4647
GATAAAGTGCTGATAGATTTATATGATTAC	28S-rRNA	rRNA	5.92097e-05	3.71985	5.08884	2.46192	1.50001	4.87397	0.976122	6.71951	26.7744	6.77978	3.06278	0.149994	16.4181	23.4642	0.901767	7.22294	0.825849	11.9487	17.6808	41.733	18.5211	11.7954	10.3943	74.3136	4.17004
TAGGGGAGGAAAAGAAACTAACAAGGATT	28S-rRNA	rRNA	5.92414e-05	3.26238	2.38201	1.31302	0.857149	0.590785	0.488061	1.07992	5.70342	2.5258	0.21877	0.149994	4.32056	0.607882	0.450884	4.9758	0.412925	1.49359	2.07197	1.94754	3.20558	9.03943	9.88097	2.46538	5.60798
TACATGAGGACGCGTAT	NO_Annotation	NO_Annotation	5.92414e-05	-3.36991	2.16546	15.428	8.14292	7.8279	10.412	2.51981	0.95057	1.72818	16.4077	19.0493	5.3575	8.14562	16.0815	13.6433	16.1041	3.48505	1.10505	0.41733	0.979484	0.110237	0.513297	0.234798	1.15036
CAATGAGGGACAGTACATGAGGACCCTGCT	NO_Annotation	NO_Annotation	5.92414e-05	-3.35733	1.84064	13.7047	7.92863	9.30486	9.76122	3.11977	0.633713	1.19643	19.9081	17.6993	2.59234	5.10621	17.1336	12.1987	14.3147	2.32337	1.51944	0.69555	0.356176	0.110237	0.128324	0.821793	0.862767
GGGACATGTGCTTTTATTAGGC	18S-rRNA	rRNA	5.93302e-05	2.56839	5.41366	3.28256	2.57145	5.31706	3.25374	0.959929	8.07985	6.91272	1.09385	4.34983	13.1345	9.84769	0.450884	19.7427	7.01972	13.7743	8.84039	18.3625	43.3644	14.3308	8.08443	18.3142	14.5232
CCGGACGTGATCACTGTG	18S-rRNA	rRNA	5.93302e-05	3.68529	14.7252	2.13366	3.00002	2.80623	3.09105	2.63981	6.49556	4.78573	4.3754	2.6999	24.0223	2.79626	1.05206	9.63059	2.06462	7.79988	9.39291	20.7274	48.7961	82.0163	33.4926	27.1192	23.1509
TACATGAGGACTAAAAC	NO_Annotation	NO_Annotation	5.95985e-05	-3.4721	3.57302	30.5278	16.0715	18.3143	18.8717	6.35953	3.48542	4.51986	16.189	31.1988	2.24669	16.0481	34.2672	31.1389	27.5283	6.80415	4.69646	2.7822	1.4247	0.110237	0.641621	2.46538	0.431383
GGTTGAACTCTAGATAACATGC	18S-rRNA	rRNA	5.99339e-05	2.64667	10.6108	8.45259	13.2858	12.8496	6.83285	6.23954	33.4284	21.137	36.097	29.0989	17.2822	93.2491	11.723	153.287	47.8993	46.9652	19.6146	49.384	150.662	38.142	23.74	64.0999	18.6933
GTGTTGACACAATGTGATTTCTG	28S-rRNA	rRNA	5.99339e-05	3.34907	4.33093	1.72334	1.28572	0.590785	0.976122	2.51981	6.49556	3.19049	1.53139	1.04996	6.56725	5.22778	0.751473	1.6051	2.06462	8.62965	2.76262	4.86885	10.4181	16.3151	15.2706	8.68753	5.89557
CGGGATAAGGATTGGCTCTGAAGATTGAGATA	28S-rRNA	rRNA	5.99339e-05	3.25456	2.92338	1.1489	1.28572	1.47696	0.325374	2.87979	8.71356	1.32937	8.09449	0.299989	6.9129	33.7982	0.300589	10.7542	0.688208	8.29774	2.34823	5.70351	2.93845	8.81896	10.2659	12.2095	2.30071
GTACATGAGGACGACTGT	NO_Annotation	NO_Annotation	5.99339e-05	-3.30389	4.87229	48.746	28.5002	30.5731	30.4225	14.6389	4.27757	7.04566	54.2549	59.5477	12.4432	32.5825	60.5687	68.6982	56.0201	17.0933	2.48636	2.22576	4.98646	0.771659	0.769945	0.821793	4.31383
AGGGACCAGTACATGAGGACTCCTGT	NO_Annotation	NO_Annotation	5.99339e-05	-3.62077	3.13992	37.7495	15.2144	18.462	19.0344	7.07948	2.53485	4.91867	39.3786	42.1484	6.56725	19.0875	49.2966	36.7567	37.9891	9.45943	3.72954	1.3911	2.04801	0.110237	0.256648	1.05659	2.30071
AGTGCTGATAGATTTATATGATTACA	28S-rRNA	rRNA	6.004e-05	3.05799	7.36258	2.21573	3.21431	3.6924	2.11493	4.67966	7.44613	7.31153	1.53139	0.449983	17.1094	2.0668	1.35265	4.17325	2.61519	3.48505	12.8462	24.7616	28.8503	21.4962	10.3943	34.0457	9.92182
TCCTTAGATCGTTAACAGTTACT	18S-rRNA	rRNA	6.0086e-05	3.38379	5.30539	0.902704	0.642862	2.21544	0.813435	2.39982	7.12928	6.91272	1.53139	1.79993	9.15959	1.33734	0.601178	6.09937	2.06462	3.48505	7.73534	9.45948	31.6106	18.7403	8.9827	12.9139	12.2225
CCGATGAACCTGAATATCCGTT	28S-rRNA	rRNA	6.0086e-05	4.20705	10.5025	0.492384	0.857149	1.62466	0.813435	4.0797	11.5653	10.1032	2.1877	0.449983	15.0356	2.43153	1.65324	5.93886	0.688208	7.63392	10.0836	12.5199	43.6316	67.2446	32.9793	17.7273	23.2947
ATTGCGATAACGAACGAGAC	18S-rRNA	rRNA	6.01311e-05	3.905	0.866186	2.21573	1.07144	1.32927	1.46418	2.15984	11.09	3.72223	0.21877	0.599977	8.98677	36.5945	0.300589	5.13631	1.37642	58.2501	4.97272	2.36487	5.60977	5.18114	37.7273	1.87838	1.29415
CAATGAGGGACAGTACATGAGGACTCGCAT	NO_Annotation	NO_Annotation	6.0354e-05	-3.06129	4.22266	26.0964	13.2858	15.6558	15.618	8.27939	1.90114	2.79168	36.5346	23.3991	7.94983	13.495	38.1748	42.5351	26.0143	6.14033	1.51944	2.08665	1.15757	0.220474	0.89827	1.64359	1.43794
TGCTTGGACTACATATGGCTGAGGGTTGTA	2S-rRNA	rRNA	6.03814e-05	-4.13767	51.8629	70.3289	224.145	206.332	311.546	172.187	37.0722	27.5179	71.1002	14.0995	61.1791	14.346	29.1571	40.1275	44.7335	22.072	1.65757	1.11288	0.267132	0.330711	1.66822	0.704394	18.1181
CAATGAGGGACAGTACATGAGGACTCCTAT	NO_Annotation	NO_Annotation	6.04095e-05	-3.21757	4.98057	55.3932	30.4288	34.1178	23.7523	15.7188	5.06971	6.77978	57.974	39.1485	13.4801	27.4763	62.5225	69.3402	56.2954	8.13179	4.55833	3.06042	1.69184	0.551185	1.41157	1.76099	3.73866
TGAGGGACCAGTACATGAGGACTCTGCT	NO_Annotation	NO_Annotation	6.10672e-05	-3.25962	2.38201	34.4669	15.643	19.2005	20.0105	5.75958	2.69328	6.64685	31.9404	31.1988	6.56725	18.1149	47.944	34.9911	35.6492	7.96583	3.45328	1.3911	3.91794	0.551185	0.769945	0.939192	2.15692
TACCGACGACAGATCTTTCAAAC	18S-rRNA	rRNA	6.11704e-05	3.41536	1.94892	0.246192	1.07144	1.03387	0.162687	0.119991	1.109	1.32937	0.21877	0.149994	4.66621	0.486305	0.450884	2.88918	1.37642	0.165955	0.690655	2.22576	9.08249	9.14967	4.748	1.76099	6.03937
TTACTTGATTAAATGGAACGTG	28S-rRNA	rRNA	6.11902e-05	2.74218	6.49639	4.51352	5.35718	4.28319	3.09105	3.23976	5.06971	5.84922	5.68802	8.99966	18.6648	7.41616	3.30648	35.1516	19.8204	9.45943	4.83459	5.98173	17.0964	23.5907	13.7307	8.80493	27.3209
TGTACCGACGACAGATCTTTCAA	18S-rRNA	rRNA	6.13154e-05	3.53614	8.12049	0.738576	2.78573	1.32927	2.60299	2.7598	7.60456	5.84922	1.31262	0.899966	22.1213	0.486305	1.50295	3.37071	1.37642	2.15741	5.11085	11.407	23.5076	41.2286	15.2706	15.1445	15.386
AATTCCGATAACGAACGAGACTCA	18S-rRNA	rRNA	6.16516e-05	3.64526	9.63632	2.0516	1.07144	3.6924	1.13881	2.39982	12.3574	7.84328	0.21877	0.599977	31.108	14.7107	1.05206	6.25988	3.3034	27.5485	8.426	9.45948	11.3086	45.0869	33.621	14.0879	18.8371
ATAAGTGTGTAAGACAGATTGATAGCTC	18S-rRNA	rRNA	6.1819e-05	3.46813	4.22266	2.0516	0.642862	3.24932	0.650748	2.87979	12.0406	6.1151	1.96893	0.599977	8.4683	10.9419	0.601178	1.92612	0.825849	13.4423	6.76842	11.407	21.9939	23.26	13.0891	17.9621	3.59486
GTCTCGGTGGAACCTCCA	tRNA-Gln-CTG	tRNA	6.19573e-05	3.32904	4.11438	0.328256	1.7143	1.92005	1.3015	1.43989	2.53485	4.78573	0.21877	0.149994	16.591	0.243153	0.300589	1.6051	0.275283	0.497864	3.86767	3.47775	5.07551	13.2284	15.0139	3.40457	12.3663
TACATGAGGACGTTTCT	piRNA	piRNA	6.21019e-05	-3.36686	1.40755	18.6285	15.643	11.0772	13.503	3.83972	2.37643	2.79168	22.5333	22.3492	7.43136	10.6987	24.6483	18.7796	25.739	5.1446	0.552524	0.13911	1.69184	0.110237	0.641621	0.586995	1.29415
GGTGGCTGTAGCTCAGTTGGTAGAGTC	piRNA	piRNA	6.21019e-05	4.01403	7.6874	1.23096	3.4286	4.57858	1.62687	2.39982	4.27757	12.7619	1.75016	1.19995	4.66621	0.972611	0.751473	1.76561	1.51406	1.49359	28.455	74.702	90.0235	54.6776	13.859	71.3786	1.43794
AGGGACCAGTACATGAGGACTCTTGC	NO_Annotation	NO_Annotation	6.21019e-05	-3.11245	3.35647	42.5092	22.7145	25.256	25.5419	10.1993	6.17871	8.24209	46.8168	58.0478	7.08572	30.3941	42.8339	43.4982	56.433	9.79134	3.72954	2.92131	4.63029	0.661422	1.28324	2.46538	1.86933
GTACATGAGGACTAAACT	NO_Annotation	NO_Annotation	6.21019e-05	-3.21843	3.57302	39.1445	20.3573	28.8008	24.0777	8.51937	2.85171	3.5893	47.2543	49.3481	9.67806	18.9659	37.7239	50.2396	50.7897	12.4466	3.86767	0.69555	2.04801	0.661422	0.513297	1.52619	3.01968
CAATGAGGGACCAGTACATGAGGACTCTTCA	NO_Annotation	NO_Annotation	6.21019e-05	-3.7667	1.94892	42.6733	22.9287	30.2777	25.7045	12.2391	3.64385	6.77978	64.0996	33.2987	9.15959	25.8958	71.0893	67.8956	37.4385	5.47651	2.90075	2.64309	0.44522	0.110237	0.256648	1.17399	2.73209
TACATGAGGACCTGACG	NO_Annotation	NO_Annotation	6.21019e-05	-2.89212	3.2482	8.94498	7.28577	7.23711	6.67017	1.91986	2.218	1.59524	14.22	19.9492	1.5554	5.47094	13.2259	11.0752	16.7923	3.81696	0.552524	0.55644	0.623308	0.110237	0.641621	0.586995	0.718972
GTGGTAATTCTAGAGCTAATAC	18S-rRNA	rRNA	6.23477e-05	3.51534	7.57913	3.36463	2.14287	2.36314	2.60299	9.71929	48.7959	9.97027	3.93786	2.09992	40.9589	47.2932	0.751473	5.45733	1.51406	98.4112	12.0174	8.62482	12.8223	17.8584	65.1887	11.1529	8.48387
CTGCTTGGACCACATATGGTTGAGGGTTGTA	5.8S-rRNA	rRNA	6.25218e-05	-3.90538	26.7435	62.2045	152.573	136.324	133.891	124.311	50.6971	26.0556	60.818	11.9995	39.7492	13.0087	21.943	38.6829	36.8879	13.9402	3.03888	0.69555	0.089044	0.220474	1.92486	0.469596	11.9349
TACATGAGGACTTTATA	piRNA	piRNA	6.26885e-05	-3.4341	1.6241	23.1421	15.4287	15.065	13.3403	6.35953	2.37643	3.85517	33.0343	25.949	2.76516	8.99665	20.5904	23.1134	29.5929	7.30201	0.690655	1.53021	1.33566	0.110237	0.384973	1.40879	1.00656
CAGTACATGAGGACTCTACC	NO_Annotation	NO_Annotation	6.27076e-05	-3.12912	5.84675	57.6089	31.2859	38.1056	29.2837	15.8388	3.96071	4.91867	55.5676	81.5969	14.3443	40.3634	59.8172	59.2281	77.3546	19.0848	2.90075	2.22576	3.0275	1.10237	1.28324	1.52619	4.60142
GACGTGCAAATCGATTGTCAGAATTGAGC	28S-rRNA	rRNA	6.27641e-05	3.71916	2.38201	3.52875	0.642862	1.03387	0.162687	0.359974	2.53485	1.32937	2.1877	1.94993	5.70314	24.9232	1.80353	13.1618	1.10113	5.47651	5.52524	10.7115	27.4255	20.2836	11.8058	17.9621	3.16348
CAATGAGGGACAGTACATGAGGACTCCGCT	NO_Annotation	NO_Annotation	6.27641e-05	-3.4526	1.94892	26.8349	17.143	22.1544	15.9433	9.11933	2.218	2.12699	43.5352	29.3989	5.01185	12.1576	34.5677	35.3122	36.475	3.81696	2.07197	1.53021	1.78088	0.440948	0.128324	1.99578	0.862767
TACATGAGGACTTTCTA	NO_Annotation	NO_Annotation	6.28758e-05	-3.32909	3.35647	37.175	25.5002	25.1083	21.9627	8.75936	3.96071	3.32342	36.3158	44.6983	7.25854	20.1817	50.1984	43.1771	38.9526	8.62965	3.03888	3.61686	2.67132	0.330711	0.384973	1.76099	2.73209
GTACATGAGGACTTCTGT	NO_Annotation	NO_Annotation	6.3009e-05	-3.25129	3.68129	47.1048	25.5002	29.2438	30.9105	11.0392	4.11914	5.71629	57.974	50.2481	7.60419	27.1115	58.164	56.0179	50.2392	9.45943	4.0058	2.08665	3.0275	0.551185	0.769945	1.99578	3.30727
CGGACGTGATCACTGTGACGCCTTGCGTGTTAC	18S-rRNA	rRNA	6.30727e-05	3.1098	3.2482	5.74448	3.00002	4.87397	1.62687	2.51981	10.1394	5.0516	7.65695	3.59986	9.85088	66.867	3.75736	52.9682	7.295	13.4423	8.97852	18.3625	24.9323	21.0553	13.0891	36.0415	4.45763
GTACATGAGGACTCGTTG	NO_Annotation	NO_Annotation	6.30727e-05	-3.04024	3.57302	23.5524	14.3572	15.8035	17.0821	4.91964	2.85171	3.45636	26.2524	26.999	2.76516	12.5224	27.2033	22.9529	26.9777	6.80415	2.76262	1.66932	1.33566	0.220474	0.89827	1.17399	1.86933
TCGATGTCGGCTCTTCCTATCATTGTGAAG	28S-rRNA	rRNA	6.31641e-05	3.40757	5.30539	2.37986	2.78573	1.03387	1.78956	1.3199	3.327	4.38692	3.06278	2.6999	8.12265	7.53773	2.25442	17.9771	9.08434	3.15314	3.86767	15.5803	23.4186	28.9923	11.6775	23.7146	3.45107
CAATGAGGGACAGTACATGAGGACAGCTGA	NO_Annotation	NO_Annotation	6.32642e-05	-3.26453	3.03165	20.1878	11.5715	10.191	11.0627	6.23954	2.85171	4.78573	24.721	14.5494	1.72822	8.14562	25.0992	21.9898	18.1687	2.48932	1.7957	0.97377	1.33566	0.110237	0.513297	1.52619	0.575178
TACATGAGGACTTAAAT	NO_Annotation	NO_Annotation	6.33151e-05	-3.18659	1.73237	21.3366	13.9287	14.1788	14.8045	3.71973	1.74271	5.31748	20.3456	23.8491	0.69129	14.9539	35.1689	34.3491	26.9777	7.96583	1.65757	1.3911	0.979484	1.10237	0.384973	0.704394	0.862767
[truncated: 21,293 more rows]
