# Supplementary material for: Stress‐sensitive dynamics of miRNAs and Elba1 in Drosophila embryogenesis
Source: Mol Syst Biol. 2023 Mar 20;19(5):e11148. doi: 10.15252/msb.202211148 (PMC10167479; doi:10.15252/msb.202211148)
Supplement: Supplementary file 4 — Dataset EV2 [file MSB-19-e11148-s006.xlsx]

## Sheet: description
Dataset EV2
Description:
table contains rpm normalized counts of all significant (FDR corrected p-value ≤ 0.05) unique sncRNA sequences in heat shocked and control Drosophila ln(1)wm4h embryos
padj_HS_vs_C = FDR corrected p-value between heat shock and control

## Sheet: rpm sig unique sncRNA sequence
table contains rpm normalized counts of all significant (FDR corrected p-value ≤ 0.05) unique sncRNA sequences in heat shocked and control Drosophila ln(1)wm4h embryos
padj_HS_vs_C = FDR corrected p-value between heat shock and control
					control (rpm)																								heat shock (rpm)
sequence	Annotation	sncRNA_class	padj_HS_vs_C	log2FC_HS_vs_C	Inx1_190402_S6	Inx1_190618_S8	Inx2_190402_S7	Inx2_190618_S21	Inx3_190402_S8	Inx3_190618_S4	Inx4_190402_S9	Inx4_190618_S14	Inx5_190402_S10	Inx5_190618_S12	Inx6_190402_S11	Inx6_190618_S18	Inx7_190402_S12	Inx7_190618_S17	Inx8_190402_S1	Inx8_190618_S23	Inx9_190402_S2	Inx9_190618_S20	Inx10_190402_S3	Inx10_190618_S3	Inx11_190402_S4	Inx11_190618_S16	Inx12_190402_S5	Inx12_190618_S15	Inx13_190402_S17	Inx13_190618_S7	Inx14_190402_S19	Inx14_190618_S22	Inx15_190402_S20	Inx15_190618_S6	Inx16_190402_S21	Inx16_190618_S19	Inx17_190402_S22	Inx17_190618_S9	Inx18_190402_S23	Inx18_190618_S11	Inx19_190402_S24	Inx19_190618_S10	Inx20_190402_S13	Inx20_190618_S24	Inx21_190402_S14	Inx21_190618_S2	Inx22_190402_S15	Inx22_190618_S1	Inx23_190402_S16
GTTCAGTGGTAGAATGCTCGCT	tRNA-Gly-GCC	tRNA	4.36031e-14	1.61196	1.74113	1.58844	1.92279	1.40533	3.37232	2.34315	4.07714	2.2728	1.46992	2.73438	0.992473	1.55164	0.509387	1.57284	2.7547	1.36624	1.56553	1.80811	1.03177	0.990011	1.82561	1.93394	2.20136	1.50245	8.85346	4.08417	6.66932	3.51573	5.18075	3.97777	1.73047	3.71328	8.78597	6.13055	3.41475	7.86328	5.97781	6.7585	5.63459	3.66991	6.59547	5.4134	3.0184	1.84906	5.55014
GTTCAGTGGTAGAATGCTCGCC	tRNA-Gly-GCC	tRNA	1.03554e-09	1.05811	6.23905	5.40071	6.28113	5.62132	3.69349	6.24839	6.6865	4.02111	3.8218	3.41798	3.72177	3.62049	7.76815	5.34765	9.4119	2.42888	5.26586	5.24352	3.83229	5.09149	4.49382	3.86788	11.9699	3.75613	10.9366	4.52176	15.0487	6.29901	14.4795	12.8935	12.3056	13.3403	13.6246	5.70776	10.5547	11.5983	10.9381	8.11021	17.0318	11.0097	11.8419	9.47345	5.87794	9.6151	15.1193
CGATATTTTCTCCTCGGACT	28S-rRNA	rRNA	2.04367e-06	1.80178	6.81943	3.97111	12.6904	4.77812	4.65701	10.6223	6.6865	6.11909	7.64359	13.6719	4.46613	6.55137	2.16489	2.83111	9.06756	7.13483	4.55426	5.24352	2.21093	3.81862	13.2006	8.62834	13.6209	7.36201	26.4302	11.8149	20.35	5.71306	12.0884	13.1678	16.5356	12.9277	21.2646	20.9284	74.3484	8.45303	24.5472	25.3444	105.392	12.7649	45.7186	12.6877	34.4733	4.06793	13.5883
GCATCGGTGGTTCAGTGGTAGAATGCTCGCA	tRNA-Gly-GCC_5_end	tRNA	2.04939e-06	1.02045	10.8821	12.231	15.3824	16.1613	13.971	26.7119	21.5273	18.8818	24.8417	28.5743	10.545	11.2063	9.55101	10.6953	17.5612	10.6263	7.11603	9.9446	7.07499	9.47582	11.0941	8.33081	21.4633	9.91618	36.9762	25.0885	25.4802	25.9285	19.2618	41.8352	18.4584	25.0303	37.0539	33.1896	33.2162	16.3163	35.4853	29.7374	33.0392	24.2533	33.5769	31.127	16.6806	17.3811	19.1384
GATTGCACTAGTCCCGGCCTGC	dme-mir-92b	miRNA	2.04939e-06	0.951732	7.98018	3.97111	5.38383	8.29145	12.3652	10.6223	6.6865	2.97213	9.26051	7.38283	7.19543	11.3787	8.78693	3.61753	8.60844	6.52761	8.68156	5.78595	6.19062	7.35437	8.42591	8.62834	8.2551	8.86446	7.94207	8.75179	9.40545	7.91038	13.1511	11.5218	8.26782	16.7785	13.4973	15.4321	14.7455	14.3505	14.8809	18.079	16.9038	11.0097	18.7371	13.5335	24.3061	17.5661	11.483
GCATCGGTGGTTCAGTGGTAGAATGCTCGCC	tRNA-Gly-GCC_5_end	tRNA	3.90784e-06	0.846213	179.191	103.09	215.353	164.424	123.812	159.178	176.622	100.003	161.397	117.305	140.063	120.338	177.521	118.435	188.008	118.711	99.7668	103.785	99.6394	121.489	136.078	73.4897	323.325	123.952	230.19	153.011	250.869	166.851	313.369	381.317	258.802	317.279	266.253	187.933	331.231	122.077	225.885	194.814	367.273	255.139	308.638	278.621	142.977	244.076	198.657
TATTGCACTTGAGACGGCCTGAAAAA	piRNA	piRNA	8.24489e-06	-1.36753	26.117	47.018	25.5091	6.88612	15.8981	18.1203	13.373	36.19	4.99773	14.6289	17.2442	31.8948	10.5698	46.556	2.98426	23.2261	16.2246	29.2914	20.1932	18.6688	15.3071	19.1906	15.9599	12.7708	10.1554	13.1277	5.47226	15.9673	4.51655	14.5394	14.2283	13.3403	3.05599	6.55335	1.39694	19.265	1.14469	9.96879	1.92088	14.0414	1.19918	9.81179	0.317727	15.9019	7.65537
GCATCGGTGGTTCAGTGGTAGAATGCTCGCT	tRNA-Gly-GCC_5_end	tRNA	1.02249e-05	1.0669	48.7516	39.7111	51.7873	61.413	57.3294	103.723	78.7703	66.7855	101.572	103.086	28.9058	34.6533	29.9265	39.9501	60.2591	54.0425	26.4716	33.2692	19.014	38.3276	47.6064	33.7695	68.7925	43.7213	148.556	102.688	124.494	91.7019	73.8589	129.62	59.4129	88.2936	163.75	119.017	104.926	54.0601	132.784	145.308	100.014	74.1961	130.261	119.264	67.6758	51.4038	67.3672
AATTGCACTAGTCCCGGCCTGA	dme-mir-92b	miRNA	1.17471e-05	0.881011	33.6619	20.0144	32.9439	41.4573	40.9496	56.8603	42.5653	32.8682	69.8213	63.9846	27.5411	46.032	29.0351	20.1323	43.5013	42.6571	33.73	22.963	26.5312	30.1246	26.2607	40.0177	32.6077	38.4628	75.9054	67.6805	76.4406	53.1754	47.0252	51.9854	33.2636	51.7109	68.6324	97.8775	61.4655	71.3593	75.2949	84.9882	64.5417	43.5603	69.1026	59.8857	80.7026	49	41.9131
CGATATTTTCTCCTCGGACC	28S-rRNA	rRNA	1.17471e-05	1.57531	12.1879	10.166	37.3022	14.4749	8.99285	13.434	12.2314	6.46875	10.2895	14.0821	18.2367	16.0336	9.67835	8.33604	19.5125	15.0287	18.644	20.6124	19.751	10.3244	34.6867	18.8931	59.2992	22.8373	31.6381	14.2946	29.4134	10.6937	37.5936	37.0344	52.491	37.4079	34.6346	25.1564	188.277	15.53	39.6825	26.5271	331.16	32.2314	108.975	29.7737	75.1424	26.9963	26.411
GGGAGCGAGACGGGGACTCACT	dme-mir-14	miRNA	1.17471e-05	2.46704	2.90188	1.27076	0.769118	9.13465	5.62053	3.2804	3.75096	1.39865	5.43871	6.28908	1.24059	2.24126	3.31102	1.41555	4.13205	15.0287	4.69658	1.80811	6.33801	7.35437	5.89813	3.86788	3.85238	2.55417	5.72871	9.62697	23.5991	10.1077	27.7635	5.62375	1.15365	11.8275	22.2833	15.8549	138.297	1.96582	29.5075	12.3343	114.357	9.095	72.9999	5.4134	137.576	6.84152	0.574152
ACGAGTGTTATTGTGGGCT	18S-rRNA	rRNA	1.17471e-05	1.40349	3.48226	3.97111	3.07647	4.91866	8.3505	5.46734	7.17576	4.19595	5.14473	10.2539	2.97742	4.99973	1.65551	4.56123	2.7547	6.224	3.4157	4.52027	4.27447	3.25289	2.80864	5.05799	6.19133	4.80784	9.89504	7.1473	10.0895	7.17794	5.18075	5.34942	3.8455	8.52679	8.02197	12.2611	16.1425	10.0257	13.3547	13.8549	50.4552	7.18027	28.0308	7.95093	13.1857	4.80755	3.25353
GAGTGTTATTGTGGGCT	18S-rRNA	rRNA	1.17471e-05	1.44772	3.77245	6.03609	3.07647	4.63759	5.62053	7.02944	5.70799	4.02111	5.14473	9.43362	1.86089	4.48251	1.65551	4.8758	3.44338	5.46497	3.55802	4.88189	3.2427	2.54574	3.65123	5.05799	4.54031	5.55907	8.98366	4.23003	10.2605	6.29901	4.38371	6.85823	4.6146	7.70162	7.13064	9.09013	19.402	4.52139	13.7362	14.8687	51.0955	6.86114	31.7782	8.1201	15.4097	5.36227	5.16737
TGGAAGACTAGTGATTTTGTT	dme-mir-7	miRNA	1.81512e-05	0.999524	241.001	152.014	304.699	378.737	315.713	356.002	332.368	289.171	376.153	348.36	257.175	338.775	351.222	159.014	699.35	337.614	360.356	281.161	270.176	327.552	361.331	329.96	355.382	347.367	535.634	375.598	722.68	381.163	900.786	375.968	539.139	297.888	976.261	459.58	1004.56	417.54	796.702	503.002	801.265	381.192	1091.55	440.177	1638.68	253.506	620.085
TGGAAGACTAGTGATTTTGTA	dme-mir-7	miRNA	2.00124e-05	1.22525	5.65867	4.2888	8.20392	9.55625	9.79578	12.653	7.8281	8.74155	11.4654	9.70706	4.83831	9.13743	4.32979	3.93209	16.4134	8.65287	8.9662	7.05162	3.53749	5.65721	8.00461	8.03328	4.81548	6.46054	23.045	12.1066	23.0861	13.6234	19.3946	7.13256	11.5365	6.73892	30.0506	16.9119	29.0254	11.7949	27.7269	12.3343	17.6721	6.2229	25.7823	11.5035	49.5654	3.1434	14.7366
CACTGAAGCTTATCCTTTGCTTGATGATTCGA	28S-rRNA	rRNA	3.67977e-05	-0.940021	25.5366	53.3717	28.7137	78.6985	28.2632	45.6132	15.6562	70.1072	15.8752	47.0314	11.0413	56.3762	9.67835	91.5392	5.62418	66.0351	14.2321	48.9997	19.1614	59.5421	9.68979	27.6702	15.4095	37.411	4.29653	47.1138	10.6025	64.748	5.97778	53.0827	7.49872	27.7808	7.25798	44.1823	7.7608	32.8292	8.01281	26.6961	6.27489	25.6894	7.64475	15.2252	3.33613	30.6944	2.48799
CATTGCACTTGTCCCGGCCTAT	dme-mir-92a	miRNA	3.72908e-05	0.645828	508.99	455.407	463.778	689.174	566.87	635.149	525.135	611.909	971.324	686.33	416.963	722.547	653.543	465.403	759.724	753.407	511.074	581.849	541.826	652.418	431.968	620.497	556.531	651.313	651.771	802.685	817.077	624.188	970.128	850.694	617.01	861.756	825.117	1172.84	851.049	979.765	939.915	1129.01	1057.25	779.458	931.76	728.61	1088.37	864.065	814.34
CATTGCACTTGTCCCGGCCTAA	dme-mir-92a	miRNA	4.12834e-05	0.738704	11.1723	15.7256	12.5623	14.1938	18.9492	19.2138	16.6347	20.4552	28.2225	24.0626	7.81572	18.6197	11.4612	10.538	18.1351	22.9225	10.1048	20.07	10.0229	14.9916	11.6558	19.0419	11.6947	15.926	26.1698	29.4644	28.0453	20.9479	19.3946	21.8092	16.1511	23.1049	25.5939	35.5149	21.1094	36.7609	26.9637	33.1167	23.1787	19.1474	23.9835	22.1611	26.0536	18.4906	19.3298
AATTGCACTAGTCCCGGCCTGC	dme-mir-92b	miRNA	6.22152e-05	0.758647	619.552	259.87	562.61	649.544	595.455	571.884	622.171	288.996	859.169	572.443	463.237	745.649	767.901	292.391	875.421	576.555	531.283	372.29	660.185	647.609	354.169	519.783	742.959	686.169	689.919	646.612	981.074	602.654	1180.41	943.555	578.555	1090.33	799.651	1032.68	1041.5	859.26	934.319	903.612	1353.58	913.489	1134.12	833.833	1184.17	1092.61	602.286
AACATTTTGAACGCATATCGCAGTCCATGCTG	5.8S-rRNA	rRNA	6.22152e-05	-0.939062	5.94886	9.05413	7.43481	7.58879	3.5329	9.06017	2.77245	12.0633	2.93984	5.60549	4.34207	4.13771	3.31102	11.1671	1.72169	6.67941	4.41194	8.67892	2.94791	7.07151	3.51079	4.16541	3.7148	3.90637	1.17178	7.43902	1.02605	7.32443	2.25827	4.52643	2.11502	5.63869	1.65533	4.22797	1.70738	2.35899	1.65344	2.36548	1.79282	3.98904	0.449691	4.22922	1.42977	5.73208	0.956921
TGGAAGACTAGTGATTTTGTG	dme-mir-7	miRNA	6.32576e-05	1.38413	13.929	7.30684	3.58922	3.79439	3.5329	3.2804	6.52342	6.99324	6.02668	3.69142	3.22554	2.75847	3.31102	1.57284	6.77198	2.88429	4.69658	3.2546	2.06354	3.25289	5.33641	3.71911	4.26514	3.15515	6.1193	5.10521	10.9445	4.98061	10.8929	5.07509	5.96052	3.30069	10.5686	5.49636	15.3664	6.88037	9.15749	5.06888	10.5008	6.2229	53.3634	20.8078	47.3413	8.13586	7.46398
AATTGCACTAGTCCCGGCCTGT	dme-mir-92b	miRNA	6.77275e-05	0.836888	210.096	165.675	199.073	254.365	290.501	358.033	310.678	265.743	505.359	419.865	150.484	270.158	206.302	150.206	324.022	310.137	199.961	175.929	195.741	232.511	184.527	245.759	208.166	220.71	439.158	439.34	448.896	346.006	330.904	322.748	238.613	309.578	437.898	609.25	336.663	421.865	543.217	665.037	405.307	288.647	413.416	370.31	489.14	267.929	337.793
GATTGCACTAGTCCCGGCCTGT	piRNA	piRNA	0.00010315	1.0064	3.19207	1.58844	2.8201	0.983731	4.8176	6.4046	3.26171	2.7973	5.87969	3.41798	1.98495	3.10328	1.65551	1.57284	2.86948	3.64332	1.56553	2.35054	2.35833	2.54574	2.38734	3.12405	1.37585	2.25368	3.77574	3.35485	4.95924	2.92977	3.58667	2.88045	4.03777	4.81351	6.23931	10.5699	4.96691	5.30772	6.61374	10.3067	5.12236	2.87211	6.74537	5.4134	6.19567	4.06793	4.01907
AAATATCAGCTGGTAATTCTGGA	dme-mir-283	miRNA	0.000120357	1.55636	7.10962	3.65342	10.7677	6.46452	9.31402	10.1536	11.5791	6.11909	7.34961	8.75003	5.33454	5.17213	5.60326	5.97678	10.904	5.61678	7.25835	5.42433	7.36978	5.23292	7.86418	6.84317	6.32891	6.61079	15.103	6.27212	10.2605	7.61741	9.43162	9.05286	14.9974	6.32633	12.224	7.18755	79.781	6.88037	46.9322	10.3067	44.4364	9.57369	124.864	16.9169	95.7946	6.65661	10.3347
TGGAAGACTAGTGATTTTGTC	dme-mir-7	miRNA	0.000125263	1.13395	31.9207	25.4151	34.4821	60.9914	49.6212	74.9807	55.7752	53.4983	67.6164	78.3401	25.6802	53.1006	28.653	21.2333	99.9727	52.3727	41.7	44.8411	23.7307	43.7019	45.3595	57.8694	34.2587	45.374	98.1692	76.7241	121.416	72.5119	95.1132	54.8658	63.643	35.0699	166.933	87.7304	126.501	60.3507	140.542	92.7605	104.624	52.017	166.236	70.7125	256.723	28.8453	82.1038
CATTGCACTTGTCCCGGCCTATT	dme-mir-92a	miRNA	0.000125263	0.710416	7.68999	11.278	6.40932	8.99412	8.18991	8.90396	8.64353	10.1402	14.1113	10.3907	3.84583	7.41339	10.6971	8.02147	13.4292	9.4119	8.11228	10.6678	6.04322	11.0316	5.89813	8.33081	5.64099	9.76593	8.98366	13.2736	11.4575	10.8402	15.6751	11.659	10.3828	17.6037	11.5873	15.6435	17.3842	12.3847	15.7712	18.9238	16.3915	9.89281	12.5914	8.45844	18.4281	9.80001	15.1193
GAGTGTTATTGTGGGCC	18S-rRNA	rRNA	0.00018167	1.29958	7.10962	8.89529	7.17843	6.88612	7.86874	6.09218	8.15427	5.0701	6.76164	9.02346	8.06384	10.6891	7.38611	9.27974	5.05029	10.4745	11.2433	8.3173	11.2021	8.76867	7.58332	8.62834	14.4464	12.1699	9.50445	6.85557	15.2197	7.32443	15.0109	15.9111	13.4592	16.0909	7.38531	12.0497	41.5979	13.3676	15.2625	11.1515	128.827	16.1157	55.9116	13.1952	25.1004	13.4981	10.3347
AATTGCACTAGTCCCGGCCTGCT	dme-mir-92b	miRNA	0.000304715	0.857989	4.49792	4.2888	2.8201	6.88612	4.97818	4.06145	2.60937	7.16807	7.05563	7.1094	2.7293	4.99973	4.20244	4.40395	7.69021	6.3758	3.98498	2.35054	3.09531	3.96005	2.38734	4.31417	4.95306	6.16005	4.68713	7.87661	8.20839	6.15252	5.84495	7.95554	3.65322	5.2261	8.65864	12.8953	7.91601	7.07696	8.01281	9.79983	10.885	5.10597	9.89321	8.1201	11.2793	2.77359	12.2486
GCCGTGATCGTCTAGTGGTTAGGACCCCACG	tRNA-His-GTG_5_end;tRNA-Undet-???_5_end	tRNA	0.000423241	-2.6551	6.81943	4.2888	0.640932	44.2679	7.38698	10.9347	4.72948	3.84628	3.8218	12.168	2.48118	95.1672	17.4465	1.10099	6.54242	44.9342	2.13481	2.53135	172.011	23.9017	5.05554	5.65305	3.57721	0.30049	4.29653	0.729316	1.53907	1.3184	1.59408	1.78314	0.38455	7.56409	1.65533	0.845594	3.41475	0.393164	3.43406	34.9753	1.28059	3.98904	1.34907	0.676675	2.06522	1.66415	0.191384
TGGAAGACTAGTGATTTTGTTGTTAT	piRNA	piRNA	0.000423241	0.651643	6.52924	10.8014	8.07574	13.0696	8.99285	8.59154	6.84959	7.51773	14.2582	9.9805	5.08642	8.10301	8.91427	9.12246	12.9701	10.6263	7.25835	6.14757	7.36978	7.77866	7.02159	8.03328	9.76854	8.86446	9.11386	12.6901	14.7067	11.5726	15.4094	10.836	14.6129	8.66432	14.6433	13.9523	12.5725	12.9744	9.15749	13.686	14.0865	7.81851	11.3922	12.011	15.4097	7.95095	18.947
TGAGATCATTTTGAAAGCTGATTT	dme-bantam	miRNA	0.000423241	0.687379	6.81943	7.148	7.56299	6.46452	10.7593	7.81049	6.6865	9.26605	7.34961	8.75003	3.72177	5.86175	7.00407	7.54962	12.3962	7.28663	9.67781	8.3173	6.6328	8.20295	7.72375	7.88452	8.39269	9.76593	11.0668	7.58489	11.1155	8.20336	13.0183	8.77853	9.99829	6.46386	13.37	10.7813	16.6081	10.0257	11.9556	9.29294	14.5987	7.65895	14.3901	11.3343	19.6991	7.76605	19.7126
CATTGCGCTTGTCCCGGCCTAT	dme-mir-92a	miRNA	0.000423241	0.761526	2.32151	2.38267	1.79461	1.6864	2.24821	1.5621	2.93554	2.97213	4.40977	2.32423	1.73683	3.62049	4.45714	1.88741	2.41036	3.94692	2.98873	2.35054	2.65312	3.81862	2.10648	1.63641	3.85238	3.45564	2.08317	4.23003	3.42016	2.92977	4.38371	3.56628	1.73047	3.57575	3.31066	4.65077	5.89821	6.29063	3.81562	7.94124	4.61012	3.66991	3.74743	4.39839	5.08363	4.99246	4.40184
TTTCACCTATCGTTCCATTTGCAGT	piRNA	piRNA	0.000527522	1.19204	12.1879	20.3321	12.5623	44.9706	18.1463	17.6517	14.8408	31.1199	27.9285	19.8243	7.44355	19.3093	27.1249	17.9304	25.9401	28.3875	15.513	29.8338	15.0344	18.6688	11.0941	19.7857	18.0236	26.1427	16.0143	27.5681	29.2424	19.6295	45.4312	31.8222	25.9571	16.3659	33.9979	50.1014	115.946	33.6155	56.7256	28.3857	107.057	21.0621	135.057	23.8528	122.007	17.1962	89.185
ACGAGTGTTATTGTGGGCC	18S-rRNA	rRNA	0.000566358	1.21893	6.23905	7.78338	7.94755	8.99412	11.5622	6.4046	9.45895	3.67145	9.4075	8.33987	6.69919	8.44782	5.7306	11.4817	2.98426	8.80468	11.8126	8.67892	15.3291	6.93008	5.05554	8.92587	18.9867	11.5689	10.4158	7.73075	13.8517	8.64283	10.3615	13.0306	9.03692	17.8788	10.9506	11.4155	37.5623	12.5813	16.4072	12.1653	111.795	16.2753	45.119	13.7027	22.7175	13.4981	6.50706
AAATATCAGCTGGTAATTCTGGG	dme-mir-283	miRNA	0.000706242	1.93368	27.4228	6.98916	59.4785	48.4839	44.6431	36.7093	61.9725	12.0633	56.739	18.5938	34.3644	29.3087	71.6962	8.02147	121.551	19.431	54.9358	4.70108	25.352	27.4375	39.3209	31.8356	70.306	61.6005	72.9108	30.1937	40.3579	19.483	76.5156	65.5646	31.1485	26.268	76.9091	35.3035	940.298	15.1368	326.744	26.5271	592.273	65.4202	1382.5	107.422	961.917	62.6831	88.4195
CATTGCACTTGTCCCGGCCTA	dme-mir-92a	miRNA	0.000706242	0.501313	13.7839	14.1372	13.4596	17.5666	13.6499	12.1844	13.2099	16.0845	16.7571	13.9454	10.6691	19.4817	21.1396	13.9983	17.7908	14.2697	15.3706	16.4538	10.1703	18.2445	12.9197	16.8104	15.6847	24.0392	15.103	19.8374	17.4428	13.0375	21.1215	25.7869	19.2275	22.2797	16.5533	26.8476	18.4707	27.1283	21.3675	17.91	22.5384	20.743	19.1868	23.0069	25.577	26.8113	23.5403
CGGCACATGTTGAAGTACACTCAAA	dme-mir-305	miRNA	0.000706242	-0.703959	8.56056	12.231	8.07574	3.23226	7.22639	6.4046	7.17576	10.4899	4.85074	5.87892	5.4586	10.3443	7.6408	12.2681	4.70595	9.4119	6.11979	8.13649	6.33801	9.47582	8.14504	7.1407	7.97993	7.96299	5.98911	5.39694	6.84032	6.4455	5.18075	6.03524	6.72962	8.25174	2.41933	4.22797	1.70738	8.25645	2.54375	4.39303	2.30506	7.33983	0.899382	3.38337	1.11204	7.21133	2.87076
TTTCACCTATCGTTCCATTTGCAGC	piRNA	piRNA	0.000769229	1.29961	1.45094	1.74729	2.69191	5.76186	4.01466	3.43661	1.46777	4.89527	7.4966	4.10157	1.11653	1.37924	3.43836	2.20197	3.67294	4.85775	1.85017	4.33946	1.03177	2.68717	1.96604	2.38023	2.20136	2.70441	2.08317	4.52176	4.2752	4.39466	3.45383	4.11494	2.69185	2.06293	6.11198	12.4725	14.1247	5.5043	11.0653	6.08265	14.5987	3.82948	19.9363	3.21421	20.8111	1.84906	10.9089
AATGGGATTAGTTTTTTAGCT	28S-rRNA	rRNA	0.000825282	0.562413	5.0783	7.30684	5.6402	7.16719	7.22639	7.02944	4.89256	19.2314	6.46766	9.02346	2.35712	6.72377	2.67428	10.3807	6.31286	8.80468	5.26586	9.40217	5.60103	6.64722	5.05554	9.66969	6.19133	10.9679	5.72871	10.9397	8.72141	13.9164	8.3689	12.0705	10.3828	12.9277	5.47532	13.3181	6.51907	14.3505	9.41187	16.2204	7.81159	13.084	8.99382	11.8418	6.03681	6.84152	7.2726
GATTGCACTAGTCCCGGCCTG	dme-mir-92b	miRNA	0.00102332	0.66005	7.10962	6.03609	4.61471	4.35653	6.10229	7.9667	3.26171	6.64358	4.40977	3.5547	4.46613	7.24098	6.11264	5.8195	5.27985	5.61678	9.10852	7.23243	3.97968	6.36436	7.72375	6.54564	5.91616	7.21177	7.16089	6.85557	7.52436	5.56657	8.76742	9.19002	11.1519	6.32633	8.78597	7.82174	10.7099	11.2052	9.66624	6.08265	10.3728	7.18027	12.8911	8.1201	15.4097	10.1698	11.2917
CATCGCAGTCTGAGTTCTTGCT	dme-mir-11	miRNA	0.00105646	1.01075	2.75679	0.635378	2.17917	3.09173	3.05114	5.62355	2.93554	2.09797	4.26277	4.10157	2.48118	4.65492	3.18367	1.10099	4.59117	3.0361	3.55802	2.89297	2.65312	3.25289	3.37036	3.71911	4.67789	5.10833	6.90049	5.39694	2.56512	4.39466	3.58667	5.76091	3.0764	3.85081	4.07465	4.86216	8.22645	2.1624	7.88562	4.0551	10.1167	7.49939	10.6427	9.30428	14.4566	5.54718	3.25353
TACTAGAGTGCATTACTGATTTCTTTGAAAA	NO_Annotation	NO_Annotation	0.00106902	-0.85191	10.1566	13.5018	7.81937	5.76186	8.51109	5.93597	7.99119	9.44088	5.43871	3.82814	6.45107	3.9653	14.7722	9.7516	6.42764	5.46497	9.82013	3.2546	8.69634	9.90011	5.33641	8.33081	9.2182	10.6674	3.64554	6.56384	3.93319	8.34985	2.78963	2.74329	7.11417	8.25174	6.11198	1.69119	2.17302	1.76924	1.52625	3.88614	1.92088	5.10597	4.64681	2.19919	2.54181	6.84152	3.25353
TGAGATCATTTTGAGAGCTGAT	dme-bantam	miRNA	0.00120523	0.699237	2.6117	3.17689	3.20466	3.37279	2.24821	3.1242	2.77245	5.24493	1.32293	2.46094	2.10901	2.93087	2.54693	2.51654	3.21382	4.09873	2.56177	5.0627	2.21093	3.53576	4.63425	2.529	2.88929	3.75613	3.77574	3.64658	3.07815	4.83412	5.71211	3.84061	4.80687	3.02564	4.83865	3.59377	5.12213	5.30772	3.81562	5.74473	5.37847	3.82948	5.2464	3.55254	7.7843	3.88302	5.74152
CATCACAGTCTGAGTTCTTGCA	dme-mir-11	miRNA	0.00123274	0.73305	77.6254	63.3789	118.06	94.2977	110.323	148.399	114.975	100.353	100.837	176.231	92.424	138.613	77.8089	62.7562	118.567	103.379	105.887	116.081	83.8681	102.113	113.75	134.781	93.2827	125.755	198.031	186.559	116.457	160.405	100.427	156.779	121.518	90.6316	142.74	129.376	196.193	129.744	210.75	143.449	187.606	148.711	264.269	204.017	310.26	129.804	131.098
TACTAGAGTGCATTACTGATTTCTTTGAAA	NO_Annotation	NO_Annotation	0.00123274	-0.514338	58.7631	61.9493	39.7378	52.6999	38.3802	41.8642	37.1835	74.3032	34.8372	29.1212	34.4884	45.5148	75.644	63.2281	45.5674	51.4618	47.1081	40.3208	52.915	60.1078	45.4999	44.0343	60.2622	55.8912	22.394	36.7575	32.6625	39.6984	39.9847	33.4681	56.1443	46.0722	46.9858	24.3108	24.0585	18.2821	25.1831	29.0616	19.3369	33.827	27.2813	27.4053	25.7359	44.0076	57.4152
TCAGTCTTTTTCTCTCTCCTATT	dme-mir-14	miRNA	0.00135706	0.696698	4.9332	5.87724	8.58848	9.55625	6.26288	7.34186	6.84959	7.69257	7.93758	7.24612	5.33454	6.55137	7.38611	3.61753	13.1996	9.86731	8.82388	7.41325	6.6328	8.48581	6.31943	8.33081	5.22823	6.91128	13.15	10.3563	9.74746	3.95519	16.4721	9.19002	7.11417	7.42656	14.898	14.3751	13.659	8.64961	13.6091	10.4757	10.2447	10.0524	11.5421	8.96594	13.6622	5.36227	27.1765
TCTTTGGTGATTTTAGCTGTATT	dme-mir-9b	miRNA	0.00150673	0.797052	7.5449	5.24187	7.56299	7.16719	8.18991	8.90396	9.29587	10.4899	9.99547	6.69924	3.96989	8.27541	5.34856	5.19037	9.18234	6.07219	8.2546	5.60514	4.27447	6.78865	6.03857	7.58699	9.08061	9.16495	11.848	7.00143	15.0487	9.22878	9.16594	7.40688	9.22919	5.36363	10.1866	9.30153	21.1094	9.43594	15.0081	6.58954	16.2635	8.61632	21.885	8.96594	30.6606	5.73208	21.435
ACCCTGTAGATCCGAATTTGTTA	dme-mir-10	miRNA	0.00152156	0.83869	2.6117	3.01804	4.48652	3.51333	3.85408	3.43661	2.93554	0.699324	4.11578	2.32423	3.22554	5.51694	5.85795	1.41555	2.7547	3.0361	4.26962	2.16973	1.76875	3.39433	4.35339	1.93394	5.09065	2.25368	3.51534	3.06313	5.47226	3.66221	6.11062	3.70344	4.42232	3.02564	5.98465	3.59377	11.1755	6.88037	10.9381	3.37925	7.81159	2.71255	11.8419	3.89088	11.4382	3.1434	6.12429
TAGCACCATGAGATTCAGCTT	dme-mir-998	miRNA	0.00153676	1.08644	2.17641	1.74729	4.10196	3.23226	6.26288	6.87323	5.05565	2.97213	5.5857	9.57034	2.35712	3.7929	1.27347	1.10099	3.78772	3.94692	2.84641	1.98892	2.35833	3.25289	3.0895	3.42158	3.30204	3.30539	13.2802	8.46007	5.30125	7.91038	4.11803	5.76091	1.34592	2.88811	5.47532	5.07356	11.6412	2.75215	13.1003	6.92747	8.57995	5.74421	11.8419	9.64262	14.1388	3.69812	3.06215
GCTCAATGGTCTAGGGGTATGATTCTC	tRNA-Pro-TGG	tRNA	0.00153676	-1.21072	6.23905	9.84836	2.8201	19.1125	4.49642	7.02944	0.978513	4.72044	2.64586	6.69924	3.84583	5.17213	4.32979	21.8624	2.06603	6.67941	0.996245	3.43541	1.76875	9.47582	8.8472	2.0827	2.06378	5.70931	1.17178	4.95935	1.19706	10.2542	0.664198	2.74329	0.192275	1.78788	2.41933	8.24454	1.55216	5.5043	0.763124	2.02755	0.640295	2.23386	0.149897	3.72171	0.317727	2.58868	1.91384
TGAGATCATTTTGAAAGCTGACT	dme-bantam	miRNA	0.00153676	0.988058	2.17641	1.11191	3.58922	1.54586	1.76645	3.1242	3.91405	3.49662	3.38082	4.10157	1.61277	2.58607	2.29224	2.04469	4.47639	3.64332	4.1273	2.71216	1.32656	2.68717	1.68518	3.27282	3.02687	2.40392	5.33812	3.35485	3.76218	4.10168	3.32099	1.78314	3.26867	1.92541	4.83865	5.28496	6.51907	2.94873	5.97781	5.91369	6.53101	2.71255	7.19506	3.55254	13.5034	1.29434	8.99506
TGCTAGAAGACGATTTTCGGGCCGAAA	lincRNA	lincRNA	0.0016669	-0.760106	8.27037	11.278	4.99927	13.3506	8.18991	5.93597	6.19725	11.0144	8.08457	6.15236	10.1728	3.27568	14.0081	13.0546	6.77198	9.4119	8.82388	9.40217	6.33801	11.4558	6.179	8.47958	5.36582	10.8176	3.12475	6.70971	3.42016	8.20336	4.91507	5.48658	7.69099	7.28903	4.71132	2.32538	4.8117	2.94873	1.78062	1.68963	2.43312	4.46772	4.04722	4.22922	2.06522	9.98492	6.50706
TCCCATATGGTCTAGTGGCTAGGATATCTGGCT	tRNA-Glu-TTC_5_end	tRNA	0.00173235	0.967309	15.38	6.35378	23.4581	8.99412	10.2775	15.1523	23.8105	5.94426	17.7861	13.9454	10.0488	4.82732	11.9706	4.71851	11.8223	6.3758	13.2358	8.85973	19.6036	7.63723	23.4521	12.7937	24.6277	17.5787	25.5188	15.7532	23.4281	14.2094	19.9259	13.9908	17.1125	32.5944	27.1219	9.30153	74.9693	3.93164	17.8062	21.2893	38.4177	18.3496	40.1724	19.4544	32.2493	25.3321	8.99506
TATTGAAGGAATTGATATATGT	other-rRNA	rRNA	0.00173235	0.921059	2.32151	4.92418	3.97378	7.86985	9.79578	6.09218	4.07714	8.74155	6.32066	9.02346	1.73683	4.13771	3.31102	2.20197	6.77198	5.16136	5.69283	5.96676	3.97968	3.53576	4.91511	6.84317	2.7517	8.56397	6.5099	11.5232	11.1155	9.81474	8.90026	6.85823	5.96052	2.33799	13.6246	9.72433	5.43256	7.07696	11.0653	8.11021	9.3483	4.94641	7.64475	9.13511	16.3629	3.51321	19.3298
GAAGCTCGTCTCTACAGGTATCT	dme-mir-993	miRNA	0.00194178	1.80246	8.70565	0.953067	9.61397	2.38906	21.0368	4.99871	6.52342	0.874155	6.17367	14.3555	3.3496	27.5847	10.5698	9.12246	2.41036	9.5637	3.13105	10.3062	15.4765	3.96005	9.83022	4.76046	27.2418	7.81275	4.68713	6.56384	240.608	7.17794	74.2574	12.482	38.455	29.5687	16.6806	22.6196	16.2977	41.4788	4.57875	23.8237	14.8548	7.18027	11.3922	7.61259	64.9751	17.5661	0.191384
AATTGCGCTAGTCCCGGCCTGC	dme-mir-92b	miRNA	0.00222595	0.767413	3.77245	0.953067	3.20466	2.24853	2.56938	2.18694	3.75096	1.39865	2.79285	2.46094	2.23306	3.62049	2.92898	1.25827	4.82073	3.79512	1.99249	2.35054	3.53749	2.54574	1.54475	1.33888	3.43963	2.85466	3.25495	2.33381	4.44621	2.78328	3.98519	5.62375	3.26867	4.40093	3.69265	3.38237	4.03562	4.71797	4.57875	4.0551	6.78712	4.94641	5.2464	3.72171	7.14885	6.10189	1.1483
TGGACGGAGAACTGATAAGGGCC	dme-mir-184	miRNA	0.00223447	0.77493	20.4583	26.0505	15.5105	25.296	26.4968	24.3687	35.3895	35.3159	37.336	25.293	13.3984	20.1713	27.8889	15.4138	28.2357	21.4045	25.0484	13.9224	20.9302	21.9217	25.699	18.298	24.7653	20.5836	31.5079	20.4209	36.5957	21.5338	40.9146	24.2781	33.0713	17.7412	38.3272	42.0683	83.5062	31.8463	61.3043	29.5685	64.4136	23.296	73.2997	20.8078	85.9451	13.3132	87.4626
CATTGCACTTGTCCCGGCCTAC	dme-mir-92a	miRNA	0.0024455	0.752497	63.116	79.2634	55.8892	113.832	93.3008	141.057	87.2507	142.312	190.355	174.317	46.2741	109.477	59.2162	70.935	116.845	139.509	57.4976	92.9368	59.8426	91.0811	62.3517	112.615	58.6112	100.514	130.198	169.055	150.487	129.349	113.976	122.214	77.1022	110.711	143.886	251.987	121.068	164.736	181.242	234.858	143.17	112.65	160.989	130.937	180.31	93.9322	121.338
CATCACAGTCTGAGTTCTTGCTC	dme-mir-11	miRNA	0.002524	0.921781	2.17641	1.11191	2.69191	3.79439	2.4088	4.8425	2.12011	4.72044	3.23383	6.28908	1.24059	4.65492	2.41959	1.73012	5.5094	3.64332	2.27713	1.80811	0.736978	2.97003	2.38734	2.82653	2.47653	2.70441	5.46831	5.83453	4.2752	3.51573	2.78963	3.70344	2.69185	2.47552	5.47532	5.70776	7.29515	3.53848	6.61374	4.73095	6.65906	3.98904	7.79465	6.25924	8.57862	2.03396	6.88983
ATCTACTGCGTAGCGGACCAGC	lincRNA	lincRNA	0.0026	0.589885	10.5919	8.41876	13.3314	6.04292	8.18991	9.84121	9.29587	10.1402	11.1714	6.83596	3.3496	9.65465	12.9894	13.2118	8.03455	11.3854	9.25084	13.0184	8.69634	8.34438	13.2006	13.8351	8.39269	9.01471	12.6292	14.0029	12.8256	9.52176	15.6751	14.5394	14.2283	15.6783	11.9693	16.0663	13.5038	21.4274	6.23218	9.63087	19.0808	15.4775	15.4394	14.2102	12.8679	20.5245	25.0713
TATAGATGTAAGAATAACT	piRNA	piRNA	0.00261961	0.708047	2.90188	3.17689	3.84559	5.90239	2.72997	5.31113	4.56639	5.94426	2.35188	3.14454	3.10148	4.82732	1.65551	2.20197	5.73896	5.00956	2.98873	3.07378	2.50573	4.6672	4.77468	2.97529	3.85238	3.60588	7.42128	7.00143	8.20839	3.95519	6.24346	5.07509	8.46009	2.61305	5.34798	7.61034	4.19083	7.47012	10.6837	5.06888	4.09789	4.62728	3.89732	5.58257	7.14885	2.77359	10.5261
ACCGATATGGTTGGACT	lincRNA	lincRNA	0.00261961	0.82894	3.62735	4.60649	4.35834	2.67013	3.85408	6.56081	4.89256	8.91638	8.52555	7.51955	1.11653	3.44809	2.16489	4.40395	4.13205	5.61678	3.27338	5.42433	1.76875	3.25289	4.77468	4.31417	2.88929	2.55417	10.1554	14.7322	5.64327	5.71306	4.38371	4.80076	7.49872	4.2634	6.62131	8.66734	4.96691	10.6154	4.96031	6.25162	6.40295	5.74421	6.74537	6.59758	6.5134	3.69812	10.5261
CATTGCACTTGTCCCGGCCT	dme-mir-92a	miRNA	0.00292199	0.467018	36.7088	45.1118	42.0451	43.9869	34.0443	48.7374	34.5741	63.6385	51.4473	58.5158	28.1614	53.9626	30.5632	46.2414	41.2058	50.2474	33.0184	65.996	33.4588	49.7834	31.5972	41.2078	36.0473	43.2706	48.694	63.1588	41.726	48.7807	44.1028	57.3348	44.2232	51.9859	43.0385	78.6402	44.7022	83.744	56.2168	83.8055	53.9128	51.3788	50.0656	55.4873	61.0035	53.4378	43.2528
GCTCAATGGTCTAGGGGTATGATTCT	tRNA-Pro-TGG	tRNA	0.00297388	-1.10829	26.262	37.0108	9.74216	88.1142	12.3652	27.3367	10.1113	29.022	10.4364	30.6251	9.80067	23.1022	14.5175	82.1021	8.26411	29.4501	5.69283	16.8154	1.47396	38.8933	30.0524	8.18205	11.5571	19.3816	8.85346	30.6313	5.98528	45.4115	2.12543	15.6368	1.92275	5.77622	6.23931	25.7906	3.41475	18.6753	3.94281	11.8274	2.68924	9.095	0.899382	13.026	2.54181	13.683	10.7175
TGGAAGACTAGTGATTTTGTTGTTT	dme-mir-7	miRNA	0.00333521	0.965835	39.7558	18.5848	42.686	41.4573	51.0665	58.4224	61.3201	25.7002	61.7367	59.6096	32.0073	54.4798	52.0848	20.9187	70.4745	40.5319	49.8122	30.557	42.7447	39.8833	55.4706	46.2658	49.5306	51.0833	68.0935	52.6566	70.1133	48.1947	63.6302	60.2152	40.9545	50.1981	74.7444	53.9066	307.793	28.1112	116.504	62.5162	149.445	47.3898	211.805	64.1149	249.415	30.8793	48.4202
CATCACAGTCTGAGTTCTTGCTT	dme-mir-11	miRNA	0.00333521	0.73916	18.2819	9.37182	16.4078	29.793	18.7886	21.7132	17.2871	25.3505	15.8752	24.0626	11.6616	21.723	21.0122	13.3691	34.2042	20.0382	17.7901	14.8265	13.413	20.0831	19.0987	26.1826	19.1243	23.288	32.9401	22.4629	22.06	22.7057	23.3798	29.0789	15.9588	14.5781	29.1592	34.2465	47.8065	23.5899	36.5028	23.9927	48.7905	24.2533	48.4168	27.4053	55.2844	17.751	45.5494
CATCACAGTCTGAGTTCTTGCG	dme-mir-11	miRNA	0.00346522	1.482	77.7705	27.3212	16.2797	19.6746	15.7375	23.5877	31.8017	19.0566	20.7259	24.1993	16.0036	22.9298	13.3714	6.44864	25.2514	14.5733	20.4942	9.58298	10.7599	16.9716	20.2222	22.761	16.0974	25.8422	29.4247	31.6523	19.8369	32.8134	15.6751	30.1762	10.7674	12.1025	23.3019	24.945	61.3103	14.5471	41.3359	14.8687	49.6869	35.2631	301.893	192.007	205.093	81.5435	18.947
TCATATGATCTGAGAATATGTTTT	piRNA	piRNA	0.00350901	0.895245	9.72131	14.4548	22.3044	18.8314	20.5551	20.3073	21.038	33.7424	17.3451	28.8477	8.31196	13.1027	7.76815	8.17876	21.5785	15.7877	14.8014	18.8043	6.48541	9.75868	16.7114	20.827	8.94303	11.5689	44.7881	33.6944	37.4508	31.2021	19.7931	18.38	19.8043	9.07691	48.8958	37.8403	18.0051	31.6497	32.1784	27.7099	14.9829	16.5944	17.6879	22.1611	27.4834	7.39623	36.1716
AGGACGGGAAGGTGTCAACGTT	dme-mir-92a	miRNA	0.00356805	0.738455	137.985	126.44	122.803	240.874	132.966	154.648	137.644	125.354	170.511	213.965	89.1985	191.024	119.451	154.767	190.993	209.794	133.639	259.644	185.571	180.606	87.3486	147.426	168.404	148.292	203.76	202.896	244.713	211.383	232.868	191.756	153.243	232.836	251.101	461.483	141.867	353.455	218.762	326.774	243.696	170.252	178.378	220.258	243.061	251.287	36.9371
AATCGCACTAGTCCCGGCCTGC	dme-mir-92b	miRNA	0.00357422	0.715013	3.04698	1.27076	2.94829	2.24853	1.76645	2.34315	3.42479	0.874155	3.67481	2.46094	2.85336	3.10328	3.18367	0.786419	3.9025	2.88429	3.98498	1.98892	3.53749	3.53576	2.24691	2.529	5.22823	3.15515	3.51534	3.06313	5.47226	3.22275	4.64939	4.80076	1.34592	4.53845	4.58398	4.01657	4.03562	3.3419	4.32437	3.37925	7.42742	4.30816	4.64681	4.39839	5.56022	6.84152	2.10523
GTGGGCCACTTTTGGTAAGCAGAACT	28S-rRNA	rRNA	0.00360769	0.381793	4.20773	10.0072	5.6402	8.99412	8.83226	8.12291	7.50193	9.09121	7.64359	9.70706	3.84583	8.79262	6.49468	10.6953	4.24683	10.6263	7.82764	9.58298	8.25415	7.77866	3.51079	6.84317	8.39269	8.86446	6.3797	8.02248	11.7996	8.78932	7.83754	9.73868	9.22919	13.6154	10.0593	13.7409	7.29515	9.63252	11.5741	13.0101	6.27489	11.1693	8.24434	13.026	3.49499	10.9094	7.46398
AGATATGTTTGATATTCTTGGTTG	dme-mir-190	miRNA	0.00360769	1.1144	8.85075	2.54151	11.665	7.86985	8.67167	7.81049	6.19725	3.67145	7.4966	5.46877	8.8082	10.8615	8.02284	2.35926	12.8553	8.34926	8.39692	3.61622	6.92759	10.183	8.98763	9.81846	10.0437	13.6723	10.2856	7.43902	14.8777	8.78932	15.2766	14.1279	8.46009	7.70162	9.2953	5.70776	33.6819	5.11113	15.6441	9.12398	38.0335	12.2862	41.3716	17.4244	78.7962	17.1962	11.1003
AACTCTAAGCGGTGGATCACTCAGCTCATGGGTCGATGA	5.8S-rRNA	rRNA	0.00366422	-0.976717	9.43112	12.8664	8.71667	17.8477	7.38698	10.4661	11.7422	11.5388	7.79059	9.70706	9.67661	1.55164	8.91427	13.2118	5.85374	7.74204	6.68907	10.6678	4.71666	14.9916	6.179	11.3061	5.77857	8.56397	2.47376	8.16834	3.59117	10.4007	3.71951	4.38926	9.99829	7.1515	5.47532	2.11398	3.8804	1.76924	0.635937	1.52066	0.640295	4.94641	1.34907	2.03002	2.38295	14.6076	4.40184
ACCGATATGGTTGGACCACA	lincRNA	lincRNA	0.00384156	0.568726	8.12527	6.51262	8.33211	6.60505	7.06581	7.18565	4.89256	8.74155	7.20262	6.01564	3.22554	7.41339	8.27754	9.7516	7.80499	5.16136	5.40819	7.95568	4.56926	6.36436	7.44288	6.09935	4.95306	8.26348	10.2856	10.2104	5.81428	8.64283	9.96297	8.5042	9.42147	9.07691	5.34798	12.8953	8.22645	13.9573	5.0875	6.7585	11.3972	13.2436	10.6427	10.3193	11.1204	10.7245	17.0332
CATTGCACTCGTCCCGGCCTAT	dme-mir-92a	miRNA	0.00384156	0.621745	4.06264	1.74729	2.30735	2.95119	3.37232	2.18694	2.2832	3.32179	5.5857	4.23829	2.10901	4.31011	4.32979	3.14568	4.13205	5.16136	2.27713	2.89297	2.06354	2.97003	2.38734	2.529	2.47653	2.40392	3.38515	5.5428	2.56512	4.10168	4.78223	5.07509	5.19142	5.08857	3.56532	6.55335	4.50126	4.52139	5.46906	6.08265	5.25042	3.82948	5.54619	3.21421	5.71908	3.51321	3.82768
TGGACGGAGGACTGATAAGGGT	piRNA	piRNA	0.00384156	1.01878	2.17641	2.06498	1.15368	2.5296	3.5329	2.49936	3.58788	4.37078	8.23156	3.5547	0.620296	1.72404	2.67428	1.25827	2.41036	3.64332	1.85017	1.80811	1.47396	1.27287	2.52777	1.33888	2.88929	2.10343	6.2495	2.7714	4.61722	3.36924	3.98519	2.88045	1.5382	1.51282	5.47532	5.91916	8.84731	3.3419	7.50406	4.0551	5.89071	1.75518	10.0431	3.04504	14.9332	1.10944	6.88983
TTACGACAAGTCGAACAAAGCT	piRNA	piRNA	0.00395946	0.852579	3.19207	4.92418	6.5375	2.81066	3.85408	2.65557	2.44628	2.44763	0.881953	1.91407	3.47366	1.20683	2.16489	2.98839	4.13205	2.27707	1.85017	2.53135	4.86405	0.848581	2.38734	2.82653	5.5034	1.95319	7.16089	2.62554	7.35335	4.39466	7.97038	1.23448	5.3837	2.61305	6.11198	2.32538	5.58777	4.52139	4.07	5.91369	5.76265	6.38246	3.59753	7.95093	10.3261	1.29434	5.55014
TCCTCGATAGTATAGTGGTTAGTATCCCCGCCTG	tRNA-Asp-GTC_5_end	tRNA	0.00405079	-0.857639	6.23905	23.6678	9.3576	3.09173	9.95637	7.02944	4.72948	4.02111	4.85074	8.20315	5.33454	5.34454	8.27754	13.3691	2.29559	4.85775	3.4157	9.58298	6.04322	4.80863	7.02159	8.33081	9.76854	12.0196	4.42673	4.81349	2.22311	7.17794	2.25827	4.11494	5.57597	12.7902	2.41933	0.845594	3.10432	6.68379	1.65344	4.39303	1.66477	5.26553	3.44763	3.89088	1.27091	8.50567	2.48799
TGAGATCATTTTGAAAGCTGAT	dme-bantam	miRNA	0.00439188	0.626218	475.764	411.089	592.221	658.257	541.98	614.061	541.607	859.469	396.291	646.818	428.872	664.964	486.465	499.848	837.2	660.806	637.027	697.568	514.263	633.324	618.742	611.125	567.813	611.047	801.238	654.488	757.395	660.81	920.977	611.205	889.656	448.344	916.542	732.918	903.202	825.645	797.338	879.281	1023.32	597.239	1193.93	700.528	1751.15	481.495	1463.71
TGGAAGACTAGTGATTTTGTTGTTC	dme-mir-7	miRNA	0.00439188	1.04266	4.9332	2.54151	6.28113	8.71305	8.18991	9.685	10.9267	6.29392	9.70149	13.125	4.46613	8.27541	5.47591	2.20197	13.6587	6.83122	6.54675	4.15865	4.71666	6.0815	9.12807	6.99193	5.36582	7.81275	14.3218	11.0856	11.7996	10.8402	7.57186	8.64136	6.1528	5.63869	14.6433	8.45594	44.3918	4.12822	23.5297	12.6722	21.77	7.33983	35.6755	10.4885	38.9215	2.95849	8.80367
TCACCGTGTAGAGGACAGCCTTTCAGATT	piRNA	piRNA	0.00442453	0.833427	4.49792	6.83031	6.15294	7.58879	10.117	5.31113	9.29587	12.0633	16.0221	9.16018	3.22554	4.13771	5.34856	3.77481	11.8223	7.43844	6.97371	5.24352	2.50573	4.95006	5.61727	4.01664	3.7148	2.10343	16.6653	10.5022	12.6546	7.32443	8.23606	6.30957	6.53735	5.08857	16.2986	14.1637	14.5903	7.47012	16.0256	13.348	8.06771	6.70158	10.9425	8.28927	13.0268	3.88302	23.7316
ATCTACTGCGTAGCGGACCAGT	lincRNA	lincRNA	0.00442453	0.93041	2.32151	2.54151	0.769118	1.6864	3.05114	4.53008	3.26171	3.14696	5.14473	3.69142	0.372177	2.58607	0.891427	3.30296	0.918234	3.49151	0.996245	3.79703	1.03177	1.4143	2.94907	3.42158	0.412755	1.05172	5.72871	7.43902	2.90714	3.95519	2.92247	3.42911	3.26867	2.61305	4.20199	8.24454	3.10432	6.88037	2.28937	5.06888	3.58565	1.75518	4.34702	3.55254	3.97158	2.77359	4.7846
TGGAAGACTAGTGATTTTGTTGTTAA	piRNA	piRNA	0.00446794	-0.710155	39.3205	54.166	33.5848	52.1378	32.5991	29.055	15.1669	73.429	28.9575	42.5197	29.6501	41.2047	43.8073	60.8688	38.7954	48.7293	31.3105	50.8079	24.0255	51.1977	31.878	34.3646	28.2049	37.5613	15.3634	32.9651	15.0487	36.4757	28.4277	31.9593	29.2258	25.0303	13.6246	38.6859	3.25954	33.2224	12.21	27.7099	9.73248	31.4336	6.44557	21.3153	5.87794	33.2831	68.7069
TCACAGCCAGCTTTGATGAGCT	dme-mir-2a-1;dme-mir-2a-2	miRNA	0.00446794	0.754207	3.77245	3.17689	2.30735	4.07546	1.92704	2.81178	2.93554	5.41976	4.70375	3.96486	2.7293	2.75847	3.05632	1.41555	3.78772	4.85775	2.27713	3.43541	2.65312	4.6672	2.6682	3.42158	2.33895	4.95809	2.60396	3.50072	4.78823	6.15252	6.11062	5.76091	5.3837	2.33799	5.47532	3.59377	9.93382	4.12822	4.32437	3.88614	6.14683	4.78684	7.34496	4.73672	10.6438	3.32831	6.31568
TATCACAGCCAGCTTTGAGGAGT	dme-mir-2b-1;dme-mir-2b-2	miRNA	0.00446794	0.796668	3.77245	3.17689	4.87108	3.51333	4.97818	7.49807	6.03416	6.81841	8.08457	8.20315	3.3496	4.48251	2.54693	5.8195	7.00154	5.31317	6.68907	4.52027	1.91614	5.37435	4.77468	5.50429	3.30204	4.05662	5.33812	7.1473	7.18234	5.71306	5.84495	7.68121	5.3837	5.77622	5.47532	9.09013	16.4529	9.82911	10.3022	6.92747	9.47636	5.90377	10.9425	4.56756	19.2225	6.4717	9.18644
TGAGATCATTTCGAAAGCTGATT	dme-bantam	miRNA	0.0045283	0.760931	4.49792	2.54151	4.35834	6.74559	4.33584	4.21766	2.77245	5.59459	4.26277	3.82814	2.97742	4.31011	2.80163	3.77481	5.27985	4.55414	3.4157	3.79703	2.65312	4.10148	3.65123	4.6117	4.67789	4.50735	5.07772	5.10521	4.2752	4.68764	5.97778	4.2521	5.96052	2.75058	5.09332	4.22797	8.84731	6.48721	7.24968	7.09643	9.09218	4.78684	9.59341	4.39839	16.0452	2.58868	10.3347
TGGACGGAGAACTGATAAGGGCT	dme-mir-184	miRNA	0.00460432	0.595078	67.6139	80.693	53.5819	77.8553	88.9649	66.8578	81.8689	113.291	120.387	81.2112	48.259	63.7896	94.3639	60.8688	65.4242	82.43	88.3811	66.1768	63.8223	60.2493	70.9181	56.828	70.5811	48.5292	86.191	68.7016	104.657	64.6015	143.733	66.7991	111.519	59.6876	128.352	145.865	131.468	139.573	130.621	104.757	89.3851	64.4628	116.77	59.3782	141.071	51.9585	282.483
TGAGATCATTTTGAAAGCTGAC	dme-bantam	miRNA	0.00460432	0.799436	44.8341	50.6714	57.5557	85.3036	77.4027	106.066	75.1824	146.159	62.6187	122.09	38.8305	76.2027	36.5485	53.6338	97.218	90.9311	61.7672	92.756	42.1551	64.9165	72.0415	83.9032	50.6313	67.4601	141.786	111.731	102.605	106.204	83.8218	70.0911	87.6773	47.7225	132.681	124.936	101.822	107.924	124.262	137.029	100.142	74.0365	156.942	96.9337	236.865	44.7472	157.318
GCAGTCGTGGCCGAGCGG	tRNA-Ser-AGA_5_end;tRNA-Ser-CGA_5_end	tRNA	0.00460432	0.626263	15.9604	20.3321	21.6635	14.8965	12.6863	14.6837	16.6347	13.462	10.1425	14.4922	15.5074	15.6888	20.6302	12.4254	15.8395	13.5106	16.0822	18.9851	21.225	16.2645	14.6049	15.9178	21.7384	24.7904	17.8371	17.2119	13.3386	16.2602	20.9887	21.3977	21.5348	30.1188	16.8079	16.4891	39.4249	39.7096	19.2053	26.3582	37.9054	20.4239	34.1765	18.4394	39.3981	27.3661	35.9802
TCAGTCTTTTTCTCTCTCCTAA	dme-mir-14	miRNA	0.00460432	0.548703	15.6702	18.5848	23.0735	20.2368	19.2704	24.2125	23.4843	33.5676	10.5834	26.797	13.0262	23.6194	12.862	17.4585	22.4967	22.0117	23.1983	33.9924	16.2135	25.4574	20.0817	23.0585	19.5371	17.2782	39.9708	32.5275	30.2684	30.1767	24.5753	27.1586	36.3399	12.5151	37.6905	28.3274	16.2977	38.1369	27.0909	24.8375	21.2578	30.6358	21.1355	32.3112	30.8195	20.1547	31.7698
TGGACGGAGAACTGATAAGGGCAAAAA	piRNA	piRNA	0.00460432	-1.46819	20.4583	23.0324	20.5098	1.54586	7.86874	8.59154	10.1113	17.1334	0.881953	6.15236	5.4586	14.9992	2.80163	24.0644	0.344338	15.9395	10.5317	19.8892	10.3177	9.47582	9.83022	9.07464	11.0068	4.50735	8.98366	6.12626	1.88109	8.64283	1.59408	6.03524	11.5365	4.2634	0.763997	1.47979	0.155216	5.30772	0.50875	4.39303	0.512236	5.58465	0.599588	3.21421	0.317727	8.13586	4.97599
GAGGAGTCCGTGGCATTCAGGTT	lincRNA	lincRNA	0.00460432	0.65403	5.0783	6.35378	7.43481	3.93493	5.29936	6.24839	7.01267	5.94426	11.0244	6.28908	2.60524	5.34454	6.36734	8.96518	5.62418	5.46497	4.1273	11.0295	2.50573	4.6672	6.179	6.24811	2.61412	4.95809	8.98366	10.0646	4.78823	5.27359	9.29878	8.36704	12.6901	9.07691	7.76731	7.39895	7.7608	15.3334	5.0875	6.42058	6.65906	8.2972	10.4928	7.95093	11.4382	6.2868	12.2486
GTGGGATGGCCTGAGGCTG	lincRNA	lincRNA	0.00460432	0.571805	3.48226	3.65342	3.20466	1.54586	2.24821	2.65557	2.77245	2.09797	3.38082	1.64063	1.24059	2.75847	2.67428	4.71851	4.01727	3.0361	2.27713	3.97784	2.06354	2.68717	3.22993	3.86788	2.7517	3.30539	4.03614	4.52176	4.44621	3.36924	5.04791	4.80076	4.99915	3.85081	3.18332	3.38237	4.34605	6.29063	2.92531	2.36548	4.73818	4.78684	6.44557	3.55254	2.22409	3.69812	5.16737
TCGATATTTTCTCCTCGGACC	28S-rRNA	rRNA	0.00463528	1.08819	3.19207	6.51262	4.48652	5.76186	6.26288	3.74903	6.19725	2.97213	2.79285	6.97268	4.96236	7.41339	7.25876	6.60592	3.67294	3.33971	5.83515	5.0627	6.7802	4.52577	4.49382	6.39687	9.35578	10.2167	4.55693	5.10521	7.86637	3.95519	7.57186	6.5839	9.99829	9.35197	4.96598	7.18755	43.3053	8.45303	10.0478	7.94124	48.4063	9.25457	13.3408	8.28927	27.9599	6.4717	5.93291
TCTTTGGTATTCTAGCTGTAGATAAAA	piRNA	piRNA	0.0048785	-0.981447	5.94886	8.25991	8.84486	1.6864	5.29936	4.06145	3.26171	10.8395	1.61691	3.69142	5.70672	8.62022	3.31102	10.6953	0.918234	6.07219	4.55426	10.8487	8.54894	4.6672	7.16202	7.28946	4.40272	3.30539	4.42673	3.20899	1.53907	4.83412	2.25827	2.46896	6.1528	5.36363	1.146	2.74818	0.931296	6.09405	0.763124	2.02755	0.384177	5.90377	0.299794	3.04504	0.635453	5.91699	2.87076
TATCACAGCCAGCTTTGATGAGCT	dme-mir-2a-2;dme-mir-2a-1	miRNA	0.00491332	1.06895	9.72131	3.01804	12.0495	11.3832	12.8469	14.2151	12.0683	6.46875	12.9353	14.4922	7.44355	10.6891	9.42366	4.08938	15.7248	10.3227	11.101	7.05162	8.84374	13.4359	9.97066	12.4962	12.3827	16.6772	14.3218	14.1487	13.3386	10.2542	13.4168	17.1456	5.57597	8.25174	13.752	13.3181	75.435	11.2052	27.7269	12.8412	47.6379	14.3605	41.8213	18.7777	82.1323	9.6151	12.8227
TATGAACTAAGACCAACGCT	piRNA	piRNA	0.00491332	0.836805	5.80377	20.0144	11.024	15.3181	9.31402	11.5595	4.56639	24.4763	6.17367	18.5938	4.71425	23.9642	4.71183	20.4469	18.9386	17.6094	8.53924	26.2176	7.95936	15.6988	17.6944	12.9425	4.95306	10.9679	5.59851	17.7953	18.9819	14.2094	24.9739	17.1456	34.8017	16.0909	25.5939	27.2704	16.1425	35.9745	18.0606	30.7512	25.0995	18.0304	7.19506	18.9469	14.7743	20.3396	44.2097
TGAGATCATTTTGAAAGCTGATT	dme-bantam	miRNA	0.00503541	0.683192	919.607	850.294	1062.92	1209.43	1089.26	1175.79	945.243	1661.94	816.542	1272.86	694.111	1301.31	975.858	936.782	1520.48	1077.66	1148.39	1316.3	850.325	1179.1	1128.51	1217.64	1080.18	1266.57	1509.51	1226.56	1426.04	1218.64	1614.27	1175.77	1527.24	791.479	1483.43	1404.74	2070.12	1586.42	1542.66	1526.58	2184.94	1162.09	2641.94	1454.34	4257.06	991.095	2321.11
TAATACTGTCAGGTAAAGATGT	dme-mir-8	miRNA	0.00503541	0.571378	35.9834	40.0288	40.7633	72.7961	49.6212	49.9871	45.5008	92.136	34.3962	54.6877	29.6501	56.721	43.2979	36.018	73.6883	61.1773	52.0894	60.3908	38.3229	67.4622	44.236	54.1503	39.2117	62.6522	56.6361	55.1363	71.1394	65.3339	80.7665	52.9455	61.1434	41.9463	73.7258	83.5024	53.7047	77.8465	71.3521	66.7402	61.5963	72.4409	64.156	79.0018	81.4969	44.0076	140.667
TGGTTCGTCACAAGGGCAATTCT	dme-mir-312	miRNA	0.00503541	0.510314	18.1368	23.509	21.0226	28.1066	22.9639	18.9014	17.4501	43.5329	37.336	25.0196	22.7028	26.2055	23.9412	23.9071	28.2357	29.7537	28.1795	36.343	20.3406	25.7403	19.2392	32.1331	20.7753	25.0909	17.8371	34.4237	31.4655	22.5592	43.0401	25.5126	41.3391	32.8694	28.6499	50.7356	27.9389	57.2054	34.9765	34.8063	32.9111	35.2631	25.6324	29.097	38.6038	31.6189	62.1998
AATGGCACTGGAAGAATTCAC	dme-mir-263a	miRNA	0.00503541	1.12611	6.09396	1.74729	3.84559	3.51333	2.08763	2.81178	3.75096	2.44763	5.29172	1.50391	3.96989	2.41366	3.05632	2.04469	7.69021	3.1879	2.13481	3.79703	1.91614	3.25289	3.51079	1.78517	8.53027	2.25368	4.16633	4.52176	4.2752	3.8087	10.8929	4.11494	2.49957	2.61305	2.92866	1.69119	27.9389	2.75215	5.0875	3.88614	12.4217	4.30816	24.1334	6.93592	31.2961	3.51321	5.35876
CTCAATGGTCTAGGGGTATGATTCTC	tRNA-Pro-TGG	tRNA	0.00503541	-1.03899	5.36848	9.05413	3.7174	17.5666	2.56938	7.9667	1.46777	6.46875	1.17594	6.83596	2.60524	5.68935	4.20244	26.581	2.06603	6.3758	0.711603	2.53135	0.442187	13.8602	6.45986	3.86788	2.7517	6.16005	1.82277	5.98039	1.88109	8.78932	1.46124	3.97777	0.576825	0.962703	1.146	7.82174	1.70738	4.32481	0.763124	3.37925	1.15253	2.71255	0.299794	3.04504	0.794317	5.36227	1.91384
TGGGACGACGACAGCGAACCAGGACGGGT	piRNA	piRNA	0.00513233	0.496573	11.0272	11.9133	12.3059	13.6317	13.1681	9.84121	10.7636	19.7559	17.933	12.7149	7.69167	11.5511	18.72	10.0662	24.3332	15.1805	17.5054	9.04054	12.0864	13.2944	7.72375	11.6036	18.8492	9.01471	18.3579	14.878	16.9298	12.4515	21.52	13.8536	19.9966	12.7902	23.5566	20.2942	20.3333	22.8035	24.42	16.2204	18.5685	12.7649	18.1375	16.071	14.6154	9.98492	33.875
AGGACGGGAAGGTGTCAACGTC	dme-mir-92a	miRNA	0.00530914	0.882395	16.976	19.8556	16.536	40.333	22.8033	34.6786	24.1366	26.3995	32.6323	50.7228	11.7856	25.5159	11.8432	22.9634	23.8741	35.2187	13.8051	40.14	18.4245	22.9117	12.6389	25.885	17.4733	16.3767	33.5911	44.3424	44.1201	42.1887	26.7008	24.8268	20.958	28.606	40.7465	88.5759	19.402	62.9063	37.5203	56.7714	31.3744	23.9342	28.3305	33.6646	37.3329	27.3661	2.87076
AGGACGGGAAGGTGTCAACGT	dme-mir-92a	miRNA	0.00543531	0.557497	27.1326	23.509	23.3299	51.9972	22.4821	34.2099	25.9306	28.4975	35.1311	42.2462	17.9886	37.0669	23.0498	33.5014	36.8441	53.7389	26.4716	47.0108	31.5427	37.6204	16.9922	29.3066	29.0304	27.0441	30.7267	38.2162	36.0827	41.7492	39.4534	45.4015	30.1872	40.7086	43.9299	91.7469	28.0941	68.6072	39.9368	54.7439	30.2219	31.7527	26.232	41.108	33.9968	50.4793	21.435
TTTGTAAGAAACTGGTTTTATTTGGAAATA	NO_Annotation	NO_Annotation	0.00543531	-0.647239	12.9134	16.8375	8.4603	15.7397	12.044	9.37259	12.3945	12.9375	10.1425	6.97268	5.08642	6.72377	23.3045	16.3575	10.3301	8.95648	16.6515	14.6457	11.7916	12.7287	11.6558	10.5623	16.5102	15.1748	6.1193	8.16834	13.5096	9.08229	11.9556	6.03524	17.497	11.5524	10.5686	5.07356	7.13993	3.53848	2.41656	4.0551	3.71371	6.86114	5.54619	6.76675	3.97158	11.0944	13.2055
TGGGATGGCCTGAGGCT	lincRNA	lincRNA	0.00591483	0.605098	3.33717	3.17689	2.56373	1.82693	1.60587	3.74903	3.09862	4.54561	3.23383	3.28126	0.744355	2.41366	2.16489	4.40395	2.41036	4.40234	1.85017	5.24352	2.65312	3.25289	2.38734	3.86788	2.06378	2.70441	3.90594	6.56384	2.56512	3.22275	3.18815	5.07509	3.46095	4.81351	3.43799	5.49636	1.55216	7.6667	2.92531	4.0551	4.48206	3.98904	2.69815	3.89088	3.97158	4.43774	4.01907
GGCCGTGATCGTCTAGTGGTTAGGACCCCACG	tRNA-His-GTG_5_end	tRNA	0.00593144	-1.89803	31.7756	18.2671	16.0233	101.043	47.6942	94.3507	35.8788	29.5464	26.3116	69.7268	33.496	163.439	81.6293	3.14568	41.4353	105.96	8.53924	7.41325	303.93	80.6152	26.9629	44.9269	23.8022	6.3103	27.7322	3.35485	1.02605	11.5726	8.50174	14.9509	2.49957	31.0815	9.04064	5.28496	28.715	0.196582	30.6522	81.1021	9.60442	34.7844	3.14784	4.90589	14.7743	3.88302	0.191384
AACTCTAAGCGGTGGATCACTCGGCTCATGGATCGATGA	5.8S-rRNA	rRNA	0.0061513	-1.08947	13.929	26.3682	10.3831	50.873	8.51109	14.5275	10.1113	15.3851	6.32066	15.586	8.1879	2.75847	7.38611	32.8723	5.27985	17.0021	7.96996	14.1032	3.68489	34.6504	6.88116	11.3061	3.43963	8.71422	2.60396	26.8388	3.76218	22.1198	3.58667	6.72106	12.6901	9.35197	4.58398	2.74818	2.63867	4.12822	0.50875	4.22407	0.896412	3.66991	1.79876	2.87587	2.22409	14.4227	2.29661
GTGCATTGTAGTCGCATTGTA	dme-mir-33	miRNA	0.0069173	0.615976	4.49792	2.70036	4.35834	10.2589	5.13877	7.81049	4.40331	6.64358	3.96879	3.5547	4.83831	8.10301	4.0751	3.93209	12.0518	4.55414	6.11979	4.88189	5.01145	7.77866	5.33641	7.58699	4.67789	6.46054	7.81188	6.27212	10.7735	5.71306	11.4242	6.30957	11.1519	6.05127	10.1866	8.66734	7.45037	8.45303	8.52156	6.42058	11.3972	9.095	8.69403	9.30428	9.05521	6.10189	16.459
TGAGGTCATTTTGAAAGCTGATT	dme-bantam	miRNA	0.0069173	0.740109	2.90188	4.12996	3.84559	5.48079	4.65701	5.15492	3.26171	8.04223	3.38082	6.15236	2.85336	5.51694	3.8204	3.61753	6.54242	5.31317	5.26586	7.41325	5.01145	5.37435	4.21295	6.99193	3.98997	6.0098	6.6401	5.5428	4.95924	5.1271	5.97778	5.21225	6.53735	5.2261	5.98465	5.49636	9.62339	6.88037	5.97781	6.42058	9.22024	7.81851	10.3429	7.78176	21.2877	7.02642	8.80367
TCCGATTGGGCCTTCCGACTTAATGT	piRNA	piRNA	0.0069173	0.672948	1.88622	3.17689	2.56373	4.49706	1.44528	1.5621	3.42479	2.7973	3.67481	3.00782	1.11653	4.65492	2.03755	4.40395	2.52514	2.88429	1.42321	1.44649	1.91614	2.8286	3.51079	1.63641	3.16446	1.95319	3.25495	5.5428	4.2752	3.51573	4.25087	2.19463	3.8455	5.50116	3.81999	6.55335	4.34605	3.3419	4.83312	4.22407	3.71371	2.39342	2.54825	2.19919	2.70068	2.58868	9.18644
TGGACGGAGAACTGATAAGGGT	dme-mir-184	miRNA	0.00713067	0.93514	318.337	378.05	274.96	498.19	561.089	550.327	584.335	832.371	923.111	652.424	194.897	331.534	350.84	282.639	445.573	574.429	353.098	249.157	215.492	308.318	427.755	372.804	340.11	310.256	804.623	527.879	684.545	434.778	603.092	400.52	430.888	222.797	940.608	977.929	1689.68	658.157	1393.59	675.175	972.736	356.939	1746	458.616	2210.11	169.004	1271.36
ATTGTACTTCATCAGGTGCTCT	dme-mir-305	miRNA	0.00713067	0.776266	2.17641	7.148	2.30735	18.6909	4.97818	9.685	3.42479	21.3294	3.08684	10.3907	2.97742	8.96503	4.45714	2.67382	9.75624	12.2962	4.26962	13.5608	1.91614	12.163	3.51079	9.37216	3.7148	11.7191	4.55693	13.7111	10.0895	15.3813	11.0257	12.3448	7.11417	7.01398	7.63997	19.0259	3.72518	16.9061	8.52156	11.3205	5.25042	17.8709	6.14578	18.6086	8.89635	7.02642	16.2677
TGAGATCATTTTGAAAGCTA	dme-bantam	miRNA	0.00747846	0.761999	15.9604	25.7328	22.048	30.9173	28.745	43.4263	28.703	60.8412	23.5188	46.758	12.7781	38.4462	16.3004	24.5363	40.2875	33.3971	25.3331	42.1289	13.5604	28.0032	22.3287	36.001	20.0874	31.4012	53.5114	47.4055	39.1609	47.3158	33.0771	32.0965	30.1872	18.7039	44.8212	46.7191	36.4758	52.2908	39.9368	46.4647	43.54	32.8697	62.657	45.5064	98.9719	18.4906	53.7789
ACAACCTCAACTCATATGGGACTACT	28S-rRNA	rRNA	0.00751808	0.551567	29.1639	52.7364	29.3547	41.5978	50.4242	54.6734	46.6424	77.1005	62.7657	85.9963	22.0825	37.929	18.4653	48.1288	27.3175	55.1051	30.7413	55.5089	28.1526	33.9433	24.2947	47.9022	22.1512	43.4208	56.5059	73.5151	57.6297	65.7734	31.8815	53.2198	32.879	52.1235	46.9858	90.2671	46.4096	82.5645	69.0628	89.2123	30.8622	49.1449	49.6159	63.2691	53.5369	45.6717	52.4393
TATCACAGCCATTTTGACGAGT	dme-mir-13b-1;dme-mir-13b-2;dme-mir-13a	miRNA	0.00751808	0.602468	25.2464	17.1552	30.1238	23.188	28.2632	30.6171	33.5956	40.2111	23.8127	33.7696	25.4321	31.3776	24.7053	21.8624	41.8944	39.4692	32.5914	30.9187	17.8349	31.3975	30.7546	35.2572	28.3425	27.7953	44.6579	34.2779	34.2016	31.788	38.3907	28.9417	34.2249	24.0676	39.0912	37.6289	60.5342	34.2053	46.9322	38.1856	49.4307	36.8587	57.5605	42.4614	84.833	26.4415	56.4583
CCGGTTTTCGATTTGGTTTGAC	dme-bantam	miRNA	0.00751808	0.878981	4.20773	3.17689	4.23015	2.67013	4.17525	2.65557	3.09862	5.59459	4.40977	4.10157	2.48118	5.51694	4.58448	2.98839	7.23109	3.1879	4.8389	3.79703	3.3901	4.52577	5.05554	3.27282	5.5034	6.16005	3.51534	4.08417	6.49831	3.95519	9.29878	4.11494	6.92189	3.02564	5.98465	3.17098	15.5216	5.70088	7.88562	3.21029	15.4951	4.46772	19.3367	5.24423	26.2124	4.43774	9.76059
TCCGTTCTGATTTAAAGTTCCTTT	piRNA	piRNA	0.00751808	0.709061	3.62735	6.98916	3.84559	6.32399	4.8176	4.68629	6.03416	10.8395	5.14473	6.4258	2.35712	5.17213	2.41959	6.29135	6.0833	6.83122	5.97747	5.78595	2.35833	4.95006	4.77468	3.71911	3.02687	3.30539	5.20792	9.33525	8.03738	7.32443	5.18075	5.76091	3.46095	3.57575	9.04064	13.1067	5.27734	11.7949	9.41187	8.44813	3.71371	6.54202	4.9466	6.25924	9.37294	4.62265	8.61229
AGGACGGGAAGGTGTCAACGTA	dme-mir-92a	miRNA	0.00751808	0.891467	3.04698	3.33573	3.20466	4.77812	4.01466	4.99871	4.24022	3.67145	5.87969	7.38283	1.24059	3.44809	2.03755	3.93209	4.24683	2.58068	1.70785	5.0627	2.21093	3.67719	2.52777	3.27282	2.7517	2.85466	5.85891	6.27212	5.98528	8.49634	3.45383	3.84061	3.26867	3.71328	5.85731	14.7979	3.56997	9.82911	6.86812	6.25162	4.48206	2.55298	4.19712	5.75174	4.28931	4.25283	0.382768
GCATGAATGGATTAACGAGATT	28S-rRNA	rRNA	0.00752223	0.615882	5.51358	6.19493	9.3576	10.54	13.971	13.5902	7.33884	7.69257	3.96879	11.8946	5.08642	5.86175	7.6408	6.7632	11.1336	10.1709	7.11603	7.77487	12.5286	10.0415	4.91511	12.7937	7.29201	12.1699	12.8896	8.3142	15.7327	10.8402	13.5496	12.3448	10.5751	12.2401	12.7333	9.72433	21.7302	11.5983	19.2053	15.3756	9.22024	10.2119	13.1909	13.7027	14.6154	10.3547	4.97599
CATCGACATTTTGAACGCATATCGCAGTCCATGC	5.8S-rRNA	rRNA	0.00774088	-0.960703	13.4938	34.9458	9.99853	23.3285	20.3945	17.4955	23.9736	16.6089	16.4631	15.7227	14.0187	6.89618	15.409	25.7945	6.6572	12.9034	21.4904	15.9114	77.5301	17.8202	11.7963	19.4882	18.8492	108.026	10.4158	17.7953	18.2979	16.4067	7.97038	8.36704	16.9202	24.4802	12.0966	5.70776	9.00253	4.32481	6.48656	10.6446	3.20147	9.73325	11.2423	7.78176	4.92476	23.6679	7.65537
AACTCTAAGCGGTGGATCACTTGGCTCATGGGTCGATGA	5.8S-rRNA	rRNA	0.00784	-0.96478	8.41546	12.8664	9.22942	17.7072	6.74463	7.34186	9.62204	8.74155	6.46766	8.06643	6.82325	1.03443	8.78693	8.96518	5.16507	5.16136	6.40443	8.85973	4.42187	15.2745	6.03857	10.5623	3.43963	5.25858	3.51534	6.27212	3.76218	8.34985	2.92247	4.38926	8.26782	6.46386	5.72998	0.422797	2.63867	1.17949	0.763124	1.52066	0.384177	4.1486	3.44763	1.52252	2.22409	9.6151	4.01907
ACCGATATGGTTGGACCACAAT	lincRNA	lincRNA	0.00800996	0.59251	8.70565	9.53067	8.97304	6.04292	8.02933	7.9667	7.33884	7.16807	10.4364	7.65627	2.97742	7.24098	7.25876	14.6274	9.52668	7.28663	4.8389	8.67892	5.74843	8.9101	11.9367	9.96722	5.09065	10.3669	10.6762	12.2525	9.06343	9.96122	15.8079	10.5617	10.7674	8.93938	10.5686	14.7979	8.22645	10.6154	10.175	9.46191	14.7268	18.0304	9.74331	13.1952	16.2041	9.4302	21.2436
TACCGGAGTGGACTGCCGTTATCAGC	lincRNA	lincRNA	0.00800996	0.564683	2.90188	3.17689	4.87108	2.108	3.69349	2.03073	3.42479	2.62247	4.70375	3.14454	1.48871	3.44809	3.31102	4.40395	3.09904	2.58068	3.13105	3.07378	4.12708	2.97003	3.37036	4.90923	3.7148	3.75613	4.16633	5.83453	3.93319	2.05084	6.77482	2.46896	6.34507	3.16317	5.22065	5.07356	6.67429	7.86328	4.96031	2.53444	4.73818	4.30816	4.34702	2.7067	3.0184	6.4717	8.4209
TGTTAACTGTAAGACTGTGTCA	dme-mir-999	miRNA	0.00808529	0.850127	17.8466	17.7906	23.3299	30.3551	28.5844	30.6171	33.1063	58.0439	29.8394	44.8439	14.0187	27.7571	19.8661	20.2896	41.6649	25.655	20.7788	19.7084	13.5604	22.346	32.4397	29.7529	26.1412	30.65	52.3396	38.5079	40.5289	43.0676	33.3428	25.5126	26.3417	13.8904	47.4952	38.4745	60.9999	36.9574	68.1724	34.9753	64.4136	28.8806	95.7842	33.4954	140.276	16.0868	56.2669
AACTCTAAGCGGTGGATCACTCGGCTCACGGGTCGATGA	5.8S-rRNA	rRNA	0.00808529	-0.867868	13.929	20.1732	12.5623	25.0149	9.31402	12.8092	11.9052	13.8117	11.6124	10.2539	10.0488	2.06885	10.5698	14.6274	6.88676	9.4119	10.2471	14.6457	5.74843	21.356	8.00461	12.7937	7.56718	10.3669	5.07772	13.1277	4.44621	14.7953	4.64939	4.80076	11.921	12.2401	8.14931	2.32538	3.25954	3.73506	1.14469	2.53444	2.30506	5.74421	2.54825	3.21421	3.97158	15.717	5.93291
AATGGCACTGGAAGAATTCACGGA	dme-mir-263a	miRNA	0.00808529	1.51461	10.0115	2.54151	10.3831	7.16719	8.99285	13.9027	8.64353	0.699324	25.5766	16.8165	6.82325	10.6891	11.5886	2.51654	16.4134	8.19746	6.83139	1.26568	4.27447	7.35437	11.6558	9.52093	11.6947	7.6625	18.0975	18.5246	16.0748	17.5786	17.0035	12.3448	2.11502	9.07691	15.7893	11.8383	120.603	1.76924	27.4725	14.0239	47.894	14.201	95.1846	21.9919	121.53	15.5321	0.956921
TAAATGGAACGTGTATT	28S-rRNA	rRNA	0.00808529	0.798702	1.59604	2.8592	1.41005	2.81066	3.85408	2.96799	3.75096	4.19595	5.5857	3.82814	1.11653	1.37924	0.509387	2.04469	2.98426	4.70595	1.85017	4.33946	1.32656	2.26288	2.10648	2.97529	1.37585	1.50245	6.77029	4.95935	4.95924	6.4455	4.38371	2.46896	3.0764	3.02564	5.98465	4.43937	3.41475	7.07696	5.97781	6.42058	2.8173	1.91474	3.74743	2.53753	2.22409	1.29434	5.74152
TGAGATCATTTTGAAAGCTGATC	dme-bantam	miRNA	0.00821842	0.8201	76.8999	96.1009	101.78	148.825	143.725	195.731	124.271	267.666	113.184	246.778	53.4695	137.579	68.3852	102.234	155.296	136.776	98.7705	156.582	63.0853	113.144	126.81	164.236	79.5242	121.548	234.617	198.082	190.674	184.722	140.013	123.448	121.518	85.8181	217.103	216.683	203.643	187.539	215.583	224.889	209.504	124.139	289.151	166.631	511.699	80.0642	250.33
CACCGAATACCGAGCGTCTTGGCCGT	piRNA	piRNA	0.00823994	0.482717	4.9332	6.67147	5.38383	7.86985	3.69349	7.81049	5.5449	9.79054	5.14473	4.92189	3.47366	6.72377	4.45714	4.71851	6.54242	9.26009	4.55426	8.85973	2.50573	7.63723	3.22993	6.6944	5.77857	5.85956	7.68168	8.89766	5.81428	6.59199	8.23606	5.76091	7.69099	7.01398	7.89464	9.72433	5.89821	10.4189	8.13999	7.26539	4.22594	6.70158	8.39424	7.78176	5.56022	8.50567	9.18644
TTCGTATTTTCCGGGGCTGTTAACCGA	piRNA	piRNA	0.00870423	-0.415942	7.3998	10.6426	7.69118	7.30772	10.2775	6.71702	10.2744	7.8674	9.84848	6.28908	5.95484	10.5167	7.38611	8.49333	9.64146	7.59024	10.8164	12.4759	7.36978	10.183	9.54936	6.39687	14.4464	8.26348	7.16089	5.68867	8.3794	5.71306	6.77482	6.44673	9.22919	5.50116	6.23931	3.59377	6.51907	6.48721	4.83312	4.56199	7.29936	6.2229	5.2464	4.73672	8.10203	7.21133	8.80367
AGGAGTCCGTGGCATTCAGGTT	lincRNA	lincRNA	0.00876043	0.557954	9.43112	8.10107	10.2549	5.34026	6.90522	6.71702	11.9052	9.79054	12.7883	8.88675	5.33454	6.37896	5.9853	12.1109	10.1006	9.4119	6.83139	15.7305	5.89582	6.78865	7.58332	12.1987	6.05374	6.0098	11.0668	16.4825	8.55041	8.78932	9.83014	12.7563	11.3442	11.4149	12.0966	12.6839	7.91601	18.4787	6.23218	12.8412	15.4951	8.93544	15.2895	12.5185	9.05521	10.3547	19.5212
TAATGAAACGTCTGTAATAATTAC	piRNA	piRNA	0.00894872	0.575797	9.72131	8.25991	12.0495	12.2264	5.45994	6.71702	7.8281	11.5388	7.64359	9.9805	10.9172	9.65465	10.3151	5.34765	21.4637	11.5372	10.1048	10.8487	10.7599	11.7387	8.00461	12.645	10.0437	9.16495	14.1916	8.3142	10.2605	11.2796	25.7709	14.6766	15.5743	13.8904	11.9693	13.3181	11.0203	12.9744	8.90312	10.9826	10.885	16.2753	12.5914	17.5935	19.2225	14.9774	26.9852
TGAGACCATTTTGAAAGCTGATT	dme-bantam	miRNA	0.00894872	0.749486	3.19207	4.12996	3.46103	4.77812	4.01466	4.53008	2.12011	4.89527	2.93984	3.96486	1.48871	3.9653	3.69306	2.04469	5.96852	3.33971	2.84641	4.52027	3.2427	4.38434	4.49382	3.71911	3.98997	4.80784	4.29653	4.66762	7.35335	4.83412	5.97778	4.52643	5.57597	3.02564	4.07465	4.43937	6.36385	6.29063	5.97781	4.22407	7.29936	3.98904	7.34496	3.89088	19.3813	3.69812	10.7175
CCGGTTTTCGATTTGGTTTGACA	dme-bantam	miRNA	0.00894872	1.31912	4.35283	2.70036	4.10196	2.81066	4.65701	8.59154	3.09862	1.57348	4.11578	8.61331	2.23306	4.31011	3.31102	0.629135	3.44338	1.66985	2.13481	2.71216	2.35833	3.96005	4.91511	6.39687	6.05374	6.16005	6.6401	3.64658	5.64327	4.54115	4.38371	7.54405	1.73047	3.30069	5.98465	4.01657	22.5063	3.53848	13.4819	4.39303	20.7455	8.13764	31.0287	10.3193	44.164	4.80755	3.25353
TGAGATCATTTTGAAAGCT	dme-bantam	miRNA	0.00926357	0.635812	7.10962	7.30684	9.74216	12.2264	12.5258	11.4033	9.62204	16.9586	4.26277	13.125	3.59771	11.0339	8.78693	11.3244	13.544	12.1444	10.3894	13.7416	3.97968	10.8901	9.40893	12.3475	11.0068	10.0664	17.5767	13.7111	12.8256	12.4515	15.2766	10.1502	14.2283	8.25174	11.46	10.7813	15.3664	17.1026	14.245	14.5308	16.9038	15.1583	20.0862	13.3643	27.6422	10.9094	18.947
TCAGTCTTTTTCTCTCTCCTATAAAA	lincRNA	lincRNA	0.00935376	-1.00684	10.8821	20.9675	13.8441	1.40533	5.78112	7.18565	10.9267	21.679	2.35188	6.28908	5.58266	14.6544	3.94775	20.1323	1.37735	10.4745	7.96996	16.4538	8.25415	10.7487	8.8472	7.43823	6.74167	5.55907	5.20792	8.02248	4.78823	9.81474	1.72692	5.21225	9.61374	7.83915	0.636665	3.80517	0.465648	11.4018	1.0175	4.56199	1.79282	5.90377	0.749485	7.95093	0.47659	7.58114	4.01907
TGGAAGACTAGTGATTTTGTTGA	dme-mir-7	miRNA	0.0094284	0.673208	16.3956	17.7906	17.4333	21.7826	18.7886	30.1485	23.9736	27.7981	19.256	30.8985	14.2668	19.6541	10.8245	13.9983	18.0203	18.8238	14.0897	21.6973	13.1182	15.5573	19.3796	21.5709	13.2082	17.2782	31.2475	26.5471	23.9411	30.4696	15.6751	21.1233	17.3047	15.1282	28.5226	24.945	47.4961	21.4274	40.9543	28.0478	31.5025	18.3496	42.8706	28.5895	54.1724	13.683	30.0473
TGAGATCATTTTGAAAGCTGGT	dme-bantam	miRNA	0.0094284	0.726664	1.74113	1.4296	2.30735	4.07546	2.24821	4.37387	2.60937	5.24493	2.64586	3.14454	1.48871	3.7929	1.27347	3.14568	3.21382	3.49151	2.70409	3.97784	3.83229	2.8286	1.68518	3.71911	2.20136	4.20686	4.81732	3.06313	3.59117	2.78328	5.31359	2.88045	3.8455	2.75058	4.58398	4.86216	4.65648	3.3419	3.68843	5.4068	5.50653	2.87211	6.44557	3.55254	8.41976	2.40378	9.56921
GTAGAGGACAGCCTTTCAGATC	piRNA	piRNA	0.0094284	0.613159	3.48226	1.90613	2.56373	1.96746	1.92704	1.87452	3.09862	3.67145	2.05789	2.32423	0.620296	2.58607	3.94775	2.35926	3.3286	1.97346	3.84266	5.78595	3.09531	1.69716	2.10648	2.0827	2.06378	1.50245	2.47376	1.89622	3.59117	3.36924	5.44643	3.15478	4.23005	2.33799	2.54666	4.43937	5.27734	5.11113	2.67094	2.87236	4.73818	3.98904	3.89732	3.89088	4.44817	3.69812	6.12429
TTAAACTGGGCCAGAGTCATT	piRNA	piRNA	0.0094284	0.679366	3.04698	3.01804	2.94829	2.67013	0.642346	3.2804	2.2832	3.49662	3.67481	3.41798	3.3496	2.24126	3.05632	3.93209	3.78772	5.61678	3.70034	3.43541	2.65312	8.20295	2.6682	4.31417	2.47653	3.90637	3.38515	6.56384	4.10419	2.78328	4.25087	5.34942	7.11417	4.67598	7.25798	4.43937	4.50126	12.3847	2.92531	6.7585	3.71371	7.33983	2.54825	6.25924	2.22409	4.99246	7.84675
AAATATCAGCTGGTAATTCTA	dme-mir-283	miRNA	0.00952111	0.677838	2.6117	2.22382	3.7174	3.37279	3.69349	6.09218	5.87108	8.21706	2.20488	6.56252	1.73683	3.62049	1.9102	2.20197	4.13205	4.09873	4.69658	6.32838	2.50573	2.97003	3.79166	5.20676	3.57721	4.50735	7.03069	5.5428	6.66932	5.85954	3.98519	4.80076	4.80687	2.88811	6.49398	4.65077	5.43256	6.88037	6.35937	7.43436	4.73818	4.62728	8.99382	5.4134	9.84953	3.1434	7.2726
TATCACAGCCATTTTGACGAGTT	dme-mir-13b-2;dme-mir-13b-1;dme-mir-13a	miRNA	0.0098231	0.616324	42.8028	41.2996	55.6329	89.6601	60.8623	66.8578	59.6893	101.752	72.7611	66.9924	48.0109	69.1342	56.542	38.5345	115.468	72.4109	71.1603	40.5016	49.0827	70.8565	51.9598	76.1674	53.6582	76.625	72.7806	71.3271	92.1734	62.8436	114.641	73.2459	67.873	52.3985	88.1144	102.528	131.468	72.932	114.214	86.1709	112.052	70.6857	126.363	85.5994	164.9	61.0189	175.691
TAATACTGTCAGGTAAAGATGTT	dme-mir-8	miRNA	0.00991835	0.841715	4.35283	6.83031	5.12745	7.72932	9.47461	9.685	4.24022	12.413	6.90863	12.7149	1.73683	5.51694	3.05632	5.8195	7.57543	7.28663	4.98122	6.50919	1.91614	5.94007	5.7577	4.6117	2.47653	5.70931	11.3272	10.7939	6.84032	10.8402	4.91507	8.36704	4.23005	3.85081	8.78597	14.7979	14.7455	10.6154	11.5741	11.3205	4.86624	6.06334	12.5914	6.93592	23.3529	5.36227	12.6314
ACCGATATGGTTGGACCAC	lincRNA	lincRNA	0.00992693	0.577854	3.91754	4.12996	6.79388	2.67013	4.49642	3.59282	6.03416	4.02111	4.55676	3.00782	1.86089	2.75847	5.47591	6.92049	4.24683	6.52761	4.26962	8.49811	3.83229	4.95006	6.31943	5.05799	4.40272	5.10833	3.77574	7.43902	4.95924	3.8087	5.71211	8.91569	7.69099	8.11421	4.45665	6.76475	8.22645	11.5983	4.07	4.39303	6.27489	6.86114	7.94455	6.93592	5.56022	4.80755	12.8227
ACCTAGCGATTTGGGACAAAACTTCTT	piRNA	piRNA	0.0101835	0.702085	3.48226	2.70036	4.23015	2.67013	3.05114	2.81178	3.75096	3.14696	4.70375	3.5547	1.73683	1.55164	1.40081	1.25827	2.98426	3.1879	2.27713	2.89297	2.50573	1.69716	3.0895	4.01664	2.61412	1.95319	7.68168	3.35485	2.90714	4.68764	2.78963	3.29195	3.8455	3.43822	7.63997	6.34195	4.34605	3.93164	5.0875	3.88614	2.56118	1.75518	2.84804	4.22922	3.17727	1.47925	5.35876
ACAACCTCAACTCATATGGGACTACA	28S-rRNA	rRNA	0.010288	0.48184	7.83509	15.5668	10.2549	8.99412	15.2557	13.434	11.9052	19.4062	13.0823	20.918	6.32702	11.7235	4.96652	13.3691	6.77198	12.448	7.40068	16.0922	8.40155	8.76867	6.179	16.5129	6.60408	13.9728	13.0198	15.8991	14.5357	22.8522	6.50914	14.5394	13.4592	16.0909	12.224	23.888	12.7277	20.6411	17.5519	18.248	7.04324	16.754	12.7413	17.9319	13.3445	12.2038	11.1003
AACTGCACTAGTCCCGGCCTGC	dme-mir-92b	miRNA	0.010288	0.644693	2.4666	1.58844	2.8201	4.21599	2.24821	2.65557	2.44628	1.22382	3.8218	2.18751	2.48118	2.58607	4.45714	1.88741	3.44338	3.49151	2.70409	1.98892	3.09531	3.96005	0.983022	2.38023	5.5034	3.45564	2.99455	2.33381	5.98528	2.92977	5.31359	4.80076	1.92275	5.2261	2.80132	6.13055	4.65648	4.52139	3.94281	3.21029	6.91518	3.66991	4.04722	3.04504	4.92476	5.73208	3.06215
TCTTTGGTGATTTTAGCTGTATGA	dme-mir-9b	miRNA	0.0105084	1.0115	0.870565	1.74729	2.56373	4.35653	2.56938	2.96799	1.79394	0.874155	3.8218	4.51173	2.48118	3.27568	2.54693	0.943703	8.37889	1.51805	4.55426	0.361622	1.91614	3.53576	2.38734	1.63641	3.57721	4.35711	4.42673	2.47967	5.98528	2.63679	7.30618	2.19463	1.5382	2.75058	5.98465	6.76475	9.77861	1.76924	7.75843	2.19651	10.1167	3.98904	13.3408	4.06005	17.1572	4.06793	13.2055
CATCACAGTCTGAGTTCTTGA	dme-mir-11	miRNA	0.0106762	0.71384	16.3956	18.426	18.4588	36.9602	26.6574	33.8975	23.3212	60.8412	29.1045	51.133	14.2668	24.8262	14.6449	18.5595	42.0092	35.5223	24.9061	37.0662	15.3291	21.2145	26.1203	34.0671	17.7485	25.5417	51.0376	45.5093	48.3953	42.9212	39.5862	29.4904	25.5726	14.303	58.9551	49.2558	27.7837	46.3934	51.3837	46.1268	33.8076	29.3593	43.3203	38.7396	55.761	16.4566	64.1137
TTCGATATTTAAACTTCATAAT	piRNA	piRNA	0.0106762	0.855045	1.45094	2.8592	2.8201	2.95119	3.37232	5.31113	2.93554	6.29392	2.20488	4.78517	1.98495	3.10328	1.14612	2.20197	2.63992	3.79512	1.99249	1.80811	2.06354	1.4143	2.52777	4.6117	1.23827	2.25368	9.24405	4.3759	5.64327	6.4455	4.51655	4.38926	3.0764	0.962703	8.14931	5.91916	2.9491	4.52139	3.81562	4.89992	2.04894	2.39342	4.34702	3.89088	3.0184	1.66415	6.88983
GGTGCGGCTGGATTACCTCC	piRNA	piRNA	0.0106762	0.555551	4.06264	2.22382	3.20466	3.09173	2.72997	2.81178	3.26171	2.44763	2.35188	1.09375	3.10148	2.75847	2.03755	3.14568	2.52514	3.33971	2.98873	5.0627	2.06354	2.8286	1.96604	2.67776	3.57721	2.55417	5.46831	3.35485	2.73613	2.78328	4.91507	4.93792	5.57597	3.30069	5.09332	3.17098	1.39694	3.14531	3.0525	5.06888	3.20147	4.94641	2.84804	2.19919	4.44817	3.88302	5.35876
GACTGGAAGGTTGGCAGCTTCTGTAATCACGCTTCTGTG	lincRNA	lincRNA	0.0107501	-0.889596	11.1723	22.2382	7.69118	9.55625	8.3505	7.81049	13.0468	6.46875	21.9018	6.97268	13.7706	1.20683	19.102	5.66222	12.9701	4.70595	13.2358	6.50919	14.7396	12.5873	7.44288	10.8598	9.2182	9.3152	4.55693	4.81349	6.15629	7.47092	5.44643	2.46896	15.5743	8.80185	8.40397	1.90259	6.36385	0.393164	3.17969	2.19651	2.30506	4.78684	4.04722	2.19919	4.13045	13.8679	6.50706
AACTCTAAGCGGTGGACCACTCGGCTCATGGGTCGATGA	5.8S-rRNA	rRNA	0.0107699	-0.788318	27.4228	38.1227	22.9454	47.9218	17.3433	23.4315	23.1581	25.0008	13.9643	23.2423	20.5938	5.86175	20.2481	34.2879	16.643	18.3684	17.0785	28.7489	13.7078	40.0248	15.4475	27.3727	12.3827	22.086	9.50445	28.5892	8.55041	27.9793	12.0884	10.2873	25.5726	19.1165	14.3886	5.49636	10.7099	7.6667	4.07	4.89992	3.58565	11.4884	7.19506	6.42841	6.03681	32.3585	10.9089
CGAGATCATTTTGAAAGCTGATT	dme-bantam	miRNA	0.0108297	0.69172	2.90188	3.97111	4.10196	3.09173	4.49642	3.90524	3.09862	4.72044	3.23383	4.37501	3.22554	6.55137	3.43836	4.24666	5.39463	3.0361	4.55426	6.69	3.09531	3.25289	3.51079	4.01664	5.5034	5.10833	6.77029	3.93831	5.30125	4.98061	6.11062	3.56628	7.49872	2.88811	3.81999	6.55335	8.69209	4.52139	5.72343	5.91369	6.01877	4.46772	8.54413	5.58257	18.587	3.51321	11.483
TTTGTACCTCCGTCTGGGTAGCGC	piRNA	piRNA	0.0109579	1.58556	4.20773	4.76533	3.46103	4.21599	2.24821	3.2804	1.95703	4.72044	2.64586	3.69142	2.60524	6.20656	2.29224	3.14568	3.9025	5.61678	2.84641	8.67892	2.50573	4.6672	2.52777	3.12405	3.98997	4.05662	2.86435	5.39694	2.39411	4.10168	4.91507	3.42911	106.328	4.12587	3.31066	3.59377	2.01781	7.6667	46.5506	3.21029	2.8173	2.87211	1.94866	3.55254	33.8379	3.1434	69.6638
CCCGGATAGTTTAGTTACGTAGCCAATTGTGGA	28S-rRNA	rRNA	0.0110416	-0.619691	2.32151	5.24187	2.69191	3.51333	6.58405	2.65557	3.26171	2.62247	2.93984	3.82814	4.09395	2.06885	3.56571	7.70691	1.72169	4.85775	4.41194	3.07378	3.09531	3.81862	2.6682	3.42158	5.09065	5.40882	2.47376	3.64658	2.56512	2.78328	1.19556	3.01762	2.11502	4.40093	1.78266	2.11398	1.55216	0.982911	2.67094	2.87236	0.896412	4.30816	2.39835	1.86086	0.317727	4.62265	1.53107
TGCTAGAAGACGATTTTCGGGCCGAA	lincRNA	lincRNA	0.0113312	-0.370688	23.5053	36.6931	25.6373	33.3063	22.4821	26.5557	21.3642	37.4138	24.9887	30.3517	21.7103	29.1363	38.8408	45.2977	25.9401	30.5128	28.1795	37.6087	19.8984	33.2361	27.6651	23.5048	22.9767	27.7953	19.3995	24.3592	18.1269	22.9987	22.9813	20.9862	32.4945	29.4312	21.0099	24.5222	24.2137	18.2821	11.4469	15.7135	13.8304	22.4982	18.7371	22.4994	17.475	30.6944	21.8178
TGAGATCATCTTGAAAGCTGATT	dme-bantam	miRNA	0.0114282	0.736781	2.17641	3.81227	3.84559	4.49706	3.69349	3.43661	3.26171	4.72044	2.05789	3.96486	0.992473	3.44809	3.05632	2.20197	5.05029	3.1879	2.98873	3.2546	2.35833	2.8286	2.94907	3.86788	2.61412	3.15515	4.81732	2.62554	3.42016	3.8087	4.51655	3.01762	4.42232	2.61305	5.22065	4.65077	6.8295	2.75215	3.94281	4.73095	6.40295	3.35079	9.89321	4.39839	13.5034	3.1434	8.80367
GAACGACTGGCTTTACGGCG	piRNA	piRNA	0.0114491	0.739365	4.20773	2.70036	4.48652	5.05919	1.92704	3.1242	2.77245	4.02111	4.55676	1.91407	4.21801	3.44809	3.31102	4.24666	1.83647	3.94692	5.12354	1.98892	2.65312	3.81862	5.05554	5.50429	3.85238	2.70441	5.98911	7.00143	2.0521	4.10168	5.04791	6.30957	9.03692	2.20046	7.89464	7.82174	7.13993	12.7778	5.0875	2.87236	9.09218	5.74421	1.49897	7.61259	4.44817	3.51321	9.18644
ATCGACATTTTGAACGCATATCGCAGTCCATGC	5.8S-rRNA	rRNA	0.0114588	-0.78593	17.1211	42.4115	13.9723	27.2634	22.1609	20.7759	21.3642	24.826	20.5789	22.1485	19.6013	14.482	19.8661	29.2548	14.3474	19.7346	21.7751	16.6346	84.4577	21.0731	12.4984	17.4054	22.2888	110.13	10.0252	19.9833	22.2311	18.4576	13.4168	12.6191	27.303	30.2564	15.1526	10.1471	14.4351	4.91455	8.39437	16.0514	7.29936	15.9561	12.2916	10.8268	5.71908	25.517	18.7556
TAAGATCGACATATAAATTTAAGT	piRNA	piRNA	0.0114797	0.59735	11.0272	11.278	11.5368	18.8314	7.70815	20.3073	9.94821	27.2736	10.7304	17.3633	10.7931	26.8951	7.51346	13.9983	16.9873	17.4576	12.3819	21.5165	8.25415	20.7902	9.2685	17.8517	9.90612	15.7757	16.9257	26.5471	11.7996	19.19	14.081	14.8138	12.8824	13.8904	17.9539	26.8476	10.2443	25.9488	14.4994	32.1029	12.4217	18.19	14.8398	33.1571	18.7459	17.751	27.1765
ACAACCTCAACTCATATGGGACTACCT	28S-rRNA	rRNA	0.0116283	0.630274	17.4113	36.6931	15.3824	25.296	30.8326	41.0832	29.6815	48.0785	34.1022	60.1564	7.56761	27.2399	9.16897	28.1538	14.6917	36.4332	18.9286	36.343	14.887	24.1846	14.0432	35.2572	10.1813	33.3544	29.9455	46.5304	31.9785	44.0931	14.878	37.9946	18.4584	40.571	25.0846	59.403	36.7862	44.6241	42.2262	57.7852	20.1053	32.0719	36.425	43.8147	48.1356	32.7283	24.1144
GAACGACTGGCTTTACGGC	piRNA	piRNA	0.0116283	0.764191	4.06264	0.635378	4.23015	4.91866	3.21173	3.2804	1.79394	2.97213	3.08684	1.64063	2.85336	1.89645	2.16489	1.57284	2.52514	3.64332	2.84641	0.904054	1.62135	2.54574	2.52777	3.42158	3.30204	2.10343	6.1193	4.23003	3.07815	3.51573	4.78223	2.46896	4.99915	2.06293	4.58398	5.07356	4.19083	4.52139	4.32437	2.87236	5.25042	3.19123	1.94866	6.59758	7.7843	1.10944	10.5261
AACCCTAAGCGGTGGATCACTCGGCTCATGGGTCGATGA	5.8S-rRNA	rRNA	0.0116465	-0.81616	23.3602	35.5812	23.3299	46.3759	17.0222	19.2138	19.5703	26.924	17.0511	18.0469	19.4773	5.17213	22.6677	28.6257	16.8726	16.8503	18.217	24.4095	12.0864	37.3376	11.5154	24.9924	10.7316	15.325	10.0252	27.714	9.40545	21.0944	11.2914	9.05286	26.9185	17.3286	12.4786	4.01657	8.22645	5.11113	3.30687	5.4068	4.09789	11.3289	5.99588	5.58257	6.83112	31.8038	10.1434
TCATATGATCTGAGAATATGTTTA	piRNA	piRNA	0.0118667	0.682191	2.32151	4.44764	5.6402	6.46452	6.90522	7.34186	5.87108	6.64358	5.14473	5.46877	2.48118	5.86175	1.9102	3.61753	7.46065	3.94692	4.41194	4.33946	1.62135	3.11146	6.45986	6.09935	4.67789	2.85466	10.6762	6.70971	10.9445	10.5472	6.50914	4.38926	8.46009	3.43822	11.46	8.87873	5.74299	8.05987	8.13999	5.4068	5.63459	5.42509	4.49691	6.42841	5.40135	2.21887	10.1434
ATATTGGTTGAACTCTAGATAACATGCAGATCGTATGG	18S-rRNA	rRNA	0.0119009	-1.27187	11.3173	26.0505	4.87108	19.5341	10.2775	6.71702	12.3945	2.97213	8.37856	6.97268	13.3984	0.344809	20.7575	32.5577	8.72322	3.33971	6.83139	5.78595	3.68489	20.0831	13.9027	12.7937	7.01684	20.5836	3.64554	7.87661	3.07815	11.8656	2.39111	1.9203	5.76825	9.90208	4.07465	0.211398	2.79389	0.982911	1.65344	2.7034	1.02447	7.33983	2.84804	4.39839	0.95318	13.3132	10.7175
AACTCTAAGCGGTGGATCACTCGGCTCGTGGGTCGATGA	5.8S-rRNA	rRNA	0.0122956	-0.812508	19.1524	29.3862	16.7924	34.4306	9.47461	17.1831	16.3085	20.1056	14.4052	17.0899	15.0112	3.27568	14.5175	24.5363	11.5927	13.5106	13.2358	15.9114	11.4969	32.3875	11.0941	22.1659	11.0068	15.6255	6.2495	18.6705	7.01133	20.3619	6.50914	6.99539	19.612	15.1282	10.8233	4.43937	6.51907	4.91455	2.28937	5.57577	2.30506	8.93544	4.64681	3.89088	5.24249	28.1057	8.4209
TCTTTGGTATTCTAGCTGTAGT	dme-mir-9c	miRNA	0.0122956	0.729245	5.22339	5.55956	7.43481	13.9128	11.0805	12.4968	6.84959	18.7069	9.26051	10.9375	5.4586	8.62022	5.47591	6.92049	15.7248	10.3227	9.10852	9.58298	4.27447	10.183	10.2515	8.62834	7.56718	8.86446	13.801	13.5653	16.9298	10.8402	15.2766	6.44673	8.46009	5.91374	19.8639	20.5056	12.8829	13.3676	23.4025	13.348	12.5498	9.73325	16.4887	13.8718	20.4934	3.69812	29.0904
CTTAGCTGATAAGATCTGACT	snoRNA	snoRNA	0.0122956	0.956888	2.4666	0.953067	1.79461	4.21599	5.29936	3.1242	5.38182	3.84628	7.64359	5.60549	0.992473	2.58607	2.67428	2.04469	6.31286	4.25053	2.27713	3.97784	1.32656	2.26288	4.07252	1.78517	2.61412	3.0049	4.29653	4.23003	7.18234	3.51573	6.3763	4.66359	1.73047	1.92541	9.42264	9.09013	11.9516	5.30772	13.2275	5.57577	8.45189	2.55298	13.041	2.7067	16.8395	0.739623	11.483
TTTGTACCTCCGTCTGGGTAGCGCT	piRNA	piRNA	0.0124181	1.16097	4.35283	6.51262	5.76838	5.62132	4.01466	5.77976	6.03416	9.44088	4.99773	7.24612	5.58266	5.34454	5.34856	6.7632	8.03455	7.74204	4.55426	5.24352	5.45364	5.09149	4.35339	3.71911	6.32891	5.55907	7.55148	5.83453	5.47226	5.1271	7.0405	6.5839	70.7571	4.53845	6.62131	5.91916	6.05342	9.04278	34.0862	9.79983	5.12236	3.19123	3.14784	7.44342	26.8479	4.43774	48.4202
TGAGATCGTTTTGAAAGCTGATT	dme-bantam	miRNA	0.0125723	0.66602	3.62735	2.06498	2.94829	3.51333	3.37232	4.06145	3.75096	5.24493	2.20488	4.37501	2.97742	3.9653	3.69306	4.40395	5.85374	4.70595	4.69658	5.96676	1.76875	5.23292	4.63425	2.82653	4.95306	4.05662	6.1193	4.08417	5.98528	2.92977	6.50914	2.88045	4.23005	3.85081	5.22065	6.34195	7.13993	6.68379	6.35937	4.22407	6.14683	5.10597	8.09444	4.73672	14.6154	3.1434	10.5261
AATTCCGTAACCTGTTGA	28S-rRNA	rRNA	0.0125853	0.296463	22.9249	22.0794	14.1005	17.7072	22.9639	17.4955	24.789	22.728	17.6391	18.5938	9.67661	20.8609	15.409	24.8508	14.8065	20.7973	18.7863	25.856	18.2771	17.8202	17.8348	17.2567	23.1143	18.7806	19.3995	17.5036	25.3092	27.3934	25.9037	23.8666	27.1108	25.0303	22.5379	22.831	15.9872	31.6497	24.9287	18.4169	23.1787	25.3703	23.6837	23.5145	17.6338	22.1887	23.5403
TGAGATCATTTTGAAGGCTGATT	dme-bantam	miRNA	0.012748	0.668608	5.51358	4.12996	7.43481	8.29145	5.13877	6.71702	4.24022	13.1123	5.7327	8.20315	3.59771	9.99946	5.34856	7.07777	8.26411	8.50107	7.68532	7.59406	3.3901	4.38434	7.02159	8.47958	6.4665	7.36201	8.85346	8.75179	8.72141	6.88496	9.6973	8.91569	7.49872	3.85081	8.53131	8.87873	14.4351	10.2223	9.03031	9.12398	12.8059	9.41413	15.5893	7.95093	20.6522	6.84152	14.5452
TATTCTCCCCTATGACTGTAGACTGT	piRNA	piRNA	0.0128463	0.481261	6.67433	7.30684	6.15294	6.74559	8.3505	4.53008	4.56639	6.81841	8.08457	6.15236	4.59019	5.34454	4.20244	4.56123	7.11631	6.83122	5.12354	7.41325	4.56926	4.24291	6.31943	4.76046	8.11752	3.90637	7.94207	7.29316	6.84032	5.56657	8.90026	5.76091	11.7288	5.36363	7.89464	7.18755	7.13993	7.27354	10.5566	10.9826	8.96412	7.81851	5.39629	4.90589	6.03681	4.62265	13.5883
TGGACGGAGAACTGATAAGGGA	dme-mir-184	miRNA	0.0135571	0.518509	182.093	185.371	172.154	152.619	194.31	174.174	212.99	280.604	225.78	179.786	119.965	155.164	167.588	158.385	117.19	179.737	174.343	207.209	146.511	151.189	195.762	137.607	178.448	115.989	276.54	164.388	240.608	177.398	231.54	154.447	280.721	138.354	247.408	254.101	381.831	305.882	290.878	178.425	247.922	144.722	362.301	150.899	418.764	127.215	417.792
TGGATGATTAGTGCTAGT	piRNA	piRNA	0.0135571	0.586471	5.80377	5.24187	2.94829	4.91866	3.05114	4.8425	5.5449	7.8674	2.35188	4.51173	5.58266	5.51694	4.0751	3.61753	6.31286	6.224	1.70785	7.77487	5.15885	4.6672	5.7577	4.76046	4.54031	2.70441	4.03614	5.5428	8.20839	3.95519	8.10322	4.38926	9.22919	5.36363	8.40397	8.87873	5.58777	10.0257	7.88562	7.60332	5.89071	6.54202	5.99588	6.76675	6.98999	5.91699	9.56921
TGAGATCATTTTGGAAGCTGATT	dme-bantam	miRNA	0.0135571	0.663725	4.9332	5.08302	6.02476	5.76186	5.9417	5.15492	6.03416	10.315	4.55676	8.88675	4.34207	7.7582	6.87672	5.66222	8.60844	6.224	5.12354	5.0627	3.53749	6.93008	4.21295	5.95058	6.05374	5.85956	8.33267	6.56384	5.30125	6.73848	9.83014	6.99539	9.03692	5.08857	6.87598	7.82174	10.089	7.27354	9.03031	8.11021	10.2447	5.42509	14.54	8.1201	23.6706	4.62265	13.3969
GAAGACAGTTTGATTGGAAATT	piRNA	piRNA	0.013848	0.619083	2.17641	4.2888	3.84559	10.1184	4.01466	8.59154	5.5449	6.46875	4.26277	5.60549	2.35712	6.72377	4.20244	4.8758	6.0833	5.61678	4.69658	5.96676	3.83229	4.52577	6.179	3.57035	5.22823	6.61079	5.72871	5.98039	7.18234	8.34985	8.50174	9.60152	9.42147	6.05127	5.60265	11.6269	5.89821	3.53848	5.85062	9.79983	4.86624	9.095	5.0965	7.10509	9.84953	1.84906	13.971
CCGGTTTTCGATTTGGTTTGACC	dme-bantam	miRNA	0.0147711	1.55534	7.10962	0.953067	7.30662	5.76186	8.3505	17.6517	7.33884	1.92314	8.23156	21.7383	3.47366	14.9992	5.34856	0.629135	8.60844	6.67941	5.97747	1.98892	2.94791	6.0815	7.58332	13.3888	9.08061	13.3718	14.5822	13.5653	12.3126	8.05687	11.0257	17.0084	1.92275	4.67598	13.6246	9.09013	66.122	2.94873	34.0862	16.7273	57.6265	13.8818	75.2483	21.6536	109.298	9.98492	0.765537
TGATATCTTCAGGATTTATCTGT	piRNA	piRNA	0.0151638	0.781212	2.6117	4.44764	3.46103	3.09173	3.5329	5.46734	3.91405	10.1402	2.79285	6.83596	1.61277	3.44809	1.9102	1.57284	5.85374	4.25053	2.27713	3.07378	1.91614	2.97003	3.51079	3.12405	2.06378	2.25368	8.20247	6.56384	4.78823	5.42008	3.45383	3.56628	4.99915	3.43822	9.16797	7.82174	2.63867	7.86328	5.46906	9.29294	2.30506	3.19123	3.74743	7.44342	6.03681	3.88302	5.55014
AACTCTAAGCGGTGGATCACTCGGCTCATGGTCGATGA	NO_Annotation	NO_Annotation	0.0152132	-0.713712	5.22339	8.10107	6.5375	11.2426	5.13877	5.93597	7.33884	4.89527	3.67481	4.51173	4.09395	1.72404	4.71183	9.90888	3.9025	3.33971	2.98873	5.78595	2.06354	6.36436	3.65123	4.6117	2.88929	6.61079	2.60396	5.68867	3.42016	3.95519	3.05531	3.29195	5.19142	4.81351	3.94732	1.69119	1.86259	0.786328	1.90781	2.36548	0.640295	1.91474	1.79876	2.19919	2.22409	6.84152	2.67938
ATTGTGTTTGAATGTGTTTATGTAAGTGGAGCC	18S-rRNA	rRNA	0.0152248	-0.636918	13.0585	30.3393	10.5113	17.9882	16.8616	12.3406	14.6777	11.1892	10.8774	11.7578	9.92473	6.03415	23.6865	26.7382	10.3301	10.4745	10.8164	8.67892	9.87551	15.4159	17.4135	12.0499	16.0974	18.7806	9.76485	11.9608	6.49831	15.8208	3.71951	8.22987	6.53735	10.8648	8.9133	6.76475	4.96691	5.11113	5.97781	6.42058	3.84177	18.5091	4.79671	9.13511	2.85954	20.8944	18.947
TGGAAGACTAGTGATTTTGTTT	dme-mir-7	miRNA	0.0152248	0.665388	5.51358	9.53067	8.07574	9.69678	13.6499	12.8092	12.7207	21.8539	9.70149	18.7305	5.95484	11.0339	7.51346	6.92049	17.1021	13.966	10.3894	14.4649	5.60103	9.33439	10.8132	12.7937	8.80544	7.21177	22.1337	18.087	18.1269	17.1392	14.3467	9.46435	11.1519	6.60139	17.9539	18.8145	16.2977	17.6924	15.6441	14.3618	11.6534	12.2862	17.2382	10.996	23.8295	7.58114	24.6886
TGGAAGACTAGTGATTTTGTTGTG	dme-mir-7	miRNA	0.0154984	1.23291	1045.98	225.4	236.632	151.354	276.369	281.49	578.79	111.367	276.933	261.407	193.532	217.057	184.143	64.3291	280.521	172.754	244.649	140.852	205.912	160.382	277.634	220.32	245.864	181.196	359.737	220.399	335.347	269.1	227.422	266.785	82.1014	199.142	322.152	236.132	1366.37	119.915	529.1	208.5	704.068	215.089	3503.99	1267.75	2365.32	336.898	24.6886
TATTGCACACTTCCCGGCCTTTAAA	dme-mir-310	miRNA	0.0154984	-0.894409	78.7861	103.725	82.0392	17.4261	58.1323	55.9231	72.573	90.5625	23.5188	39.922	36.3493	104.305	38.204	111.042	7.11631	60.5701	51.0931	139.044	72.3712	53.8849	65.7221	55.3404	61.6381	33.9554	41.1425	42.7379	27.7033	65.4804	18.5976	45.1271	67.6807	71.6526	10.9506	24.5222	4.34605	75.6841	9.28468	34.2994	12.4217	50.4214	6.29568	46.0139	3.65386	75.6265	20.8609
TAATACTGTCAGGTAAAGATGC	dme-mir-8	miRNA	0.0154984	0.679942	4.78811	6.19493	4.35834	10.821	9.31402	11.7157	9.29587	17.4831	8.23156	11.6211	2.85336	7.58579	3.94775	5.8195	9.75624	8.80468	7.25835	9.40217	4.27447	9.61725	4.07252	11.7524	3.98997	8.26348	11.848	12.2525	9.74746	12.4515	9.29878	7.81838	8.07554	4.2634	15.2799	17.9689	6.51907	13.3676	11.9556	13.348	9.09218	10.0524	9.89321	11.3343	12.0736	5.54718	18.1815
AGCAATTGGGTGTAGCTAC	18S-rRNA	rRNA	0.0154984	0.709152	3.04698	4.44764	4.23015	4.91866	3.21173	3.59282	2.60937	3.67145	2.35188	4.10157	4.09395	2.75847	2.80163	5.03308	2.29559	3.94692	4.98122	4.15865	3.53749	3.53576	3.22993	4.31417	5.22823	3.90637	4.42673	2.47967	5.64327	3.51573	5.04791	7.95554	4.03777	6.05127	3.56532	4.65077	5.89821	4.12822	4.32437	5.57577	19.2088	6.2229	7.04516	5.75174	5.87794	7.02642	3.44491
CATCACAGTCTGAGTTCCTGCT	dme-mir-11	miRNA	0.0154984	0.834953	2.03132	0.635378	2.56373	3.65386	3.69349	3.1242	2.44628	1.39865	4.26277	4.37501	2.48118	2.75847	2.67428	0.943703	4.36161	2.73249	2.13481	1.6273	2.35833	3.53576	3.0895	2.529	3.16446	3.45564	5.07772	3.50072	3.93319	3.22275	3.32099	4.52643	1.34592	1.51282	4.20199	3.80517	7.7608	0.982911	7.12249	4.39303	9.09218	4.78684	8.24434	4.06005	10.485	4.99246	2.29661
ATATTGGTTGAACTCTAGATAACATGCAGATCGT	18S-rRNA	rRNA	0.0157496	-0.617788	19.8779	32.0866	11.9213	24.5933	23.9274	25.7746	26.4198	16.0845	20.5789	19.4141	17.8645	5.51694	20.5028	51.4318	17.3317	17.4576	17.3631	22.2397	11.7916	23.9017	25.4182	20.0832	12.6578	28.0958	11.4574	16.9201	12.1416	21.5338	6.77482	8.77853	10.9597	23.93	12.4786	9.51293	7.60558	4.91455	10.3022	15.2066	5.89071	21.5408	10.193	14.2102	5.08363	23.483	21.435
AGGAGTCCGTGGCATTCAGGT	lincRNA	lincRNA	0.0157496	0.541722	7.5449	5.40071	9.22942	6.04292	8.51109	8.27912	8.31736	9.26605	9.11352	8.61331	2.23306	3.7929	5.9853	16.0429	8.838	10.0191	4.41194	12.8376	6.33801	4.10148	8.8472	9.96722	6.32891	7.51226	9.11386	17.2119	11.2865	9.66825	11.5571	9.32719	10.5751	12.3776	7.76731	11.2041	9.62339	20.8377	5.59625	9.29294	11.2692	9.89281	12.1417	9.64262	7.14885	8.69057	13.3969
TATATTGGTTGAACTCTAGATAACATGCAGATC	18S-rRNA	rRNA	0.0157651	-0.569208	19.4426	25.8916	23.7145	20.3773	28.9056	16.2458	23.4843	11.5388	16.0221	12.168	27.9133	7.24098	25.5967	33.5014	11.5927	15.7877	23.3406	25.6751	24.1729	17.8202	20.3626	25.5875	23.8022	25.0909	13.0198	17.6494	18.8109	14.9418	9.6973	9.87585	21.5348	25.3053	12.7333	8.03314	12.4173	3.53848	11.7012	11.6584	6.14683	21.0621	11.3922	12.1801	6.03681	26.4415	17.6073
GCAACCTCAACTCATAT	28S-rRNA	rRNA	0.0157651	0.505277	2.4666	5.55956	3.07647	4.21599	4.01466	5.62355	5.38182	6.46875	5.87969	4.78517	4.71425	5.17213	1.9102	7.54962	3.09904	5.92039	4.41194	6.87081	2.65312	3.25289	2.80864	5.95058	2.88929	4.05662	2.21337	5.83453	3.24915	5.1271	4.11803	6.30957	7.11417	6.1888	5.09332	8.24454	3.8804	14.1539	4.32437	9.46191	4.48206	6.06334	3.89732	7.78176	4.60704	8.50567	9.37782
TTTGATCCTTGCGTTGAACTTCCGT	piRNA	piRNA	0.0157651	0.593721	3.77245	6.83031	3.84559	4.21599	8.18991	5.93597	4.56639	4.89527	5.7327	4.23829	3.84583	6.20656	3.31102	2.98839	5.16507	6.98302	2.41945	5.24352	2.06354	3.53576	5.05554	4.31417	5.09065	4.20686	7.55148	5.83453	8.03738	9.52176	6.64198	5.07509	9.03692	5.50116	4.83865	7.39895	3.41475	8.45303	8.39437	7.09643	12.4217	2.87211	4.9466	4.22922	4.13045	4.06793	9.76059
AACACTAAGCGGTGGATCACTCGGCTCATGGGTCGATGA	5.8S-rRNA	rRNA	0.0158869	-0.841372	7.68999	11.278	6.92206	12.7885	4.8176	4.53008	5.87108	6.46875	6.32066	5.7422	6.0789	1.37924	6.87672	9.7516	3.67294	4.85775	5.83515	7.41325	1.62135	11.173	4.49382	6.54564	4.40272	6.91128	2.08317	7.87661	3.59117	5.85954	2.39111	2.46896	5.57597	5.08857	5.22065	1.26839	2.48346	1.17949	0.635937	2.02755	0.512236	3.51035	1.64887	1.52252	2.70068	8.13586	3.44491
AATTGCACTAGTCCCGGCCTGG	dme-mir-92b	miRNA	0.0159461	0.86864	13.929	10.6426	2.43554	2.67013	3.21173	5.62355	5.21873	7.8674	7.79059	5.87892	1.86089	4.13771	2.29224	1.25827	3.44338	4.40234	2.98873	2.71216	2.06354	3.25289	2.10648	3.57035	2.7517	3.30539	4.94752	6.41798	6.3273	5.56657	3.98519	3.84061	3.0764	4.81351	5.85731	9.51293	5.58777	9.82911	6.86812	8.61709	5.37847	4.94641	19.0369	17.086	10.9616	9.6151	4.40184
AACTCTAAGTGGTGGATCACTCGGCTCATGGGTCGATGA	5.8S-rRNA	rRNA	0.016045	-0.886958	9.28603	15.0902	8.20392	17.5666	4.8176	7.49807	6.36033	8.74155	7.4966	7.38283	7.07137	2.41366	7.51346	8.49333	6.77198	6.83122	6.40443	9.58298	4.71666	13.4359	5.33641	9.66969	3.57721	4.50735	4.29653	9.62697	2.39411	8.05687	4.25087	3.15478	10.9597	5.36363	5.34798	1.90259	2.17302	0.982911	1.27187	1.3517	1.28059	3.66991	1.64887	1.52252	3.0184	12.5736	2.87076
AACTCTAAGCGGTGGATCACTCGGCTCATAGGTCGATGA	5.8S-rRNA	rRNA	0.016045	-0.902042	5.22339	12.8664	7.17843	14.3344	4.65701	6.09218	5.05565	5.0701	6.46766	6.01564	6.94731	1.03443	6.11264	10.8526	3.78772	4.70595	4.26962	6.87081	4.27447	12.5873	4.35339	7.43823	2.33895	6.46054	2.60396	5.39694	1.02605	8.05687	2.78963	2.74329	6.72962	6.32633	3.69265	0.634195	3.10432	1.17949	0.890312	0.67585	0.768354	2.39342	2.09856	1.86086	2.38295	9.6151	3.06215
TCTTTGGTATTCTAGCTGTAGAAAAAA	piRNA	piRNA	0.0161955	-1.17989	13.4938	22.3971	31.4057	2.38906	14.1316	14.6837	14.8408	25.875	1.32293	12.3047	13.0262	25.8607	4.83918	27.3674	1.03301	15.7877	13.0935	15.9114	11.2021	12.5873	15.7284	16.9592	13.7585	7.21177	11.5876	9.04352	5.13024	13.9164	1.59408	10.6988	15.7665	9.35197	1.27333	2.32538	0.620864	11.2052	1.14469	7.94124	1.53671	7.49939	0.899382	9.81179	0.794317	15.5321	2.48799
CATTGCACTTGTCCCGGCCTAG	dme-mir-92a	miRNA	0.0161955	0.928753	29.4541	24.9386	6.15294	6.88612	8.3505	7.9667	11.9052	14.3361	14.2582	10.3907	5.83078	9.48224	6.23999	4.71851	9.52668	8.50107	5.83515	9.58298	5.30624	7.63723	4.49382	8.03328	6.4665	7.96299	8.59306	11.9608	11.6286	7.32443	12.2212	10.6988	9.03692	11.8275	10.9506	24.3108	15.3664	18.0856	8.77593	11.8274	11.0131	10.2119	52.1642	40.2622	45.1172	37.351	8.03813
CTGTAATCACGCTTCTGTGAGGTCTGATT	lincRNA	lincRNA	0.0162085	0.648336	3.04698	3.01804	3.07647	1.82693	3.85408	1.87452	2.93554	4.72044	5.14473	2.05079	1.36465	2.24126	1.14612	3.77481	2.18081	1.51805	1.70785	4.88189	2.35833	0.707151	4.49382	2.23147	1.78861	3.45564	4.68713	4.52176	2.56512	4.83412	5.44643	3.56628	4.99915	3.30069	4.07465	4.43937	4.03562	2.1624	5.34187	3.54821	4.61012	2.55298	4.64681	3.38337	4.60704	3.51321	4.97599
CATCACAGTCTGAGTTCTTGCC	dme-mir-11	miRNA	0.0163727	0.96247	96.9229	34.4692	114.214	151.916	148.703	231.815	142.7	83.2196	163.014	293.399	81.6309	169.474	84.9403	35.8607	181.236	134.195	99.7668	56.9554	72.8134	124.741	129.759	180.451	112.682	186.905	282.139	266.93	124.494	228.229	97.5043	214.388	43.2618	78.3915	197.366	167.428	299.567	72.5388	389.066	198.869	331.929	197.856	453.289	306.872	602.886	131.838	117.318
AACTCTAAGCGGTGGATCACTCGGCCCATGGGTCGATGA	5.8S-rRNA	rRNA	0.0163727	-0.834455	22.1994	34.3104	20.2534	39.7709	17.5039	20.1511	19.5703	25.1757	18.815	15.586	21.2141	3.7929	19.102	28.9402	14.1178	16.2431	15.6553	20.7932	10.6125	36.0647	14.324	24.6949	9.63095	17.5787	8.59306	24.7967	8.72141	23.7312	8.3689	9.46435	23.8421	18.5664	14.0066	3.59377	6.20864	3.3419	2.54375	4.89992	3.58565	9.73325	6.44557	5.58257	5.87794	33.468	6.69845
TTCTTCAAAGTGGTTGTGAAAT	dme-mir-2b-2	miRNA	0.0163727	0.636985	6.38414	5.08302	7.56299	12.3669	6.26288	12.3406	4.72948	13.9865	6.90863	14.7657	5.33454	12.5855	3.8204	5.97678	9.4119	16.2431	8.82388	10.487	4.71666	14.2845	6.60029	14.7277	5.22823	13.9728	8.98366	14.1487	7.52436	11.2796	10.6272	17.1456	8.26782	9.21444	8.78597	13.9523	13.659	13.3676	13.3547	16.2204	14.2145	12.9245	13.9404	15.2252	21.2877	11.2793	13.7797
TGGACGGAGAACTGATAAGGGC	dme-mir-184	miRNA	0.0170537	0.710848	1392.76	1147.81	1255.33	1521.83	1512.56	967.095	1552.57	1501.1	1880.62	933.792	1131.67	1211.83	2202.08	1055.53	1643.29	1380.21	1595.56	765.011	1245.94	1241.05	1453.33	958.49	1920.27	1233.96	1589.98	929.003	1787.89	925.808	2916.23	1436.66	1914.48	917.868	1891.15	1822.04	6619.96	1802.26	2850.02	1068.01	4331.21	1246.02	5455.95	1217.68	6357.55	847.239	4236.67
AATTGCACTAGTCCCGGCCTA	dme-mir-92b	miRNA	0.0170537	0.53619	43.3832	67.35	42.0451	52.1378	51.8695	75.2931	52.0242	107.171	91.4291	91.1917	36.2253	58.6175	38.4587	53.7911	67.605	65.4279	44.2617	70.1546	34.4906	55.0164	46.6234	52.3651	34.9466	50.4824	84.6287	96.5614	75.0726	65.4804	59.2465	61.3125	61.528	47.31	84.5491	102.317	61.776	102.812	103.149	93.7743	75.9389	61.2716	88.1395	74.4342	96.5889	46.5963	84.5918
ATCGCTTCTCGGCCTTATGGCT	snRNA	snRNA	0.0170537	0.75256	3.19207	5.87724	3.07647	5.34026	4.8176	7.18565	4.07714	9.26605	8.08457	5.33205	4.83831	2.93087	2.80163	4.71851	5.85374	6.224	4.98122	4.88189	4.42187	5.23292	3.51079	2.67776	4.26514	3.90637	5.46831	3.79244	7.52436	3.95519	6.24346	5.76091	5.19142	4.40093	6.36665	11.4155	18.1603	5.89746	11.5741	5.57577	17.416	4.78684	18.2874	5.4134	13.0268	4.43774	9.95198
TTTCACCTATCGTTCCATTTGCAGA	piRNA	piRNA	0.0170537	0.767757	4.9332	3.01804	4.35834	4.91866	2.89056	2.03073	3.58788	3.84628	3.67481	4.64845	1.86089	2.41366	3.05632	3.77481	3.09904	3.0361	3.55802	5.60514	3.09531	4.38434	3.93209	4.31417	5.09065	4.05662	5.20792	3.64658	4.61722	2.63679	4.38371	3.01762	7.30644	3.85081	4.83865	2.74818	15.2112	5.11113	6.23218	3.54821	15.4951	4.78684	16.1889	4.22922	13.8211	3.88302	8.80367
CGTCACAGTCTGAGTTCTTGCT	dme-mir-11	miRNA	0.0170537	0.914664	1.16075	0.953067	3.20466	3.37279	2.72997	2.96799	2.2832	1.39865	3.08684	2.32423	1.86089	2.24126	2.67428	0.157284	3.55816	2.58068	2.56177	1.80811	2.21093	3.81862	3.37036	3.71911	3.57721	5.25858	4.55693	4.08417	1.19706	3.8087	2.92247	4.11494	0.769099	1.37529	5.34798	2.11398	8.22645	2.55557	6.105	4.39303	8.32383	4.30816	9.29362	6.59758	10.1673	4.25283	2.67938
TCTTAGCTTCGAACTCTTTTACCACCA	piRNA	piRNA	0.0172175	-0.413718	10.5919	10.9603	8.84486	9.27518	7.38698	7.18565	7.01267	8.39189	8.23156	8.06643	5.83078	11.2063	13.6261	9.7516	8.72322	7.74204	5.40819	9.76379	9.43332	6.50579	9.2685	6.84317	16.235	10.3669	5.85891	6.70971	5.98528	5.56657	8.63458	7.13256	9.80602	6.05127	5.47532	6.34195	4.65648	11.7949	5.34187	5.23784	5.63459	7.81851	4.04722	5.92091	5.71908	7.02642	8.99506
CACGAGTTAGTCGGTCCTAAGTTCAAGGCGAAAGCC	28S-rRNA	rRNA	0.0174203	-0.559447	7.5449	11.1191	9.22942	5.62132	7.38698	5.46734	9.45895	4.89527	9.4075	4.64845	11.1653	2.06885	10.4424	7.07777	4.47639	4.55414	8.11228	5.0627	8.69634	5.94007	5.19598	6.54564	6.87925	5.25858	6.3797	3.93831	4.2752	4.39466	6.24346	3.29195	10.5751	5.08857	5.47532	1.26839	3.8804	0.786328	4.07	5.74473	3.45759	3.51035	4.79671	2.03002	3.33613	6.4717	8.99506
AACTCTAAGCGGTGGATCACTCGGTTCATGGGTCGATGA	5.8S-rRNA	rRNA	0.0177234	-1.00208	6.67433	7.30684	4.87108	14.0533	3.85408	4.21766	6.52342	6.46875	3.96879	5.33205	5.58266	0.172404	4.20244	8.65061	3.9025	4.85775	4.8389	5.78595	4.12708	11.3144	3.65123	6.99193	1.92619	4.6576	1.56238	7.73075	1.19706	7.03145	2.52395	2.46896	5.76825	5.50116	1.65533	0.634195	0.620864	0.393164	0.50875	1.01378	0.384177	3.35079	2.24846	1.01501	1.42977	9.24529	2.67938
CGGATAGCTCAGTCGGTAGAGCATTGGAC	tRNA-Lys-TTT	tRNA	0.0178631	-0.866278	18.1368	20.3321	6.28113	25.9986	8.99285	9.06017	4.24022	13.1123	7.34961	11.4844	15.7555	8.79262	23.6865	30.6703	14.1178	5.76858	5.69283	6.32838	1.62135	25.8817	24.9969	7.88452	9.35578	21.4851	7.42128	9.18938	5.98528	16.1137	3.85235	5.07509	1.73047	8.66432	6.62131	12.4725	4.03562	8.64961	3.43406	9.29294	4.9943	6.38246	1.34907	10.4885	5.08363	10.9094	10.5261
CATCACAGTCTGAGTTCTTGCT	dme-mir-11	miRNA	0.0180345	0.871825	656.116	192.519	864.104	894.071	835.05	1028.49	761.12	407.181	772.003	1137.78	638.408	1082.87	755.421	217.681	1173.62	766.159	825.602	358.006	604.469	809.971	823.632	971.581	912.326	1239.22	1437.26	1271.05	691.899	1086.8	817.23	1433.09	332.443	538.013	996.253	841.577	2114.97	456.857	1874.11	929.294	2303.78	1280.8	2611.51	1638.23	3396.02	1066.17	809.938
TGTTTGTCTGCGGCTTTCTGCTTT	piRNA	piRNA	0.0180345	0.860095	3.62735	7.62453	6.02476	11.6642	4.97818	5.46734	9.45895	18.1824	17.7861	13.3985	3.3496	5.34454	1.9102	3.93209	16.4134	10.3227	5.97747	6.50919	2.80052	5.94007	5.7577	6.09935	3.85238	3.30539	21.2223	15.8991	17.9559	8.78932	11.6899	5.62375	8.84464	5.08857	18.3359	21.9854	9.46817	14.9402	19.0781	11.4895	7.1713	7.33983	14.0903	9.30428	12.5502	4.06793	20.6695
CCGTGATCGTCTAGTGGTTAGG	tRNA-His-GTG;tRNA-Undet-???	tRNA	0.0180345	0.635279	3.19207	4.44764	2.69191	1.6864	4.97818	3.59282	2.12011	1.57348	1.9109	1.64063	1.36465	1.72404	3.8204	2.83111	2.86948	1.21444	5.26586	2.71216	1.17916	2.68717	2.38734	1.78517	4.54031	2.40392	4.16633	2.18795	2.56512	3.8087	5.18075	4.11494	5.19142	3.57575	3.56532	2.32538	5.12213	7.27354	2.28937	2.02755	4.73818	1.91474	4.9466	3.72171	4.13045	4.62265	9.56921
GCATGAATGGATTAACGAGAT	28S-rRNA	rRNA	0.0182751	0.720663	5.0783	3.01804	8.07574	5.34026	8.3505	6.87323	4.72948	4.72044	4.11578	5.87892	6.20296	3.27568	4.32979	5.03308	6.54242	7.89385	6.54675	2.89297	7.81197	3.53576	3.22993	6.09935	5.91616	7.21177	10.2856	5.10521	11.4575	3.95519	6.77482	9.87585	6.1528	3.71328	8.53131	4.01657	17.6946	3.93164	12.7187	9.63087	9.3483	8.13764	20.9856	9.30428	16.5218	7.21133	2.48799
CCGGTTTTCGATTTGGTTTGACT	dme-bantam	miRNA	0.0185044	1.48129	43.6733	9.21298	47.4289	26.7013	50.7453	84.6657	40.6083	10.6647	44.8326	89.551	31.6351	85.1678	53.4856	5.8195	61.1773	40.9873	46.1119	6.69	32.1322	47.8034	47.6064	62.4811	96.8599	87.8934	74.994	56.5949	61.9049	43.3606	93.3863	109.183	9.99829	31.7692	69.5238	29.3844	464.251	15.3334	163.309	60.1507	435.913	98.609	476.073	117.741	636.565	88.0152	4.97599
CATCACAGTCTGAGTTCTTGT	dme-mir-11	miRNA	0.0185845	0.772255	90.1035	115.48	98.0625	194.919	159.462	216.663	148.245	373.789	164.337	283.966	57.6875	143.785	80.6105	86.3488	221.18	207.821	115.991	171.59	62.7905	132.379	131.304	180.749	79.9369	132.366	301.929	276.703	247.449	233.649	177.872	147.863	139.015	69.5896	327.5	290.039	147.3	236.095	304.614	305.991	166.349	139.935	217.201	217.213	305.971	81.1737	362.673
GACTGGAAGGTTGGCAGCTT	lincRNA	lincRNA	0.0186142	0.470927	6.96452	21.7617	6.40932	15.8802	7.86874	15.621	6.52342	22.2035	12.3473	21.3282	1.73683	17.4128	6.74938	19.8178	10.5597	20.6455	7.40068	26.0368	4.27447	16.5473	6.88116	16.2153	6.60408	15.926	12.1084	26.5471	8.89242	17.4321	14.2138	24.5524	7.88327	21.592	8.40397	28.3274	8.53688	32.2395	6.48656	28.3857	10.7569	18.0304	13.041	19.9619	7.94317	18.4906	11.483
CCGGAGTGGACTGCCGTTATCAGC	lincRNA	lincRNA	0.0186142	0.606173	2.75679	3.01804	3.20466	1.96746	2.4088	2.96799	2.93554	2.2728	4.55676	1.36719	0.620296	3.44809	3.05632	4.56123	4.47639	1.97346	3.55802	3.07378	3.53749	2.26288	5.19598	2.529	1.92619	2.70441	3.38515	4.3759	3.07815	2.34382	4.64939	4.93792	5.96052	5.77622	3.69265	2.32538	4.19083	4.91455	2.79812	3.04133	6.14683	3.19123	5.54619	4.22922	4.44817	7.02642	8.03813
ACATCGACATTTTGAACGCATATCGCAGTCCATGCTG	5.8S-rRNA	rRNA	0.0187078	-1.10513	121.444	236.996	84.9875	168.64	129.433	67.3264	155.094	79.8978	162.132	65.7619	203.953	18.7921	149.887	103.965	75.6395	54.1943	161.819	69.6122	592.973	137.187	87.9103	156.203	97.2726	827.25	43.6163	106.772	100.382	112.503	57.9181	30.039	197.466	150.732	84.6764	21.5626	83.6614	13.5642	35.6125	34.8063	14.3426	57.4421	76.5974	32.8187	37.6506	215.97	78.8503
TCAAATCCGAGATACTCTATTTTTGT	piRNA	piRNA	0.0187078	0.446787	11.1723	18.1083	12.5623	18.4098	12.6863	17.9641	14.5146	24.6512	13.0823	20.2344	9.92473	20.3437	9.93305	17.4585	16.2987	23.2261	17.7901	21.6973	9.28592	14.9916	12.9197	18.4468	12.6578	10.3669	16.0143	20.7126	17.2718	21.9733	19.2618	19.7517	16.1511	12.1025	17.5719	24.7336	13.1934	24.1796	18.9509	23.3168	18.0563	23.4555	13.1909	17.086	18.587	17.1962	35.0233
AATTGCACTAGTCCCGGCCTT	dme-mir-92b	miRNA	0.0187078	0.630585	12.4781	19.2202	11.665	14.756	14.2922	25.306	18.9179	34.6165	29.1045	28.9845	7.93978	16.3784	7.51346	12.74	18.1351	13.966	10.2471	17.177	7.81197	12.7287	9.54936	12.645	9.2182	12.3201	32.6797	27.2764	25.3092	24.3171	15.0109	18.38	18.2661	12.7902	26.7399	31.4984	16.2977	28.701	31.6697	25.5134	17.416	18.6687	21.885	17.4244	25.7359	13.3132	24.6886
TCTTTGGTATTCTAGCTGTAGAAT	dme-mir-9c	miRNA	0.0187078	0.583032	4.35283	5.24187	8.20392	3.23226	9.31402	7.34186	8.80661	11.8885	3.96879	6.97268	5.4586	7.9306	5.47591	3.46024	6.19808	6.98302	7.11603	5.42433	6.33801	5.94007	9.2685	9.07464	7.56718	6.16005	14.5822	10.7939	10.9445	9.66825	8.23606	6.30957	11.5365	4.67598	12.7333	8.45594	7.13993	10.4189	7.37687	8.61709	9.3483	4.1486	5.99588	7.95093	10.1673	5.17736	14.3538
TAAGATTTGTTTACAAGAATGGT	piRNA	piRNA	0.0187078	0.85582	5.51358	7.148	13.2032	17.9882	6.26288	12.0282	10.1113	20.9797	8.52555	15.586	5.21048	12.4131	2.54693	3.77481	14.9213	11.2336	7.68532	8.85973	4.27447	12.0216	7.30245	13.8351	4.26514	9.01471	31.6381	22.7547	16.4168	14.9418	10.6272	7.40688	8.07554	4.53845	23.8113	19.6601	7.7608	18.8719	17.0431	17.0652	9.73248	9.095	11.2423	17.5935	19.0636	5.73208	23.3489
TTTCACCTATCGTTCCATTTGT	dme-mir-1010	miRNA	0.0187078	0.758106	2.4666	7.30684	3.07647	4.49706	3.69349	5.46734	4.24022	14.3361	3.08684	9.16018	1.11653	3.7929	1.52816	3.93209	1.83647	6.3758	1.70785	7.23243	2.50573	3.53576	4.21295	5.35552	2.33895	4.50735	8.33267	6.41798	5.30125	7.91038	3.32099	6.85823	8.07554	2.33799	6.23931	10.3585	2.01781	9.43594	5.97781	10.8136	4.9943	3.66991	5.39629	5.58257	5.71908	2.40378	8.22952
TGCGTGATCTTGGCAACTCTGTTGGT	piRNA	piRNA	0.0187078	0.843899	4.64301	13.9783	3.97378	11.2426	5.78112	14.6837	5.5449	22.9029	4.85074	21.1915	2.10901	9.82705	2.41959	6.7632	5.05029	14.5733	2.98873	13.0184	2.50573	7.4958	3.79166	10.5623	2.20136	8.41373	8.20247	18.5246	6.49831	14.7953	2.92247	12.0705	14.4206	8.93938	7.76731	18.3917	7.29515	19.4616	16.28	16.5583	2.04894	9.41413	4.19712	10.996	16.5218	7.58114	16.2677
TGACTAAGGACAACGCT	piRNA	piRNA	0.0187078	0.768145	1.01566	3.49458	1.92279	1.40533	3.5329	4.06145	6.19725	5.59459	4.11578	2.73438	0.992473	2.06885	1.9102	2.20197	1.49213	5.16136	2.84641	5.60514	2.35833	2.12145	2.52777	1.93394	1.92619	1.20196	7.55148	4.52176	5.13024	4.54115	3.58667	3.84061	1.92275	1.78788	5.47532	6.55335	3.72518	7.07696	5.0875	4.22407	3.84177	1.75518	4.04722	2.36836	4.7659	1.29434	7.08121
GAGGAGTCCGTGGCATTC	lincRNA	lincRNA	0.0187078	0.56231	2.4666	4.2888	2.8201	2.95119	2.4088	2.18694	2.77245	3.49662	3.23383	2.32423	1.11653	2.24126	2.54693	3.93209	3.67294	4.70595	2.56177	2.71216	2.06354	2.40431	4.07252	4.01664	2.33895	2.70441	5.33812	5.39694	4.95924	2.19733	2.39111	2.05747	5.19142	5.2261	4.32932	3.59377	2.48346	9.82911	3.0525	2.7034	4.86624	3.66991	4.19712	4.56756	3.97158	4.62265	4.40184
AGGACGGAGAACTGATAAGGGT	piRNA	piRNA	0.0187078	0.86482	2.03132	1.27076	2.94829	1.96746	3.5329	2.65557	5.05565	4.89527	6.17367	3.41798	0.620296	1.72404	3.05632	1.10099	3.44338	1.97346	1.56553	0.904054	1.32656	1.69716	3.65123	1.33888	2.06378	2.10343	5.07772	2.04209	5.47226	4.24817	3.98519	3.84061	1.92275	1.23776	4.45665	5.49636	12.5725	2.94873	7.37687	3.37925	6.14683	2.39342	7.19506	1.86086	9.05521	0.369812	7.2726
TCTTTGGTATTCTAGCTGTAA	dme-mir-9c	miRNA	0.018789	0.61002	124.201	128.664	164.335	144.749	176.645	219.318	211.359	332.703	153.166	248.829	90.0669	156.026	90.1615	124.569	206.029	187.631	163.953	248.253	92.5644	127.853	188.179	197.262	135.934	134.319	330.442	236.882	266.26	279.5	196.337	147.04	194.198	104.935	317.95	241.206	174.618	255.95	266.839	262.399	172.623	164.987	215.252	241.404	303.429	103.732	366.692
TAGCACCATGAGATTCAGCTC	dme-mir-998	miRNA	0.018789	0.77534	22.6347	8.89529	25.7655	22.2042	27.2997	26.087	22.995	10.8395	23.2248	24.6094	22.5788	35.5153	26.9975	8.80789	33.1712	18.672	30.5989	14.2841	27.563	23.4774	26.682	25.1412	34.5338	41.7681	40.752	30.0478	22.7441	28.2723	28.2948	40.6007	14.2283	22.0046	25.3392	21.5626	75.1245	15.3334	54.0546	19.7686	74.0181	47.2302	69.1026	49.5664	86.7394	42.3434	18.5643
CCCATATTGTCTAGTGGTTAGGATACCCGGCTC	tRNA-Glu-CTC	tRNA	0.0188229	-0.993205	8.70565	11.7545	3.97378	15.8802	4.49642	7.9667	4.07714	8.74155	6.17367	4.64845	6.32702	2.24126	13.7534	9.90888	4.93551	4.40234	3.84266	4.33946	0.589582	10.3244	12.2176	4.16541	2.33895	12.0196	3.64554	5.98039	2.73613	8.20336	2.12543	2.60613	0.576825	1.65035	5.47532	1.26839	1.70738	1.96582	0.763124	1.18274	2.04894	3.66991	1.04928	5.24423	0.635453	11.0944	6.31568
TGGAATACTAGTGATTTTGTTGTT	dme-mir-7	miRNA	0.0188333	0.973245	4.20773	1.11191	3.20466	2.81066	5.45994	4.99871	5.38182	0.874155	2.64586	2.05079	1.86089	3.27568	2.67428	0.629135	4.36161	2.58068	3.27338	1.80811	2.65312	4.38434	4.63425	4.01664	5.36582	3.90637	6.1193	4.52176	4.10419	4.24817	4.91507	4.11494	1.15365	3.57575	5.98465	3.38237	18.1603	1.17949	9.28468	4.73095	10.3728	4.94641	14.9897	4.39839	14.1388	2.21887	0.191384
ATGTAGGTAAGGGAAGTCGGCAAATTAGATCC	28S-rRNA	rRNA	0.0193875	-0.676052	3.77245	4.2888	4.61471	7.72932	9.63519	4.68629	5.87108	4.19595	5.5857	3.96486	4.59019	3.7929	6.11264	5.50493	1.60691	5.31317	7.25835	6.32838	8.10676	6.64722	2.6682	5.50429	8.53027	8.26348	2.34356	2.62554	6.49831	4.68764	3.85235	3.56628	4.80687	6.46386	1.146	1.69119	3.72518	0.982911	4.45156	3.71718	1.53671	3.51035	4.64681	4.22922	0.794317	6.84152	1.1483
TGGGTAAATAGAGTTTA	28S-rRNA	rRNA	0.0193875	0.918023	2.75679	5.7184	4.61471	8.29145	3.37232	5.31113	3.58788	5.59459	4.11578	6.15236	2.35712	3.27568	3.31102	3.14568	4.36161	4.55414	3.4157	5.0627	1.17916	2.8286	9.12807	6.09935	2.33895	6.3103	14.7124	13.857	4.44621	16.4067	3.05531	5.89807	1.5382	1.92541	8.65864	11.2041	1.08651	9.82911	4.32437	8.78606	2.8173	10.0524	2.09856	7.95093	2.70068	4.25283	17.7987
TCTTAGGATTCGCGGACGACGTGGC	piRNA	piRNA	0.0194252	0.537793	2.75679	2.06498	4.61471	3.65386	3.21173	2.65557	2.12011	1.57348	4.85074	1.91407	2.85336	2.41366	4.0751	1.25827	4.36161	2.58068	3.55802	1.80811	1.03177	3.11146	2.94907	1.19012	3.98997	2.70441	2.60396	3.50072	5.13024	2.92977	4.91507	2.88045	4.23005	2.61305	5.09332	5.28496	2.79389	5.89746	3.17969	4.39303	3.58565	4.30816	4.19712	3.89088	3.65386	2.58868	7.46398
TGTTAACTGTAAGACTGTGTCT	dme-mir-999	miRNA	0.0199715	0.716404	302.957	260.187	399.3	410.778	407.729	358.345	371.019	625.72	326.617	434.083	253.205	439.459	317.73	281.066	629.335	427.786	417.142	280.98	305.846	346.221	465.531	371.763	520.347	417.231	488.893	378.077	491.477	412.951	610.797	347.301	485.686	227.335	531.106	417.089	942.006	410.267	833.841	400.779	1124.1	379.118	1299.91	483.823	1969.91	263.306	892.233
CAGGACGGTGATCATGGAAGTCGAAATCT	28S-rRNA	rRNA	0.0200916	0.650019	7.98018	7.30684	7.30662	5.34026	17.3433	10.7785	12.0683	13.9865	16.3161	12.3047	3.59771	4.13771	4.32979	12.74	4.70595	6.3758	8.11228	15.0073	5.01145	2.68717	9.68979	7.28946	5.64099	7.36201	15.6238	20.4209	12.6546	16.2602	9.0331	10.836	11.7288	8.93938	12.8606	17.1233	10.2443	13.9573	14.6266	12.6722	9.22024	8.77588	16.1889	12.3493	6.67226	4.43774	19.3298
AACTCTAAGCGGTGGATCGCTCGGCTCATGGGTCGATGA	5.8S-rRNA	rRNA	0.0202874	-0.786163	20.4583	42.888	18.9716	46.657	13.1681	25.306	18.5917	27.6233	14.9932	20.5079	16.3758	4.65492	17.7012	36.6471	14.2326	15.4841	12.8089	22.2397	9.13853	41.4391	11.5154	27.5214	11.0068	19.6821	8.72326	25.8178	7.86637	24.9031	7.57186	9.46435	21.9193	14.9907	13.8793	3.80517	8.22645	3.3419	4.32437	8.11021	3.84177	12.6054	6.59547	5.58257	5.24249	38.6453	6.50706
AACTCTAAGCGGTGGATCACTCGGCTCATGGGTCAATGA	5.8S-rRNA	rRNA	0.0202874	-0.792002	8.85075	15.0902	8.84486	17.0045	5.78112	6.09218	7.50193	7.69257	6.90863	6.97268	8.31196	1.20683	6.23999	8.80789	5.27985	6.07219	5.83515	9.04054	4.27447	13.7187	4.21295	9.52093	3.57721	6.0098	2.47376	8.75179	3.07815	8.78932	2.78963	3.01762	7.88327	8.52679	4.71132	1.69119	2.48346	2.1624	1.14469	2.87236	1.28059	3.98904	2.69815	2.03002	2.06522	12.9434	4.01907
TGACTAGATCCACACTCATT	dme-mir-279	miRNA	0.0206827	0.514599	134.647	161.068	187.408	277.834	137.141	243.687	153.463	398.964	103.042	280.411	118.849	259.813	124.8	194.245	238.282	264.292	204.799	355.655	135.457	288.518	163.743	243.825	176.109	236.035	240.476	278.89	232.058	279.94	262.491	240.312	241.497	160.084	270.837	298.495	182.534	332.027	224.867	311.905	231.146	248.756	236.238	312.285	331.865	205.245	401.141
TCTTTGGTGATTTTAGCTGTATA	dme-mir-9b	miRNA	0.021016	0.47646	151.043	125.805	184.973	127.885	134.411	173.549	177.111	179.551	89.9592	167.891	110.661	198.61	115.631	131.647	157.821	151.046	155.699	205.401	122.044	159.533	171.889	174.947	163.864	164.669	243.991	177.37	178.019	194.097	169.902	182.154	223.616	128.865	166.042	133.392	246.483	180.856	194.851	163.725	229.225	195.782	267.566	222.119	351.565	165.491	194.255
TCCGTTTGTAAATATCAACTTTTTGT	piRNA	piRNA	0.0215473	0.761746	1.45094	2.22382	2.94829	2.24853	4.33584	3.1242	3.26171	6.11909	3.96879	5.46877	1.11653	1.72404	1.40081	0.786419	3.55816	3.94692	2.56177	2.89297	1.32656	2.54574	2.38734	2.82653	1.23827	2.10343	5.98911	4.81349	4.44621	4.24817	3.85235	2.88045	1.73047	2.06293	5.34798	4.86216	3.56997	1.37607	4.83312	4.56199	2.43312	2.71255	4.04722	3.89088	6.67226	2.95849	5.55014
TCCCATATGGTCTAGTGGCTAGGATATCTGGCTT	tRNA-Glu-TTC_5_end	tRNA	0.0217531	1.01018	38.1598	10.0072	50.3772	17.2856	31.3144	32.3354	52.5135	8.56672	25.4297	28.5743	16.748	7.9306	35.0204	3.46024	14.577	12.7516	26.187	10.6678	42.5973	15.9816	46.3425	20.3807	56.9602	33.9554	33.5911	40.9876	43.094	21.5338	39.5862	26.7471	33.0713	63.5384	48.8958	6.55335	243.379	4.71797	35.7397	28.0478	79.7807	31.5932	109.725	27.2362	65.134	48.0755	8.80367
TGTAATCACGCTTCTGTGAGGTCTGATT	lincRNA	lincRNA	0.0217531	0.569078	3.91754	3.01804	3.84559	2.38906	3.85408	3.2804	3.91405	1.74831	6.17367	1.50391	0.744355	3.7929	3.18367	4.40395	3.3286	2.88429	2.27713	3.07378	2.06354	1.83859	3.93209	4.76046	2.61412	1.20196	3.90594	5.39694	4.78823	3.07626	3.18815	3.29195	4.42232	4.12587	4.58398	4.01657	3.25954	4.91455	3.68843	1.85859	3.71371	3.66991	6.59547	4.73672	4.60704	3.51321	8.99506
AAATATCAGCTGGTAATTCTGGGA	dme-mir-283	miRNA	0.0221608	0.848583	3.04698	1.90613	2.69191	6.04292	4.33584	3.74903	3.75096	3.32179	3.23383	4.10157	3.10148	4.65492	3.8204	1.25827	6.19808	2.12527	3.84266	3.97784	4.27447	3.96005	2.52777	5.05799	4.81548	4.05662	3.90594	3.50072	4.61722	2.49031	4.64939	3.42911	4.6146	2.61305	5.72998	5.91916	16.2977	4.52139	9.15749	4.73095	11.6534	2.71255	26.232	5.07506	18.4281	2.95849	5.35876
AAACTGAGCGACTGTTACAATCGTT	piRNA	piRNA	0.0221608	0.786089	1.74113	1.11191	4.10196	2.81066	1.12411	2.65557	4.40331	3.49662	4.85074	5.46877	2.60524	2.75847	0.636734	1.10099	5.62418	3.0361	1.85017	2.89297	1.32656	1.69716	2.80864	3.12405	1.51344	1.95319	7.42128	5.68867	6.3273	4.10168	3.32099	2.74329	3.46095	1.10023	6.11198	6.55335	3.56997	5.5043	5.34187	3.88614	2.68924	2.55298	2.84804	6.59758	4.7659	1.66415	6.31568
AGGGACAGTACATGAGGACTCTAAT	NO_Annotation	NO_Annotation	0.0222007	0.527822	1.16075	3.33573	2.94829	2.81066	3.37232	3.2804	4.56639	3.67145	3.67481	3.00782	2.35712	3.10328	4.0751	3.30296	3.55816	2.42888	2.13481	2.71216	2.06354	3.53576	3.79166	1.48765	3.98997	1.20196	4.94752	4.08417	3.42016	3.51573	4.51655	3.70344	5.19142	2.33799	6.49398	4.22797	2.17302	7.47012	3.17969	3.54821	4.86624	2.55298	4.34702	2.87587	3.81272	2.58868	4.7846
AACTCTAAGCGGCGGATCACTCGGCTCATGGGTCGATGA	5.8S-rRNA	rRNA	0.0224594	-0.821434	17.9917	22.3971	16.9206	34.9927	10.2775	11.2471	13.5361	13.1123	11.9064	15.0391	12.7781	1.55164	12.9894	25.3227	11.8223	11.3854	10.6741	15.5497	6.6328	27.0132	8.14504	16.0666	7.29201	13.0713	4.94752	15.6074	8.20839	16.2602	7.97038	6.30957	17.8816	12.2401	8.65864	2.95958	5.58777	3.14531	2.54375	3.21029	2.43312	6.70158	3.44763	3.89088	4.92476	22.1887	6.88983
TGACTAGATCCACACTCATTAT	dme-mir-279	miRNA	0.0224594	0.646069	3.04698	5.08302	4.87108	12.648	6.58405	8.43533	3.75096	16.0845	7.05563	14.7657	3.72177	5.34454	4.20244	3.93209	9.9858	10.0191	6.40443	7.77487	5.01145	7.92009	4.91511	7.73575	5.22823	7.51226	11.848	14.5863	12.1416	9.37527	8.90026	6.99539	8.26782	5.08857	14.134	14.5865	6.20864	8.84619	12.8459	8.95502	8.06771	10.2119	9.59341	9.47345	13.8211	4.43774	16.6504
TTTTCATCAGTGTGGCAGCAGACGT	piRNA	piRNA	0.0224594	0.418218	3.62735	8.10107	5.89657	5.90239	5.62053	5.15492	8.15427	8.39189	5.14473	8.47659	3.59771	7.9306	5.60326	9.7516	6.0833	7.43844	5.40819	7.95568	3.83229	4.6672	7.58332	5.35552	6.32891	5.10833	7.16089	6.85557	8.55041	8.64283	7.43902	7.54405	9.03692	4.67598	5.98465	12.2611	5.74299	11.7949	7.88562	9.96879	6.91518	10.6906	8.24434	4.39839	6.5134	6.84152	12.8227
TTTTCTGATGACAAACT	snoRNA	snoRNA	0.0224594	0.678983	2.75679	6.35378	3.20466	5.62132	5.45994	9.37259	6.19725	9.26605	6.61465	8.61331	1.86089	5.34454	2.03755	2.67382	4.13205	7.89385	1.13857	6.14757	1.32656	3.11146	3.51079	5.50429	2.20136	3.75613	7.42128	7.58489	6.3273	6.73848	4.11803	7.68121	3.0764	7.01398	7.63997	9.93573	5.89821	13.9573	6.99531	10.4757	4.09789	5.26553	3.89732	8.1201	6.67226	2.77359	6.69845
TATTGCACTTGAGACGGCCTGAAAA	piRNA	piRNA	0.0227175	-0.689895	277.71	382.021	275.472	100.341	197.843	203.073	210.869	336.375	81.2867	184.571	159.292	347.912	151.033	408.781	47.863	232.11	193.414	297.615	233.18	225.723	223.146	205.741	270.355	172.181	187.485	172.848	127.23	198.053	85.8144	230.848	276.876	217.296	60.1011	102.951	25.6106	265.386	51.2565	159.501	63.9014	190.357	41.9712	156.65	24.3061	230.208	106.218
GAACACAGTTTGATTGTAAATT	piRNA	piRNA	0.0227175	0.547326	6.23905	8.41876	10.1267	14.0533	6.42346	8.74775	7.99119	10.1402	6.02668	5.19533	3.96989	8.10301	5.22122	5.50493	11.5927	7.59024	8.82388	9.40217	8.25415	9.33439	8.00461	5.95058	8.80544	6.76103	11.5876	8.02248	14.7067	6.29901	13.284	5.89807	13.8438	8.25174	13.1153	14.7979	10.089	7.86328	10.3022	10.3067	9.60442	9.41413	9.59341	10.1501	15.2509	4.99246	27.3679
TGGACGGAGAACTGATAGGGGC	dme-mir-184	miRNA	0.0229294	0.723219	4.06264	5.55956	5.51201	6.74559	5.78112	3.74903	4.07714	7.3429	6.61465	3.5547	3.96989	5.17213	8.91427	4.08938	6.54242	4.70595	3.70034	2.89297	4.56926	4.52577	3.37036	3.57035	7.01684	5.10833	5.72871	4.81349	5.30125	2.19733	10.8929	4.66359	7.49872	4.40093	7.13064	6.76475	21.7302	7.47012	9.41187	5.06888	14.9829	5.74421	17.2382	4.56756	20.6522	4.43774	18.5643
TTATATTGGTTGAACTCTAGATAACATGCAGATCGT	18S-rRNA	rRNA	0.023145	-0.881694	19.2975	47.4945	9.99853	35.5549	17.6645	20.6197	22.3427	14.3361	27.4875	18.7305	16.748	2.58607	29.0351	59.1387	12.6257	10.0191	13.3781	17.9003	9.13853	31.6804	27.9459	21.7196	11.8323	28.6968	6.77029	28.7351	9.91847	30.7626	4.64939	6.03524	8.46009	17.3286	9.93197	6.13055	5.58777	2.94873	4.57875	11.3205	2.56118	18.19	4.19712	8.96594	3.49499	26.4415	20.4781
TCAGTCTTTTTCTCTCTCCTAT	dme-mir-14	miRNA	0.0231574	0.521849	333.572	393.775	429.296	677.51	387.014	475.502	328.454	850.728	391.881	578.459	369.944	525.489	390.19	376.537	807.128	647.447	509.223	642.783	357.729	647.043	418.908	582.562	370.654	565.823	609.196	629.4	665.051	548.16	889.229	514.778	637.968	377.517	817.095	815.998	463.941	739.542	648.02	758.811	605.975	640.001	487.315	637.089	793.363	401.061	1392.32
TTGAGGATGAGAATGACT	piRNA	piRNA	0.0231574	0.635831	4.64301	3.97111	2.17917	3.51333	3.21173	4.21766	6.84959	6.11909	2.93984	5.33205	2.23306	2.24126	3.69306	1.73012	4.82073	6.52761	1.13857	3.97784	3.09531	4.24291	4.77468	2.38023	4.81548	3.0049	7.42128	2.7714	6.84032	4.98061	5.71211	4.93792	5.96052	3.16317	5.22065	6.13055	8.69209	11.0086	7.24968	6.58954	6.78712	3.66991	5.0965	4.56756	4.44817	1.66415	9.18644
TGAGATCATTTTGAAGGCTGAT	dme-bantam	miRNA	0.0231614	0.634621	1.59604	3.17689	3.07647	4.91866	3.69349	4.53008	1.95703	6.46875	2.79285	4.78517	2.10901	4.31011	3.94775	3.30296	4.59117	5.00956	2.98873	3.79703	1.91614	2.97003	3.37036	5.05799	3.16446	4.05662	4.55693	4.23003	3.76218	4.68764	6.50914	3.70344	5.19142	3.30069	5.60265	4.22797	4.65648	5.5043	3.68843	4.0551	7.55548	3.35079	7.34496	4.39839	10.8027	3.1434	8.61229
TTCAATTCGGTCGCTTCCTTCTAGT	piRNA	piRNA	0.0232538	0.974664	0.725471	4.44764	2.69191	5.05919	1.44528	3.1242	4.72948	3.32179	6.61465	1.64063	1.61277	2.06885	2.92898	2.51654	2.41036	4.40234	2.41945	3.07378	1.17916	2.68717	4.21295	5.95058	1.10068	1.50245	10.1554	7.43902	6.15629	2.78328	5.31359	2.46896	4.80687	2.88811	3.69265	8.87873	3.25954	3.3419	9.66624	6.92747	7.1713	1.43605	1.94866	2.19919	10.9616	1.10944	1.91384
TTTTCTGATGACAAACCAAT	snoRNA	snoRNA	0.0233267	0.353698	22.0543	21.2852	20.7662	18.5504	22.3215	20.9321	21.8534	34.2669	30.4274	21.3282	12.1578	26.8951	21.5216	21.7052	25.481	21.5563	20.3519	22.963	19.3088	21.7803	19.2392	24.3974	19.5371	16.0762	24.6074	20.7126	23.4281	21.3873	19.6603	22.9065	35.1863	28.331	23.4293	36.3605	30.1119	41.872	22.7665	29.0616	25.6118	25.2107	30.1293	25.5445	24.3061	22.3736	33.4922
AATAACAGGTCTGTGATGCCCTTAGATGTCCTGGGC	18S-rRNA	rRNA	0.0234893	-0.8482	7.25471	15.4079	5.51201	6.32399	10.7593	3.74903	10.1113	3.14696	9.26051	5.87892	9.18037	1.55164	5.47591	9.7516	3.67294	6.67941	8.53924	6.32838	8.69634	6.50579	3.51079	6.99193	5.64099	9.76593	3.90594	4.81349	5.30125	5.42008	2.39111	2.88045	4.80687	11.69	3.05599	1.69119	2.9491	0.589746	2.67094	3.37925	0.256118	4.78684	4.64681	3.89088	0.635453	9.80001	0.956921
ATCGGTGGTTCAGTGGTAGAATGCTCGCCTGCC	tRNA-Gly-GCC	tRNA	0.0234893	-0.903767	23.7954	24.7797	6.92206	34.9927	9.47461	14.9961	8.64353	16.0845	8.08457	11.8946	13.3984	7.58579	24.0685	33.816	8.49367	9.5637	5.40819	7.23243	2.94791	27.4375	20.9243	6.99193	12.2451	21.4851	7.81188	14.4405	6.66932	19.0435	3.98519	8.36704	0.769099	4.40093	8.65864	6.34195	7.60558	3.53848	2.79812	7.94124	5.50653	5.90377	0.449691	10.8268	4.28931	20.8944	10.9089
AATGGCACTGGAAGAATTCACGG	dme-mir-263a	miRNA	0.0238228	1.22583	38.7401	6.03609	34.0976	24.0312	17.9857	17.3393	22.6689	8.56672	37.042	15.3125	25.5562	30.5156	52.4669	11.3244	61.2921	15.9395	25.76	10.8487	20.7828	22.6288	31.1759	15.6203	53.9333	23.288	31.5079	27.4223	33.3466	24.0241	58.7151	24.141	9.03692	14.028	25.9759	19.2373	361.032	8.25645	43.8797	15.8825	123.193	44.9963	283.156	43.4764	294.85	40.1246	16.6504
AACTCTAAGCGGTGGATCACTCGGCTCATGAGTCGATGA	5.8S-rRNA	rRNA	0.0238228	-0.810187	11.3173	16.2021	10.6395	24.7338	8.99285	11.4033	7.50193	13.2872	8.37856	9.84378	11.0413	2.41366	11.0792	14.7847	8.838	7.13483	8.11228	11.0295	5.30624	17.8202	7.86418	11.7524	5.5034	10.0664	3.90594	14.1487	2.39411	14.2094	4.25087	4.80076	11.3442	10.4522	5.72998	2.95958	5.12213	1.57266	1.14469	1.68963	1.28059	5.26553	3.14784	3.21421	3.49499	16.2717	5.93291
ATTGTACTTCATCAGGTGCTCTGGT	dme-mir-305	miRNA	0.0238228	0.859176	2.75679	0.953067	2.17917	4.35653	3.69349	3.43661	0.652342	2.62247	2.64586	3.14454	1.73683	2.93087	2.92898	1.10099	10.7893	3.1879	1.99249	0.361622	2.21093	2.40431	1.54475	1.63641	2.20136	1.95319	2.47376	3.20899	4.95924	2.34382	3.98519	3.42911	1.92275	3.16317	6.87598	8.66734	4.03562	4.32481	6.35937	5.57577	3.45759	3.82948	4.34702	1.86086	4.92476	2.40378	18.1815
TATTGCACATTCACCGGCCTGAC	dme-mir-311	miRNA	0.023868	0.394239	7.3998	9.37182	6.40932	9.27518	10.2775	10.7785	9.45895	13.2872	12.6413	10.2539	5.33454	11.0339	9.8057	9.59431	11.0188	7.13483	8.11228	10.6678	7.95936	10.6073	7.30245	7.28946	7.29201	8.56397	9.63465	11.0856	14.0227	9.37527	12.0884	8.77853	12.8824	9.21444	12.4786	17.1233	6.8295	16.3163	13.1003	13.1791	11.6534	9.73325	11.0924	10.1501	12.5502	8.32076	14.5452
ATCTACTGCGTAGCGGACC	lincRNA	lincRNA	0.0241804	0.527966	3.48226	3.65342	5.12745	3.93493	2.72997	3.90524	3.58788	2.7973	3.52781	3.5547	1.86089	4.65492	4.45714	4.24666	2.18081	5.00956	2.84641	5.0627	3.09531	4.38434	4.07252	5.35552	2.06378	2.85466	4.29653	6.27212	4.44621	3.51573	5.71211	5.76091	5.57597	6.46386	4.71132	3.38237	5.43256	9.23936	1.78062	4.56199	6.27489	4.62728	4.79671	5.07506	4.7659	4.62265	9.37782
TATACGTCTGCTCCAATGATT	piRNA	piRNA	0.024241	0.475767	5.94886	9.21298	6.66569	7.02665	8.02933	10.9347	4.56639	10.6647	5.29172	7.38283	3.22554	11.3787	7.38611	8.17876	5.85374	9.71551	6.40443	10.3062	7.07499	6.36436	7.72375	7.73575	8.80544	6.76103	9.89504	7.87661	6.84032	9.66825	6.64198	8.5042	9.99829	7.83915	8.27664	10.9927	9.46817	16.3163	5.34187	11.6584	7.04324	8.61632	7.34496	11.8418	15.4097	9.98492	9.76059
GCCGTGATCGTCTAGTGGTTAGGACCCT	tRNA-His-GTG_5_end;tRNA-Undet-???_5_end	tRNA	0.024241	0.85767	3.48226	3.01804	1.53824	5.48079	3.37232	6.56081	4.89256	4.02111	8.52555	6.97268	1.24059	4.13771	2.16489	1.10099	3.44338	5.00956	3.55802	1.98892	3.3901	2.54574	4.35339	4.6117	3.16446	1.80294	10.1554	5.10521	4.44621	5.56657	2.65679	3.97777	3.0764	3.16317	5.72998	4.01657	10.089	2.94873	8.52156	11.1515	10.885	3.03167	13.6406	6.25924	11.2793	2.77359	3.06215
TTTTCGCAAACATTCCATCCTGTATT	piRNA	piRNA	0.024241	0.713172	1.16075	5.40071	3.20466	3.51333	3.37232	2.03073	1.95703	3.84628	2.35188	2.32423	4.46613	3.27568	3.8204	1.10099	4.93551	1.66985	5.55051	2.16973	0.736978	3.53576	2.6682	3.12405	2.20136	1.6527	6.3797	2.47967	5.81428	3.22275	6.11062	1.37165	9.42147	1.65035	4.58398	4.86216	2.63867	4.12822	8.77593	2.7034	4.22594	3.98904	5.54619	3.55254	4.92476	4.62265	6.31568
AACTCTAAGCGGTGGATCACTCGACTCATGGGTCGATGA	5.8S-rRNA	rRNA	0.0242746	-0.813525	9.14093	12.0722	7.17843	17.4261	4.49642	8.27912	7.99119	9.26605	4.99773	5.19533	7.93978	1.72404	9.29631	11.7963	6.77198	6.07219	5.97747	8.13649	3.53749	14.5673	5.05554	10.4135	4.95306	6.61079	2.21337	9.77284	2.90714	10.4007	3.58667	3.56628	9.42147	7.56409	4.07465	0.845594	3.41475	1.57266	1.78062	2.36548	0.768354	3.51035	1.94866	1.35335	2.38295	10.3547	4.01907
GTTATATTGGTTGAACTCTAGATAACATGCAGATCGTATG	18S-rRNA	rRNA	0.0244793	-1.35015	29.5992	86.8879	10.7677	57.7591	18.9492	17.8079	40.2821	9.26605	27.4875	11.4844	39.3267	1.55164	69.5313	49.859	18.8238	5.46497	24.4792	16.273	11.2021	57.1378	41.9891	41.6541	7.01684	65.2064	6.5099	29.1726	5.64327	27.5399	4.38371	4.38926	12.3056	15.8158	14.3886	1.90259	5.58777	1.17949	1.90781	4.0551	1.15253	18.8283	4.04722	6.93592	3.81272	66.3812	27.3679
TCGTCTGTGTGATCTATAATTTTTACGTT	NO_Annotation	NO_Annotation	0.0244793	-0.49001	6.67433	4.44764	10.2549	2.67013	9.79578	2.81178	7.8281	6.11909	7.34961	2.46094	3.10148	4.48251	8.15019	5.66222	6.31286	3.94692	8.82388	4.33946	8.25415	3.25289	9.54936	4.01664	11.282	4.20686	5.59851	4.08417	6.84032	2.34382	5.71211	2.19463	3.8455	2.47552	7.00331	3.17098	4.34605	3.14531	2.54375	3.21029	5.37847	3.19123	5.54619	3.38337	0.794317	2.40378	5.35876
AAACTCTAAGCGGTGGATCACTCGGCTCATGGGTCGATGA	other-rRNA	rRNA	0.0245327	-0.898197	518.131	921.774	448.011	1048.94	370.794	456.445	556.774	477.289	427.6	446.388	432.842	66.5481	530.399	727.909	322.3	290.554	357.225	546.23	264.722	876.019	291.677	653.225	224.814	451.336	169.648	601.394	178.019	597.966	194.079	189.561	560.097	387.832	304.453	58.9802	166.857	71.5559	60.9228	97.6604	54.297	225.939	128.762	111.144	125.184	760.518	180.667
GACATTTTGAACGCATATCGCAGTCCATGCTG	5.8S-rRNA	rRNA	0.0245327	-0.478241	64.5669	79.2634	65.6314	70.126	55.2418	50.2995	51.8612	57.5194	50.1243	36.6407	64.1386	35.5153	52.2122	68.8903	39.025	52.6763	60.4863	56.5938	117.916	64.2093	51.1172	49.6873	54.3461	142.132	33.9817	46.968	47.7113	48.1947	39.9847	37.7202	80.7554	74.1281	33.9979	34.0351	36.631	24.1796	29.5075	32.4408	26.2521	37.1778	43.0205	36.5404	33.2024	75.8114	50.1426
TTATTGTGTTTGAATGTGTTTATGTAAGTGGAGCC	18S-rRNA	rRNA	0.0245327	-0.677801	3.77245	12.231	4.99927	7.02665	5.78112	3.90524	6.52342	4.02111	6.32066	3.5547	6.69919	1.89645	7.13142	6.7632	3.44338	3.49151	6.11979	5.78595	4.12708	6.50579	4.49382	6.09935	3.43963	8.11324	2.99455	5.68867	3.76218	5.27359	1.72692	1.9203	3.46095	6.60139	4.20199	1.05699	1.70738	1.57266	1.65344	4.22407	0.768354	5.74421	2.39835	2.53753	1.11204	9.80001	4.59322
TCAGTAGTTGGAAAAAGTCTATT	piRNA	piRNA	0.0245327	0.727671	2.4666	3.97111	4.10196	5.48079	1.44528	1.40589	4.89256	9.26605	1.9109	3.00782	2.23306	4.48251	1.14612	4.24666	6.31286	4.55414	5.26586	3.79703	2.65312	5.37435	2.80864	3.27282	2.47653	4.20686	3.38515	3.64658	5.47226	4.83412	6.3763	4.52643	7.30644	2.75058	5.85731	10.3585	7.7608	6.68379	4.57875	4.73095	4.22594	5.74421	7.04516	5.58257	9.21407	2.03396	13.7797
ATTGTGGGATGGCCTGAGGCT	lincRNA	lincRNA	0.0246711	0.606124	3.77245	2.70036	4.23015	2.81066	3.37232	4.21766	4.40331	1.92314	3.96879	4.51173	0.620296	3.27568	2.54693	5.50493	2.06603	4.09873	1.42321	3.79703	2.35833	2.26288	3.37036	4.16541	2.61412	2.25368	6.2495	4.23003	3.76218	3.36924	5.04791	4.52643	5.19142	2.33799	3.05599	4.01657	2.48346	5.70088	3.56125	5.23784	6.53101	2.87211	5.54619	3.04504	4.13045	3.32831	9.56921
GAGCGAATTCTGAGTGGT	snoRNA	snoRNA	0.0248844	0.436214	11.7526	7.30684	11.2804	6.74559	12.044	6.4046	13.6992	11.0144	9.84848	9.16018	12.53	8.62022	12.0979	8.49333	11.7075	10.0191	11.528	10.8487	15.1817	7.63723	11.7963	9.07464	14.7216	13.9728	14.9728	11.3773	12.6546	8.49634	12.4869	7.95554	14.4206	11.1398	12.3513	12.0497	18.3155	18.2821	16.4072	14.5308	19.2088	8.45676	25.0328	9.98095	14.1388	9.98492	23.923
GTTAGTCGGTCCTAAGTTCAAGGCGAAAGCCGAAAATTTTCAA	28S-rRNA	rRNA	0.0250924	-1.41372	9.28603	26.8447	6.40932	30.0741	13.6499	7.49807	29.6815	3.32179	18.08	7.65627	18.981	1.20683	17.8285	6.29135	3.9025	4.09873	15.9399	5.78595	54.389	17.5373	6.179	55.0429	6.74167	50.6326	3.64554	11.6691	4.2752	7.91038	2.65679	1.23448	13.0747	9.07691	5.34798	0.845594	8.22645	0.786328	1.78062	2.87236	0.768354	6.86114	5.39629	2.36836	0.95318	31.9887	2.10523
CATTGCACTTGTCCCGGC	dme-mir-92a	miRNA	0.025225	0.385274	10.737	7.46569	11.665	4.77812	10.4381	7.81049	9.78513	9.26605	15.5812	7.79299	11.6616	8.96503	15.1543	8.96518	9.29712	12.448	10.3894	10.6678	11.7916	8.06152	12.0771	8.33081	11.5571	12.4703	9.37425	8.46007	11.6286	8.49634	15.5422	9.46435	15.7665	15.1282	8.65864	11.8383	12.1068	16.7095	12.9731	10.8136	17.6721	12.6054	17.8378	12.5185	12.5502	14.7925	15.8849
TGAGATCATTCTGAAAGCTGATT	dme-bantam	miRNA	0.025225	0.643368	4.35283	3.17689	5.38383	5.48079	3.85408	5.46734	5.87108	5.41976	2.35188	3.14454	2.48118	6.03415	3.94775	2.83111	6.6572	5.76858	5.12354	3.97784	2.06354	3.96005	3.65123	3.86788	5.09065	4.35711	6.77029	3.35485	6.3273	4.68764	6.64198	3.84061	6.53735	3.30069	5.47532	4.65077	10.089	5.70088	6.48656	5.06888	10.2447	4.1486	10.7926	4.06005	16.9984	3.69812	9.56921
TTTCCTAGACCGAGAGGTCCGGGTAAACCGCTGAAC	18S-rRNA	rRNA	0.0253738	-0.741612	3.62735	3.17689	3.33284	4.21599	4.65701	3.43661	4.89256	2.7973	5.14473	3.96486	2.60524	0.689618	4.45714	5.03308	1.72169	3.64332	4.41194	2.53135	4.27447	2.40431	2.38734	2.529	3.57721	4.95809	1.95297	3.79244	2.56512	2.92977	0.797038	2.19463	2.3073	3.43822	2.80132	0.845594	2.63867	0.196582	0.890312	1.3517	0.128059	3.19123	1.94866	1.35335	0.317727	5.73208	0.956921
TCAGTCTTTTTCTCTCTCCTATA	dme-mir-14	miRNA	0.0256611	0.361085	69.2099	74.9746	100.754	68.7207	66.0011	81.5415	76.8132	104.374	40.4229	78.0666	53.3454	107.236	71.9509	73.7661	76.0987	75.7506	91.2276	116.261	72.666	103.81	82.0122	86.8785	81.3128	88.0436	108.325	102.25	81.2289	99.7587	109.061	106.303	152.859	93.2446	84.4217	77.1604	71.3993	129.744	58.8878	87.0157	94.7636	121.267	74.349	110.129	74.348	107.615	120.189
TTACTCTTCGATCGTTTGTCCAGT	piRNA	piRNA	0.0256611	0.729879	9.43112	9.53067	7.81937	11.1021	7.06581	14.6837	13.2099	20.2804	13.3763	13.9454	3.72177	8.62022	4.96652	5.8195	18.0203	15.0287	9.82013	6.50919	4.42187	6.0815	11.7963	11.3061	8.53027	4.20686	25.7792	11.8149	16.4168	18.3111	13.6825	6.1724	11.5365	6.73892	19.6093	26.8476	15.5216	15.9232	21.8762	19.5997	10.885	8.61632	15.1396	12.1801	18.1104	5.54718	31.1956
TATTGGTTGAACTCTAGATAACATGCAGATCGTATGG	18S-rRNA	rRNA	0.0256611	-1.07561	10.3017	13.5018	2.17917	8.71305	7.70815	5.93597	7.8281	4.02111	3.67481	4.23829	8.68414	1.55164	12.7347	18.5595	6.0833	1.82166	3.98498	7.23243	1.32656	12.8701	11.5154	6.99193	5.5034	16.8275	2.34356	8.3142	3.42016	7.32443	0.531359	1.50881	1.92275	10.0396	3.43799	1.90259	1.55216	0.393164	1.14469	3.21029	1.02447	6.38246	1.79876	4.06005	2.06522	9.80001	6.50706
TGTTTACAAGAACGGCTGCGCTG	piRNA	piRNA	0.026121	-0.452349	3.77245	6.83031	4.99927	2.81066	5.29936	3.1242	4.72948	6.46875	2.93984	4.64845	6.20296	4.65492	4.45714	6.44864	3.9025	5.92039	4.69658	8.13649	4.27447	2.8286	3.51079	4.31417	7.42959	4.80784	2.21337	2.47967	3.42016	3.66221	4.11803	4.2521	4.23005	3.98834	2.67399	3.80517	2.48346	5.11113	2.28937	3.04133	3.32953	2.23386	3.29774	4.56756	3.65386	4.25283	4.21045
GCATCGGTGGTTCAGTGGTAGAATGCTCGCCTGCCAC	tRNA-Gly-GCC_5_end	tRNA	0.026121	-0.94114	9.43112	3.81227	4.61471	9.97785	3.21173	8.12291	4.56639	1.57348	7.34961	5.19533	4.46613	1.72404	6.11264	3.61753	2.29559	2.27707	2.27713	0.904054	3.97968	5.94007	6.31943	2.97529	2.88929	7.96299	2.73416	3.79244	0.855041	5.56657	1.3284	3.01762	1.15365	1.65035	1.78266	1.26839	3.72518	0.196582	0.763124	1.3517	1.28059	3.51035	1.04928	2.36836	1.27091	9.24529	2.87076
CGTGATCGTCTAGTGGTTAGGAC	tRNA-His-GTG;tRNA-Undet-???	tRNA	0.0264586	0.542105	7.83509	9.21298	6.5375	1.12426	6.74463	4.68629	4.24022	2.7973	4.70375	3.14454	3.96989	2.41366	6.62203	7.39234	6.42764	2.27707	6.11979	5.78595	3.53749	4.24291	7.72375	5.50429	8.53027	8.26348	8.33267	5.5428	7.69536	5.56657	7.57186	4.66359	13.0747	7.1515	7.13064	8.45594	7.60558	11.9915	4.70593	3.71718	6.40295	6.2229	8.39424	9.64262	4.92476	9.4302	14.928
TGATTGTGGGATGGCCTGAGGCT	lincRNA	lincRNA	0.0264586	0.601544	2.4666	1.4296	2.69191	1.2648	3.5329	2.03073	2.60937	4.89527	3.52781	1.91407	0.744355	3.27568	3.94775	2.20197	2.86948	2.27707	1.70785	1.98892	1.76875	0.990011	4.07252	2.23147	1.65102	2.40392	3.25495	2.91726	2.0521	1.75786	3.18815	3.29195	3.8455	3.30069	4.71132	2.32538	4.65648	4.12822	1.52625	2.53444	4.73818	3.35079	5.2464	2.7067	3.33613	3.69812	4.01907
TCTTTGGTGATTTTAGCTGTATG	dme-mir-9b	miRNA	0.0264855	1.21095	169.47	49.7183	198.432	483.715	245.697	202.292	224.895	86.5414	327.646	176.094	163.014	218.954	381.658	42.7812	922.481	142.697	330.042	15.9114	119.538	210.59	248.424	175.393	461.873	339.854	291.774	152.719	395.884	114.115	707.106	311.638	99.5984	114.424	502.328	283.063	2577.05	92.3936	925.034	142.773	1876.45	356.939	2279.48	390.611	3113.4	246.295	916.347
TGAGATCATTTTGAGAGCTGATT	dme-bantam	miRNA	0.0268843	0.632306	4.49792	3.49458	6.02476	7.30772	6.42346	5.93597	4.07714	10.1402	3.08684	6.15236	2.10901	6.55137	5.7306	5.19037	7.91977	8.50107	5.69283	7.95568	5.01145	4.95006	5.7577	7.58699	4.95306	6.0098	5.98911	7.73075	8.72141	6.15252	10.2287	7.26972	6.72962	4.95104	6.49398	8.87873	13.5038	8.05987	7.75843	6.42058	10.2447	6.54202	10.6427	6.42841	22.5586	5.54718	9.37782
TGGAAGACTAGTGATTTTGTTGAT	dme-mir-7	miRNA	0.0269622	0.880888	9.72131	1.74729	12.5623	9.83731	12.2046	12.3406	15.9824	2.44763	16.4631	12.9883	6.82325	10.6891	8.02284	2.51654	13.1996	10.1709	12.6665	7.41325	11.4969	8.20295	14.8858	10.4135	12.933	8.26348	20.8317	12.1066	13.5096	10.4007	11.9556	12.3448	4.42232	8.11421	18.2086	11.6269	51.2213	6.68379	33.3231	15.0377	30.9903	7.18027	37.6242	13.7027	39.2392	6.2868	1.72246
TATCACAGCCATTTTGACGAGTC	dme-mir-13b-2;dme-mir-13b-1	miRNA	0.0269622	0.723091	6.23905	7.62453	6.79388	14.0533	7.06581	15.1523	11.5791	17.8328	14.9932	15.1758	4.46613	9.99946	4.45714	5.97678	17.4464	11.689	7.68532	6.69	4.12708	9.05153	8.28548	13.3888	5.22823	9.91618	16.4049	15.3156	12.6546	13.0375	14.081	10.5617	6.34507	4.12587	16.0439	17.9689	16.1425	10.4189	19.2053	19.4307	13.3181	11.8075	18.5872	14.8868	27.1656	6.10189	25.6455
TATTGCACTTGAGACGGCCTGT	dme-mir-312	miRNA	0.0271653	0.429673	38.45	36.6931	27.4319	38.0845	50.103	34.0537	38.4882	68.5338	65.7055	40.4689	34.8606	35.6877	44.444	39.9501	56.2418	47.9703	45.9696	36.7046	36.9963	35.9233	47.6064	32.5794	40.45	32.4529	48.3034	48.4266	59.1688	40.5773	54.3314	40.052	50.1837	38.0955	62.0111	73.5667	43.7709	67.0345	63.5937	64.0368	49.5588	32.2314	47.0677	38.7396	54.8078	33.2831	113.874
ACAACCTCAACTCATATGGGACTACCCCCTGAGTTTA	28S-rRNA	rRNA	0.027203	-0.844438	4.20773	7.148	5.89657	2.67013	5.13877	3.74903	5.38182	1.57348	9.70149	2.32423	14.5149	0.862022	5.9853	3.61753	3.78772	3.0361	6.83139	4.70108	4.71666	5.94007	4.21295	6.24811	2.7517	4.35711	2.60396	3.35485	2.73613	2.49031	5.31359	0.822987	8.65237	3.71328	3.43799	0.211398	2.63867	0.786328	1.78062	1.18274	0.768354	1.59561	2.24846	0.507506	2.06522	6.10189	4.01907
CATCGACATTTTGAACGCATATCGCAGTCCATGCTG	5.8S-rRNA	rRNA	0.0275328	-0.950357	203.422	380.591	142.8	264.905	212.938	131.997	260.284	159.446	235.775	113.203	287.445	45.6872	222.093	175.843	112.943	101.254	241.234	147.361	928.445	195.174	200.115	242.189	208.441	1091.38	97.3881	178.245	189.819	189.849	106.936	58.7064	307.447	281.109	138.156	44.1823	137.521	27.5215	62.7034	66.0644	36.6249	94.9391	132.509	58.8707	68.3112	334.31	125.165
TCTTTGGTATTCTAGCTGA	dme-mir-9c	miRNA	0.0275328	0.655594	4.78811	5.24187	3.97378	2.81066	7.86874	7.81049	5.70799	10.315	6.02668	8.47659	2.23306	4.99973	2.54693	3.61753	6.0833	7.13483	4.55426	5.96676	2.21093	5.23292	4.63425	4.90923	3.7148	2.70441	9.76485	8.46007	9.57645	10.1077	5.18075	6.99539	5.3837	2.61305	8.53131	9.30153	5.89821	9.82911	8.39437	7.60332	5.76265	4.1486	5.99588	7.27426	6.83112	2.95849	10.3347
TGGGTAAATAGAGTTTT	28S-rRNA	rRNA	0.0275398	0.923877	12.4781	23.1913	16.536	27.5445	9.79578	31.242	13.2099	23.0777	12.7883	31.5821	7.69167	10.6891	8.27754	15.2565	14.4622	12.7516	9.10852	11.9335	6.7802	15.133	26.9629	22.9097	7.56718	19.3816	48.8242	62.2836	19.8369	55.5192	11.2914	20.4375	3.8455	4.2634	26.6126	38.2631	5.89821	37.5472	15.5169	41.7338	5.63459	23.4555	5.69609	31.4654	13.0268	16.6415	57.6066
AATGGCACTGGAAGAATTCACG	dme-mir-263a	miRNA	0.0276075	0.96226	26.117	8.25991	21.6635	20.3773	10.9199	10.6223	15.4931	13.2872	24.9887	11.211	18.6089	20.5161	34.0016	9.90888	38.6806	14.4215	19.7826	8.67892	13.1182	19.6588	21.3456	9.37216	37.0104	15.926	17.5767	16.045	22.5731	16.1137	39.4534	21.1233	11.3442	11.2774	18.3359	11.4155	168.254	13.5642	25.0559	13.0101	72.2252	26.8063	126.813	26.5595	155.368	25.3321	24.4972
TAAAGTCTATTATAGTCAGAACATAGT	piRNA	piRNA	0.0279149	0.41294	56.7318	64.0143	42.8142	57.6186	36.4531	79.8232	69.8006	149.306	50.7123	73.5549	33.3719	83.2713	58.8342	69.0476	71.9666	66.4905	58.0668	88.7781	31.1005	67.0379	40.7252	78.994	55.4468	64.3049	75.5148	94.3735	65.6671	72.8048	64.9586	71.4627	81.7168	82.2423	71.6884	85.405	52.7734	87.479	54.945	105.433	49.4307	93.3435	69.5522	103.362	70.0587	77.8454	92.8213
AACTCTGAGCGGTGGATCACTCGGCTCATGGGTCGATGA	5.8S-rRNA	rRNA	0.0279149	-0.757801	14.0741	17.6317	11.4086	23.469	9.47461	11.4033	14.6777	13.462	8.23156	13.125	8.43602	2.58607	11.7159	14.1555	7.80499	8.34926	8.11228	11.9335	7.22238	23.336	5.33641	15.3227	5.09065	10.0664	3.77574	13.857	4.61722	13.0375	5.97778	5.48658	12.3056	9.4895	7.76731	2.11398	4.96691	2.55557	2.41656	3.21029	1.15253	6.54202	2.99794	3.55254	3.17727	18.8604	5.74152
TGAGATCACTTTGAAAGCTGATT	dme-bantam	miRNA	0.0279149	0.66436	2.03132	2.06498	2.69191	4.07546	5.13877	2.18694	1.63085	3.67145	3.08684	2.18751	1.86089	5.34454	2.29224	2.67382	4.70595	3.33971	2.56177	2.35054	3.3901	3.11146	2.80864	1.93394	2.20136	4.6576	4.81732	2.47967	3.59117	3.22275	4.51655	2.88045	4.03777	2.20046	4.71132	3.38237	5.74299	2.94873	4.57875	3.37925	5.89071	2.39342	7.34496	3.89088	12.2325	2.58868	6.31568
TGAGATCATTTTGAAAGCTGGTT	dme-bantam	miRNA	0.0279149	0.643868	4.64301	4.76533	4.87108	3.93493	4.97818	7.02944	2.77245	7.8674	3.67481	6.15236	2.48118	7.06858	3.18367	3.46024	4.93551	5.76858	3.70034	6.14757	2.94791	6.50579	5.47684	5.20676	4.54031	4.95809	6.1193	6.41798	5.98528	6.00603	4.38371	5.89807	6.53735	3.98834	4.71132	6.34195	9.15774	6.29063	5.46906	7.94124	6.27489	4.1486	11.9918	7.61259	16.8395	3.32831	10.7175
TAGCGTGATGAGTTTATTACT	snoRNA	snoRNA	0.0281867	0.382663	36.7088	71.6388	30.6365	47.2191	31.475	65.4519	41.913	80.9468	38.218	61.9338	14.2668	65.6861	37.5673	55.0493	40.9762	63.1508	32.0222	86.97	26.2364	51.9049	32.1589	50.4312	30.5439	44.3223	35.4138	61.1167	33.5176	64.6015	38.6563	56.2375	45.9537	68.3519	37.9452	86.6734	47.0304	123.454	40.7	81.44	42.5156	61.9099	38.6734	63.7766	39.2392	63.0529	70.0466
ATCGCTTCTCGGCCTTATGGCTA	snRNA	snRNA	0.0281867	0.776164	10.3017	13.6606	10.8958	15.5992	14.4528	11.7157	11.7422	20.2804	20.4319	12.0313	15.5074	16.206	16.8098	14.1555	21.1194	13.8142	16.3669	9.04054	12.5286	13.4359	10.9537	7.43823	17.1981	13.2216	10.1554	8.60593	16.9298	13.477	19.9259	22.2207	14.8052	16.5035	14.134	17.3347	76.9871	19.4616	25.819	7.94124	68.5115	18.5091	57.5605	14.8868	48.9299	17.0113	26.0282
GGGACGGAGAACTGATAAGGGC	dme-mir-184	miRNA	0.0281867	0.761862	4.78811	3.33573	3.58922	4.63759	6.42346	4.21766	3.42479	4.02111	4.26277	1.64063	1.86089	3.44809	6.62203	3.77481	4.24683	4.25053	4.41194	1.98892	3.68489	4.24291	4.21295	6.09935	5.09065	4.6576	3.51534	3.20899	3.42016	2.34382	7.57186	5.21225	3.65322	2.88811	4.45665	5.70776	18.3155	4.71797	8.64874	4.22407	12.4217	3.35079	17.0883	5.07506	19.3813	4.06793	12.0572
AACTCTAAGCGATGGATCACTCGGCTCATGGGTCGATGA	5.8S-rRNA	rRNA	0.0281867	-0.785027	6.09396	7.30684	4.35834	12.3669	3.69349	4.53008	6.19725	6.81841	4.40977	4.92189	4.59019	0.862022	4.71183	8.02147	4.13205	2.73249	6.11979	5.24352	2.94791	7.21294	3.37036	7.1407	1.92619	4.95809	1.82277	7.58489	2.39411	5.56657	2.65679	1.50881	5.19142	4.40093	3.94732	0.422797	2.9491	1.76924	0.763124	1.68963	0.512236	3.51035	1.49897	1.69169	2.22409	7.21133	2.10523
CCATATTGTCTAGTGGTTAGGATATCCGGCTCTCA	tRNA-Glu-CTC	tRNA	0.0281867	-1.11525	24.8111	23.9855	6.5375	25.9986	15.7375	16.5582	6.19725	8.74155	12.7883	9.57034	9.18037	2.58607	30.3085	19.8178	12.9701	7.28663	8.53924	8.13649	2.06354	19.6588	33.7036	8.18205	7.29201	28.5466	6.90049	14.0029	8.03738	24.9031	2.78963	3.70344	1.73047	5.08857	10.1866	3.80517	4.50126	2.55557	1.52625	6.58954	1.79282	4.1486	0.749485	5.75174	0.95318	24.9623	8.99506
CTGGGTAAATAGAGTTTT	28S-rRNA	rRNA	0.0281867	0.926723	2.6117	7.62453	3.58922	7.72932	3.69349	10.3098	2.60937	8.56672	5.87969	9.84378	1.73683	2.24126	2.41959	3.93209	3.44338	3.79512	3.98498	3.61622	2.06354	3.39433	6.60029	4.90923	2.33895	4.50735	14.1916	18.3788	5.64327	10.9866	2.78963	5.62375	2.88412	2.06293	6.74864	9.09013	1.24173	11.2052	5.21468	13.686	1.28059	7.81851	1.19918	6.59758	4.7659	3.32831	16.459
ATAACAGGTCTGTGATGCT	18S-rRNA	rRNA	0.0281867	0.612034	1.59604	2.8592	1.28186	4.77812	2.89056	5.77976	3.09862	3.49662	4.11578	8.61331	0.744355	2.24126	1.65551	2.83111	1.60691	3.1879	1.99249	4.52027	1.91614	2.68717	1.40432	3.57035	2.33895	4.50735	4.94752	6.56384	1.53907	4.98061	1.3284	3.84061	3.26867	3.57575	4.32932	9.72433	1.70738	4.52139	3.94281	6.7585	1.53671	6.2229	3.29774	6.42841	2.85954	3.1434	4.01907
TATTGCACATTCACCGGCCTGAAT	dme-mir-311	miRNA	0.0282784	0.492537	12.0428	9.68951	8.20392	4.49706	9.79578	8.90396	9.29587	8.04223	9.26051	11.4844	5.33454	9.99946	9.04162	5.03308	5.05029	7.74204	8.11228	7.05162	8.40155	7.21294	8.8472	6.24811	11.6947	8.56397	13.801	9.9187	8.72141	9.22878	11.1585	9.46435	12.8824	9.07691	7.51264	6.55335	18.0051	14.9402	9.03031	11.3205	13.1901	7.0207	13.041	7.44342	18.587	8.13586	9.95198
AACTCTAAGCGGTGGATCACTCGGCTCATGGGTCGATGA	5.8S-rRNA	rRNA	0.0287289	-0.784536	5191.47	7803.55	4758.4	9546.13	3427.56	4461.98	4677.94	5345.63	4162.38	4511.32	4215.03	886.503	4449.11	6285.38	3363.61	3401.49	3518.45	5063.07	2367.76	8142.99	2855.82	5529.87	2343.76	3958.81	1787.75	5682.54	1960.61	5634.39	2149.61	1894.79	5425.04	3873.78	3144.49	868.636	1764.81	844.124	691.518	1267.05	695.232	2404.43	1388.8	1336.43	1405.46	7132.19	2080.35
ATCGACATTTTGAACGCATATCGCAGTCCATGCTG	5.8S-rRNA	rRNA	0.0287289	-0.813975	326.172	559.768	276.37	361.311	345.903	227.91	347.535	260.848	346.461	188.809	509.387	104.649	348.166	327.779	218.31	206.91	420.7	222.759	1288.83	317.935	239.015	325.794	330.479	1539.26	172.122	247.238	326.967	271.443	207.761	116.864	525.487	442.293	240.787	87.7304	236.704	53.2738	137.871	141.253	89.7693	186.208	222.897	117.403	137.893	456.902	279.421
GGCCGTGATCGTCTAGTGGTTAGGACCCCACGTT	tRNA-His-GTG_5_end	tRNA	0.0287289	-1.67158	36.5637	23.1913	15.7669	192.39	69.3734	163.864	48.4364	60.8412	44.5386	157.911	33.62	155.336	94.1092	3.30296	73.8031	169.414	7.96996	14.8265	318.669	144.117	36.5123	90.4488	25.1781	9.46544	47.7826	8.60593	3.59117	21.5338	16.2064	19.4774	3.65322	37.8205	12.606	8.24454	54.1704	0.196582	50.4934	151.222	7.93965	41.8051	1.34907	3.89088	26.8479	3.69812	0.191384
CCCATATTGTCTAGTGGTTAGGATATCCGGCTCTC	tRNA-Glu-CTC	tRNA	0.0287289	-1.05994	238.245	233.819	87.6794	292.028	123.973	134.34	72.4099	106.122	116.565	110.469	111.653	30.3432	337.469	194.717	106.515	86.5287	71.1603	67.4425	23.1411	195.598	333.104	94.9118	71.1315	286.968	85.4098	137.841	67.2062	225.885	37.8593	39.7777	14.4206	45.1095	109.252	27.2704	49.3587	9.23936	19.714	45.4509	21.642	59.1973	10.9425	68.3442	16.9984	259.238	80.19
CTGGGTAAATAGAGTTTCTAGT	28S-rRNA	rRNA	0.0287289	0.655955	20.1681	45.1118	23.0735	34.4306	26.6574	60.9218	37.9989	54.8969	44.9796	57.1486	11.4134	27.7571	15.1543	35.2316	27.3175	31.7272	16.2246	37.4278	15.7713	21.2145	37.6357	34.3646	19.2619	22.9875	67.3123	81.5375	29.4134	49.0737	22.5827	33.331	25.9571	23.5174	43.8025	61.5169	22.3511	60.7439	40.1912	73.8367	21.77	53.134	31.7782	41.4463	31.2961	22.3736	88.8022
TATATTGGTTGAACTCTAGATAACATGCAGATCGT	18S-rRNA	rRNA	0.0287289	-0.723277	15.5251	31.9277	8.20392	24.0312	17.9857	18.7452	18.4287	13.8117	21.4609	13.2618	15.0112	4.99973	17.9559	39.3209	8.838	9.10829	14.3744	11.2103	9.72811	21.0731	20.7839	16.8104	10.4565	25.9924	5.85891	19.1081	10.4315	18.897	4.38371	6.99539	10.9597	18.7039	9.93197	6.34195	6.05342	2.35899	5.72343	8.61709	1.92088	15.7966	6.44557	6.59758	3.0184	16.8264	18.947
TCCCATATTGTCTAGTGGTTAGGATATCCGGCTT	tRNA-Glu-CTC_5_end	tRNA	0.0287289	0.887433	11.8977	17.9494	18.2025	15.7397	26.4968	30.9295	25.6044	17.6579	26.7526	30.6251	12.1578	5.86175	10.4424	7.54962	8.95278	14.8769	16.5092	8.67892	9.28592	8.76867	23.8734	25.1412	11.0068	15.4752	37.8876	125.297	23.0861	27.5399	15.4094	12.3448	16.3434	24.0676	35.3986	8.87873	49.3587	4.12822	31.5425	29.2305	26.6363	15.4775	22.3347	16.2402	23.5118	16.2717	13.5883
TCGGTTTTTTTGAAAATACTATTTCTGGG	piRNA	piRNA	0.0287289	-0.364846	13.6389	12.0722	8.07574	8.43198	14.1316	10.3098	13.2099	11.364	9.26051	7.79299	5.58266	7.06858	14.1355	10.8526	12.0518	11.0818	15.2283	9.58298	8.25415	7.92009	12.358	9.66969	15.1344	11.2684	9.89504	7.1473	8.55041	5.71306	10.6272	7.68121	12.6901	8.38927	9.42264	3.59377	9.62339	4.71797	5.46906	6.08265	6.91518	8.93544	10.0431	8.79677	7.94317	8.87548	11.2917
CGTTCTGGGTAAATAGAGTTTCTAGCATTTATG	28S-rRNA	rRNA	0.0287289	-0.723061	7.68999	6.83031	3.20466	6.32399	9.63519	4.99871	7.01267	2.97213	4.99773	3.28126	5.33454	1.89645	5.9853	6.13407	1.37735	4.09873	6.26211	4.52027	7.95936	6.22293	2.38734	5.50429	5.64099	7.51226	2.47376	3.06313	3.76218	2.49031	2.25827	3.70344	4.6146	5.91374	2.29199	1.90259	2.9491	0.982911	2.035	2.87236	0.768354	5.10597	4.34702	3.72171	0.635453	11.0944	1.1483
AACTCTAAGCGGTGGATCACTCGGCTTATGGGTCGATGA	5.8S-rRNA	rRNA	0.0287289	-0.868063	4.06264	6.35378	5.25564	11.1021	3.69349	3.2804	4.07714	3.14696	4.11578	4.23829	3.47366	1.37924	3.8204	6.44864	2.86948	3.0361	3.27338	3.61622	2.65312	8.06152	2.80864	4.16541	2.20136	3.60588	1.56238	4.66762	1.71008	3.95519	1.72692	1.50881	4.6146	3.71328	3.81999	0.845594	1.39694	0.589746	0.50875	0.337925	0.640295	1.59561	0.299794	0.507506	0.794317	7.39623	2.29661
CCCATATTGTCTAGTGGTTAGGATACCCGGCTCTCA	tRNA-Glu-CTC	tRNA	0.0287289	-1.27	15.0898	11.278	4.61471	16.0208	6.42346	6.71702	3.75096	7.3429	6.32066	4.37501	4.71425	0.862022	16.5551	10.6953	4.47639	2.73249	2.27713	3.97784	0.736978	15.6988	13.2006	5.50429	2.61412	20.1328	2.60396	8.16834	1.36806	12.891	1.59408	1.78314	0.769099	2.88811	4.07465	1.47979	1.39694	0.196582	0.635937	2.36548	0.512236	1.59561	0.299794	5.92091	0.47659	14.0528	5.16737
CGCGGGCGGCCCGGGTTCGTTTCCCGGCC	tRNA-Gly-GCC	tRNA	0.0287289	-0.843539	5.65867	9.21298	1.53824	11.1021	1.92704	4.99871	3.09862	5.24493	3.52781	3.82814	3.47366	4.31011	6.74938	11.1671	2.63992	5.92039	2.70409	3.97784	0.147396	10.6073	9.54936	2.23147	4.40272	4.20686	2.73416	4.08417	4.10419	6.15252	2.39111	3.42911	1.5382	1.65035	2.80132	5.07356	0.620864	4.91455	0.890312	2.53444	0.640295	3.03167	0.149897	5.4134	0.794317	5.91699	3.82768
CATTGCACTTGTCCCGGCCA	dme-mir-92a	miRNA	0.02886	0.606124	2.32151	3.01804	2.43554	4.07546	2.89056	6.4046	3.26171	6.64358	5.7327	8.20315	2.35712	3.44809	1.9102	3.77481	3.21382	4.55414	1.99249	7.59406	1.03177	2.97003	2.94907	3.71911	1.65102	3.75613	5.72871	9.18938	3.76218	7.17794	2.65679	4.2521	3.0764	3.71328	5.34798	10.3585	3.8804	10.812	5.21468	6.42058	3.32953	3.51035	5.99588	3.89088	4.44817	5.17736	3.82768
TGACAGTCCAAACCCCGTAACTTGAACAA	piRNA	piRNA	0.0289681	-0.416891	22.4896	30.8158	24.74	31.0578	21.5186	21.2445	20.7118	25.0008	16.9041	19.8243	11.9097	24.8262	37.822	43.4103	29.1539	30.2092	19.4979	24.7711	20.488	27.8618	18.9583	14.7277	35.3594	25.6919	17.9673	23.7757	22.2311	18.6041	21.6529	24.9639	29.9949	20.4918	15.5346	14.5865	16.7633	17.889	11.7012	10.1378	17.6721	20.2643	13.9404	13.8718	11.597	18.6755	24.1144
CCATATTGTCTAGTGGTTAGGATATCCGGCTCTC	tRNA-Glu-CTC	tRNA	0.0290421	-0.960961	72.2569	72.2742	27.0473	93.1734	42.2343	46.8629	24.789	39.337	39.8349	34.0431	36.8456	11.2063	98.057	68.5757	39.5988	37.344	21.9174	26.2176	7.07499	60.6736	129.899	26.6288	25.4532	73.6201	29.0341	42.7379	28.0453	59.7673	15.2766	14.1279	5.3837	16.7785	40.8739	16.9119	17.5394	3.3419	10.8109	16.5583	10.3728	23.1364	4.49691	22.4994	7.94317	78.2152	33.875
ACAACCTCAACTCATATGGGACTACCA	28S-rRNA	rRNA	0.0291662	0.547536	3.62735	8.73644	4.10196	6.32399	8.51109	8.43533	5.05565	10.4899	7.05563	12.8516	1.36465	5.17213	2.16489	8.33604	2.18081	6.3758	2.41945	10.1254	4.42187	6.0815	3.51079	13.3888	3.43963	8.41373	5.98911	12.3984	7.86637	9.66825	3.98519	8.77853	4.42232	10.3147	5.09332	12.6839	9.15774	13.171	6.35937	11.3205	8.06771	9.89281	7.49485	8.45844	6.98999	10.7245	3.06215
AATTGCACTAGTCCCGGCCTG	dme-mir-92b	miRNA	0.0292057	0.371755	529.739	590.584	489.415	460.808	387.335	386.775	402.006	562.781	491.836	370.782	427.011	556.004	623.999	490.568	678.231	461.487	493.995	494.156	463.854	543.375	421.155	384.259	523.786	498.363	519.099	455.093	562.788	397.424	746.957	601.741	771.599	511.608	533.27	587.053	585.319	855.329	586.461	470.054	857.995	586.388	735.395	562.824	772.552	615.736	817.019
TCGACATTTTGAACGCATATCGCAGTCCATGC	5.8S-rRNA	rRNA	0.0292057	-0.595801	6.81943	12.8664	8.84486	9.83731	8.67167	8.90396	11.2529	10.1402	12.9353	7.65627	10.545	4.82732	7.76815	13.6837	4.93551	8.04565	10.5317	7.95568	28.3	9.05153	7.72375	7.73575	10.3189	33.2042	6.77029	5.68867	6.84032	9.08229	6.24346	6.03524	10.5751	15.8158	6.49398	6.13055	5.43256	3.93164	5.59625	7.26539	3.20147	5.10597	6.14578	5.75174	3.65386	12.0189	7.2726
TCTTTGGTATTCTAGCTGTAGG	dme-mir-9c	miRNA	0.0292057	0.831591	29.4541	24.3032	7.05025	17.2856	9.47461	9.06017	11.5791	30.4206	10.8774	8.47659	7.44355	9.65465	8.15019	6.13407	24.2184	8.19746	12.5242	10.3062	7.07499	10.6073	9.54936	10.4135	8.11752	10.0664	11.848	10.5022	17.2718	11.1331	21.52	11.7961	14.8052	7.42656	19.0999	16.9119	21.8855	18.8719	18.1878	9.46191	16.6477	14.3605	66.7042	49.0589	58.4617	24.4076	37.5113
TGATATAGAATTGAGCCTTTGC	piRNA	piRNA	0.0292057	0.542812	3.48226	3.33573	7.17843	2.67013	4.97818	3.59282	2.12011	4.19595	3.08684	2.32423	6.69919	4.13771	3.43836	3.61753	7.00154	5.31317	7.96996	3.61622	4.71666	3.67719	3.37036	3.57035	4.12755	4.20686	4.29653	4.66762	6.15629	2.19733	9.0331	3.15478	9.03692	4.2634	9.54997	4.65077	5.12213	6.48721	4.57875	6.42058	10.1167	4.46772	8.24434	4.39839	4.60704	3.69812	13.5883
TTATACTGTAGTTGTTCTTGCTGT	piRNA	piRNA	0.0292057	0.826768	5.94886	7.78338	9.3576	12.648	6.26288	10.7785	9.45895	27.6233	9.11352	15.9961	3.84583	8.44782	3.69306	2.04469	12.8553	9.26009	8.11228	7.59406	3.83229	7.21294	9.2685	12.3475	4.95306	7.6625	16.2747	14.2946	18.4689	11.1331	11.9556	6.99539	7.30644	2.75058	18.8453	19.2373	7.91601	15.7266	19.3325	17.91	8.70801	6.70158	13.7905	18.9469	17.1572	5.54718	23.923
CGATTGTGGAATCTGTCT	piRNA	piRNA	0.0292057	0.699308	3.77245	3.17689	5.89657	4.91866	4.8176	9.21638	7.17576	13.9865	6.17367	8.47659	1.86089	6.89618	3.31102	4.24666	7.00154	6.98302	2.70409	5.96676	3.3901	4.38434	5.61727	6.84317	4.26514	3.75613	13.6708	9.33525	8.89242	10.8402	3.71951	7.68121	6.53735	4.12587	13.1153	11.6269	3.56997	9.82911	9.79343	9.63087	4.354	4.94641	7.19506	7.10509	7.62544	3.69812	9.18644
ATCTACTGCGTAGCGGACCAG	lincRNA	lincRNA	0.0292057	0.571792	2.4666	3.49458	3.97378	2.108	4.17525	3.74903	3.75096	3.14696	5.14473	1.77735	1.48871	3.27568	3.8204	6.92049	2.86948	2.42888	3.13105	8.13649	2.21093	3.11146	5.05554	5.05799	1.37585	5.10833	3.25495	7.29316	4.10419	4.98061	5.71211	6.30957	4.80687	7.1515	3.56532	5.70776	3.8804	10.4189	2.67094	1.85859	5.76265	7.18027	5.69609	6.93592	3.49499	5.91699	5.74152
CCCATATTGTCTAGTGGTTAGGATATCCGGCTC	tRNA-Glu-CTC	tRNA	0.0292057	-0.925568	12.7683	20.4909	5.89657	18.972	7.22639	10.7785	2.2832	10.315	5.43871	7.24612	6.45107	4.13771	21.7763	14.6274	7.34587	8.80468	2.84641	5.78595	2.06354	15.2745	20.2222	8.62834	4.67789	18.4802	5.59851	9.77284	6.49831	16.8462	1.99259	4.93792	1.5382	3.43822	4.71132	1.90259	4.03562	0.982911	1.65344	3.88614	2.04894	4.1486	1.64887	4.39839	1.58863	12.9434	7.65537
TCTTTGGTGATTTTAGCTGTGT	dme-mir-9b	miRNA	0.0292057	0.555348	2.17641	2.22382	2.94829	4.21599	2.08763	3.59282	1.1416	4.89527	3.67481	3.28126	2.97742	4.13771	2.29224	2.51654	3.67294	3.79512	2.84641	2.89297	1.76875	3.67719	2.80864	5.20676	2.33895	2.70441	3.51534	5.68867	3.59117	4.68764	4.11803	2.60613	3.8455	2.75058	4.96598	3.59377	2.79389	3.93164	4.19718	5.23784	3.45759	3.03167	2.99794	5.07506	4.13045	2.95849	7.65537
TATTGCACATTCACCGGCCTGAAAA	dme-mir-311	miRNA	0.0295899	-0.83298	349.097	468.115	353.153	73.3583	242.325	242.438	244.954	387.775	73.4961	196.329	145.397	398.082	152.943	494.972	37.9919	250.63	213.766	397.784	271.945	228.976	286.06	209.907	276.546	202.08	198.812	201.291	116.286	244.05	70.1393	234.551	306.102	244.251	46.0945	96.3977	15.2112	349.13	41.9718	167.611	54.9373	210.302	24.2833	181.518	16.0452	284.57	85.7401
TCTCTACTGATCTCTGGGTCTCTT	piRNA	piRNA	0.0296244	0.759759	2.6117	4.2888	4.35834	5.05919	4.01466	5.77976	3.58788	3.84628	6.90863	4.64845	1.61277	1.89645	1.52816	2.51654	4.59117	4.85775	3.4157	1.98892	2.65312	3.67719	3.65123	3.71911	1.65102	1.6527	11.5876	7.00143	6.66932	4.68764	3.45383	3.01762	3.65322	2.75058	8.9133	9.30153	2.01781	8.25645	7.75843	5.74473	3.07341	2.55298	2.24846	4.90589	5.24249	1.66415	11.2917
TGGGATCATTTTGAAAGCTGAT	dme-bantam	miRNA	0.0296716	0.637851	2.32151	3.01804	2.8201	4.21599	3.5329	3.59282	1.79394	4.19595	1.76391	1.50391	2.35712	2.75847	1.9102	1.88741	4.59117	3.79512	3.13105	3.2546	3.53749	3.53576	2.24691	3.86788	2.47653	2.55417	3.77574	3.35485	4.78823	2.63679	4.38371	2.74329	2.88412	1.92541	4.58398	3.38237	5.74299	4.32481	3.81562	3.71718	4.73818	3.82948	5.99588	2.36836	11.4382	2.95849	8.22952
GTACATGAGGACTGGGAT	NO_Annotation	NO_Annotation	0.0296716	0.495763	2.90188	3.17689	3.58922	5.19972	4.65701	4.99871	4.72948	4.02111	4.70375	3.69142	3.22554	6.55137	3.18367	4.08938	3.78772	5.61678	3.27338	4.70108	1.91614	5.65721	2.80864	3.42158	2.20136	3.30539	4.29653	5.83453	3.93319	5.42008	4.78223	6.1724	4.23005	3.30069	4.71132	7.82174	2.79389	10.812	4.07	7.94124	4.86624	4.46772	2.69815	3.04504	5.71908	5.36227	7.84675
TACTCTAAGCGGTGGATCACTCGGCTCATGGGTCGATGA	5.8S-rRNA	rRNA	0.0297838	-0.718944	8.12527	11.5956	6.92206	13.9128	4.65701	5.93597	5.5449	6.11909	4.99773	5.33205	4.83831	1.20683	5.34856	9.27974	4.93551	4.70595	5.12354	5.96676	3.68489	9.90011	4.35339	5.95058	2.61412	6.16005	2.47376	5.68867	3.42016	9.08229	3.98519	2.05747	5.19142	4.81351	3.94732	1.47979	3.25954	1.17949	0.763124	3.21029	0.896412	4.30816	1.94866	1.35335	3.0184	8.32076	4.21045
TCTTTGGTATTCTAGCTGTAGAC	dme-mir-9c	miRNA	0.0298813	0.748716	1.45094	2.54151	0.769118	5.19972	4.17525	3.1242	1.79394	5.76942	6.17367	3.5547	1.11653	2.58607	1.52816	2.51654	5.05029	3.1879	2.70409	1.6273	1.47396	2.54574	2.80864	2.97529	2.06378	3.60588	4.55693	3.35485	4.61722	3.66221	4.91507	2.3318	3.26867	2.47552	6.49398	9.51293	4.96691	2.94873	5.46906	2.7034	5.37847	2.39342	5.2464	4.56756	7.94317	1.47925	8.03813
TGGAAGACTAGTGATTTTGTTGTA	dme-mir-7	miRNA	0.0299831	0.922064	391.319	141.213	497.235	339.668	649.733	772.926	741.549	177.279	648.383	790.647	273.426	433.942	306.651	150.678	553.006	427.179	377.15	302.135	348.001	307.752	555.969	466.079	429.816	373.81	1049.79	616.126	758.25	624.481	410.74	568.273	183.622	362.939	786.663	557.669	2094.48	233.736	1285.48	584.442	1194.92	406.882	1832.64	670.585	2036.63	206.91	58.7549
TCCGATGTCGATTTAAATTTTGCGT	piRNA	piRNA	0.0299831	0.674095	28.0032	34.4692	24.9963	34.8522	36.7743	54.6734	47.1317	89.5135	53.9461	60.4299	17.9886	28.9639	17.3192	33.5014	52.3393	53.2835	32.5914	41.7673	13.2656	24.7503	38.8996	38.8275	27.9298	25.0909	74.0826	62.1377	60.8789	62.2577	39.7191	38.1317	34.994	24.0676	67.8684	85.1936	46.72	73.7183	61.4315	72.8229	43.9242	30.4762	59.8089	49.0589	51.154	13.683	81.9124
AACTCTAAGCGGTGGATCACTCGGCTCATGGGCCGATGA	5.8S-rRNA	rRNA	0.0299831	-0.807535	16.976	29.7039	14.9978	37.5223	13.971	18.4328	16.4716	18.8818	13.2293	17.0899	18.981	1.89645	16.4277	26.4237	12.9701	13.3588	13.9474	20.4316	9.43332	30.5489	11.7963	18.5956	9.90612	15.325	6.3797	23.0464	4.95924	20.3619	9.16594	7.26972	18.0738	15.4032	11.5873	2.11398	7.29515	1.76924	3.30687	3.71718	4.48206	8.93544	5.2464	4.39839	5.87794	26.0717	9.56921
GATAACTGTGGTAATTCTAGAGCTAATAC	18S-rRNA	rRNA	0.0299831	-0.528168	6.81943	9.05413	3.97378	9.13465	13.3287	5.77976	9.13278	4.02111	6.02668	5.33205	4.71425	5.34454	6.11264	6.92049	3.67294	8.04565	8.68156	6.50919	8.40155	7.21294	4.35339	7.28946	5.91616	8.41373	2.47376	5.68867	5.64327	5.27359	3.32099	5.48658	5.57597	10.1771	4.58398	3.80517	5.43256	1.96582	4.57875	5.57577	2.56118	6.86114	5.0965	3.21421	1.7475	9.4302	1.72246
ATGAAATATTTATCTATTTGTAGAAT	piRNA	piRNA	0.0299831	0.504974	4.35283	2.54151	3.84559	7.72932	6.90522	4.68629	2.77245	4.72044	5.87969	4.10157	3.59771	3.27568	3.31102	3.30296	7.46065	5.46497	3.27338	3.2546	4.71666	2.26288	6.179	4.31417	5.5034	4.6576	6.2495	5.39694	5.13024	4.39466	6.50914	6.1724	7.69099	2.47552	7.51264	5.49636	3.56997	3.93164	8.77593	8.95502	5.63459	8.61632	5.54619	4.56756	5.24249	4.06793	10.5261
TGGACGGAGAACTGGTAAGGGC	dme-mir-184	miRNA	0.0299831	0.707329	6.67433	4.92418	5.12745	8.71305	7.22639	4.21766	6.03416	10.4899	12.6413	5.33205	4.59019	6.72377	10.0604	5.50493	6.88676	7.43844	8.53924	6.32838	3.68489	8.48581	7.86418	4.90923	10.4565	6.61079	7.16089	5.5428	7.86637	5.42008	13.1511	6.99539	7.11417	4.67598	9.93197	10.9927	34.3027	12.1881	15.1353	4.56199	19.7211	6.38246	22.7844	5.92091	28.2777	4.62265	22.2006
ACAACCTCAACTCATAA	28S-rRNA	rRNA	0.0299831	0.511102	4.78811	10.3249	8.58848	6.60505	8.99285	9.99742	11.0898	16.0845	14.1113	10.5274	9.05632	7.24098	4.45714	9.12246	5.73896	9.26009	7.40068	12.1143	3.09531	5.65721	4.49382	10.4135	3.7148	7.36201	11.7178	15.0239	8.55041	12.7445	8.3689	10.4245	9.99829	10.1771	10.8233	17.3347	8.53688	24.1796	9.28468	15.2066	7.42742	10.0524	7.49485	12.1801	6.98999	7.76605	15.6935
TCTCATCTGACAATTTTTTAAAAGT	piRNA	piRNA	0.0299831	0.623883	3.77245	3.97111	5.25564	3.65386	5.9417	7.65428	6.52342	10.4899	7.34961	7.24612	3.10148	5.86175	2.67428	3.61753	8.37889	5.92039	5.12354	6.87081	2.21093	3.96005	6.88116	6.09935	4.54031	3.45564	11.848	10.648	6.49831	9.66825	6.77482	5.76091	5.3837	4.67598	12.0966	8.24454	4.34605	7.6667	11.3197	6.7585	4.9943	5.42509	6.14578	9.13511	5.71908	2.77359	11.2917
AACTCTAAGCGGTGGATCACTCGGCTCAAGGGTCGATGA	5.8S-rRNA	rRNA	0.0299831	-0.731402	5.80377	8.73644	4.23015	7.72932	1.92704	3.74903	3.75096	3.84628	2.93984	3.14454	3.84583	1.55164	3.94775	8.33604	2.98426	3.0361	3.98498	4.15865	1.76875	7.35437	2.94907	3.71911	2.20136	3.30539	2.47376	4.23003	1.88109	5.85954	1.46124	2.3318	5.19142	4.12587	2.54666	0.845594	1.55216	0.982911	0.381562	1.52066	1.02447	2.39342	1.49897	1.01501	1.42977	6.2868	1.91384
TAGATGTCCTGGGCTGCACGCGC	18S-rRNA	rRNA	0.0302832	-0.386035	11.0272	10.0072	7.43481	9.69678	12.6863	6.24839	9.13278	7.3429	7.79059	10.8008	7.81572	10.5167	11.8432	10.6953	5.27985	9.4119	10.5317	9.22135	12.3812	9.47582	7.02159	6.99193	10.7316	8.71422	5.85891	4.81349	9.06343	5.85954	5.71211	8.22987	7.49872	10.1771	5.34798	9.09013	7.60558	8.64961	7.50406	8.61709	3.58565	8.45676	7.34496	7.61259	2.38295	12.9434	2.87076
AGCAATTGGGTGTAGCT	18S-rRNA	rRNA	0.0303083	0.487459	4.06264	8.10107	3.33284	5.34026	2.4088	6.56081	5.87108	8.39189	3.23383	7.79299	1.61277	8.44782	1.27347	6.29135	1.83647	6.07219	3.55802	7.59406	3.68489	4.80863	2.38734	7.43823	2.88929	4.95809	6.1193	8.60593	5.30125	6.59199	2.65679	9.19002	2.11502	8.66432	3.81999	6.76475	4.03562	12.5813	4.07	13.348	6.14683	6.2229	4.04722	7.61259	4.92476	7.95095	4.01907
TTATTGTGCCACTGAGTT	piRNA	piRNA	0.0303083	0.695735	4.06264	3.81227	5.51201	5.90239	7.86874	10.4661	6.36033	13.9865	4.99773	11.3477	1.98495	7.41339	2.80163	3.61753	6.88676	6.98302	3.55802	5.60514	2.50573	4.24291	7.16202	5.95058	3.30204	3.30539	14.3218	7.43902	11.7996	12.598	5.97778	6.03524	8.46009	3.02564	13.37	9.72433	5.74299	11.0086	9.41187	9.46191	6.27489	6.54202	5.54619	6.59758	7.94317	4.06793	12.6314
AACTCTAAGCGGTGGATTACTCGGCTCATGGGTCGATGA	5.8S-rRNA	rRNA	0.0303944	-0.860222	4.9332	8.41876	6.02476	10.54	5.62053	3.59282	5.21873	4.89527	3.23383	5.7422	4.71425	0.689618	3.69306	5.03308	3.55816	3.33971	3.70034	5.78595	2.06354	7.4958	1.54475	6.54564	1.37585	4.80784	2.47376	4.95935	2.22311	5.42008	3.05531	1.09732	4.99915	3.85081	2.92866	0.634195	1.08651	0.393164	1.0175	1.3517	0.768354	1.59561	1.79876	0.845844	1.42977	6.4717	0.574152
CCATATTGTCTAGTGGTTAGGATATCCGGCTC	tRNA-Glu-CTC	tRNA	0.0303944	-0.906511	5.94886	7.78338	2.43554	12.648	3.85408	5.31113	2.44628	4.72044	4.55676	4.92189	3.10148	3.10328	11.9706	10.8526	3.44338	4.55414	2.27713	3.61622	0.294791	8.20295	13.341	4.6117	2.33895	9.01471	3.90594	6.41798	1.53907	6.88496	1.3284	2.74329	0.576825	3.57575	3.18332	2.95958	1.39694	0.393164	2.41656	1.68963	2.04894	3.35079	0.299794	4.06005	1.11204	7.39623	2.67938
TTATTGTGCCACTGAGTCGACT	piRNA	piRNA	0.0304997	0.41314	18.5721	23.0324	31.5338	21.361	24.5697	26.087	15.1669	38.8125	18.08	26.2501	20.4698	27.9295	16.3004	20.9187	25.481	32.1826	21.9174	33.6308	19.014	19.2345	18.537	25.7363	21.4633	20.2831	24.4772	24.9426	23.2571	27.8328	25.3724	27.9816	32.879	21.0419	28.6499	38.4745	26.8524	35.7779	29.6347	26.5271	31.3744	26.9659	23.8336	31.127	31.6138	23.6679	38.2768
TGACTGTATTAATCTGAGAATT	piRNA	piRNA	0.0307732	0.398353	6.67433	9.53067	13.7159	8.29145	11.5622	10.7785	13.8623	16.4341	10.7304	9.43362	8.56008	12.0683	11.2065	10.3807	12.0518	13.966	17.7901	9.58298	9.87551	7.4958	12.2176	11.4549	13.7585	7.36201	20.8317	9.9187	16.2458	13.3305	15.1437	9.19002	16.5356	10.1771	15.7893	15.4321	12.8829	13.7607	12.0828	13.8549	13.4462	8.77588	19.3367	11.3343	12.3913	9.06039	28.5162
CATATTGTCTAGTGGTTAGGATATCCGGCTC	tRNA-Glu-CTC	tRNA	0.0307732	-0.859054	8.27037	15.2491	5.51201	17.0045	4.97818	6.87323	1.63085	6.46875	5.7327	7.24612	6.57513	4.99973	15.5363	13.9983	7.80499	5.46497	2.56177	7.41325	1.62135	9.75868	18.1157	4.90923	2.33895	15.4752	4.68713	7.00143	4.95924	7.91038	2.78963	3.97777	0.576825	3.43822	5.72998	5.70776	1.86259	0.982911	2.28937	3.04133	2.43312	6.2229	1.04928	5.92091	1.7475	10.7245	6.31568
TCTTTGGTATTCTAGCTGT	dme-mir-9c	miRNA	0.0308351	0.424359	174.838	141.848	197.022	174.964	164.762	188.077	219.187	299.66	155.077	207.676	141.055	225.85	165.678	163.89	248.841	226.948	217.324	264.165	158.008	211.014	212.192	190.865	224.952	161.363	282.53	200.708	264.379	242.878	259.303	182.977	268.993	135.879	282.934	224.928	215.44	284.258	232.88	253.275	224.231	187.485	250.178	257.136	286.748	148.294	426.404
AAAACTCTAAGCGGTGGATCACTCGGCTCATGGGTCGATGA	other-rRNA	rRNA	0.0308351	-0.970569	71.3863	131.206	63.1959	152.759	53.1541	55.142	87.0876	50.5262	61.0018	57.9689	67.24	4.99973	77.0448	86.5061	41.8944	30.8164	51.5201	59.306	40.0916	118.66	38.7592	106.813	29.9935	62.0512	17.4465	80.2248	22.2311	79.3968	23.7783	16.8712	83.0627	45.5221	46.8585	7.39895	25.7659	6.68379	7.75843	9.63087	5.37847	27.1255	17.0883	11.8418	12.2325	113.532	24.1144
CTCAATGGTCTAGGGGTATGATTCT	tRNA-Pro-TGG	tRNA	0.0310505	-0.935254	33.6619	42.7292	13.8441	119.594	15.7375	53.4237	9.94821	39.337	7.4966	46.0744	13.2743	26.7227	16.3004	117.176	17.676	31.879	7.82764	21.8781	0.589582	59.6835	48.8703	13.9839	15.9599	27.7953	8.72326	44.1966	7.35335	56.3981	4.78223	16.4597	1.5382	8.25174	10.5686	46.0849	4.96691	31.6497	7.24968	16.3894	6.14683	14.0414	2.54825	22.8378	11.597	17.0113	11.6744
TCTTTGGCGATTTTAGCTGTAT	dme-mir-9b	miRNA	0.0311036	0.480544	2.4666	2.22382	3.20466	3.09173	2.89056	2.18694	2.2832	5.0701	2.64586	2.73438	2.97742	2.93087	3.05632	0.943703	2.86948	4.40234	3.70034	3.43541	2.21093	4.95006	3.37036	3.42158	2.06378	3.45564	5.07772	3.06313	4.44621	4.24817	4.38371	2.74329	4.03777	2.61305	4.58398	2.74818	2.48346	3.93164	3.68843	3.71718	4.22594	2.87211	4.79671	4.22922	4.28931	4.62265	6.31568
TGGACGGAGAACTGATGAGGGC	dme-mir-184	miRNA	0.0313694	0.715058	4.49792	5.7184	3.46103	7.86985	3.5329	4.37387	4.72948	8.04223	4.40977	4.64845	1.98495	4.31011	7.76815	4.24666	6.31286	5.92039	4.41194	3.07378	3.68489	5.65721	5.33641	5.35552	6.74167	5.25858	5.85891	4.08417	5.47226	4.68764	8.3689	6.99539	6.34507	4.12587	4.45665	7.61034	22.8167	10.0257	8.39437	4.89992	11.2692	4.30816	16.1889	5.24423	20.3345	4.06793	12.6314
TTGAAGTCACCGGCTGCTATAAAGT	piRNA	piRNA	0.0317391	0.714648	3.77245	5.7184	3.97378	6.04292	3.85408	11.2471	5.5449	15.9096	5.29172	7.65627	2.97742	8.10301	2.29224	3.77481	6.0833	5.92039	4.8389	5.24352	1.91614	5.79864	4.07252	7.73575	3.02687	1.6527	9.63465	8.46007	5.98528	8.9358	6.64198	5.76091	3.26867	5.50116	11.46	17.5461	6.67429	11.4018	6.99531	9.79983	4.09789	3.66991	5.99588	5.92091	7.62544	5.36227	11.8658
GCTCGTGCGACTTGACT	piRNA	piRNA	0.0324288	0.688418	2.90188	2.38267	3.46103	3.93493	5.45994	4.8425	6.52342	5.24493	4.40977	5.19533	1.24059	3.44809	4.58448	2.04469	2.7547	3.79512	2.84641	2.53135	1.91614	2.40431	3.22993	1.93394	2.61412	2.40392	8.59306	5.39694	4.78823	6.15252	5.57927	4.80076	4.03777	2.61305	6.87598	6.13055	5.89821	8.25645	5.59625	6.08265	2.68924	2.55298	2.39835	3.21421	4.28931	2.21887	9.95198
CAGAAGGCCCGGGTTCGATTCCCGGTATGGGAACCA	tRNA-Glu-TTC;tRNA-Glu-CTC	tRNA	0.0325478	-0.880319	108.095	147.566	52.8128	147.419	51.3877	70.1382	44.6854	61.3657	73.7901	45.9376	75.6761	17.5852	140.591	133.219	53.4871	38.862	37.715	45.2027	38.3229	136.763	127.091	66.944	44.8527	169.627	42.9653	85.0383	33.3466	118.656	24.841	24.8268	25.7648	43.8717	45.9672	16.9119	24.5241	8.64961	14.4994	36.327	12.8059	37.4969	11.9918	36.5404	16.2041	171.223	73.3001
TCAGTCTTTTTCTCTCTCCTAC	dme-mir-14	miRNA	0.0325478	0.662656	39.6107	56.5486	47.4289	98.5137	56.0447	103.723	57.4061	176.579	64.0886	131.661	37.838	66.5481	35.1477	47.657	103.301	95.4852	59.7747	85.5235	33.3114	72.2708	53.2236	95.0605	33.8459	70.465	119.652	122.379	110.129	94.0457	92.1907	70.0911	68.0653	41.3962	139.812	143.962	54.4808	101.83	113.96	139.901	69.536	82.6528	70.1518	95.242	119.624	36.6114	170.332
AATAATTTTGAACGAAAGGGAATACGGTTCCAATTCCGTA	28S-rRNA	rRNA	0.0325478	-1.17676	11.7526	37.0108	12.6904	50.3108	17.1828	9.52879	14.8408	8.21706	42.1868	8.61331	45.0335	1.37924	42.2791	10.8526	28.58	6.224	25.76	14.6457	32.427	16.6888	5.47684	34.0671	6.4665	32.3027	3.12475	7.1473	8.3794	8.78932	11.0257	2.46896	23.073	16.7785	22.7926	1.69119	12.8829	0.786328	3.0525	2.19651	1.66477	6.70158	6.14578	2.87587	5.87794	26.9963	12.8227
TTTTCGCAATCATTCCATCCTGTATT	piRNA	piRNA	0.0325478	0.609143	13.7839	14.9314	17.177	26.5607	12.5258	12.0282	19.2441	21.3294	18.227	13.3985	24.6878	15.8612	23.3045	11.7963	37.6476	19.431	27.1832	13.0184	12.8234	19.8002	18.9583	16.3641	21.7384	9.46544	48.4336	10.5022	22.7441	18.0181	41.1803	16.4597	42.1082	10.1771	41.2559	53.4838	19.2468	16.3163	42.735	25.6823	16.6477	13.084	14.0903	22.6686	29.7074	26.6264	44.4011
TAGGGCCATTTGATGTTAAAACTTCACA	piRNA	piRNA	0.0325478	-0.432906	6.23905	10.6426	6.5375	5.76186	7.54757	4.68629	9.78513	9.26605	5.7327	4.92189	4.09395	5.34454	9.42366	10.6953	4.47639	6.98302	7.68532	12.2951	6.92759	4.95006	7.02159	5.20676	8.80544	5.25858	6.2495	4.08417	6.3273	4.54115	4.25087	5.07509	6.92189	4.2634	3.81999	5.07356	5.58777	4.32481	2.79812	2.36548	5.25042	4.1486	4.9466	3.55254	4.13045	8.13586	5.35876
TCCAATTCCGTAACCTGT	28S-rRNA	rRNA	0.0325478	0.375242	5.36848	7.30684	6.02476	5.19972	6.42346	8.27912	10.6006	8.91638	5.7327	9.70706	2.85336	6.20656	6.23999	5.03308	5.5094	9.5637	5.97747	9.04054	5.60103	7.63723	7.44288	6.39687	7.01684	9.16495	9.24405	8.60593	10.6025	7.91038	6.77482	8.22987	6.1528	8.52679	10.696	11.2041	6.8295	11.4018	8.39437	9.63087	7.55548	8.93544	8.99382	9.98095	3.33613	6.4717	7.84675
CGTTATATTGGTTGAACTCTAGATAACATGCAGATCGTATG	18S-rRNA	rRNA	0.0325478	-1.34329	11.8977	39.2346	5.6402	28.2471	6.10229	5.93597	16.9609	4.37078	12.0534	3.69142	12.2819	0.344809	29.4171	13.841	6.6572	1.82166	10.1048	6.69	5.30624	20.2245	14.7453	20.5295	4.95306	24.0392	2.21337	11.3773	2.73613	12.4515	1.46124	0.960152	3.26867	2.88811	5.09332	0.422797	3.25954	0.982911	0.763124	2.19651	0.512236	7.49939	1.64887	1.35335	2.22409	30.6944	8.4209
GGCTCGTTGGTCTAGAGGTATGATTCTCG	tRNA-Pro-CGG_5_end	tRNA	0.0325478	-0.547846	5.65867	11.9133	4.87108	12.929	3.5329	8.27912	2.93554	11.7137	2.79285	4.23829	3.3496	10.8615	4.32979	15.7284	2.06603	8.65287	3.13105	8.85973	3.83229	10.183	4.49382	3.86788	2.61412	7.36201	1.95297	6.70971	2.22311	7.61741	3.05531	10.5617	2.88412	5.50116	2.54666	7.61034	2.48346	10.0257	0.763124	4.39303	2.56118	5.90377	1.64887	3.38337	2.22409	7.21133	3.6363
CCCATATTGTCTAGTGGTTAGGATACCCGGCTCTC	tRNA-Glu-CTC	tRNA	0.0325478	-1.01532	41.9322	44.6353	15.5105	51.154	21.1974	23.5877	11.2529	17.3083	23.8127	22.9688	16.748	5.86175	53.3583	28.9402	19.6273	14.2697	8.9662	9.58298	3.3901	33.0947	44.9382	16.8104	14.7216	47.7779	12.3688	20.1291	11.7996	33.6924	7.57186	6.85823	2.88412	7.56409	20.8826	6.13055	7.45037	2.75215	3.17969	7.09643	4.48206	10.0524	2.69815	12.5185	4.13045	45.6717	16.6504
CATTGCACTTGTCCCGGCCC	dme-mir-92a	miRNA	0.0325478	0.626048	4.64301	5.40071	4.87108	7.58879	7.22639	9.21638	6.84959	14.511	10.1425	14.2188	2.60524	7.9306	2.03755	5.66222	5.73896	11.3854	2.27713	11.3911	3.3901	5.79864	4.07252	7.88452	2.88929	5.40882	8.46287	11.9608	8.20839	9.37527	5.57927	8.91569	3.26867	8.11421	7.63997	14.5865	4.50126	13.3676	10.3022	16.7273	7.04324	9.25457	7.79465	8.79677	10.6438	7.39623	7.08121
AACTCTAAGCGGTGGATCATTCGGCTCATGGGTCGATGA	5.8S-rRNA	rRNA	0.0325478	-0.797852	5.94886	6.51262	3.58922	10.2589	3.37232	4.99871	5.05565	4.19595	3.52781	3.41798	3.96989	0.862022	3.31102	6.13407	3.67294	2.12527	3.84266	5.60514	2.21093	8.20295	3.22993	5.65305	2.88929	4.35711	1.43218	5.39694	1.53907	5.85954	2.78963	1.64597	4.6146	3.57575	3.31066	0.634195	1.39694	0.786328	0.381562	1.01378	0.640295	2.0743	0.899382	1.35335	1.27091	7.58114	1.91384
CGGCTAGCTCAGTCGGTAGAGCATGAGACTCTTAAT	tRNA-Lys-CTT	tRNA	0.0325478	-0.923378	12.9134	14.9314	1.79461	16.5829	8.3505	12.3406	5.38182	6.81841	8.23156	12.5782	9.05632	3.27568	14.3902	22.0197	5.5094	7.43844	3.98498	5.0627	0.736978	20.366	14.6049	10.116	5.77857	19.0811	4.81732	9.48111	7.69536	10.9866	1.99259	2.05747	1.34592	6.73892	5.47532	3.59377	3.10432	1.37607	1.0175	7.09643	1.53671	3.98904	0.749485	6.25924	1.27091	11.6491	9.56921
TATAGTGATGTAAAAACCCA	piRNA	piRNA	0.0326959	0.526667	2.17641	4.92418	2.17917	2.67013	4.33584	7.34186	3.75096	7.51773	4.99773	5.60549	1.61277	3.62049	2.67428	4.71851	2.52514	5.46497	2.41945	4.15865	1.62135	3.53576	2.80864	4.90923	2.47653	3.30539	5.07772	6.56384	3.59117	5.71306	4.11803	4.93792	3.0764	3.98834	4.32932	6.97615	4.03562	8.84619	4.19718	8.27917	3.45759	2.55298	4.34702	4.56756	3.81272	3.32831	5.93291
AATGGCACTGGAAGAATTCACGGG	dme-mir-263a	miRNA	0.0333313	1.29802	161.49	27.3212	175.615	98.0921	111.929	84.3533	99.1559	11.0144	191.09	98.0276	114.507	136.027	226.805	39.7928	214.982	89.413	133.07	22.7822	101.261	100.698	131.865	73.0434	247.103	104.721	138.661	140.175	160.064	129.056	282.151	133.461	21.1502	96.2703	127.333	78.8516	1569.54	19.6582	219.525	73.6677	666.163	201.526	1082.41	212.307	1331.59	214.306	4.7846
CATTGCACTTGTCCCGGCCTATAAA	piRNA	piRNA	0.0337327	-0.846218	43.6733	77.5161	45.378	9.41572	27.7815	38.4276	30.497	51.4003	11.6124	36.7775	19.2292	64.1344	20.7575	69.2049	5.05029	41.8981	27.6102	73.59	33.901	36.2061	31.5972	33.9183	35.0842	28.0958	26.4302	32.5275	12.4836	41.0168	9.96297	40.3264	40.3777	40.4335	5.47532	13.7409	1.08651	47.7695	5.0875	26.1892	7.68354	32.5505	1.79876	27.4053	1.7475	50.2944	8.4209
ATGAACATCGACATTTTGAACGCATATCGCAGTCCATGCTG	5.8S-rRNA	rRNA	0.033761	-1.41923	18.5721	61.6316	14.7414	47.3596	18.628	14.6837	47.9471	10.4899	38.071	10.6641	50.2439	0.862022	35.6571	13.3691	11.8223	6.67941	32.7338	11.9335	149.312	41.8633	11.9367	68.878	10.4565	177.89	3.90594	20.275	9.57645	17.8716	8.10322	3.56628	43.8387	15.5408	20.1186	1.47979	21.2646	2.35899	3.0525	1.85859	1.79282	7.97807	10.7926	3.21421	4.60704	63.0529	11.6744
TTCCTCCTATTTAAAAACCTGCATTAGTGCTCTTAAAC	18S-rRNA	rRNA	0.0338203	-1.26937	8.12527	21.6028	3.7174	18.8314	7.70815	4.8425	11.0898	3.32179	10.7304	4.37501	7.07137	0.344809	20.8849	9.43703	6.0833	0.910829	7.40068	3.97784	7.07499	14.8502	7.30245	13.6863	3.02687	15.4752	1.95297	7.1473	3.24915	9.52176	1.3284	1.23448	3.26867	3.71328	4.83865	0.634195	2.17302	0.393164	0.635937	0.506888	0.640295	2.55298	1.94866	1.52252	0.47659	16.8264	8.4209
TATAGTGATGTAAAAACCCT	piRNA	piRNA	0.0338316	0.360946	59.7788	107.538	48.0699	74.6231	62.6288	94.8193	65.0711	127.452	80.9927	88.3206	49.0034	92.5812	67.2391	90.7528	73.2292	103.075	89.3774	99.2652	55.126	81.7467	62.4921	77.8038	51.4568	70.9157	66.2708	93.6442	63.957	85.6958	74.5231	84.0819	98.0602	96.1327	84.8037	131.49	76.9871	175.941	78.6018	132.974	77.0915	83.7698	82.2935	87.9677	79.1139	85.2416	137.222
TCAGTCTTTTTCTCTCTCCT	dme-mir-14	miRNA	0.0338316	0.473419	71.8216	77.3572	95.7552	118.469	58.7747	122.625	82.6843	183.747	67.7634	127.832	63.1461	106.718	57.8154	81.3157	113.861	121.444	86.3886	168.516	54.9786	121.347	78.0801	126.599	77.8731	107.125	139.182	137.111	120.219	122.318	127.128	107.811	114.596	72.8903	124.277	138.889	70.7785	167.488	107.219	152.911	94.8917	115.523	90.6877	139.226	128.679	97.2605	175.117
GAACTGCAGGACACATGAACATCGACATTTTGAACGC	5.8S-rRNA	rRNA	0.0338316	-0.859128	4.20773	7.94222	3.46103	8.85358	4.97818	2.65557	6.36033	2.7973	4.99773	3.69142	4.09395	1.03443	5.85795	3.46024	3.09904	2.58068	2.70409	4.33946	7.36978	8.9101	2.24691	5.35552	3.7148	9.16495	1.43218	2.62554	2.22311	5.1271	2.65679	0.822987	6.1528	4.53845	3.69265	0.422797	3.10432	0.196582	1.90781	1.85859	0.512236	0.638246	3.14784	1.01501	2.38295	5.54718	1.53107
TGGACGGAGAGCTGATAAGGGC	dme-mir-184	miRNA	0.0338316	0.704577	5.36848	5.87724	6.15294	7.30772	5.78112	4.99871	6.84959	5.76942	7.79059	4.10157	5.21048	6.89618	10.4424	5.97678	8.60844	5.31317	6.68907	3.2546	5.89582	6.36436	6.74073	4.01664	8.66786	6.46054	8.20247	3.64658	5.98528	4.68764	14.2138	5.62375	7.69099	3.30069	8.65864	10.7813	27.4732	7.6667	11.7012	4.0551	23.1787	4.94641	24.5831	7.44342	28.4365	3.88302	21.6264
TGGGATCATTTTGAAAGCTGATT	dme-bantam	miRNA	0.0338316	0.592099	5.51358	4.12996	5.89657	7.30772	4.8176	7.02944	5.05565	9.79054	3.67481	5.7422	2.85336	6.20656	5.09387	5.8195	7.34587	7.74204	4.69658	7.23243	4.71666	5.79864	6.74073	6.24811	4.40272	6.61079	9.37425	7.73075	6.84032	4.54115	6.64198	5.76091	9.22919	5.36363	8.02197	6.55335	9.31296	7.86328	7.75843	7.60332	7.93965	5.26553	12.8911	5.92091	23.3529	5.73208	11.2917
AGATATGTTTGATATTCTTGGTT	dme-mir-190	miRNA	0.0338316	0.53663	5.36848	5.08302	6.79388	5.34026	6.74463	6.71702	4.07714	11.364	5.7327	6.15236	6.57513	6.72377	5.22122	5.19037	7.80499	6.07219	5.69283	6.14757	3.3901	8.62724	5.89813	8.92587	4.54031	7.81275	4.03614	7.00143	7.52436	7.32443	9.16594	8.5042	7.49872	4.95104	7.76731	7.39895	4.65648	9.82911	8.52156	8.95502	8.83607	8.13764	6.59547	8.96594	15.092	7.95095	18.1815
ATAGATGTAAGAATAACT	piRNA	piRNA	0.0338316	0.628657	4.20773	4.12996	6.66569	6.60505	1.76645	6.4046	4.89256	8.91638	3.08684	3.69142	2.7293	4.13771	4.32979	3.14568	4.70595	6.98302	4.55426	4.33946	2.94791	5.65721	6.03857	4.31417	7.29201	4.05662	9.50445	7.87661	15.2197	1.75786	6.77482	3.84061	4.03777	4.40093	10.1866	6.34195	5.89821	9.23936	7.75843	2.53444	5.63459	3.98904	9.74331	8.28927	10.1673	4.62265	11.8658
ATTTAACGGCTGAATGCATTTTTC	piRNA	piRNA	0.0338316	0.891553	3.04698	0.476533	2.17917	2.5296	2.4088	6.09218	4.07714	1.74831	3.38082	8.33987	1.36465	2.06885	0.76408	1.41555	2.98426	4.70595	3.98498	1.80811	2.06354	3.11146	2.38734	5.95058	1.78861	4.95809	6.1193	10.3563	9.74746	8.64283	3.18815	5.62375	0.769099	3.71328	5.34798	5.07356	1.08651	3.93164	9.28468	5.91369	4.22594	5.26553	3.59753	6.42841	3.49499	3.69812	0.191384
TGATGATCTGGTTATGCTTAACATAAAT	piRNA	piRNA	0.0338316	1.28844	0.435283	13.9783	0.512745	16.7234	1.60587	15.3086	0.978513	18.8818	0.440977	16.4063	0.496236	22.585	1.14612	16.8294	0.918234	26.2622	0.711603	20.6124	0.147396	15.6988	1.96604	12.7937	2.47653	15.4752	2.21337	13.4194	0.855041	17.4321	0.531359	17.8314	17.497	13.2028	0.636665	17.7575	0.155216	19.6582	6.35937	21.1203	0.896412	14.3605	0.599588	18.1011	11.7559	15.3472	17.6073
TAATAATGGGATTAGTTTTTTAGCT	28S-rRNA	rRNA	0.0339447	0.410062	2.4666	4.60649	1.79461	4.49706	4.49642	4.37387	2.44628	5.0701	3.52781	7.24612	0.620296	3.7929	2.41959	5.97678	1.49213	7.43844	3.27338	4.88189	2.35833	4.95006	2.6682	5.35552	3.98997	5.10833	2.34356	5.68867	5.13024	4.68764	2.78963	5.62375	3.46095	7.28903	1.65533	7.18755	3.10432	8.64961	4.32437	8.61709	2.8173	5.58465	4.9466	8.28927	2.06522	6.2868	3.44491
GAAGATTGAGATAGTCGGGCTTGATTGGGAAACAAT	28S-rRNA	rRNA	0.0339589	-0.630537	2.90188	5.87724	2.8201	6.88612	6.10229	4.06145	5.5449	2.97213	6.02668	4.64845	2.48118	1.20683	5.09387	5.66222	4.47639	3.79512	5.40819	3.07378	4.56926	3.81862	2.24691	5.50429	2.7517	6.3103	1.56238	5.68867	3.07815	3.8087	1.72692	1.23448	2.3073	4.67598	2.54666	1.05699	1.86259	0.982911	1.27187	2.7034	1.28059	3.98904	3.29774	2.03002	0.95318	7.02642	1.33969
CGGGAGACCGGGGTTCAATTCCCCGTCGGG	tRNA-Asp-GTC	tRNA	0.0339589	-0.814523	7.5449	12.5487	2.94829	14.756	2.56938	7.34186	2.44628	5.0701	4.11578	3.41798	3.59771	3.9653	9.42366	7.86419	5.96852	4.85775	1.99249	2.71216	0.736978	8.20295	11.375	5.20676	4.40272	10.3669	1.95297	6.12626	1.88109	6.59199	2.12543	4.93792	0.961374	4.81351	2.16466	5.28496	0.620864	4.71797	1.27187	2.53444	1.66477	4.62728	0.449691	6.93592	1.58863	12.9434	4.97599
TATATTGGTTGAACTCTAGATAACATGCAGATCGTATG	18S-rRNA	rRNA	0.0342583	-1.17837	48.0262	102.455	16.6642	71.6719	29.0662	26.7119	46.1532	16.7838	33.0732	19.4141	53.9657	1.89645	83.2848	87.4498	34.5486	8.65287	26.7563	23.1438	13.5604	76.3723	68.8116	44.7781	19.6747	80.3811	13.4104	33.6944	11.9706	40.7238	5.97778	5.62375	13.8438	25.4429	18.9726	3.80517	9.46817	0.982911	4.45156	7.09643	3.20147	37.4969	6.14578	14.3793	14.4566	65.6416	49.9513
TATCACAGCCAGCTTTGAGGAGC	dme-mir-2b-1;dme-mir-2b-2;dme-mir-2a-1;dme-mir-2a-2	miRNA	0.0343155	0.66157	11.6075	8.89529	11.665	14.3344	10.7593	11.5595	9.62204	8.39189	19.403	10.5274	12.654	16.206	13.6261	8.33604	21.2342	9.71551	15.513	4.52027	8.25415	13.2944	10.2515	11.0086	15.5471	12.4703	10.6762	9.04352	14.5357	9.52176	17.2692	16.4597	9.61374	11.4149	12.988	15.2207	55.2569	13.7607	19.5869	10.1378	32.527	14.0414	37.6242	11.6726	42.4165	16.2717	24.1144
CTGCTTGGACTACATAT	5.8S-rRNA	rRNA	0.034636	0.362968	4.06264	6.19493	3.46103	4.63759	5.78112	5.93597	3.91405	7.3429	5.14473	5.33205	4.83831	4.65492	4.71183	5.97678	3.44338	8.04565	5.26586	7.95568	6.92759	5.37435	5.05554	4.6117	3.57721	3.75613	5.46831	7.00143	5.13024	5.1271	5.97778	7.54405	6.92189	7.01398	5.09332	10.3585	5.89821	8.84619	3.81562	6.58954	5.63459	5.74421	4.79671	7.61259	5.24249	5.73208	10.3347
TCACGGATATAGTTCCCTCTTCAACCAGT	piRNA	piRNA	0.034636	0.576035	1.88622	5.24187	4.48652	6.04292	4.97818	6.09218	4.72948	8.56672	8.67254	6.56252	2.85336	2.75847	3.8204	3.61753	6.54242	6.3758	3.4157	4.88189	3.68489	2.8286	4.35339	4.6117	3.98997	3.0049	8.20247	6.56384	8.20839	5.85954	8.10322	6.72106	5.57597	3.02564	8.78597	8.45594	5.89821	5.30772	7.37687	8.95502	4.61012	3.98904	4.64681	6.09007	7.46658	1.84906	9.95198
AACTCTAAGCGGTGGATCACTCGGCTCATGGGTTGATGA	5.8S-rRNA	rRNA	0.034636	-0.784559	8.27037	12.8664	9.10123	17.8477	6.10229	7.9667	7.01267	10.4899	7.20262	8.47659	8.1879	2.24126	6.87672	9.90888	5.85374	9.71551	5.12354	8.13649	3.09531	16.9716	5.89813	8.77711	4.26514	5.40882	2.47376	10.5022	3.76218	10.9866	2.92247	3.29195	9.03692	8.25174	6.49398	1.69119	1.08651	1.17949	1.0175	3.04133	1.15253	3.98904	2.39835	3.04504	2.38295	14.4227	2.48799
AACTCTAAGCGGTGAATCACTCGGCTCATGGGTCGATGA	5.8S-rRNA	rRNA	0.0350028	-0.805299	4.64301	7.46569	4.23015	11.6642	2.4088	4.8425	4.89256	4.37078	3.8218	3.69142	3.96989	1.37924	3.69306	8.02147	3.21382	4.09873	4.1273	6.14757	2.35833	10.183	2.94907	4.01664	3.30204	3.75613	0.520792	7.29316	1.88109	5.85954	2.52395	1.50881	4.03777	6.1888	2.41933	0.845594	1.55216	0.786328	0.635937	0.67585	0.384177	3.66991	1.94866	1.18418	0.635453	6.10189	3.06215
TGACTAGATCCACACTCATC	dme-mir-279	miRNA	0.0350588	0.660306	14.5094	18.426	19.6125	34.9927	22.4821	47.3316	22.1796	67.6596	16.4631	53.4572	11.4134	31.3776	10.5698	21.076	26.8583	38.4066	17.3631	48.2765	8.99113	33.2361	19.8009	38.8275	11.9699	28.2461	46.7411	46.8221	34.5436	41.3098	24.1768	28.6674	20.5734	15.5408	43.8025	50.947	16.6081	43.0515	35.1037	52.2094	23.947	28.5615	31.7782	41.2772	44.9583	19.6	47.6547
TGTCTGGGGGGGAAGTAGACCGT	piRNA	piRNA	0.0350588	0.738703	3.77245	3.97111	3.84559	5.62132	3.05114	2.96799	7.01267	8.39189	8.37856	6.4258	1.86089	3.9653	1.65551	2.35926	9.9858	4.85775	3.70034	1.80811	3.3901	2.97003	1.96604	1.78517	3.85238	3.45564	11.4574	10.648	7.35335	5.42008	5.57927	2.74329	7.11417	2.47552	8.02197	7.39895	5.12213	10.0257	8.39437	7.94124	3.71371	4.30816	6.14578	4.22922	4.60704	2.58868	7.2726
TTCTACCGACTCGCCCTTAATTTTTTCATT	NO_Annotation	NO_Annotation	0.0352099	-0.499471	3.62735	4.12996	3.33284	3.37279	2.89056	5.62355	4.40331	6.11909	4.26277	3.69142	1.48871	4.65492	5.47591	5.66222	2.06603	4.40234	2.84641	5.78595	3.3901	4.10148	3.51079	2.0827	3.30204	6.46054	1.95297	2.91726	2.39411	6.4455	2.25827	2.74329	4.6146	3.57575	2.67399	2.32538	1.55216	2.35899	1.0175	2.87236	2.04894	3.82948	1.04928	2.53753	1.90636	3.1434	4.59322
AACTCTAAGCGGTCGATGA	piRNA	piRNA	0.035221	-0.791998	19.1524	33.0396	14.2287	61.9751	6.26288	35.4596	5.87108	47.9037	4.99773	28.711	7.19543	38.4462	4.71183	61.1834	6.19808	47.5149	8.82388	30.9187	4.42187	47.662	9.97066	10.4135	11.6947	9.01471	5.07772	38.6538	3.07815	27.9793	2.52395	48.6934	6.1528	9.4895	3.43799	52.6382	3.41475	78.8294	3.68843	12.3343	4.354	13.084	2.69815	10.1501	1.42977	14.6076	4.97599
TCAGAATGTACATCGACGGTCATAGC	piRNA	piRNA	0.0352901	0.381019	23.3602	20.0144	16.1515	15.3181	22.3215	14.0589	17.9394	24.826	21.4609	7.65627	16.3758	18.9645	31.4546	20.2896	23.8741	21.1009	24.9061	23.867	16.9505	17.1131	25.1373	13.5376	29.5808	16.8275	20.9619	17.3577	35.7407	20.2154	39.3205	17.6942	24.2266	23.1049	24.7026	26.2134	33.5266	25.7523	23.4025	16.3894	32.3989	24.0938	28.7802	14.2102	27.0068	17.5661	57.6066
TAGCTGATAAGATCTGACC	snoRNA	snoRNA	0.0352901	0.739427	5.0783	3.01804	2.94829	4.49706	3.85408	1.87452	3.91405	4.02111	7.34961	1.91407	0.744355	3.9653	8.91427	1.88741	9.4119	2.88429	4.41194	3.79703	4.86405	4.38434	2.6682	1.33888	5.5034	2.10343	3.77574	1.6045	5.64327	2.78328	10.2287	3.56628	4.03777	3.71328	8.14931	4.86216	14.5903	6.09405	9.53906	2.36548	16.3915	3.82948	13.041	3.38337	14.9332	3.1434	15.8849
ATATTGGTTGAACTCTAGATAACATGCAGATCGTATG	18S-rRNA	rRNA	0.0357956	-1.01713	127.828	218.093	43.7115	143.484	80.1327	72.3251	105.353	52.799	70.1153	47.5783	127.409	8.79262	219.164	286.571	101.465	21.7081	80.4112	70.697	21.8145	173.111	185.089	93.4241	64.5274	217.555	42.3143	83.8713	40.5289	101.81	20.723	17.1456	40.3777	100.671	38.7092	12.6839	21.2646	8.45303	15.6441	23.8237	15.4951	116.48	21.4353	56.3332	36.2208	150.328	154.447
CCTATTTAAAAACCTGCATTAGTGCTCTTAA	18S-rRNA	rRNA	0.0357956	-0.765495	6.09396	18.2671	4.61471	9.97785	4.33584	6.24839	3.42479	3.49662	4.99773	6.15236	2.7293	2.06885	9.67835	11.3244	3.21382	3.1879	3.70034	6.69	2.65312	8.34438	9.2685	6.6944	4.12755	10.2167	3.12475	9.04352	1.36806	8.05687	1.99259	3.97777	2.88412	3.71328	2.16466	3.17098	0.77608	1.37607	1.52625	2.7034	0.768354	7.18027	1.49897	3.38337	0.635453	9.80001	8.22952
TCTTTGGTGATTTTAGCTGT	dme-mir-9b	miRNA	0.0358114	0.493283	67.4688	75.61	96.9089	116.924	86.8773	89.352	69.3113	169.411	84.2265	107.188	89.4466	108.787	80.7378	72.9797	166.774	117.497	110.868	109.571	63.5275	115.973	88.8933	120.35	78.8362	102.016	137.098	114.648	143.989	112.357	150.109	95.055	125.94	78.8041	159.166	124.302	84.4375	145.667	127.951	138.042	113.204	98.4494	112.273	117.911	167.919	81.7284	275.402
ACAACCTCAACTCATATA	28S-rRNA	rRNA	0.0358114	0.408037	28.4385	40.0288	31.2775	25.1554	33.0808	40.4583	37.0204	66.9603	51.1533	45.9376	39.0786	38.4462	17.8285	50.4881	27.2027	48.5775	32.0222	51.1695	24.3203	27.0132	27.5246	46.117	20.5002	27.6451	39.5802	59.8039	36.9378	50.978	33.8741	42.6582	37.109	47.4475	32.5972	73.3553	29.9567	97.3081	38.1562	65.5575	29.4536	47.3898	33.7268	54.6415	27.3245	44.5623	66.7931
TATCACAGCCATTTTGACGAGC	dme-mir-13b-2;dme-mir-13b-1	miRNA	0.0358114	0.679674	2.6117	3.49458	3.58922	6.18345	3.05114	6.71702	4.89256	8.74155	3.8218	6.4258	1.98495	3.7929	2.03755	2.67382	4.47639	6.07219	3.13105	5.24352	2.06354	5.37435	2.38734	7.73575	3.02687	4.35711	7.94207	6.12626	4.2752	5.1271	2.78963	3.97777	3.8455	3.02564	5.09332	6.34195	7.60558	4.91455	6.61374	5.57577	4.61012	4.62728	7.34496	7.61259	10.9616	3.51321	7.46398
TTTTCTGATGACAAACC	snoRNA	snoRNA	0.035827	0.313635	16.976	19.379	14.8696	19.253	13.4893	17.0269	18.5917	19.0566	13.3763	15.0391	11.4134	21.8954	16.6824	18.4022	15.2656	20.0382	18.644	22.0589	16.2135	23.7603	14.324	16.6616	15.6847	20.2831	17.5767	15.0239	15.0487	20.3619	17.1363	19.8889	22.4962	28.0559	12.3513	25.3678	22.972	39.9062	17.2975	20.4445	19.593	22.179	17.9876	22.3303	19.5402	24.5925	25.4541
AACTCCAAGCGGTGGATCACTCGGCTCATGGGTCGATGA	5.8S-rRNA	rRNA	0.035827	-0.75726	9.57622	13.0252	10.1267	20.9394	7.70815	10.9347	11.2529	7.51773	7.20262	7.51955	8.93226	2.24126	9.67835	12.2681	5.27985	6.224	7.96996	10.1254	5.15885	13.7187	5.61727	11.3061	5.77857	9.01471	3.38515	10.7939	4.95924	11.2796	5.84495	2.05747	13.6515	7.56409	7.38531	2.53678	3.41475	1.96582	0.890312	2.36548	1.15253	4.30816	2.69815	3.38337	3.0184	14.9774	3.25353
TGAGGTCATTTTGAAAGCTGAT	dme-bantam	miRNA	0.035827	0.659072	2.17641	1.11191	2.43554	1.2648	1.76645	2.65557	2.93554	3.84628	1.9109	3.41798	1.48871	4.82732	2.41959	1.73012	4.36161	3.0361	3.13105	4.15865	1.47396	3.53576	2.94907	2.529	2.47653	3.0049	4.42673	2.62554	2.22311	3.36924	4.91507	2.3318	3.65322	2.20046	3.81999	4.01657	3.10432	2.75215	3.0525	4.39303	4.73818	2.87211	4.9466	3.72171	8.89635	1.47925	5.74152
CGACATGATGAACATTACATTC	snoRNA	snoRNA	0.0359666	0.419141	23.2151	18.5848	13.4596	19.253	19.1098	14.2151	19.5703	20.6301	21.7548	12.8516	15.0112	17.5852	26.3608	17.4585	29.9574	17.7612	22.9136	23.867	16.8031	18.8102	16.4305	13.9839	18.8492	15.6255	17.9673	16.4825	20.35	15.2348	30.9516	19.203	24.9957	25.4429	24.5753	30.0186	24.8346	39.3164	23.2753	16.3894	37.6493	18.9878	30.4291	15.5635	27.8011	16.2717	49.7599
TGATTTACTAGGACCACGGT	piRNA	piRNA	0.0359666	0.499786	7.3998	12.231	10.6395	16.3018	3.5329	10.4661	9.78513	19.9307	13.6703	12.9883	6.94731	13.6199	9.8057	8.33604	14.8065	9.10829	9.10852	13.1992	9.58071	10.6073	10.392	7.58699	10.594	7.96299	16.0143	13.4194	15.5617	12.891	20.4573	9.73868	14.8052	14.028	15.7893	15.6435	10.8651	16.9061	12.9731	13.348	15.111	10.3715	11.0924	14.8868	16.0452	7.21133	26.9852
TCAGGTACTTAGTGACTCTCACT	dme-mir-306	miRNA	0.0359666	0.515164	5.36848	6.98916	6.5375	8.15092	7.70815	9.21638	8.15427	13.462	9.26051	11.8946	3.3496	8.27541	7.00407	6.29135	12.5109	9.26009	7.68532	7.41325	4.12708	5.79864	7.58332	5.35552	5.36582	5.55907	11.4574	10.0646	9.91847	8.9358	8.63458	6.03524	10.1906	6.87645	14.0066	12.4725	9.77861	9.63252	13.3547	10.6446	10.6289	6.2229	8.39424	8.28927	11.597	4.99246	21.8178
TGGACAGAGAACTGATAAGGGC	dme-mir-184	miRNA	0.0364711	0.686737	2.17641	2.54151	3.20466	2.95119	2.24821	2.49936	4.07714	2.7973	3.23383	1.91407	2.23306	2.58607	4.20244	1.73012	3.44338	3.79512	3.70034	1.08487	3.3901	3.67719	3.79166	2.0827	2.61412	1.50245	2.86435	1.45863	3.93319	2.19733	5.97778	2.74329	4.42232	2.20046	3.05599	4.01657	10.3995	4.32481	6.61374	1.68963	7.93965	2.71255	8.69403	2.03002	12.8679	1.84906	11.2917
AACTCTAAGCGGTGGATCACCCGGCTCATGGGTCGATGA	5.8S-rRNA	rRNA	0.0365157	-0.807364	15.5251	22.2382	11.5368	25.4365	8.02933	12.653	14.5146	11.8885	11.4654	11.3477	11.6616	1.55164	13.4988	15.0992	8.14933	9.4119	9.39316	15.5497	8.84374	23.7603	7.44288	15.6203	5.09065	11.8694	4.68713	14.2946	7.01133	16.6997	4.64939	4.66359	15.1897	12.2401	9.04064	0.845594	5.27734	3.3419	2.28937	3.37925	1.66477	5.10597	4.49691	2.87587	2.70068	22.3736	4.21045
TGTGACTGCTGTCTTCTTGCTGGT	piRNA	piRNA	0.0365157	0.703043	12.1879	11.278	13.9723	20.2368	13.3287	17.1831	13.8623	30.9451	32.3383	25.4298	11.7856	11.0339	6.74938	9.43703	26.9731	17.913	12.0973	13.5608	6.33801	10.0415	11.0941	12.645	10.3189	6.3103	28.6435	21.8795	30.2684	16.6997	17.6677	9.05286	14.6129	11.0023	37.1812	31.287	18.9363	25.9488	32.9415	32.2719	16.9038	13.8818	21.885	15.9019	29.8663	6.84152	39.6165
TTGACGTAGCCGCCCGGGCATCT	piRNA	piRNA	0.0365157	0.721422	3.62735	4.2888	5.25564	3.23226	4.17525	5.93597	6.6865	11.0144	7.20262	5.33205	2.97742	2.41366	1.78285	2.51654	5.39463	6.52761	5.26586	3.79703	0.884374	3.67719	3.79166	6.6944	2.47653	2.25368	8.85346	8.3142	7.86637	4.83412	5.84495	4.52643	5.19142	4.2634	8.65864	12.4725	3.56997	13.5642	5.59625	5.91369	4.48206	6.06334	5.2464	5.4134	4.44817	1.84906	9.56921
GTGGGTAGAACTTTGATTAAT	dme-mir-1012	miRNA	0.0367929	0.455781	3.91754	2.38267	5.25564	4.21599	4.01466	2.03073	2.93554	5.41976	1.9109	3.5547	2.7293	3.9653	4.58448	4.40395	4.70595	5.61678	3.84266	4.33946	3.2427	4.80863	2.6682	3.12405	4.54031	3.30539	3.90594	4.81349	7.35335	5.56657	7.17334	3.01762	6.34507	2.61305	5.47532	5.28496	3.72518	4.52139	4.70593	5.91369	5.25042	3.98904	6.14578	2.7067	5.56022	3.32831	6.31568
TATCTCTTAGAGGACATGAACGGT	piRNA	piRNA	0.0367929	0.653074	2.90188	3.17689	2.17917	2.67013	3.5329	4.99871	2.2832	3.84628	4.55676	3.96486	1.73683	1.20683	1.65551	2.04469	4.13205	4.25053	3.55802	2.16973	1.47396	1.4143	2.6682	1.63641	1.78861	1.20196	7.55148	4.3759	3.42016	2.19733	3.05531	2.88045	1.92275	2.20046	5.98465	5.28496	2.63867	4.71797	4.57875	5.74473	3.96983	2.87211	3.59753	2.87587	2.38295	2.40378	4.59322
ACTTAGATGGGGGACCGCTTGGGAACACCGCGTGTTGTTGGCCT	5S-rRNA	rRNA	0.0368487	-1.44828	8.12527	41.6172	6.28113	34.2901	13.1681	9.99742	26.746	5.41976	18.815	8.20315	15.6314	1.55164	9.93305	11.4817	3.44338	6.83122	18.3594	6.69	95.2176	18.2445	3.51079	38.3812	7.56718	121.849	1.43218	16.3367	7.35335	15.5278	1.59408	4.93792	7.49872	14.303	8.27664	1.47979	8.69209	0.589746	3.30687	3.37925	0.384177	9.095	5.2464	5.75174	0.794317	46.4114	1.72246
TGTCGCAAGACTGGGGCCAT	piRNA	piRNA	0.0370877	0.521614	5.22339	11.1191	4.99927	10.2589	6.26288	6.09218	6.19725	8.56672	9.11352	7.79299	2.97742	8.10301	6.23999	7.07777	7.80499	6.67941	6.11979	8.67892	7.51718	6.0815	8.00461	3.71911	5.09065	7.51226	8.07227	8.89766	4.78823	4.83412	6.90766	5.21225	9.03692	6.1888	10.8233	10.7813	8.69209	16.9061	8.26718	9.12398	11.5253	9.57369	9.59341	8.45844	10.3261	4.80755	22.5833
TCCCATATTGTCTAGTGGTTAGGATA	tRNA-Glu-CTC_5_end	tRNA	0.0371041	0.447984	15.8153	44.953	19.7407	45.6732	20.2339	38.2714	30.6601	33.0431	13.2293	24.4727	12.654	44.3079	21.7763	39.3209	20.4307	33.3971	21.4904	39.9592	22.6989	30.2661	26.2607	36.7448	21.4633	48.5292	31.6381	68.5557	17.7848	42.4817	24.044	49.6536	20.958	61.3379	18.3359	34.6693	33.2162	38.1369	24.42	36.158	49.943	52.4957	19.0369	50.0739	24.3061	43.6378	45.358
ATAGCGTACCGGAGTGG	lincRNA	lincRNA	0.0374908	0.566305	10.5919	3.33573	9.74216	3.93493	4.01466	3.59282	4.24022	2.7973	4.85074	2.8711	1.61277	3.9653	5.34856	8.17876	6.54242	3.33971	5.12354	8.3173	5.74843	3.11146	5.19598	5.35552	3.7148	4.20686	5.20792	6.70971	8.3794	4.68764	11.2914	4.93792	9.42147	7.56409	7.51264	5.49636	8.22645	10.4189	2.92531	3.21029	10.5008	5.10597	10.0431	5.75174	7.46658	6.84152	14.5452
AACTCTAAGCAGTGGATCACTCGGCTCATGGGTCGATGA	5.8S-rRNA	rRNA	0.0374908	-0.730961	9.43112	11.9133	8.58848	17.2856	6.10229	7.81049	11.2529	9.79054	8.37856	8.20315	6.45107	1.20683	7.13142	11.1671	6.31286	5.46497	7.25835	10.487	5.01145	9.75868	6.74073	9.07464	3.43963	8.56397	2.08317	9.62697	2.73613	10.4007	4.91507	4.11494	11.921	6.73892	4.71132	2.11398	2.63867	1.76924	1.52625	2.36548	1.66477	3.35079	1.79876	2.7067	2.85954	14.7925	4.97599
TATTGCACATTCACCGGCCTGAT	dme-mir-311	miRNA	0.037824	0.420864	23.7954	30.3393	24.74	35.5549	31.9567	32.4916	25.9306	48.4282	43.6567	29.6681	19.7254	27.5847	45.2081	25.3227	43.2718	35.2187	29.745	28.5681	24.4677	32.8118	29.4907	22.9097	23.8022	31.1007	35.2836	38.362	35.0567	25.3425	47.1581	32.9195	32.6867	29.4312	44.4392	51.5812	36.1653	49.5387	46.169	45.7889	38.2896	31.7527	37.4743	29.6045	54.1724	27.1812	60.0946
TATATTGGTTGAACTCTAGATAACATGCAGATCGTATGGT	18S-rRNA	rRNA	0.037824	-1.21725	15.9604	39.2346	5.89657	33.7279	9.95637	14.2151	20.8749	4.89527	19.109	12.0313	22.0825	0.689618	30.0538	27.6819	10.1006	3.49151	12.9512	8.67892	5.74843	27.7203	20.9243	22.761	4.54031	29.8988	4.81732	19.8374	3.07815	22.5592	1.72692	1.23448	5.57597	8.66432	7.51264	2.11398	2.48346	0.786328	1.14469	4.0551	1.02447	13.2436	2.69815	3.55254	1.7475	23.483	13.7797
GTACATGAGGACTCTGCT	NO_Annotation	NO_Annotation	0.037824	0.491726	2.6117	2.8592	2.17917	1.54586	5.13877	3.1242	4.40331	4.54561	2.49887	1.64063	1.48871	2.58607	3.05632	2.35926	2.29559	1.97346	2.56177	3.07378	1.47396	3.25289	3.22993	2.67776	3.30204	1.80294	3.77574	2.33381	2.90714	3.95519	3.85235	2.46896	4.03777	2.06293	3.81999	4.22797	1.86259	7.6667	3.81562	4.39303	3.32953	2.71255	4.49691	2.87587	3.65386	2.58868	4.40184
TCTCTACTGATCTCTGGGTCTCAGA	piRNA	piRNA	0.037824	0.65523	3.33717	3.33573	4.35834	3.37279	2.56938	3.74903	5.38182	7.3429	6.02668	3.5547	3.72177	2.75847	2.41959	1.73012	6.31286	5.00956	4.26962	1.98892	0.884374	3.39433	3.22993	5.20676	2.88929	2.70441	10.4158	5.98039	6.66932	4.10168	3.85235	4.11494	4.42232	3.30069	8.9133	8.66734	4.96691	10.0257	5.97781	5.06888	4.61012	4.46772	3.29774	3.04504	6.67226	1.47925	9.56921
CGGCACATGTTGAAGTACACT	dme-mir-305	miRNA	0.0378923	0.391877	22.9249	19.2202	27.9446	19.3936	22.0004	23.2753	21.2011	35.8404	21.6079	26.5235	20.3457	27.0675	24.0685	19.975	36.385	31.12	30.4566	28.9297	22.8463	25.5989	22.3287	19.6369	28.7553	19.9826	30.4663	23.0464	29.5844	27.3934	29.6232	21.5348	36.7245	22.4172	32.5972	30.8642	30.888	36.5643	33.5775	32.9477	34.4479	23.6151	29.9794	27.4053	37.174	17.1962	57.798
AGCTCTAAGCGGTGGATCACTCGGCTCATGGGTCGATGA	5.8S-rRNA	rRNA	0.0378923	-0.735323	24.3758	35.4223	21.5353	44.9706	18.3069	22.1818	22.1796	26.3995	20.8729	20.7813	20.2216	3.7929	19.7387	34.1306	15.61	16.2431	17.3631	23.5054	11.939	38.3276	11.375	26.0338	11.5571	18.7806	8.07227	26.1095	10.4315	29.1512	10.3615	9.19002	24.9957	17.7412	15.9166	4.01657	9.15774	2.55557	3.30687	5.74473	4.09789	12.1267	7.64475	7.95093	9.37294	32.5434	11.8658
ACCGATATGGTTGGACCA	lincRNA	lincRNA	0.0378923	0.548466	5.0783	5.08302	6.66569	1.6864	4.17525	2.81178	6.03416	4.37078	4.85074	3.00782	0.992473	3.27568	5.09387	6.92049	3.9025	4.85775	2.98873	9.22135	3.83229	2.40431	5.89813	5.20676	3.16446	4.6576	5.85891	5.83453	5.13024	4.54115	6.64198	8.09271	6.1528	7.28903	4.07465	4.01657	6.36385	11.0086	3.17969	4.22407	7.55548	6.70158	7.34496	4.90589	6.98999	7.39623	9.37782
AACTCTAAGCGGTAGATCACTCGGCTCATGGGTCGATGA	5.8S-rRNA	rRNA	0.0379152	-0.762297	6.52924	9.84836	6.92206	13.2101	4.01466	5.93597	5.5449	4.72044	3.52781	4.37501	5.21048	0.862022	6.11264	7.23505	4.47639	3.49151	4.98122	5.24352	2.50573	11.173	1.96604	5.80182	3.98997	4.6576	2.08317	5.5428	1.53907	5.42008	2.65679	2.46896	5.96052	5.77622	4.83865	1.26839	3.10432	1.57266	1.0175	0.844813	1.79282	4.1486	1.04928	1.35335	1.58863	9.4302	2.87076
CGGGAGGCCCGGGTTCAATTCCCGGTATGGGAACC	tRNA-Glu-CTC_CCA_end	tRNA	0.0379152	-0.847142	8.12527	14.6137	4.61471	18.4098	2.89056	9.21638	3.26171	5.41976	6.32066	5.33205	2.97742	1.03443	10.3151	13.6837	3.67294	3.1879	2.70409	4.15865	1.76875	13.2944	9.40893	4.31417	3.7148	13.9728	1.56238	8.02248	2.56512	8.64283	1.85976	3.15478	3.8455	3.30069	2.29199	2.95958	0.620864	1.17949	1.27187	3.54821	1.28059	4.30816	1.94866	3.38337	2.06522	13.1283	4.59322
TTTACTGATGATTAACTTCAAT	snoRNA	snoRNA	0.0380305	0.613243	4.9332	7.78338	4.61471	5.34026	6.42346	9.06017	6.03416	8.74155	7.05563	8.47659	2.10901	4.31011	4.45714	3.30296	4.59117	4.55414	3.27338	5.0627	1.47396	3.81862	4.77468	4.16541	2.88929	2.70441	11.848	7.29316	5.30125	8.34985	4.78223	4.93792	4.6146	4.81351	8.65864	11.2041	9.15774	10.812	8.64874	8.44813	4.354	4.1486	5.99588	3.89088	10.8027	3.88302	8.99506
TGAAAATTTGGTATAACT	28S-rRNA	rRNA	0.0386475	0.785611	1.45094	5.87724	3.20466	5.19972	1.12411	4.99871	1.63085	4.02111	1.02895	7.65627	2.48118	2.75847	2.16489	4.56123	2.7547	2.12527	1.56553	2.71216	0.884374	6.0815	5.19598	5.65305	1.51344	7.36201	4.29653	10.9397	2.56512	7.61741	2.92247	5.34942	1.34592	2.47552	4.45665	5.07356	0.620864	7.07696	2.28937	10.8136	2.30506	10.8502	1.04928	6.76675	4.13045	5.36227	9.76059
TACGACAAGTCGAACAAAGCT	piRNA	piRNA	0.0389517	1.12311	2.32151	3.01804	3.33284	2.108	3.5329	2.49936	2.60937	3.49662	3.67481	2.73438	0.992473	3.10328	4.0751	4.56123	3.44338	5.61678	2.98873	3.61622	3.2427	1.69716	4.07252	1.19012	3.98997	1.50245	3.51534	3.35485	2.90714	4.54115	2.12543	3.01762	6.1528	1.78788	4.58398	3.17098	24.2137	6.09405	5.0875	2.36548	10.1167	1.43605	14.2402	2.03002	53.2192	1.47925	6.12429
CCCATATTGTCTAGTGGTTAGGATATCCGGCTCTCA	tRNA-Glu-CTC	tRNA	0.039072	-1.12442	70.0805	67.0324	19.9971	85.8657	30.9932	33.4289	17.2871	31.6444	30.2804	26.6602	29.0298	10.1719	96.7835	51.2745	24.5628	26.414	19.3556	15.9114	6.7802	66.7551	64.3178	29.4554	15.9599	85.0387	20.7015	35.5906	16.4168	69.2891	9.56446	10.1502	3.65322	12.5151	27.2492	6.13055	12.1068	2.1624	4.70593	11.4895	3.71371	12.7649	1.79876	16.2402	2.54181	76.1812	21.435
AAGGGACGTAATTCTGATT	snoRNA	snoRNA	0.0391002	0.406852	24.5209	20.9675	17.0488	16.5829	17.8251	14.8399	21.3642	26.2247	31.0154	17.5001	22.9509	15.6888	18.5926	16.6721	21.4637	22.0117	27.6102	15.3689	18.7192	16.5473	17.6944	15.6203	18.4364	11.2684	20.3109	17.7953	22.4021	20.0689	25.5052	15.2253	28.649	19.6666	19.6093	32.344	22.6615	39.9062	24.8015	24.1617	28.9413	21.8599	25.0328	17.2552	19.5402	16.6415	61.8171
CTGCGTAGTACGAGAGGAACT	28S-rRNA	rRNA	0.0391002	0.590814	2.03132	2.54151	1.28186	2.38906	4.17525	3.43661	5.70799	4.72044	4.26277	7.79299	0.744355	2.75847	1.27347	3.77481	1.95125	5.61678	3.27338	4.15865	1.91614	2.97003	1.40432	3.86788	2.06378	2.40392	5.72871	4.52176	4.2752	3.66221	2.78963	3.70344	3.46095	4.12587	5.60265	6.13055	4.34605	5.70088	7.37687	5.4068	2.68924	2.87211	4.64681	4.39839	2.70068	2.21887	4.01907
TTATATTGGTTGAACTCTAGATAACATGCAGATCGTATGGT	18S-rRNA	rRNA	0.0391671	-1.34021	10.1566	38.2815	3.33284	26.9823	7.86874	9.06017	17.4501	4.19595	15.1402	6.83596	20.0976	0.172404	20.1208	19.1886	7.34587	1.97346	10.3894	5.96676	3.53749	24.0431	14.7453	29.1578	3.43963	25.8422	2.86435	12.836	1.88109	17.1392	1.59408	0.548658	3.46095	4.12587	6.49398	0.634195	2.01781	0.982911	0.890312	2.36548	0.256118	6.38246	2.84804	1.86086	1.42977	18.3057	10.9089
AACTCTAAGCGGTGGGTCACTCGGCTCATGGGTCGATGA	5.8S-rRNA	rRNA	0.0392452	-0.710459	25.9719	44.4764	24.6118	51.2946	18.1463	26.7119	22.5058	30.5954	17.3451	24.336	20.966	7.41339	23.8138	35.3889	19.9716	21.4045	18.217	31.6419	10.0229	45.682	14.1836	31.8356	13.7585	18.9309	8.20247	35.2989	12.8256	27.9793	12.4869	10.5617	27.8799	23.655	16.2986	4.43937	7.7608	3.53848	3.68843	8.61709	4.86624	14.5201	7.64475	8.28927	8.57862	43.6378	13.0141
TCGACATTTTGAACGCATATCGCAGTCCATGCTG	5.8S-rRNA	rRNA	0.0397222	-0.67682	268.714	386.627	252.655	230.053	260.311	185.89	265.666	197.909	287.958	153.125	397.485	97.4085	283.601	268.012	176.99	160.761	331.465	210.464	808.465	227.42	215.282	243.23	255.22	969.832	150.899	190.06	252.921	216.217	207.097	101.09	435.118	331.72	185.015	79.9086	181.913	52.4874	112.561	119.288	94.8917	150.466	172.382	98.9637	114.858	337.083	258.56
TGGAAGACTAGTGATTTTGTTGCT	dme-mir-7	miRNA	0.0397222	0.920049	73.5628	14.1372	85.6285	59.8671	105.505	133.716	130.468	29.7213	124.796	131.114	64.7589	85.5126	68.7672	22.0197	104.334	84.8589	85.1078	62.7414	80.0358	71.1394	109.537	91.3414	89.7054	70.6152	160.274	109.397	124.323	96.9754	84.8845	99.5814	26.7262	66.9766	139.175	103.797	415.824	33.0258	264.931	135.339	261.752	80.7381	309.837	127.215	351.406	38.6453	8.22952
TTGAAAATAACGCCATTTCAGGACCTG	piRNA	piRNA	0.0397222	-0.458074	8.56056	14.7725	7.43481	11.9453	9.31402	10.4661	6.19725	16.0845	6.61465	9.2969	7.81572	8.44782	9.93305	11.9536	7.57543	8.19746	10.8164	12.8376	7.51718	13.8602	9.12807	7.88452	8.2551	12.3201	5.98911	11.0856	4.2752	8.78932	6.3763	7.54405	15.9588	12.2401	6.11198	7.39895	5.74299	2.75215	2.41656	5.57577	2.8173	7.81851	5.39629	5.75174	2.70068	12.9434	9.37782
GATATTTTCTCCTCGGACCTTGAAAATT	28S-rRNA	rRNA	0.0397222	-0.82973	6.23905	7.94222	3.84559	6.74559	8.67167	5.93597	8.80661	3.32179	10.4364	8.47659	4.46613	1.20683	4.32979	5.34765	1.26257	8.04565	9.25084	4.15865	6.04322	6.0815	3.51079	9.66969	3.98997	6.3103	1.69257	5.83453	5.13024	6.15252	2.52395	3.15478	4.03777	5.77622	3.31066	0.845594	2.32824	0.393164	2.54375	4.39303	0.512236	4.1486	2.84804	3.04504	0.317727	11.2793	0.382768
TGTTAACTGTAAGACTGTGTCG	dme-mir-999	miRNA	0.0397222	1.12196	31.4854	20.9675	8.84486	8.15092	8.18991	7.18565	14.6777	25.875	6.90863	6.56252	7.69167	8.27541	4.83918	5.19037	11.3631	8.34926	10.5317	7.41325	5.45364	8.34438	7.72375	9.96722	10.0437	7.96299	9.37425	8.02248	12.3126	10.9866	10.76	6.85823	11.7288	4.67598	10.8233	10.3585	31.6641	8.64961	16.0256	7.26539	21.8981	6.54202	129.961	49.9048	112.316	18.6755	19.7126
TACTCTGATGATAAAAC	snoRNA	snoRNA	0.0397222	0.613722	5.0783	5.08302	6.40932	6.18345	6.58405	9.99742	9.78513	9.26605	9.55449	10.5274	3.96989	4.82732	3.56571	6.44864	7.34587	9.4119	4.41194	6.32838	2.50573	5.23292	6.60029	6.39687	5.91616	2.70441	12.2386	10.0646	8.20839	7.7639	4.78223	6.5839	8.26782	4.95104	11.842	12.0497	13.9694	9.63252	12.8459	7.26539	9.22024	4.62728	13.041	6.93592	13.98	2.95849	15.8849
TGGACGGAGAACTGGTAAGGGT	piRNA	piRNA	0.0397222	0.817545	1.30585	3.49458	1.79461	3.09173	3.37232	3.2804	3.09862	4.89527	4.11578	5.05861	0.992473	2.41366	1.52816	1.25827	2.29559	3.49151	1.85017	2.71216	1.47396	1.4143	2.52777	2.23147	0.687925	0.60098	2.60396	2.91726	3.76218	2.05084	2.78963	2.74329	3.0764	1.92541	4.45665	7.39895	8.38166	4.52139	6.86812	3.04133	4.48206	0.957369	8.39424	2.87587	10.0084	1.10944	5.16737
CATCACAGTCTGGGTTCTTGCT	dme-mir-11	miRNA	0.0401426	0.769266	3.91754	1.58844	3.20466	2.95119	4.17525	4.99871	2.60937	1.92314	3.8218	5.7422	3.72177	5.68935	3.31102	1.10099	6.54242	4.40234	5.12354	1.6273	3.68489	3.11146	4.49382	5.80182	6.05374	7.36201	7.16089	5.25108	3.93319	4.98061	3.85235	6.85823	1.92275	2.75058	5.60265	4.22797	8.22645	1.17949	11.3197	3.37925	11.2692	6.70158	13.9404	8.1201	14.9332	4.80755	4.01907
TGAGATCATTTTGGAAGCTGAT	dme-bantam	miRNA	0.0401426	0.547439	2.90188	2.22382	2.94829	3.93493	3.69349	4.37387	1.63085	3.84628	1.9109	3.5547	1.98495	3.27568	3.8204	2.51654	4.93551	5.00956	4.26962	3.97784	3.09531	2.97003	3.51079	2.67776	4.40272	4.20686	4.16633	2.47967	3.59117	3.36924	3.18815	2.46896	4.80687	2.47552	4.45665	2.74818	6.8295	4.52139	6.48656	5.06888	5.25042	3.51035	7.19506	3.38337	8.89635	3.88302	9.95198
TTCCCGTGTGTCATTAAGGTCTTGAACC	piRNA	piRNA	0.0401426	0.527897	3.91754	3.01804	4.87108	3.79439	2.24821	1.5621	2.93554	3.14696	5.7327	2.05079	2.48118	4.13771	4.45714	3.30296	5.16507	2.27707	4.8389	5.42433	2.35833	2.40431	3.51079	2.67776	4.26514	2.10343	2.99455	3.35485	8.20839	2.92977	5.71211	2.60613	5.3837	3.57575	5.85731	9.93573	3.41475	6.29063	3.94281	3.71718	4.61012	5.58465	3.59753	3.72171	5.40135	4.06793	10.7175
AACTCTAAGCGGAGGATCACTCGGCTCATGGGTCGATGA	5.8S-rRNA	rRNA	0.040223	-0.773709	5.94886	7.148	4.61471	9.13465	3.37232	5.15492	5.05565	4.37078	4.26277	3.41798	3.59771	0.344809	5.22122	4.8758	2.41036	3.79512	4.1273	3.61622	2.80052	8.06152	2.6682	6.24811	2.20136	4.6576	2.47376	3.79244	0.684032	4.68764	3.05531	3.01762	5.76825	4.40093	2.67399	0.422797	2.01781	0.393164	0.763124	1.85859	1.28059	2.55298	0.899382	1.35335	0.95318	6.84152	2.67938
AGGGTTTCGTGTGAACAGT	28S-rRNA	rRNA	0.040246	0.43285	4.06264	3.33573	4.87108	5.05919	8.02933	7.18565	3.75096	4.02111	7.34961	7.38283	3.22554	4.99973	4.58448	6.13407	4.47639	7.59024	4.26962	5.0627	6.6328	4.6672	2.38734	4.31417	4.81548	5.40882	3.90594	6.56384	6.3273	7.91038	5.44643	7.81838	4.23005	8.25174	4.20199	6.34195	5.27734	7.27354	7.24968	7.43436	7.42742	6.70158	9.44352	6.25924	5.40135	7.39623	3.6363
AAATATCAGCTGGTAATTCTG	dme-mir-283	miRNA	0.0403155	0.429194	41.0617	35.74	56.7865	36.8197	43.1978	38.5838	41.5868	54.1976	20.5789	31.172	32.1313	49.8249	40.4963	38.6918	50.2733	37.6476	51.0931	60.9333	43.7765	50.3492	55.7514	44.0343	59.1616	47.4775	51.4282	36.0282	64.128	44.0931	73.8589	46.9103	74.7949	41.9463	46.4765	38.8973	73.1067	58.5815	48.4584	32.2719	72.7375	51.8575	101.181	59.3782	89.1223	47.5208	90.1419
ACCCTGTAGATCCGAATTTGTG	dme-mir-10	miRNA	0.0403155	1.03813	262.911	36.6931	50.5054	26.9823	65.0375	50.612	113.507	24.826	61.2957	53.047	49.4996	40.515	45.9722	11.1671	63.5877	37.344	53.0856	19.8892	42.4499	28.8518	58.9813	41.3565	49.9434	36.3593	88.9252	46.968	66.3511	53.0289	65.49	64.6045	18.6507	45.1095	69.7784	42.2797	103.684	26.342	109.636	35.1442	115.381	48.9854	537.681	257.306	308.513	141.268	1.91384
TTGAAGACTAGTGATTTTGTTGTT	dme-mir-7	miRNA	0.0403155	0.859375	7.68999	1.58844	8.07574	7.44825	8.51109	8.27912	9.45895	2.09797	11.4654	12.0313	6.32702	12.7579	9.93305	3.77481	12.9701	10.0191	9.25084	6.14757	9.87551	5.51578	11.6558	9.37216	12.7954	11.7191	12.3688	8.46007	10.7735	7.91038	9.6973	10.1502	2.11502	9.4895	12.8606	8.66734	40.977	5.5043	19.0781	10.4757	33.1673	11.3289	32.5277	15.2252	37.174	7.21133	1.33969
TGGAAGACTAGTGATTTTGTTA	dme-mir-7	miRNA	0.0403233	0.445504	58.6181	81.646	67.0414	95.5625	70.8187	102.942	82.5212	163.467	70.2623	123.321	59.6724	99.3049	62.1452	80.5293	98.9397	97.3069	81.2651	133.438	52.7676	95.0411	83.9782	96.2506	63.977	79.9304	129.156	117.857	104.486	115.872	89.9325	94.9178	104.405	62.8507	112.435	115.846	101.666	126.206	117.394	119.626	91.8183	91.4287	122.316	104.208	136.622	57.3208	135.883
TCTTTGGTGATTTTAGCTGTAC	dme-mir-9b	miRNA	0.0403339	0.609426	87.2016	99.5955	110.625	143.484	123.973	187.452	113.997	293.366	160.956	239.395	95.5255	130.338	61.8905	96.7295	163.101	176.397	114.284	165.08	63.3801	127.711	123.018	207.229	82.8262	132.216	220.555	225.796	197.001	206.695	142.537	125.917	148.052	85.2679	229.199	212.878	106.168	193.24	220.416	248.206	144.322	117.278	158.441	188.792	224.95	80.8039	280.378
TATAAAACTCTAAGCGATGA	piRNA	piRNA	0.0406181	-0.561808	35.403	60.6786	27.3037	65.91	22.4821	44.0511	22.995	65.0371	14.1113	43.7501	17.7405	62.4104	21.0122	97.6732	19.5125	50.0956	14.2321	53.8816	11.2021	55.0164	18.3966	27.0751	24.7653	20.2831	13.5406	52.6566	11.4575	49.8061	13.5496	64.7417	14.4206	22.5547	9.80463	58.9802	9.46817	102.419	9.41187	25.0065	14.4707	27.7637	6.89527	24.3603	7.62544	24.9623	9.95198
ACCCTGTAGATCCGAATTTGTTT	dme-mir-10	miRNA	0.0407836	0.988265	14.2192	2.8592	13.8441	7.72932	16.5404	11.8719	13.0468	1.39865	14.6992	15.9961	10.6691	12.9303	14.6449	1.10099	18.9386	11.3854	13.3781	1.98892	12.5286	11.0316	14.1836	13.8351	14.9968	11.2684	25.649	11.8149	11.1155	11.1331	20.5901	23.7295	19.8043	10.3147	17.4446	10.7813	48.4274	4.52139	61.3043	11.3205	59.8035	11.0097	52.1642	19.1161	50.9951	9.06039	0.765537
TCCCATATTGTCTAGTGGTTAGGATATCCGGCTCTCAC	tRNA-Glu-CTC_5_end	tRNA	0.040799	-0.932528	113.319	137.4	45.6343	141.095	59.417	51.5492	62.4617	44.9316	77.9059	42.9298	56.1988	10.6891	172.682	69.5194	53.2576	36.7368	42.5539	35.2581	58.3687	103.527	95.3532	67.2416	36.1849	116.139	37.497	70.7437	23.7701	93.0203	26.1694	19.3402	29.8026	35.7575	62.5205	8.87873	28.2493	6.68379	7.63124	20.7824	7.68354	28.0828	7.94455	20.9769	10.8027	144.596	71.0035
TTGTAATGATCTCGAACATCGAATTA	piRNA	piRNA	0.0414063	0.523876	3.62735	3.33573	3.33284	4.35653	4.33584	6.4046	5.38182	8.91638	4.11578	5.05861	4.21801	4.65492	2.54693	3.46024	5.62418	4.85775	3.27338	4.70108	2.94791	3.53576	3.51079	2.67776	3.57721	1.80294	6.6401	5.5428	6.49831	6.29901	3.18815	4.2521	5.96052	2.47552	6.36665	7.39895	4.19083	4.32481	6.99531	7.26539	3.45759	3.82948	5.84599	6.76675	6.5134	4.43774	7.84675
CTGGATGATGAAACGATGGTATT	snoRNA	snoRNA	0.0414906	0.681669	2.03132	4.76533	2.05098	2.5296	3.85408	2.65557	4.56639	5.76942	6.61465	3.28126	0.744355	1.72404	2.03755	2.04469	3.21382	3.33971	2.27713	2.53135	1.91614	1.4143	3.0895	1.93394	1.78861	1.6527	7.68168	4.81349	3.76218	3.07626	3.98519	2.74329	2.49957	1.78788	4.45665	6.97615	4.65648	6.88037	6.61374	4.22407	3.20147	1.91474	4.64681	2.36836	4.7659	0.554718	4.97599
TGGAAGACTAGTGATTTTGT	dme-mir-7	miRNA	0.041874	0.523599	59.9239	48.7652	64.6059	77.2932	60.0594	92.0075	71.9207	82.3454	60.2668	93.2425	57.5634	94.3052	64.8195	47.3424	94.2338	86.6805	78.7033	85.1619	53.9468	76.5137	68.8116	73.0434	77.4604	69.864	86.3212	86.6428	83.452	84.3774	85.4159	88.0596	69.7958	61.7505	94.7357	87.9417	166.547	85.7098	105.693	100.364	138.048	69.0901	161.739	78.156	184.599	46.4114	78.0847
TGTTAACTGTAAGACTGTGTCC	dme-mir-999	miRNA	0.0423657	0.700197	52.0888	47.1768	66.9133	89.6601	82.3809	91.0703	76.8132	150.005	73.7901	117.305	37.838	79.6508	44.9534	52.3755	118.337	90.4757	67.1754	54.0624	43.3343	59.825	85.9443	87.176	77.7355	73.0191	112.361	95.1028	103.631	91.5554	93.1206	64.6045	80.5632	39.1957	113.326	89.6329	150.715	80.9918	169.541	93.0984	163.147	65.7393	202.961	86.2761	351.247	35.317	153.49
TCAATCACAGCTCGTCCTCTGGTGT	piRNA	piRNA	0.0423657	0.394942	11.1723	18.7436	12.0495	14.1938	9.31402	13.5902	8.9697	28.1478	15.8752	14.3555	5.95484	16.5508	9.67835	10.8526	12.5109	18.5202	12.0973	20.2508	11.939	13.2944	10.5324	15.4715	11.6947	13.9728	10.1554	16.7743	12.1416	15.0883	18.8632	16.4597	16.5356	14.4405	12.606	21.774	10.8651	26.9317	12.3372	24.1617	14.8548	13.2436	13.041	19.9619	12.7091	17.9359	23.3489
GCAAATCGATTGTCAGAATTGAGTATAGGGGC	28S-rRNA	rRNA	0.0423657	-0.538613	5.51358	10.4837	5.76838	10.9616	11.7228	4.99871	7.66501	4.19595	5.87969	7.79299	7.56761	5.68935	7.13142	8.49333	3.55816	8.80468	7.96996	6.69	10.1703	5.51578	3.22993	8.47958	8.2551	9.46544	3.64554	6.41798	5.81428	4.54115	3.98519	6.30957	3.8455	11.4149	5.34798	3.17098	2.32824	1.57266	6.74093	7.09643	2.43312	5.90377	4.64681	4.90589	1.27091	10.7245	1.1483
TGTGAACAGTGGTTGATCACGAGTTAGTCGGTC	28S-rRNA	rRNA	0.0423657	-0.515554	6.38414	6.51262	3.58922	5.48079	8.51109	4.8425	6.52342	1.74831	3.67481	5.87892	3.72177	2.24126	4.96652	7.07777	3.09904	5.46497	6.83139	3.79703	7.51718	4.6672	2.94907	3.57035	6.74167	7.21177	2.47376	3.50072	4.2752	3.36924	3.05531	3.42911	3.8455	7.70162	3.05599	4.86216	4.03562	0.786328	4.57875	4.0551	2.04894	3.19123	2.54825	4.22922	0.47659	5.91699	2.67938
AAATAGGTAGATTCTGGTGCAAGAATTAT	piRNA	piRNA	0.0423657	-0.686059	6.81943	5.24187	5.12745	8.99412	6.58405	10.3098	4.07714	5.76942	4.26277	8.06643	5.4586	4.65492	2.54693	10.0662	4.13205	11.689	3.98498	1.98892	5.45364	7.07151	3.51079	7.43823	2.20136	6.16005	2.60396	8.3142	2.73613	9.52176	1.99259	4.66359	0.961374	5.36363	2.80132	3.80517	3.10432	0.982911	2.54375	4.39303	2.56118	1.59561	3.74743	4.06005	2.06522	3.32831	0.191384
TTTTAGGCAGGGTTGGTAACT	piRNA	piRNA	0.0423657	0.61728	1.74113	3.97111	7.56299	1.96746	3.69349	5.93597	4.40331	4.54561	2.79285	3.5547	6.32702	3.9653	1.9102	4.08938	5.85374	4.85775	2.70409	7.59406	2.50573	2.40431	3.93209	4.90923	5.64099	3.75613	4.55693	6.41798	6.15629	4.54115	6.90766	3.15478	4.23005	2.20046	7.38531	5.70776	7.45037	5.89746	5.0875	8.78606	7.1713	5.90377	4.49691	5.4134	11.7559	4.99246	7.2726
TCCGTTCTGATTTAAAGTTCCTTCTATT	piRNA	piRNA	0.0423657	0.617397	2.4666	4.44764	4.10196	2.95119	4.01466	2.03073	6.6865	4.02111	5.87969	5.60549	2.7293	1.72404	2.67428	2.98839	4.01727	3.64332	3.98498	2.71216	2.50573	2.12145	3.22993	1.33888	3.16446	1.50245	6.2495	5.83453	5.30125	4.54115	4.11803	1.37165	4.42232	1.92541	8.53131	8.87873	5.27734	5.5043	4.19718	4.0551	3.07341	2.55298	5.39629	3.89088	8.10203	1.10944	7.2726
TATTTTACGATACTGTTTATTTTGT	piRNA	piRNA	0.0426269	0.83782	2.03132	3.81227	2.69191	5.19972	1.12411	3.2804	4.40331	11.0144	2.49887	3.14454	3.47366	4.82732	1.9102	1.73012	3.67294	3.94692	3.70034	3.61622	3.09531	5.37435	2.38734	5.35552	0.412755	3.60588	5.07772	4.23003	7.01133	6.73848	4.78223	2.74329	5.96052	3.02564	11.46	2.32538	4.65648	3.73506	4.57875	6.58954	3.32953	2.0743	2.84804	3.89088	9.84953	3.51321	8.80367
GTGGGATGGCCTGAGGCT	lincRNA	lincRNA	0.042972	0.504368	5.0783	6.83031	3.20466	1.96746	3.21173	3.2804	5.05565	7.3429	4.55676	4.37501	0.744355	3.10328	3.8204	7.07777	3.09904	4.70595	2.41945	5.96676	2.94791	3.53576	2.6682	5.35552	3.7148	3.75613	5.46831	8.60593	3.07815	4.54115	4.64939	6.03524	5.57597	5.08857	3.31066	3.80517	4.96691	10.2223	2.79812	5.06888	3.96983	5.42509	5.0965	5.24423	3.49499	6.10189	8.80367
AATTGCACTAGTCCCGGCCTC	dme-mir-92b	miRNA	0.04303	0.623808	2.4666	3.65342	2.30735	2.108	5.29936	4.99871	4.56639	7.69257	5.14473	7.92971	1.36465	2.06885	2.41959	2.51654	4.70595	3.33971	2.70409	4.52027	1.32656	3.39433	3.0895	2.82653	2.47653	1.95319	7.29108	5.5428	4.61722	4.54115	2.39111	3.42911	4.23005	3.02564	4.45665	9.30153	4.19083	6.48721	6.74093	6.08265	5.12236	4.1486	5.39629	4.73672	6.19567	2.40378	5.16737
TATAAATCTGCTCAGCCAAAACTGT	piRNA	piRNA	0.0433009	0.481926	8.27037	5.08302	9.10123	11.9453	6.42346	7.18565	4.40331	13.2872	11.6124	11.8946	8.43602	8.79262	6.74938	9.12246	15.2656	11.5372	11.8126	11.3911	6.33801	8.34438	10.1111	11.6036	10.594	8.86446	17.9673	8.16834	13.6806	12.4515	12.0884	9.19002	11.5365	7.97668	18.2086	12.4725	10.7099	13.5642	14.4994	14.0239	9.60442	10.0524	12.4415	11.3343	13.1857	6.84152	25.2627
CGGCACATGTTGAAGTACACC	dme-mir-305	miRNA	0.0433211	0.587299	2.4666	3.65342	2.30735	3.51333	3.85408	4.68629	2.77245	6.29392	5.29172	6.56252	2.23306	3.9653	1.65551	3.30296	4.24683	5.92039	2.84641	4.33946	2.06354	1.69716	3.51079	3.27282	2.7517	2.25368	6.3797	4.95935	4.78823	4.24817	2.92247	2.74329	4.23005	2.20046	8.02197	5.70776	4.50126	6.09405	6.105	5.57577	4.09789	2.71255	7.04516	4.56756	6.67226	2.40378	5.74152
CTAAATGATGACTACATT	snoRNA	snoRNA	0.0433278	0.388036	16.6858	22.2382	13.7159	13.3506	11.0805	15.4648	22.5058	18.8818	19.403	15.7227	10.421	15.5164	13.8808	11.1671	14.9213	17.1539	15.6553	19.5276	9.58071	13.5773	14.0432	12.9425	13.0706	10.9679	19.2693	15.3156	13.8517	14.5024	17.5348	12.7563	24.2266	18.1538	16.0439	28.116	18.0051	31.6497	17.8062	20.7824	15.8793	15.9561	21.5852	19.1161	18.587	13.683	30.6215
CGCTACGTCCGTTGGATTATGCCTGAACGCCTCTA	28S-rRNA	rRNA	0.0433278	-0.741658	5.94886	11.4368	3.97378	9.41572	12.3652	6.4046	6.52342	5.41976	8.37856	5.33205	7.31949	2.24126	8.65958	11.9536	2.41036	6.67941	7.96996	5.24352	9.43332	7.92009	2.94907	6.24811	9.35578	10.6674	1.56238	5.68867	5.13024	7.03145	2.65679	4.11494	6.53735	10.0396	5.22065	2.11398	3.56997	0.786328	3.81562	3.88614	0.512236	6.54202	6.74537	3.04504	0.794317	9.4302	1.1483
ATTAAATCTTTGGATACCA	piRNA	piRNA	0.0433278	0.909954	1.01566	3.49458	3.07647	2.24853	1.44528	4.8425	1.79394	1.39865	0.587969	1.91407	1.24059	2.24126	2.16489	2.67382	2.86948	1.66985	1.99249	9.22135	3.09531	2.12145	2.10648	9.07464	1.78861	3.60588	10.9366	5.39694	1.36806	3.07626	1.85976	5.48658	14.4206	7.56409	2.80132	6.97615	0.310432	4.91455	1.27187	6.25162	1.40865	8.61632	1.49897	3.38337	0.794317	4.43774	14.5452
AATGTGTTTATGTAAGTGGAGCCGTACCTGTTGGTT	18S-rRNA	rRNA	0.0437293	-0.692737	3.33717	9.37182	3.07647	7.02665	5.62053	4.53008	3.75096	3.84628	3.67481	5.46877	4.46613	1.55164	2.41959	9.27974	1.49213	5.16136	3.84266	4.88189	2.50573	5.79864	2.24691	5.05799	2.7517	4.50735	1.04158	4.66762	2.73613	4.10168	0.13284	1.64597	1.5382	7.28903	2.54666	2.53678	1.39694	0.982911	1.52625	5.06888	0.768354	2.87211	1.49897	2.53753	0.158863	8.32076	2.29661
TCTTTGGTGATTTTAGCTGC	dme-mir-9b	miRNA	0.0441651	0.634243	10.3017	11.7545	11.7931	17.145	13.4893	18.2765	10.2744	35.6655	14.2582	22.4219	8.68414	16.3784	8.65958	8.49333	24.5628	18.9756	10.8164	18.6235	6.33801	14.7087	10.2515	24.5461	7.84235	11.5689	21.0921	25.6719	25.8222	21.5338	17.8005	13.8536	13.8438	9.90208	28.6499	24.0994	10.5547	20.6411	22.1306	27.034	13.1901	14.8392	14.6899	17.086	24.465	9.24529	38.0854
TCTTTGGTATTCTAGCTGTAGA	dme-mir-9c	miRNA	0.0442235	0.556928	493.03	389.963	502.49	1160.52	641.222	461.287	477.351	848.455	603.697	501.623	426.763	679.273	899.195	433.631	1627.34	595.53	790.022	669.362	505.714	826.66	598.239	604.133	708.288	867.515	683.669	541.882	1019.72	640.009	1741.93	765.378	881.965	457.009	1205.33	1034.37	1186.94	894.055	1085.8	622.796	1276.62	842.165	1103.09	830.618	1677.91	550.465	2513.26
CGGGAGTAACTATGACT	28S-rRNA	rRNA	0.0442235	0.44062	3.19207	1.74729	2.56373	3.79439	3.5329	3.43661	2.60937	2.7973	3.38082	3.82814	2.23306	2.24126	2.41959	3.14568	3.78772	3.33971	3.70034	2.89297	3.53749	2.97003	1.54475	5.35552	2.33895	3.15515	3.38515	4.66762	5.81428	2.92977	3.58667	4.2521	6.1528	2.47552	6.49398	2.53678	2.63867	3.3419	4.45156	2.53444	3.45759	3.98904	4.04722	4.73672	3.81272	4.99246	5.16737
TGAGATCATTTTGAAAGCTT	dme-bantam	miRNA	0.0442235	0.649599	4.35283	5.87724	2.94829	6.32399	6.26288	7.02944	5.05565	11.5388	7.05563	13.8086	2.35712	4.31011	2.92898	3.93209	6.6572	4.70595	4.8389	6.50919	2.65312	6.50579	4.07252	7.88452	2.7517	3.75613	10.546	7.1473	7.18234	9.96122	5.18075	4.93792	5.96052	3.30069	7.63997	8.66734	7.60558	10.6154	9.66624	8.11021	6.53101	5.26553	10.0431	6.76675	13.98	2.58868	9.18644
TATCGCTGTATTAGTCGTCTCTTAT	piRNA	piRNA	0.0442235	1.07692	5.36848	2.38267	6.02476	0.983731	3.5329	4.21766	2.12011	0.349662	8.96652	0.273438	1.86089	0.172404	0.891427	0.314568	4.70595	3.1879	1.28089	1.80811	1.91614	5.09149	0.842591	2.97529	1.92619	1.6527	7.81188	7.1473	11.9706	3.51573	3.98519	2.05747	3.65322	2.88811	6.36665	13.1067	2.48346	6.48721	11.1925	4.73095	2.43312	3.98904	5.0965	2.7067	4.7659	0.924529	7.08121
TCAGAATGTACATCGACGGTCATAGT	piRNA	piRNA	0.0442964	0.591632	4.35283	7.62453	3.58922	5.19972	7.54757	8.12291	5.5449	13.6368	10.7304	6.69924	2.48118	4.31011	3.8204	5.34765	5.16507	7.89385	4.8389	6.87081	3.2427	3.25289	5.89813	4.90923	4.12755	2.85466	10.2856	6.70971	10.0895	9.66825	7.57186	6.03524	4.03777	4.40093	10.696	11.4155	8.84731	9.23936	11.3197	10.9826	7.93965	4.94641	8.54413	3.89088	8.89635	2.77359	14.1624
TCGACTGTGTGTGGACTATCGCATGT	piRNA	piRNA	0.04454	0.752457	2.17641	3.01804	1.53824	3.23226	4.8176	4.99871	3.91405	6.64358	2.20488	3.96486	0.744355	2.75847	1.01877	1.88741	5.96852	4.09873	1.99249	5.24352	2.35833	2.12145	4.77468	2.67776	2.20136	1.95319	3.90594	5.39694	6.84032	4.54115	4.51655	1.37165	4.6146	2.61305	7.51264	3.17098	5.27734	2.55557	8.64874	6.92747	5.25042	1.91474	4.9466	2.19919	7.30771	2.40378	4.21045
TACCCCGTTTTTTGCTGTATTGAGCTG	piRNA	piRNA	0.045221	-0.369511	25.9719	23.9855	18.587	17.8477	29.5479	10.3098	32.9433	21.679	27.6345	11.7578	15.2593	10.6891	19.3567	24.2217	20.3159	23.8334	25.3331	24.7711	20.0458	18.6688	18.8179	19.1906	27.9298	18.7806	20.1807	17.7953	25.3092	13.7699	17.9334	8.77853	21.3425	16.2284	17.3173	10.7813	17.8498	8.25645	10.175	11.8274	15.239	10.8502	23.9835	13.5335	16.2041	16.6415	26.2196
CCTCCTATTTAAAAACCTGCATTAGTGCTCTTAAAC	18S-rRNA	rRNA	0.045221	-1.08097	19.7328	30.9747	7.56299	26.1392	14.1316	8.43533	15.4931	6.29392	14.9932	6.56252	16.2517	1.55164	32.0914	20.9187	9.9858	2.88429	11.3857	6.87081	5.60103	24.7503	17.6944	14.2814	7.29201	25.3914	4.29653	15.3156	4.78823	15.0883	2.92247	3.29195	5.57597	7.1515	10.4413	1.05699	4.19083	1.57266	1.90781	1.52066	1.53671	6.2229	2.24846	2.87587	0.794317	24.7774	17.9901
CTGGGTAAATAGAGTTTCA	28S-rRNA	rRNA	0.045221	0.727067	10.1566	26.527	15.2542	19.9557	9.15343	27.6491	13.0468	25.5253	15.7282	28.0274	7.81572	11.7235	7.8955	14.1555	15.3804	14.8769	9.25084	12.6568	5.01145	11.173	19.52	20.3807	9.2182	16.3767	34.2421	47.6973	14.0227	32.667	10.8929	15.4996	9.61374	6.73892	22.5379	33.1896	4.8117	30.2736	13.2275	29.9064	6.53101	27.6041	8.39424	25.7136	15.092	14.9774	55.6928
ATCTACTGCGTAGCGGACCAGCT	lincRNA	lincRNA	0.045221	0.526096	4.9332	6.98916	5.51201	2.5296	4.8176	6.4046	6.19725	10.6647	6.90863	5.60549	1.11653	5.68935	2.92898	7.54962	3.9025	6.67941	2.98873	9.76379	3.53749	5.51578	3.65123	8.62834	2.47653	3.30539	5.85891	10.2104	6.49831	4.10168	6.11062	7.95554	6.92189	7.1515	5.47532	8.24454	3.56997	16.5129	4.19718	5.74473	6.14683	6.2229	8.99382	8.62761	5.40135	7.76605	11.1003
AACTCTAAGCGGTGGATCACTCGGCTCATGGGTCGACGA	5.8S-rRNA	rRNA	0.0452577	-0.744718	15.5251	21.6028	16.2797	29.0903	13.6499	14.0589	17.124	16.7838	13.9643	14.4922	14.639	2.75847	14.1355	16.3575	9.75624	11.9926	12.2396	15.1881	4.86405	28.7103	9.54936	20.3807	7.97993	11.2684	6.2495	23.9216	6.3273	19.776	8.10322	3.84061	15.382	11.0023	10.1866	4.43937	5.58777	2.1624	1.90781	5.06888	2.30506	8.61632	3.59753	4.73672	3.81272	21.2642	7.46398
TGCTTGGACTACATATGGTTA	2S-rRNA	rRNA	0.0452577	0.50308	3.48226	8.41876	3.33284	9.27518	6.10229	16.0896	5.87108	12.2382	5.43871	11.4844	1.48871	9.30984	3.31102	6.29135	4.24683	8.95648	2.98873	11.2103	1.62135	6.50579	3.65123	6.6944	3.85238	6.76103	5.98911	16.6284	5.64327	11.4261	4.78223	12.0705	4.6146	5.77622	6.36665	12.2611	4.19083	17.1026	6.48656	6.58954	4.22594	10.2119	5.39629	13.3643	4.92476	5.91699	10.5261
TACTAGAGTGCATTACTGAT	piRNA	piRNA	0.0453042	0.440271	8.85075	8.89529	15.3824	5.76186	8.02933	9.84121	8.9697	17.6579	10.8774	8.61331	16.4999	12.9303	11.8432	10.538	13.544	11.2336	16.9362	12.2951	11.0547	9.47582	13.2006	12.645	10.7316	7.51226	13.6708	13.1277	12.8256	11.8656	16.0736	9.87585	21.9193	9.62703	15.5346	14.3751	9.15774	16.5129	12.8459	18.4169	13.062	10.6906	11.692	12.3493	13.98	14.4227	35.4061
TGGAAGACTAGTGATTTGTTGTC	piRNA	piRNA	0.0454682	0.890467	3.04698	0.953067	2.69191	2.81066	4.8176	6.09218	4.89256	0.874155	3.38082	6.4258	1.98495	1.72404	2.16489	1.10099	4.24683	3.79512	2.98873	2.71216	2.06354	1.98002	2.80864	3.12405	2.88929	2.70441	7.29108	4.81349	6.15629	3.51573	1.46124	6.5839	0.961374	2.75058	6.62131	4.22797	11.9516	0.589746	9.92062	4.89992	9.60442	3.19123	10.4928	3.55254	11.9147	1.47925	0.574152
TCCCATATTGTCTAGTGGTTAGGATATCCGGCTCTCACCC	tRNA-Glu-CTC_5_end	tRNA	0.0458936	-1.07386	22.6347	43.3645	11.024	51.0135	13.0075	14.2151	24.4628	10.6647	18.962	9.84378	13.1503	3.10328	49.7926	6.60592	14.1178	13.5106	13.6628	12.4759	49.3775	31.1146	14.7453	24.5461	9.35578	22.9875	8.98366	11.2315	6.49831	17.1392	12.6198	3.42911	14.6129	16.5035	18.9726	1.05699	10.7099	0.196582	2.28937	8.95502	1.02447	12.4458	3.89732	1.35335	4.92476	23.6679	7.65537
TGGAAGACTAGTGATTTTGTTGTTAAA	piRNA	piRNA	0.0461036	-0.825889	26.8424	69.2562	19.8689	38.7871	23.7668	15.4648	9.13278	81.9958	15.5812	20.2344	15.8796	19.6541	24.96	71.4068	28.0061	38.4066	22.4867	44.4795	17.6875	33.519	16.9922	22.4634	16.5102	21.6353	8.33267	18.8164	20.692	25.3425	17.2692	14.8138	35.5708	14.8531	9.2953	19.6601	1.70738	19.0685	4.57875	13.686	1.66477	14.5201	1.34907	12.6877	2.54181	20.5245	67.1758
TTTTGAAGGATTTAGGGAAATT	piRNA	piRNA	0.046254	0.45625	10.0115	6.67147	12.5623	5.76186	8.3505	8.59154	6.6865	9.44088	7.93758	6.28908	9.80067	6.37896	8.53223	5.03308	13.7735	5.92039	6.54675	5.78595	6.92759	9.47582	8.28548	6.39687	9.35578	5.40882	14.452	12.1066	20.692	7.61741	10.2287	5.76091	16.1511	4.40093	10.0593	11.8383	8.69209	9.82911	8.64874	10.6446	6.53101	5.74421	12.2916	9.13511	10.485	6.84152	19.7126
TGGAATGTAAAGAAGTATGGAGT	dme-mir-1	miRNA	0.0462744	1.25599	85.4605	3.17689	71.3998	39.3493	106.148	84.1971	111.224	7.3429	88.6363	71.3674	67.6122	65.3413	68.3852	5.34765	103.187	49.1848	66.3214	7.77487	68.3916	57.9864	79.2035	69.473	97.6854	59.0463	189.178	64.7633	78.8347	53.6148	82.6263	127.974	45.1846	56.6619	92.571	36.3605	860.673	9.63252	334.376	59.4748	411.966	68.4519	630.917	106.745	426.866	27.1812	1.33969
TACCCAGTTTGCCAAGAATTTCGTCCA	piRNA	piRNA	0.0462744	-0.359846	8.12527	13.0252	10.2549	9.27518	12.8469	9.06017	10.7636	11.5388	9.11352	9.16018	6.20296	9.99946	13.2441	12.74	9.06756	12.7516	13.8051	12.8376	9.43332	10.8901	12.0771	5.95058	17.7485	7.96299	8.33267	11.0856	9.91847	8.34985	8.50174	9.32719	12.4979	11.5524	6.36665	7.39895	8.69209	6.88037	4.07	7.77228	8.19577	7.49939	4.19712	6.76675	4.28931	7.95095	11.483
TCCTCCTATTTAAAAACCTGCATTAGTGCTCTT	18S-rRNA	rRNA	0.0462744	-0.742592	6.96452	18.7436	4.48652	11.2426	7.70815	6.09218	5.38182	3.67145	7.05563	6.01564	4.34207	1.55164	10.8245	15.8857	6.19808	4.25053	2.98873	6.69	6.04322	10.6073	6.60029	6.39687	2.06378	9.16495	2.86435	8.60593	3.76218	10.1077	2.92247	3.01762	3.26867	4.81351	2.92866	1.47979	1.39694	1.96582	2.79812	6.92747	1.28059	7.97807	1.19918	3.38337	0.317727	9.4302	6.12429
AACTCTAAGCGGTGGATCACTCGGCTCATGGGACGATGA	5.8S-rRNA	rRNA	0.0462744	-0.732398	3.77245	6.83031	4.61471	8.29145	2.89056	4.21766	4.07714	3.84628	3.23383	1.77735	3.84583	1.20683	4.20244	5.50493	3.44338	3.94692	3.55802	3.79703	2.65312	5.79864	2.80864	3.71911	1.51344	3.60588	1.82277	5.98039	1.88109	4.39466	2.12543	0.960152	5.3837	3.02564	3.56532	1.90259	2.17302	0.393164	1.0175	1.52066	0.640295	1.91474	0.899382	0.507506	1.11204	6.2868	1.33969
ATGTATTTTTGATTTGAAA	28S-rRNA	rRNA	0.0462744	0.900642	3.19207	2.38267	1.92279	5.05919	1.76645	2.65557	1.63085	1.92314	1.61691	2.8711	2.23306	4.65492	1.65551	4.08938	2.52514	2.27707	2.41945	1.6273	1.47396	3.96005	2.24691	4.31417	4.12755	5.25858	2.21337	3.64658	4.2752	3.66221	1.46124	1.9203	3.65322	3.57575	2.29199	4.01657	1.55216	3.93164	6.105	4.22407	23.0506	4.46772	1.94866	4.39839	14.7743	4.06793	6.12429
TCTCGAATAGTGTTGTGACTA	piRNA	piRNA	0.0462744	0.593245	2.90188	2.8592	2.69191	4.91866	2.72997	5.15492	3.91405	7.69257	4.26277	5.05861	1.24059	5.17213	2.16489	2.67382	4.13205	3.49151	2.41945	5.0627	1.32656	3.25289	4.21295	3.27282	3.85238	3.75613	6.1193	5.68867	4.44621	6.29901	3.32099	3.29195	5.3837	1.92541	5.60265	5.91916	2.79389	4.52139	4.07	7.77228	3.84177	3.51035	4.79671	4.73672	9.05521	2.40378	9.37782
ACAACCTCAACTGCTTGGACTACATATGGTTGAGGGTTGTA	NO_Annotation	NO_Annotation	0.0462796	-1.04226	14.0741	17.314	11.7931	19.1125	9.47461	6.4046	13.373	6.81841	19.9909	6.69924	28.0374	0.862022	17.5739	12.1109	10.5597	4.55414	14.0897	8.3173	8.69634	23.1946	7.86418	33.7695	5.5034	18.3299	3.25495	12.9818	4.78823	10.4007	4.38371	2.19463	16.9202	9.76455	8.78597	0.845594	4.19083	1.76924	1.90781	2.19651	1.02447	5.90377	3.44763	3.38337	2.85954	24.0378	5.74152
CCTCGATAGTATAGTGGTTAGTATCCCCGCC	tRNA-Asp-GTC	tRNA	0.046313	-0.846922	38.1598	37.3284	17.3052	43.7058	13.3287	21.8694	9.29587	16.7838	22.3428	19.1407	13.6465	13.6199	34.0016	34.7597	14.8065	11.2336	5.69283	11.7527	4.42187	23.1946	34.1249	11.4549	13.7585	27.6451	11.5876	17.6494	8.20839	23.8776	6.24346	14.6766	0.769099	7.56409	17.3173	9.09013	5.74299	3.53848	6.23218	11.1515	5.50653	11.3289	1.04928	22.6686	3.65386	46.9661	14.1624
TGCTCGTGCGACTTGACT	piRNA	piRNA	0.046377	0.675857	5.0783	4.60649	4.23015	4.63759	7.86874	8.59154	7.50193	6.29392	4.70375	8.61331	1.86089	3.27568	3.94775	4.56123	7.34587	4.55414	2.98873	4.88189	2.21093	2.68717	4.77468	3.57035	3.98997	1.6527	9.63465	7.43902	5.64327	8.49634	8.10322	3.15478	7.30644	3.16317	13.1153	7.82174	6.20864	8.64961	12.7187	11.4895	4.22594	5.42509	6.14578	4.90589	7.14885	3.32831	11.6744
TATTGCACTTGAGACGGCCTGAA	dme-mir-312	miRNA	0.0463863	0.245895	224.461	258.916	251.245	194.779	219.682	186.827	198.475	244.763	192.266	185.801	220.577	291.363	258.769	259.204	207.865	227.859	245.503	232.342	249.246	231.946	255.586	203.064	271.18	231.978	236.179	251.76	244.713	216.95	259.967	281.324	400.509	285.923	207.171	247.97	230.496	371.737	200.956	268.651	280.321	265.191	236.837	229.562	227.651	293.076	331.669
TGGTTTATGTGCTCGCT	28S-rRNA	rRNA	0.0465837	0.770361	2.90188	5.7184	3.20466	7.16719	2.72997	6.24839	3.75096	6.46875	4.99773	8.33987	1.86089	3.7929	2.67428	4.56123	3.55816	4.70595	1.28089	3.43541	2.35833	4.24291	6.179	5.05799	2.88929	4.95809	9.24405	12.3984	4.44621	12.1586	2.39111	4.93792	1.15365	1.78788	7.89464	10.5699	0.931296	7.47012	3.43406	9.96879	2.56118	5.74421	1.49897	7.61259	3.33613	5.73208	15.1193
TATTGACAACAAACTAATGGGACGGT	piRNA	piRNA	0.0466938	0.481351	5.51358	8.10107	5.51201	7.16719	3.69349	5.93597	5.21873	11.5388	7.93758	4.64845	3.3496	7.58579	4.32979	3.46024	7.11631	9.10829	6.97371	3.2546	4.56926	6.0815	5.33641	4.90923	4.67789	3.45564	6.5099	5.25108	5.30125	8.05687	8.90026	9.46435	9.42147	4.95104	10.696	9.09013	5.27734	9.63252	7.75843	6.7585	5.37847	6.70158	6.44557	6.93592	6.98999	7.21133	13.3969
TCTTTGGTGATTTTAGCTGTAT	dme-mir-9b	miRNA	0.046776	0.428699	745.204	785.486	1093.56	1023.22	849.503	941.632	735.678	1575.05	858.287	1102.09	999.42	1103.56	753.383	778.398	1299.42	1183.77	1147.25	1115.24	771.026	1174.58	939.629	1336.35	825.235	1078.16	1252.24	1172.89	1303.42	1164	1450.21	959.054	1385.92	747.882	1403.34	1124.22	874.487	1327.72	1275.56	1408.47	1199.78	993.27	1152.71	1218.69	1562.42	862.586	2313.45
AAATATCAGCTGGTAATTCTGG	dme-mir-283	miRNA	0.046776	0.534398	17.5564	16.6787	22.4326	22.3448	17.5039	18.9014	15.6562	27.7981	10.4364	14.4922	21.2141	28.1019	19.2294	19.8178	26.7436	18.672	25.76	26.3984	20.3406	28.5689	22.3287	25.29	22.2888	22.3865	19.7901	23.1923	21.718	22.7057	27.2321	27.1586	34.4172	17.0536	19.3546	24.7336	54.0152	30.2736	26.2006	20.1066	37.1371	24.732	66.7042	27.067	60.3681	21.4491	28.5162
ATAAGGACATTGTAATCTATTAGT	28S-rRNA	rRNA	0.046776	0.5241	6.67433	12.231	7.81937	9.83731	13.8104	19.0576	13.2099	18.1824	12.3473	24.6094	2.48118	11.7235	5.9853	8.49333	8.26411	16.5467	6.40443	15.1881	7.66457	6.64722	8.28548	13.5376	6.74167	9.01471	14.3218	18.2329	14.8777	19.19	9.96297	12.3448	11.3442	11.69	16.9353	21.774	8.53688	19.6582	18.0606	26.5271	10.1167	12.7649	11.692	12.8568	9.05521	5.91699	13.2055
TATGTATCGGCGCTGATCGTCGTC	piRNA	piRNA	0.046776	0.534194	2.90188	2.06498	2.8201	3.23226	3.21173	4.37387	3.42479	6.29392	1.32293	3.96486	2.97742	4.65492	2.41959	1.73012	2.18081	3.1879	3.70034	5.78595	3.97968	3.39433	2.52777	4.16541	4.54031	3.75613	3.90594	3.50072	3.93319	6.88496	6.11062	5.62375	4.23005	3.16317	7.63997	3.38237	3.56997	8.25645	2.035	2.19651	4.48206	5.26553	2.39835	6.25924	2.38295	3.88302	7.84675
TATTGGTTGAACTCTAGATAACATGCAGATCGTA	18S-rRNA	rRNA	0.046776	-0.611466	4.9332	8.73644	3.46103	9.69678	6.42346	7.18565	8.64353	3.32179	7.64359	5.46877	3.72177	3.27568	10.4424	19.0313	5.85374	3.64332	4.69658	6.87081	3.53749	7.92009	8.98763	5.50429	5.64099	11.7191	3.77574	5.98039	3.93319	6.88496	2.92247	1.9203	7.69099	10.0396	2.54666	3.38237	2.32824	1.37607	2.67094	3.54821	1.66477	6.86114	2.99794	4.90589	2.06522	7.95095	6.88983
AATTGCTCGTGCGGCTTGACT	piRNA	piRNA	0.046776	0.711918	5.22339	4.44764	4.61471	2.24853	4.8176	6.71702	4.56639	4.02111	4.99773	4.78517	1.73683	2.06885	2.54693	2.04469	3.09904	1.82166	1.85017	4.52027	2.50573	3.67719	3.93209	2.82653	2.47653	2.25368	5.85891	5.83453	3.07815	3.66221	4.51655	4.93792	4.6146	2.47552	5.47532	5.70776	4.03562	4.32481	5.59625	5.06888	3.71371	2.71255	4.19712	3.04504	4.28931	2.40378	8.4209
AACTCTAGGCGGTGGATCACTCGGCTCATGGGTCGATGA	5.8S-rRNA	rRNA	0.0469758	-0.829007	14.7996	23.1913	14.8696	33.0253	11.4016	12.9654	17.2871	15.56	11.4654	15.586	14.2668	2.24126	15.791	19.3459	9.06756	10.6263	13.9474	16.8154	6.04322	28.4275	8.8472	16.0666	8.11752	12.6206	5.59851	15.7532	6.15629	18.897	7.0405	5.34942	16.1511	11.2774	10.314	2.32538	6.05342	2.1624	0.763124	2.02755	1.92088	7.49939	2.39835	3.21421	6.67226	23.483	5.93291
TACTTCGGATTTACTTTTAATGGT	piRNA	piRNA	0.0471855	1.23174	3.91754	8.5776	4.74289	4.91866	33.5626	13.2778	11.5791	13.9865	3.67481	4.51173	3.22554	5.51694	4.45714	6.60592	61.0626	7.28663	5.97747	7.95568	4.12708	34.2261	58.1388	5.80182	8.11752	5.10833	6.5099	2.91726	62.0759	42.6282	65.7556	4.11494	65.758	2.47552	58.0638	7.39895	54.3256	8.05987	56.0896	40.2131	59.2913	28.4019	18.7371	6.25924	54.0135	17.0113	89.3764
GTTACTTGGATAACTGTGGTAATTCTAGAGCTA	18S-rRNA	rRNA	0.0471855	-0.771234	4.78811	10.166	2.8201	6.18345	3.5329	3.2804	4.72948	3.49662	4.85074	3.41798	6.20296	0.517213	6.23999	9.12246	2.29559	2.58068	4.26962	6.14757	3.68489	6.0815	6.31943	5.65305	3.98997	6.3103	0.65099	3.64658	2.39411	6.4455	1.19556	1.9203	4.42232	7.28903	2.03733	2.11398	2.9491	0.196582	1.78062	1.52066	0.768354	2.0743	1.49897	2.03002	0.794317	7.21133	5.74152
TGTTTGAATGTGTTTATGTAAGTGGAGC	18S-rRNA	rRNA	0.0472408	-0.461611	23.9405	33.0396	12.3059	25.296	23.4456	14.9961	15.6562	15.9096	11.9064	13.2618	15.2593	13.2751	26.4881	49.7017	13.8883	12.9034	17.0785	15.7305	10.6125	20.366	26.4012	15.174	18.9867	23.288	11.4574	14.878	13.8517	24.6101	9.56446	17.2827	7.69099	18.2913	11.7146	15.8549	8.84731	13.3676	9.03031	17.4031	6.78712	16.4348	7.34496	21.9919	3.81272	23.6679	22.3919
TGGAAGACTATTGATTTTGTTGTT	dme-mir-7	miRNA	0.0472408	0.846962	4.20773	1.27076	4.35834	3.93493	4.33584	6.09218	5.38182	1.04899	3.52781	5.46877	2.10901	4.31011	4.71183	1.57284	6.0833	4.25053	4.98122	2.53135	3.83229	3.11146	5.33641	3.86788	4.95306	4.80784	5.33812	4.08417	4.10419	2.92977	3.32099	8.77853	1.92275	4.81351	5.85731	5.07356	20.4885	2.1624	9.53906	3.71718	14.2145	3.82948	11.3922	6.42841	18.7459	2.95849	0.382768
TCTCATACCGCTTGGTCAAAAACTCA	piRNA	piRNA	0.0472408	0.516914	3.33717	5.40071	3.84559	4.07546	4.8176	3.59282	7.50193	10.315	7.93758	8.33987	3.10148	5.17213	3.56571	3.93209	7.11631	5.00956	3.13105	4.33946	2.21093	4.80863	4.35339	4.46294	4.81548	4.05662	10.8064	8.60593	8.72141	6.15252	5.84495	5.76091	8.07554	3.30069	7.89464	7.61034	5.58777	9.43594	5.72343	10.3067	5.37847	5.26553	5.2464	4.73672	5.71908	3.51321	8.61229
CATCACAGTCTGAGTTCTTA	dme-mir-11	miRNA	0.0475252	0.635277	1.88622	2.06498	2.17917	2.95119	3.5329	7.34186	2.60937	5.76942	2.05789	7.24612	1.61277	4.31011	0.38204	2.51654	2.18081	2.58068	2.27713	6.50919	1.17916	2.97003	2.80864	7.1407	1.65102	2.55417	5.98911	5.83453	3.59117	6.88496	2.39111	4.66359	3.0764	2.33799	3.81999	6.34195	2.01781	5.70088	4.45156	5.74473	2.56118	2.71255	3.59753	7.44342	3.97158	4.06793	3.44491
TGAGATCATTTTGAAAGT	dme-bantam	miRNA	0.0477708	0.734128	2.75679	2.8592	3.7174	6.32399	6.74463	9.99742	6.52342	15.0355	3.96879	12.4414	1.11653	6.37896	2.41959	4.08938	5.16507	7.43844	2.13481	8.13649	2.94791	5.51578	4.35339	6.54564	3.02687	6.46054	10.1554	10.3563	5.64327	9.08229	6.11062	6.30957	5.3837	2.06293	8.65864	11.6269	6.36385	11.4018	10.0478	9.12398	5.37847	5.74421	10.7926	6.25924	16.2041	2.58868	6.88983
ATAATTTTGAACGAAATGAGGGTTGTA	NO_Annotation	NO_Annotation	0.0482005	-0.543135	5.65867	7.46569	5.12745	5.05919	5.9417	4.68629	3.58788	6.29392	8.23156	2.32423	5.83078	2.24126	7.6408	5.19037	5.73896	6.07219	3.4157	6.87081	6.33801	6.50579	6.74073	7.1407	3.7148	4.20686	2.34356	4.23003	3.07815	5.1271	3.85235	1.50881	7.30644	5.63869	3.81999	3.59377	3.25954	1.37607	1.90781	2.53444	1.66477	6.54202	2.54825	2.03002	2.70068	7.58114	4.40184
GCTAAGGAGTGTGTAACAACT	28S-rRNA	rRNA	0.0485175	0.243566	17.7015	20.3321	19.2279	19.3936	21.6792	29.055	21.038	28.4975	21.0199	21.8751	12.1578	24.9986	19.102	30.8276	19.0534	25.3514	27.3256	27.4833	16.8031	22.0631	17.2731	23.0585	19.1243	22.8373	24.8678	23.1923	28.5584	26.8074	18.7304	23.7295	22.8807	25.3053	23.3019	24.3108	18.6259	39.7096	23.4025	36.8339	20.3614	25.849	20.0862	27.2362	19.5402	29.9547	28.1335
TAAAACTCTAAGCGGTGGATCACTCGGCTCATGGGTCGATGA	other-rRNA	rRNA	0.0490197	-1.03135	57.7475	108.173	44.737	126.339	35.329	43.4263	81.3796	38.288	54.8281	42.7931	57.9356	4.31011	61.2538	58.0377	31.7939	23.2261	44.4041	41.5865	37.5859	101.264	26.8225	93.1266	18.9867	51.2336	13.4104	63.0129	17.9559	64.8944	17.2692	14.4023	65.5657	31.6317	33.9979	2.32538	18.3155	4.52139	4.45156	6.25162	3.45759	19.3069	14.0903	10.4885	8.41976	94.4869	17.9901
TGATGGCTGCGTTTTATCTTTTCCTGGC	piRNA	piRNA	0.0491847	-0.601559	10.5919	10.166	4.10196	9.83731	5.78112	5.62355	4.40331	9.44088	4.26277	10.8008	5.08642	11.8959	9.04162	14.1555	14.8065	3.79512	4.26962	7.95568	9.43332	13.8602	4.49382	5.80182	6.19133	12.7708	4.29653	3.79244	1.71008	8.34985	9.43162	8.09271	9.42147	7.1515	2.54666	4.43937	2.17302	6.09405	3.17969	8.27917	2.68924	3.35079	5.2464	2.87587	3.49499	6.2868	4.59322
GTACATGAGGACTCTGAT	NO_Annotation	NO_Annotation	0.0491847	0.387322	10.0115	11.9133	15.126	13.0696	9.15343	8.90396	16.7978	10.6647	14.2582	10.3907	6.45107	9.82705	13.1167	10.8526	10.5597	9.4119	8.11228	10.3062	7.22238	10.183	11.5154	5.80182	12.1075	5.55907	17.0559	11.2315	10.6025	10.8402	13.8153	10.836	14.2283	7.83915	13.752	12.8953	12.4173	16.9061	12.7187	16.3894	13.8304	10.3715	13.1909	8.45844	10.0084	8.69057	18.7556
TGGAAGACTAGTGATTTTGTTGCC	piRNA	piRNA	0.0491847	0.93651	7.5449	2.06498	8.84486	7.72932	12.2046	18.4328	16.9609	5.0701	14.8462	21.7383	5.08642	11.7235	4.96652	2.67382	11.0188	10.1709	8.53924	7.77487	5.60103	7.92009	13.0602	10.8598	7.84235	7.51226	20.0505	15.3156	15.3907	13.7699	7.43902	12.6191	3.65322	7.01398	16.2986	15.0093	39.2696	5.89746	28.49	21.4583	26.2521	9.25457	31.9281	13.5335	40.8279	4.25283	1.53107
TGTTCTACTCTGCCGTCTTTTGGGT	piRNA	piRNA	0.0491847	0.682081	2.32151	2.22382	2.43554	2.95119	3.85408	3.2804	6.36033	7.69257	5.87969	7.65627	1.48871	2.75847	1.52816	2.04469	4.01727	6.52761	2.70409	3.97784	2.06354	3.96005	1.82561	3.57035	2.61412	2.85466	8.59306	7.00143	4.2752	4.68764	2.65679	3.01762	3.46095	2.20046	5.47532	8.03314	3.41475	6.29063	5.0875	9.46191	2.68924	2.39342	3.44763	6.42841	4.44817	3.1434	9.37782
GCCGAATTGTGGTCTGTCGACGGTG	NO_Annotation	NO_Annotation	0.0493128	-1.10757	7.25471	25.2563	7.56299	13.2101	17.0222	5.77976	15.0039	12.2382	3.67481	3.41798	14.1427	122.407	33.2375	28.9402	6.77198	6.07219	22.4867	21.1549	67.5072	5.23292	34.8271	4.76046	25.7284	7.21177	6.3797	11.5232	26.5063	3.8087	5.84495	8.91569	17.1125	7.01398	17.1899	7.61034	7.7608	7.86328	4.45156	4.56199	11.5253	7.33983	7.04516	6.09007	11.4382	10.1698	27.9421
TGGACGGAGAACCGATAAGGGC	dme-mir-184	miRNA	0.0493128	0.703495	4.9332	3.97111	3.58922	5.90239	4.33584	3.59282	7.50193	5.76942	5.14473	3.14454	4.34207	4.48251	9.04162	2.51654	6.42764	6.3758	4.69658	3.2546	3.97968	4.95006	4.21295	3.27282	7.29201	3.90637	5.59851	2.7714	5.81428	2.78328	10.2287	3.42911	7.11417	3.02564	5.72998	7.18755	24.3689	7.47012	9.41187	3.21029	17.6721	5.10597	19.4866	4.56756	23.6706	2.77359	12.44
TATCTACCAGCAAGGCAAATCTGC	piRNA	piRNA	0.0493128	0.808435	3.77245	6.67147	10.2549	15.7397	9.79578	14.8399	17.124	12.0633	23.3718	11.7578	9.18037	5.51694	5.22122	4.24666	34.0894	14.1178	12.3819	8.13649	2.50573	6.50579	5.33641	16.2153	4.67789	4.05662	26.8208	18.6705	23.9411	13.6234	20.1916	9.46435	11.1519	4.2634	28.2679	17.5461	15.5216	16.1197	28.9987	20.4445	14.2145	9.89281	17.6879	14.3793	28.1188	6.10189	39.4251
TATGTATGTAAGCGTATTACCGGTGGAGTTCTTATA	18S-rRNA	rRNA	0.0496654	-0.901165	125.216	301.804	57.4275	188.876	79.3298	90.9141	89.697	74.1284	95.2509	71.7776	79.3978	14.8268	193.822	267.068	85.9697	35.5223	68.3139	95.2873	29.4791	193.477	150.824	109.937	53.2454	184.501	48.4336	133.465	49.4213	170.366	23.6455	25.5126	26.3417	78.3915	43.4205	23.6766	20.4885	15.9232	15.6441	50.0129	12.1656	88.2375	15.2895	48.5514	16.9984	172.702	168.801
TGGAAGACTAGTGATTTTGTTGCA	piRNA	piRNA	0.0496706	0.958704	1.88622	1.11191	2.69191	2.38906	4.65701	8.12291	4.40331	1.39865	5.5857	7.92971	2.48118	3.27568	2.41959	0.471851	2.41036	4.70595	2.84641	3.2546	2.21093	2.12145	5.47684	2.529	3.16446	3.60588	7.03069	4.52176	5.98528	5.71306	2.39111	3.70344	1.34592	2.75058	6.74864	5.28496	12.4173	1.76924	11.8284	5.91369	10.3728	3.35079	13.3408	6.42841	14.6154	1.47925	0.574152
TAATGACTACAAACTGT	piRNA	piRNA	0.0497634	0.531091	4.9332	5.40071	2.94829	3.93493	5.29936	4.21766	6.36033	8.04223	4.26277	4.51173	2.85336	5.34454	2.29224	4.71851	7.91977	6.67941	5.83515	4.15865	5.01145	3.11146	7.44288	5.65305	3.57721	1.95319	7.55148	3.93831	8.55041	7.03145	9.43162	5.76091	5.57597	2.88811	5.47532	11.8383	7.45037	11.4018	8.01281	4.73095	7.68354	4.1486	4.34702	5.24423	6.19567	4.25283	11.1003
TGGAAGACTAGTGATTTTGTTGGT	dme-mir-7	miRNA	0.0498184	0.86255	14.5094	4.76533	15.5105	26.5607	20.8763	47.8002	26.2568	10.4899	26.6056	49.9025	14.3909	34.9981	11.4612	10.2234	20.0864	37.4958	16.6515	24.0478	14.887	26.4474	19.8009	36.7448	18.2988	32.3027	28.7737	34.7154	22.06	38.38	15.0109	39.7777	4.23005	29.7063	26.6126	38.4745	75.7454	12.7778	47.4409	48.6612	48.7905	33.0292	66.7042	47.7056	68.7878	18.6755	2.67938
[truncated: 3 more columns]
