# Supplementary material for: Stress‐sensitive dynamics of miRNAs and Elba1 in Drosophila embryogenesis
Source: Mol Syst Biol. 2023 Mar 20;19(5):e11148. doi: 10.15252/msb.202211148 (PMC10167479; doi:10.15252/msb.202211148)
Supplement: Supplementary file 5 — Dataset EV3 [file MSB-19-e11148-s004.xlsx]

## Sheet: description
Dataset EV3
Description:
table contains rpm normalized sncRNA counts summarized per annotation feature of control and heat shocked Drosophila ln(1)wm4h embryos
padj_HS_vs_C = FDR corrected p-value between heat shock and control

## Sheet: rpm per sncRNA feature
table contains rpm normalized sncRNA counts summarized per annotation feature of control and heat shocked Drosophila ln(1)wm4h embryos
padj_HS_vs_C = FDR corrected p-value between heat shock and control
				control (rpm)																								heat shock (rpm)
Annotation	sncRNA_class	padj_HS_vs_C	log2FC_HS_vs_C	Inx1_190402_S6	Inx1_190618_S8	Inx2_190402_S7	Inx2_190618_S21	Inx3_190402_S8	Inx3_190618_S4	Inx4_190402_S9	Inx4_190618_S14	Inx5_190402_S10	Inx5_190618_S12	Inx6_190402_S11	Inx6_190618_S18	Inx7_190402_S12	Inx7_190618_S17	Inx8_190402_S1	Inx8_190618_S23	Inx9_190402_S2	Inx9_190618_S20	Inx10_190402_S3	Inx10_190618_S3	Inx11_190402_S4	Inx11_190618_S16	Inx12_190402_S5	Inx12_190618_S15	Inx13_190402_S17	Inx13_190618_S7	Inx14_190402_S19	Inx14_190618_S22	Inx15_190402_S20	Inx15_190618_S6	Inx16_190402_S21	Inx16_190618_S19	Inx17_190402_S22	Inx17_190618_S9	Inx18_190402_S23	Inx18_190618_S11	Inx19_190402_S24	Inx19_190618_S10	Inx20_190402_S13	Inx20_190618_S24	Inx21_190402_S14	Inx21_190618_S2	Inx22_190402_S15	Inx22_190618_S1	Inx23_190402_S16	Inx23_190618_S5
dme-mir-92b	miRNA	6.63442e-13	0.48396	1609.53	1286.8	1490.29	1611.35	1533.76	1655.35	1629.39	1511.76	2239.28	1739.61	1227.07	1888.52	1809.85	1193	2156.82	1649.66	1451.53	1331.85	1528.2	1695.61	1192.97	1402.7	1724.63	1660.51	2036.3	1937.79	2347.26	1669.53	2522.23	2200.12	1897.56	2214.08	2122.51	2710.97	2238.84	2646	2450.14	2488.31	2967.89	2090.26	2646.43	2117.15	2856.84	2296.53	2124.94	1757.07
dme-mir-92a	miRNA	1.16528e-07	0.489934	999.699	963.55	905.38	1363.45	1066.46	1231.87	1021.08	1251.79	1682.18	1443.75	741.501	1388.72	1100.79	988.843	1361.51	1469.02	940.882	1345.78	1057.86	1246.28	826.02	1162.3	1064.08	1194.15	1311.87	1575.32	1562.67	1317.52	1680.55	1544.2	1202.68	1606.34	1557.41	2483.3	1387.79	2098.71	1680.53	2171.85	1796.79	1416.11	1615.74	1478.53	1881.26	1652.5	1285.91	1368.12
dme-bantam	miRNA	3.17148e-05	0.476969	2362.28	2135.19	2716.27	3004.03	2647.11	2983.45	2448.08	4093.49	1891.35	3206.34	1786.58	3330.16	2370.18	2338.02	3764.07	2817.8	2860.36	3418.95	2161.41	3002.85	2834.62	3000.73	2771.93	3090.69	3810.24	3104.7	3507.03	3133.1	4015.88	3009.12	3850.3	2057.02	3797.96	3378.15	4925.93	3903.92	3778.48	3687.95	5271.8	3007.57	6370.48	3632.73	9612.82	2529.14	5651.96	3374.66
dme-mir-13(a-b)	miRNA	3.17148e-05	0.460601	75.7392	65.7616	96.1397	121.702	95.7096	103.567	97.8513	150.18	101.425	106.368	81.879	111.028	86.8505	65.1155	166.774	117.649	112.576	81.5457	74.2874	112.861	89.3146	117.078	88.192	112.834	125.381	114.648	133.899	102.249	164.19	113.435	111.904	82.3798	135.1	151.573	202.557	118.342	168.905	129.425	170.19	116.48	196.965	140.748	261.966	96.151	246.311	112.262
dme-mir-9b	miRNA	4.00403e-05	0.467857	1586.02	1504.73	2141.22	2423.77	1801.14	1980.27	1676.84	2936.64	1819.91	2192.02	1762.88	2246.77	1796.86	1444.49	3389.89	2176.12	2324.67	2167.92	1465.7	2311.25	1983.88	2495.97	2009.43	2309.12	2699.65	2296.91	2790.17	2294.01	3292.43	2126.87	2576.1	1488.48	3070.25	2340.81	4403.32	2494.23	3246.59	2554.21	4156.15	2240.24	4612.48	2727.17	6220.45	1848.13	4945.18	2437.44
dme-mir-283	miRNA	6.79072e-05	1.08791	104.758	73.8627	163.181	132.101	128.309	122	146.125	119.759	105.981	90.9182	103.713	126.717	148.741	81.9449	225.426	95.637	155.272	119.516	108.925	128.56	136.781	122.284	171.844	156.255	177.85	111.585	153.736	111.185	205.237	165.42	174.586	102.322	174.064	123.879	1176.54	131.907	470.721	108.136	768.994	164.827	1722.02	231.761	1245.65	150.513	239.996	173.307
dme-mir-14	miRNA	0.000110473	0.402647	637.109	738.944	812.189	1118.22	684.099	930.854	682.186	1554.25	648.383	1080.08	616.078	963.051	650.232	701.958	1265.67	1107.11	891.354	1206.19	613.608	1117.44	756.225	1062.33	680.083	968.781	1194.31	1183.39	1159.78	1025.42	1421.38	952.333	1162.3	698.922	1367.17	1362.25	914.688	1358.97	1101.7	1322.81	1108.99	1137.35	936.707	1192.98	1433.74	789.363	2106.76	1109.01
dme-mir-190	miRNA	0.000110473	0.567707	20.6034	15.7256	27.1755	19.6746	23.9274	24.8374	16.9609	24.6512	16.9041	15.9961	21.4622	29.3087	18.3379	15.7284	28.3505	24.5924	24.7638	18.0811	13.8552	28.7103	23.0308	28.5628	19.6747	34.1056	22.7846	22.0253	31.4655	29.1512	35.4682	33.0566	29.0335	16.3659	23.4293	19.4487	44.7022	23.3933	32.1784	27.034	56.2179	27.285	56.3613	40.2622	105.644	33.468	48.9943	30.4279
dme-mir-8	miRNA	0.000110473	0.343444	213.869	238.267	249.835	333.766	244.413	257.434	214.131	420.643	181.682	267.833	165.123	311.362	235.082	242.217	347.207	297.689	277.241	361.079	199.426	341.978	248.424	280.867	239.811	332.192	291.774	294.644	289.004	304.403	358.269	297.647	327.444	240.951	292.356	368.679	429.017	392.378	297.364	302.612	341.021	338.749	402.773	383.506	638.154	286.789	551.186	311.272
dme-mir-993	miRNA	0.000110473	1.6918	8.70565	0.953067	9.61397	2.38906	21.0368	4.99871	6.52342	0.874155	6.17367	14.3555	3.3496	27.5847	10.5698	9.12246	2.41036	9.5637	3.13105	10.3062	15.4765	3.96005	9.83022	4.76046	27.2418	7.81275	4.68713	6.56384	240.608	7.17794	74.2574	12.482	38.455	29.5687	16.6806	22.6196	16.2977	41.4788	4.57875	23.8237	14.8548	7.18027	11.3922	7.61259	64.9751	17.5661	0.191384	19.8443
tRNA-Gly-GCC_5_end	tRNA	0.000110473	0.454309	458.353	398.541	453.523	546.393	324.224	544.86	455.498	363.998	466.406	446.251	298.362	328.43	369.306	406.421	482.073	385.736	232.267	278.449	230.232	369.557	348.411	236.387	580.884	381.172	574.043	590.017	497.805	498.647	516.613	805.567	451.077	593.987	588.151	501.648	736.345	335.369	522.995	520.912	703.684	507.565	584.749	604.102	490.093	588.37	439.035	654.294
tRNA-Pro-TGG	tRNA	0.000110473	-0.915317	88.6525	122.787	40.2505	284.579	42.2343	115.439	30.0077	101.227	34.6902	111.016	38.8305	75.8579	48.2644	291.132	42.9274	100.191	23.4829	55.6897	6.7802	148.926	111.082	35.406	41.9634	75.7235	30.0757	103.563	26.1642	147.368	15.1437	54.8658	11.3442	25.8554	27.7586	112.041	27.7837	80.9918	21.3675	46.4647	29.9658	36.2205	11.692	57.5174	38.6038	49.7397	31.0042	72.0064
dme-mir-2a(1-2)	miRNA	0.000110473	0.816521	13.4938	6.19493	14.3569	15.4586	14.774	17.0269	15.0039	11.8885	17.6391	18.4571	10.1728	13.4475	12.48	5.50493	19.5125	15.1805	13.3781	10.487	11.4969	18.1031	12.6389	15.9178	14.7216	21.6353	16.9257	17.6494	18.1269	16.4067	19.5274	22.9065	10.9597	10.5897	19.2273	16.9119	85.3688	15.3334	32.0512	16.7273	53.7847	19.1474	49.1662	23.5145	92.7762	12.9434	19.1384	25.7031
tRNA-Gln-TTG_5_end;tRNA-Gln-CTG_5_end	tRNA	0.000216664	-0.619829	13.2036	22.3971	7.05025	21.6421	7.06581	14.5275	8.9697	21.3294	8.52555	10.9375	7.56761	20.3437	13.1167	22.3343	8.37889	22.6189	8.82388	10.6678	4.42187	18.2445	10.392	4.46294	11.5571	7.36201	6.2495	9.9187	6.3273	16.9927	4.64939	14.4023	11.7288	6.32633	7.89464	15.0093	6.20864	11.2052	3.56125	9.29294	6.65906	6.06334	5.99588	9.81179	5.71908	11.834	9.18644	8.3157
dme-mir-13b	miRNA	0.000780933	0.468162	11.7526	14.6137	15.3824	25.7176	13.8104	25.306	21.2011	36.8894	22.4898	25.8399	10.7931	21.723	12.2253	13.9983	27.4322	22.6189	16.7938	20.2508	9.13853	21.2145	15.1666	26.7776	12.933	23.7387	29.4247	26.5471	21.034	24.0241	21.3872	24.9639	18.0738	13.2028	24.4479	31.4984	29.1806	21.2309	30.0162	31.0891	21.0017	25.849	29.2299	28.082	44.6406	18.6755	41.1476	25.3251
dme-mir-11	miRNA	0.000864536	0.445035	2301.19	1094.76	2405.29	2841.02	2478.97	2748.67	2158.92	2101.47	2154.32	3226.85	1861.88	3222.58	2353.75	1144.24	3431.9	2589.64	2522.06	1908.64	2041.72	2773.16	2465.28	2775.65	2499.92	3127.35	3605.31	3389.13	2444.56	3226.85	2734.24	3511.96	1766.43	1694.77	3064.9	2839.08	4250.74	2054.87	4254.16	2696.31	4692.98	3137.46	5550.54	4083.06	6849.07	2838.49	3112.86	3769.66
dme-mir-999	miRNA	0.000923346	0.527564	423.675	364.071	529.922	558.197	549.527	507.213	514.371	890.764	447.003	625.627	333.223	581.865	405.727	378.582	822.393	581.261	544.234	389.286	392.957	459.931	620.989	520.378	667.287	551.4	692.653	539.84	666.59	581.413	770.869	470.063	639.506	302.151	719.94	573.101	1195.32	564.191	1103.61	552.846	1397.51	502.3	1746	673.122	2589.63	355.574	1151.56	642.955
tRNA-Glu-CTC_CCA_end	tRNA	0.00135035	-0.851294	25.8268	35.2635	12.9468	36.3981	12.2046	19.8386	10.6006	17.1334	22.6368	13.5352	16.0036	6.20656	35.6571	38.6918	13.3144	12.448	9.53549	11.9335	6.7802	29.9832	35.9505	15.0252	12.7954	37.1105	10.4158	23.484	8.3794	29.7372	8.63458	7.81838	9.42147	11.4149	9.93197	6.76475	5.27734	3.53848	3.30687	11.6584	6.01877	9.89281	3.89732	10.8268	4.28931	35.8717	19.5212	17.1984
dme-mir-263a	miRNA	0.00152812	1.08496	242.452	45.906	245.605	153.181	151.915	129.029	149.712	36.0152	283.989	142.872	169.465	200.162	327.918	65.5873	339.058	131.159	187.579	47.3724	141.352	153.593	199.554	109.342	358.271	153.851	210.009	206.688	236.333	190.582	408.216	195.185	46.146	133.266	190.363	123.034	2247.37	46.0002	321.021	120.47	921.896	291.838	1611.69	311.27	1934.64	298.808	52.2479	152.328
dme-mir-2b	miRNA	0.00189744	0.801789	10.4468	3.81227	14.7414	8.71305	12.8469	14.8399	16.4716	7.69257	20.5789	13.2618	13.5224	21.2057	15.0269	5.97678	16.7578	10.1709	13.3781	5.60514	11.2021	15.4159	13.9027	15.6203	15.4095	14.724	12.6292	11.0856	18.6399	10.2542	18.0662	23.318	5.96052	15.2657	12.4786	14.3751	101.977	11.9915	26.0734	11.1515	54.0409	14.5201	60.4085	16.9169	79.5905	23.6679	10.9089	17.5764
tRNA-Glu-CTC	tRNA	0.00189744	-0.900314	1075.58	1250.11	407.761	1461.12	623.558	742.934	384.719	652.469	688.658	641.486	533.95	252.745	1462.96	1037.44	548.071	527.673	343.277	410.079	192.499	967.524	1588.99	517.849	380.56	1265.66	502.043	797.872	384.255	1176.3	235.259	269.665	143.629	311.916	600.502	245.856	246.173	93.9662	154.024	365.973	141.505	372.736	74.7986	386.551	132.174	1222.78	580.851	700.976
tRNA-Glu-TTC;tRNA-Glu-CTC	tRNA	0.00206901	-0.763304	194.136	306.093	89.2177	311.702	97.3154	153.867	81.8689	136.368	126.413	113.477	128.897	64.6517	245.397	292.548	104.449	97.1551	72.5835	118.25	97.7233	286.538	230.87	149.806	86.1282	416.63	90.6178	183.058	76.7826	263.094	57.2539	76.4006	69.6035	130.928	89.2604	59.1916	57.2747	32.8292	34.2134	99.8569	37.9054	105.151	34.0266	100.317	45.5938	368.517	143.921	147.793
dme-mir-9c	miRNA	0.00400353	0.239495	3441.34	2740.54	4062.61	3661.31	3279.34	3011.57	3594.57	4807.5	2436.84	2883.54	2748.03	4030.81	3666.31	2844.48	5474.86	3326.95	4364.26	4598.92	3169.89	3912.38	4030.39	3456.99	4397.08	3541.43	4559.79	3164.21	4866.21	3942.3	6229.52	3552.7	5518.48	2749.89	4927.53	3729.28	4567.39	4909.64	4158.39	3292.74	5085.99	3926.65	4788.91	4576.35	6193.76	3169.66	8717.55	3568.57
tRNA-Glu-TTC	tRNA	0.00400353	-0.732267	135.808	78.628	45.2498	133.225	57.6506	127.155	59.2	49.1275	52.9172	97.344	51.2364	56.3762	111.556	71.2496	48.896	53.8907	37.4303	37.6087	16.2135	94.1925	192.392	53.8528	55.4468	112.834	88.2742	64.7633	41.555	117.923	17.8005	47.4589	8.65237	31.9067	52.9705	39.1087	37.5623	25.5557	40.1912	39.5373	31.1183	38.4543	10.4928	89.3211	33.3613	73.2227	39.8079	68.4155
dme-mir-184	miRNA	0.00559216	0.304986	5561.17	5037.91	4754.17	4757.33	4970.31	3860.1	5634.76	6604.59	5652.88	3836.07	3739.39	4619.58	6350.4	4488.09	4182.79	5153.62	5710.9	4896.72	4460.78	4653.2	5178	3576.45	5908.59	3731.79	5923.75	3945.45	6196.82	3988.15	8458.43	4485.42	8331.46	3950.66	6420	6615.71	10828	7848.15	7169.3	4341.33	7839.26	4405.65	9939.98	4376.4	11393.5	3846.78	13694.1	3466.13
tRNA-Glu-CTC;tRNA-Glu-TTC	tRNA	0.00609454	-0.703305	46.14	62.267	24.3554	59.8671	27.4603	29.5236	18.9179	26.0498	37.777	20.7813	37.5899	12.5855	62.9093	49.3871	25.5958	22.0117	24.6215	28.7489	29.4791	51.7635	55.611	37.1911	20.0874	78.428	18.8787	44.3424	19.4949	53.1754	15.8079	14.1279	19.2275	28.8811	28.5226	10.5699	19.402	6.29063	8.64874	19.4307	11.7814	23.7747	8.99382	17.7627	10.0084	72.4831	37.1285	33.2628
tRNA-Pro-CGG	tRNA	0.00684015	-0.566767	10.3017	27.1624	7.94755	46.2354	6.90522	21.7132	6.52342	19.7559	4.99773	21.7383	6.45107	9.82705	8.15019	39.9501	6.31286	14.1178	5.26586	18.2619	4.27447	21.9217	13.0602	7.28946	8.53027	14.8743	6.1193	19.1081	5.47226	29.5907	4.78223	9.73868	7.69099	6.32633	5.60265	22.831	1.86259	24.3762	3.43406	8.78606	4.86624	10.2119	2.69815	13.1952	3.0184	11.0944	12.44	14.9305
tRNA-Glu-TTC_CCA_end;tRNA-Glu-CTC_CCA_end	tRNA	0.00972425	-0.677199	25.2464	41.9349	14.3569	40.1925	12.2046	19.6824	11.0898	15.2103	15.1402	16.4063	15.2593	8.96503	25.9787	36.9617	16.643	13.5106	11.6703	16.0922	8.99113	36.0647	29.912	13.9839	11.5571	47.3272	14.8426	25.9637	8.55041	34.4248	9.16594	9.32719	7.30644	12.6527	12.4786	8.03314	7.29515	4.12822	2.92531	13.686	6.40295	11.9671	2.99794	14.2102	5.87794	49.5548	17.416	20.7892
tRNA-His-GTG_5_end	tRNA	0.00972425	-0.689007	320.658	184.577	197.663	598.249	341.728	577.195	300.566	274.135	300.305	489.728	200.48	708.582	502.128	98.7742	335.155	548.774	137.055	145.553	999.047	469.69	319.482	300.207	272.694	201.929	297.372	150.677	111.155	219.44	169.503	267.471	97.8679	203.68	152.163	137.198	652.062	97.1116	374.821	491.512	265.978	283.541	168.784	216.536	383.973	156.061	108.515	274.418
tRNA-His-GTG_5_end;tRNA-Undet-???_5_end	tRNA	0.00972425	-0.671055	60.5043	34.1516	37.815	124.653	59.2564	70.2944	47.784	39.1622	65.4115	64.9416	29.1539	192.748	87.9966	30.0412	56.0123	113.55	33.0184	25.856	285.358	80.0495	70.7776	48.7948	50.9065	45.5243	66.1406	37.7786	40.6999	48.9272	35.601	52.8083	13.0747	47.1724	38.4545	31.9212	64.4146	20.4445	46.9322	105.771	59.1632	51.2192	46.1683	52.104	62.1156	45.6717	30.4301	46.3033
tRNA-Lys-CTT	tRNA	0.00972425	-0.616015	825.296	900.966	340.335	1167.97	435.19	661.236	315.244	588.132	535.787	574.084	394.756	483.939	889.39	969.025	451.886	399.398	292.327	368.673	97.8707	846.318	1285.51	389.466	398.721	1046.16	487.591	579.806	372.456	882.301	207.628	319.73	90.7537	260.067	465.147	453.872	221.338	286.027	278.032	418.858	264.186	419.806	84.542	638.104	235.277	958.182	608.219	436.196
tRNA-Pro-TGG_5_end	tRNA	0.0126515	-0.513196	623.47	1159.25	320.722	1615.57	284.078	1036.61	299.914	835.692	302.216	793.791	202.837	813.576	316.329	1528.8	238.052	776.026	168.081	441.179	134.425	864.421	466.093	318.207	258.935	626.372	277.973	1224.38	144.502	1437.2	132.441	973.731	101.137	266.531	255.175	1049.17	155.061	692.952	128.332	661.827	159.689	433.848	84.8417	620.511	198.261	914.914	270.617	850.658
dme-mir-305	miRNA	0.0132061	0.235377	161.345	142.96	162.284	251.835	160.265	152.929	126.065	213.993	171.099	172.95	126.168	199.299	214.452	145.173	325.284	189.452	186.155	185.874	149.607	194.891	162.339	139.987	184.364	186.154	186.574	156.657	224.876	173.15	308.321	195.048	244.381	157.608	257.594	271.436	177.722	275.412	210.495	186.704	222.951	196.101	193.817	184.225	236.23	147.555	499.704	173.496
tRNA-Lys-TTT	tRNA	0.0140285	-0.622751	206.179	216.505	77.1682	288.655	117.228	175.892	85.6198	146.683	150.373	169.395	115.251	92.926	217.508	280.594	151.394	90.7793	78.561	84.4387	18.4245	224.308	360.488	94.3167	99.8867	215.301	131.76	146.593	92.1734	225.299	43.9699	61.724	24.2266	63.8134	113.326	138.043	56.1882	77.2568	79.7465	127.736	63.1331	99.7259	21.2854	162.909	67.5169	195.261	163.442	97.8985
tRNA-Asp-GTC	tRNA	0.0169515	-0.67707	234.037	389.645	117.419	390.541	107.754	192.763	92.4694	145.285	164.631	141.504	128.525	69.9962	235.846	266.281	91.7086	120.837	75.9992	111.56	83.4259	298.135	230.027	207.675	86.6786	392.44	99.4712	284.142	70.9684	263.094	54.5971	103.422	58.067	121.988	130.007	75.2578	54.1704	36.5643	39.5553	116.922	34.1917	125.894	22.4846	145.993	33.2024	638.665	124.4	226.414
tRNA-Gly-GCC	tRNA	0.0169515	-0.3004	149.882	185.213	86.1412	240.874	82.2203	154.179	89.697	141.263	105.834	132.754	73.6911	116.545	132.059	233.881	112.484	134.954	143.744	131.992	49.6723	194.608	158.828	74.3823	101.263	153.1	116.788	152.573	88.4112	169.194	79.9695	119.47	87.8696	78.529	104.668	147.133	118.74	154.317	80.8912	111.684	103.344	99.7259	65.6549	121.971	91.0287	133.502	140.667	97.7095
dme-mir-7	miRNA	0.0207231	0.575707	23538.3	6938.96	26123.9	20689.1	26650.1	32766.1	33296.8	9009.39	26367.3	31567.4	17282.1	28327.8	23306	8464.38	31702.5	24355.6	24007.9	17099.1	24522.1	21281.3	28602.6	25192.7	30275.5	24524.5	37377.9	24134.5	30875.5	25193.1	26467.9	31706.7	10250.2	21640.6	33555.7	23970.7	104942	11837	53534.3	28175	73264.2	23473.6	86685.3	33893.3	97022	13576	5136.18	33345.2
tRNA-Asp-GTC_5_end	tRNA	0.0207231	-0.413569	208.5	348.981	197.92	190.984	199.448	209.79	178.905	191.265	199.909	187.715	116.864	119.649	216.617	254.485	99.7432	136.624	99.9091	148.627	121.749	151.189	223.708	163.79	150.931	236.336	157.279	313.46	98.8427	231.305	79.3053	128.249	105.367	213.72	137.138	97.2433	84.7479	90.2312	84.4524	158.825	92.4585	133.074	58.1601	141.933	80.5437	306.204	198.083	200.522
dme-mir-1012	miRNA	0.027292	0.252281	6.81943	8.73644	10.7677	8.71305	7.86874	3.59282	6.19725	11.7137	8.08457	5.46877	8.1879	8.62022	8.65958	7.70691	11.3631	9.5637	7.68532	10.487	6.48541	8.20295	7.16202	7.88452	10.4565	8.56397	6.6401	8.16834	13.3386	9.96122	15.6751	8.77853	12.3056	6.73892	10.314	13.1067	7.7608	10.2223	9.15749	10.9826	10.885	8.77588	10.0431	9.64262	10.9616	9.24529	18.7556	7.93771
dme-mir-276(a-b)	miRNA	0.027292	0.953385	28.7286	11.278	46.6598	41.4573	37.4167	44.2074	24.1366	36.3649	65.7055	49.9025	26.5487	42.2391	42.1518	25.3227	67.8345	52.5245	53.7972	27.3024	25.7942	43.1362	38.6187	39.2738	77.7355	37.1105	26.6906	41.8627	50.6184	43.6536	42.243	32.508	11.921	15.1282	25.0846	18.3917	721.444	12.9744	80.5096	32.6098	171.727	42.7625	568.26	49.7356	781.766	27.551	6.88983	40.4445
dme-mir-2(a-c)	miRNA	0.0302326	0.175484	30.0345	24.9386	29.4829	33.5874	22.3215	26.7119	28.703	37.5887	25.7236	23.5157	20.2216	34.6533	29.4171	27.8392	35.1225	34.0043	33.0184	35.0773	27.7104	35.499	27.5246	29.6041	31.3694	32.3027	27.2114	30.1937	28.9004	28.7118	43.4386	34.8398	39.2241	30.669	26.6126	31.287	43.7709	45.4105	27.7269	27.034	43.54	35.9013	44.9691	32.1421	48.1356	33.468	50.5254	30.2389
tRNA-Ala-TGC	tRNA	0.0313865	0.537504	5.36848	11.5956	10.5113	8.15092	6.74463	8.74775	9.45895	5.76942	7.93758	5.7422	3.59771	7.58579	8.27754	5.97678	14.0031	5.61678	8.9662	14.8265	19.751	7.35437	8.42591	5.35552	11.282	19.0811	17.8371	17.6494	6.84032	4.83412	7.30618	8.22987	14.9974	10.3147	15.7893	10.5699	12.1068	27.1283	15.0081	12.3343	38.2896	10.8502	6.59547	5.58257	5.08363	9.6151	37.7027	12.4735
tRNA-Arg-ACG	tRNA	0.0350977	-0.622192	6.52924	10.6426	2.8201	9.69678	4.8176	5.15492	2.2832	1.92314	4.40977	4.23829	2.35712	2.06885	8.27754	6.13407	4.01727	3.33971	2.13481	2.89297	2.21093	8.06152	7.58332	4.31417	2.88929	9.3152	4.68713	5.25108	2.56512	8.34985	1.72692	2.3318	2.11502	2.61305	3.05599	1.47979	2.32824	1.17949	1.0175	2.36548	0.512236	4.30816	0.749485	2.19919	1.27091	11.0944	5.16737	4.34684
dme-mir-276a	miRNA	0.0354424	0.964067	2.4666	1.4296	6.15294	7.86985	6.10229	9.84121	5.05565	8.74155	15.2872	12.168	3.10148	6.20656	3.69306	5.8195	11.2484	9.4119	6.40443	4.70108	3.83229	7.21294	5.33641	8.03328	7.29201	5.55907	5.20792	9.48111	8.3794	8.20336	5.57927	4.38926	1.92275	2.47552	4.20199	4.65077	95.9235	1.57266	12.21	6.7585	23.5628	7.81851	85.1415	8.45844	135.352	2.58868	0.574152	8.12671
tRNA-Cys-GCA_5_end	tRNA	0.038654	0.246991	21.1838	24.1444	13.5878	33.5874	17.0222	33.5851	16.6347	26.2247	18.962	25.1563	13.1503	23.2746	18.4653	18.0876	30.0722	26.414	14.0897	17.7195	12.2338	20.2245	23.733	17.4054	17.0605	26.8939	24.2168	28.2975	15.9038	25.196	20.9887	29.0789	13.267	17.1911	21.9013	31.287	26.3867	27.3249	35.3581	24.4996	39.6983	22.0195	24.1334	24.3603	44.9583	28.2906	31.7698	19.6553
dme-mir-2(a-b)	miRNA	0.0403314	0.271032	29.8894	26.0505	27.4319	29.6525	24.4092	24.9936	20.8749	30.4206	30.7214	22.1485	32.3794	35.3429	29.0351	24.0644	39.2545	25.1996	33.303	24.4095	20.0458	34.6504	22.6095	30.0504	28.4801	30.65	23.045	23.9216	29.2424	20.8014	38.922	32.7823	31.7254	28.1934	25.5939	32.5554	76.211	40.6925	29.7619	22.472	51.7358	33.0292	57.1108	35.6946	61.1624	40.1246	47.0805	25.3251
dme-mir-33	miRNA	0.0437616	0.448614	20.6034	15.5668	17.8179	78.1364	18.7886	24.0563	17.7763	40.386	30.5744	20.918	18.857	31.8948	26.8702	20.9187	110.418	30.0574	27.0409	22.6014	17.9823	39.459	14.8858	29.4554	19.2619	34.8569	25.2584	27.2764	49.7634	28.5653	82.6263	30.039	31.1485	23.2424	60.4831	64.0537	33.061	40.1027	53.6731	32.6098	38.4177	36.38	35.8254	32.1421	58.6206	24.0378	150.811	26.837
dme-mir-1	miRNA	0.048218	0.788109	3820.62	202.05	3850.72	1952.85	3571.12	3164.5	3773.31	283.576	2905.45	2191.74	3644.98	3293.96	3369.72	346.496	4223.53	1990.31	3402.6	595.772	3233.42	2837.51	3904.71	2870.41	4331.73	3081.83	5992.75	2433.58	3174.94	2066.22	4084.95	4687.6	758.14	2339.92	3290.92	1258.24	25923.1	415.378	7331.34	1596.7	14826.7	3407.75	22483.4	4568.91	14137.9	1468.15	45.7408	4035.19
tRNA-Lys-CTT_5_end;tRNA-Lys-TTT_5_end	tRNA	0.048218	0.242146	12.4781	22.0794	9.87035	15.8802	9.79578	15.9334	11.7422	11.7137	9.26051	12.168	9.18037	14.482	12.2253	16.0429	10.2154	13.6624	10.3894	12.8376	17.2453	18.5274	12.4984	14.5789	12.5202	30.65	14.9728	18.2329	11.6286	17.1392	10.6272	24.141	11.5365	20.4918	11.9693	17.5461	12.5725	36.1711	11.8284	18.079	17.1599	18.5091	10.0431	20.1311	27.1656	21.634	23.7316	16.8204
tRNA-Pro-AGG_5_end;tRNA-Pro-CGG_5_end	tRNA	0.048218	-0.334067	68.9197	112.938	44.2243	139.83	32.4385	97.3187	47.9471	79.723	36.1601	71.5041	26.0524	92.926	43.2979	162.946	31.5643	69.8302	26.187	69.2506	21.9619	80.8981	55.8919	33.9183	42.6514	69.4132	38.9292	110.856	24.9672	132.719	28.162	105.891	22.8807	43.7342	31.3239	95.5521	31.6641	97.5047	25.0559	66.2333	29.3255	58.2399	10.7926	71.22	31.6138	100.034	43.4442	84.6689
18S-rRNA	rRNA	0.0483174	-0.260673	63565.3	102508	50026.3	83633.5	84927	67855.2	69730.6	64152.9	67995.2	72892.9	57017	59555.4	71962.2	107725	46066.4	67223.4	68700.3	76963.8	70540.3	75843.2	63104.6	76069.1	69401.6	89476.1	50432.3	72923.4	66446.2	77160.8	44296.8	67033.8	55907.6	90501.1	52621.2	70746	42290.3	61069.4	62023.8	80088.3	32336.8	87372.5	50725.9	74344.2	24406.6	98744	72628.4	74551.6
5S-rRNA	rRNA	0.0512494	-0.192157	5818.57	9843.11	5470.99	6807	7981.95	7596.79	6584.41	8669.35	6667.71	6697.73	4935.82	7228.74	7099.58	8236.95	5453.51	7522.23	6549.6	8528.85	10521.4	6132.41	5712.77	6361.02	6677.83	13277.9	5778.31	7129.06	6571.33	7060.16	6127.63	6685.4	8605.45	8152.99	5929.26	6966.21	5395.15	7178.98	5694.31	7549.76	5022.6	7235.79	5308.01	6781.3	4871.39	7214.29	8441.96	6519.51
dme-mir-986	miRNA	0.0512494	0.173214	57.3122	47.1768	53.5819	77.7148	53.9571	47.0191	52.1873	67.8344	34.6902	48.672	43.4207	72.065	60.9991	51.4318	84.8219	57.534	55.6474	73.9516	54.389	57.9864	55.8919	51.4725	67.5543	65.8074	60.1514	52.0732	60.5369	63.1366	85.2831	58.4321	83.0627	47.7225	75.3811	57.5004	72.1754	75.8807	60.0325	45.9578	74.1461	56.1656	69.7021	61.9158	119.147	57.8755	136.266	59.5328
tRNA-Asp-GTC_CCA_end	tRNA	0.0541952	-0.588876	14.3643	28.2743	8.84486	23.8906	6.26288	19.8386	4.40331	13.2872	13.3763	11.7578	8.93226	5.34454	13.3714	17.1439	4.82073	9.86731	4.98122	9.22135	7.81197	20.0831	12.6389	18.7443	6.05374	32.0022	7.03069	28.4433	3.76218	21.2408	4.11803	7.54405	4.99915	9.21444	8.9133	5.07356	3.8804	1.76924	2.54375	11.1515	1.40865	8.61632	1.64887	9.30428	2.22409	52.1434	8.4209	19.6553
tRNA-Pro-CGG_5_end	tRNA	0.0546883	-0.351217	268.569	439.364	184.46	615.394	150.951	456.445	167.326	352.809	140.819	318.009	90.9353	337.74	126.201	583.995	90.1017	330.631	86.2463	199.073	72.3712	323.734	199.975	157.095	156.572	261.276	138.661	533.714	82.4259	562.077	71.9991	428.228	70.3726	157.608	116.51	417.089	126.811	316.89	84.834	304.64	98.9896	223.705	52.0143	271.008	88.1691	389.597	119.998	367.781
28S-rRNA	rRNA	0.064182	-0.229293	219426	315856	207117	246400	228438	197032	215423	221562	260838	201250	297022	162585	233631	292250	174057	192660	236645	223258	214556	223445	220026	244152	204595	243561	176915	248615	191911	239564	172630	179105	247199	233151	200422	199900	133731	199236	161938	224465	113533	245119	153043	202328	108189	314397	334505	218667
dme-mir-970	miRNA	0.0677381	0.234435	5.0783	5.87724	2.8201	8.99412	3.37232	3.43661	4.56639	7.8674	6.02668	5.46877	2.10901	5.68935	6.23999	5.19037	4.82073	5.16136	3.84266	7.05162	3.53749	6.0815	3.22993	4.6117	3.85238	6.76103	5.20792	4.95935	5.81428	6.00603	7.83754	5.76091	4.6146	4.53845	4.83865	7.39895	4.19083	7.6667	5.34187	8.61709	4.09789	4.78684	4.9466	4.56756	7.30771	5.36227	10.3347	6.61476
tRNA-Undet-???_5_end;tRNA-His-GTG_5_end	tRNA	0.0734803	0.338812	14.2192	9.53067	12.1777	12.2264	11.7228	12.3406	14.5146	5.76942	15.4342	8.47659	9.05632	18.4473	16.9371	6.7632	13.4292	10.1709	12.5242	7.23243	21.5198	11.3144	16.1497	12.4962	19.9498	14.4235	18.4881	7.58489	12.1416	8.20336	18.5976	15.3624	12.1133	17.0536	12.224	8.45594	34.1475	7.6667	16.9159	16.0514	47.1257	13.2436	40.772	15.5635	31.9315	13.1283	10.3347	12.6625
tRNA-Ala-CGC_5_end;tRNA-Ala-TGC_5_end	tRNA	0.0747427	-0.624595	18.427	3.81227	9.3576	9.97785	4.01466	19.0576	9.13278	2.44763	8.96652	11.7578	6.45107	13.2751	8.65958	3.14568	3.44338	6.224	3.4157	1.08487	5.30624	5.65721	10.392	5.65305	7.56718	10.2167	11.0668	7.43902	2.22311	11.8656	0.664198	12.482	0.769099	1.51282	1.78266	4.65077	9.77861	1.17949	4.70593	5.06888	4.22594	3.19123	2.09856	9.13511	9.84953	4.62265	0.956921	11.7176
tRNA-Glu-CTC_5_end	tRNA	0.077625	-0.416774	3570.77	4957.54	2113.15	4441.27	2550.6	3053.43	2349.9	2418.61	3294.83	2470.93	1780.74	841.506	4474.2	2558.69	1865.28	2013.54	1756.09	1735.6	1630.93	3020.81	4011.15	2448.07	1626.12	4379.34	2391.09	5065.98	1439.72	4197.78	1336.37	1470.4	1428.41	1919.22	2666.22	979.62	1724.29	560.849	1028.44	1733.22	1225.4	1948.25	869.103	1737.19	1130.63	5421.07	2774.69	3671.95
tRNA-Thr-AGT	tRNA	0.109346	-0.263611	16.8309	15.7256	6.79388	16.5829	13.971	11.7157	11.7422	16.0845	12.4943	12.168	7.56761	16.3784	18.3379	15.2565	12.6257	8.50107	10.2471	12.8376	23.1411	12.7287	13.4815	9.81846	19.6747	30.3495	10.546	9.77284	11.6286	17.4321	7.57186	13.7165	13.8438	14.4405	7.89464	18.3917	10.7099	25.3591	11.4469	12.3343	12.1656	9.25457	13.9404	11.8418	8.57862	12.3887	23.5403	6.99275
dme-mir-995	miRNA	0.109353	0.347306	75.8843	23.0324	71.6562	52.8404	90.7314	76.699	69.1482	31.2948	82.4626	62.0705	63.7664	86.7194	87.1052	20.7615	104.793	54.9533	86.6733	32.3651	56.0103	78.7766	88.1912	66.6465	96.3095	102.167	92.0499	63.5964	77.1247	55.8122	85.2831	112.475	35.1863	62.1631	69.0144	53.9066	136.28	37.154	141.178	57.2783	192.985	89.1949	157.542	104.039	181.104	112.423	23.5403	99.2214
tRNA-Gln-TTG_5_end	tRNA	0.112801	-0.339147	3.19207	4.76533	4.10196	5.76186	1.44528	3.90524	1.79394	5.41976	3.52781	3.69142	4.71425	7.41339	4.83918	6.13407	3.78772	2.58068	1.85017	5.0627	4.12708	6.0815	3.37036	2.67776	5.91616	3.45564	3.51534	3.20899	4.10419	7.47092	3.98519	3.97777	4.03777	2.33799	3.05599	4.65077	2.9491	2.94873	1.90781	2.87236	3.07341	0.159561	1.49897	1.35335	3.33613	3.51321	7.2726	4.34684
dme-mir-312	miRNA	0.114784	0.156631	1370.99	1514.11	1182.78	2132.45	1339.61	1132.83	1174.22	1986.78	1793.75	1260.28	1196.3	1611.46	2030.93	1405.96	2775.13	1569.21	1549.3	1609.58	1336.29	1635.22	1399.54	1230.73	1472.71	1556.09	1397.28	1446.82	1723.59	1281.04	2419.01	1648.03	2204.43	1381.89	1951.5	2346.1	1533.53	2301.58	1936.43	1612.75	1921.14	1554.13	1706.43	1438.95	2009.3	1466.49	3930.65	1163.06
5.8S-rRNA	rRNA	0.126802	-0.159043	63953.3	91760.5	73591.9	65101.2	57878.8	62582.9	60359.7	93174.8	77852.1	64031.5	83094.1	61595.1	62887.6	85351.6	57483.8	69241.5	65730.2	82573.1	62634.4	70413.3	53063	69031.5	58822.8	69953.1	52130.6	68297	53096.3	66153.4	62994.6	59298.1	90354.2	80588.9	56126.3	69657.7	46335.5	98634.3	45311.9	70771.3	51266.5	64802.7	49115.3	60984.6	48179.6	82897	87524.9	61228.3
dme-mir-996	miRNA	0.129977	0.369286	18.5721	7.46569	17.3052	11.8048	22.0004	16.5582	22.5058	5.94426	20.4319	15.0391	14.2668	17.2404	22.2857	6.92049	25.7106	15.4841	16.2246	5.42433	15.6239	26.0232	17.4135	14.1326	23.1143	20.2831	19.3995	15.3156	18.1269	13.0375	21.9185	37.0344	5.19142	15.5408	19.3546	7.82174	38.6488	7.07696	24.6744	13.348	59.5474	18.6687	48.7166	23.8528	53.8547	20.8944	8.99506	22.3012
tRNA-His-GTG;tRNA-Undet-???	tRNA	0.131263	-0.310593	467.639	400.765	196.381	653.198	263.523	403.49	211.033	409.979	325.882	386.368	279.009	238.435	404.326	463.043	413.435	223.305	224.013	225.833	69.8655	495.006	731.228	215.709	253.707	423.241	358.565	359.407	269.509	497.622	161.799	176.531	135.938	156.783	329.665	364.24	196.503	276.591	207.188	256.654	234.988	224.982	103.429	419.538	252.752	417.332	491.666	250.038
tRNA-Val-CAC_5_end	tRNA	0.135728	0.268859	36.999	50.3537	52.0436	36.9602	30.1903	35.3034	46.4793	23.777	46.3025	19.4141	81.5068	27.0675	36.9306	51.7464	32.8269	26.8694	42.6962	27.3024	38.3229	29.5589	48.3085	44.7781	41.8259	39.815	61.844	43.1755	23.5991	29.1512	37.9921	36.2114	62.6816	85.1304	44.3119	32.1326	52.1526	76.0773	42.735	46.4647	99.2457	42.1242	49.3161	48.3823	53.5369	62.868	64.8792	35.1527
NO_Annotation	other	0.13586	-0.149393	12464.2	12522.7	13170.9	11473.3	12210.8	13018.5	13258	14297	14196.2	11705.1	11471.4	10935.4	13491.6	12739.8	12932.9	12585.4	11456.4	13611.8	9905.87	11245.3	11173.7	10067.3	11844.1	9785.46	13217	11675.6	11258.3	12094.5	13159.8	9240.77	18653.4	11294	13464.7	9767.03	9293.25	11875.5	9663.06	11363.4	9224.47	11302.5	10442.6	8864.78	10532.8	11373.2	17393.6	9604.63
dme-mir-998	miRNA	0.13593	0.352635	85.3154	14.4548	85.7567	73.7799	80.1327	72.95	67.8435	18.3573	79.8168	81.3479	69.5972	105.684	82.648	17.3012	92.053	69.5266	81.5497	40.5016	83.5733	72.4123	67.4073	74.9773	87.6417	93.4525	99.2108	93.9359	57.2877	95.3641	66.8184	114.258	24.2266	65.6013	74.6171	77.3718	156.613	26.342	113.96	73.1608	135.999	101.002	139.854	104.885	160.134	111.313	23.923	105.269
dme-mir-2a-2	miRNA	0.143191	0.368584	3.48226	1.74729	2.56373	4.35653	1.28469	4.53008	1.95703	2.2728	0.881953	3.5547	1.73683	7.7582	1.65551	1.41555	3.21382	3.49151	2.41945	1.80811	2.80052	6.22293	1.26389	5.35552	3.7148	6.46054	2.99455	4.66762	2.56512	2.34382	1.46124	6.1724	1.5382	2.61305	4.07465	4.43937	6.67429	2.55557	4.96031	3.37925	4.86624	4.62728	6.59547	4.56756	6.03681	4.99246	0.956921	8.69369
dme-mir-6-1	miRNA	0.143191	-0.618002	1487.51	1298.55	958.706	1553.03	1043.17	885.709	317.038	2064.4	821.833	1248.66	883.053	1335.1	998.908	1712.66	1213.1	1551.14	1179.27	2003.38	1798.08	1354.05	1076.13	1058.46	617.482	672.046	729.89	1092.37	1199.62	1077.28	1305.15	1048.35	880.811	1175.18	1327.32	1679.77	36.3205	1240.43	68.2996	1046.05	48.2782	800.679	25.3326	513.089	26.3713	591.144	4.7846	486.657
tRNA-Ile-AAT	tRNA	0.143191	-0.259351	3.62735	4.12996	4.99927	4.07546	5.9417	2.96799	3.75096	4.54561	2.05789	3.00782	3.47366	7.7582	6.62203	5.03308	4.82073	3.33971	2.70409	7.05162	3.68489	4.80863	5.05554	3.71911	5.09065	4.6576	2.60396	3.93831	1.71008	5.85954	4.38371	6.5839	6.72962	2.75058	3.18332	2.74818	2.32824	5.89746	2.035	4.56199	4.73818	4.30816	3.59753	2.7067	1.90636	4.06793	4.59322	6.99275
tRNA-SeC-TCA_5_end	tRNA	0.143191	-0.374954	27.1326	44.4764	20.7662	40.8951	20.2339	22.1818	27.3984	21.3294	39.8349	19.1407	38.4583	6.72377	44.444	36.4898	17.676	17.4576	18.3594	16.273	16.8031	28.5689	45.6403	32.2819	20.0874	43.2706	23.9564	46.3845	13.5096	26.075	17.402	9.19002	15.7665	26.268	21.2646	6.97615	29.9567	4.71797	13.8634	22.472	16.9038	18.3496	11.9918	16.7477	18.587	64.717	36.1716	22.8682
dme-mir-10	miRNA	0.143404	0.402281	12426.9	2330.57	12113.1	9395.9	14555.7	15411.2	13881.7	3178.6	13431.9	15495.5	8653.12	14135.4	12607.2	3088.58	16626.6	11699.6	10940.6	4855.86	12996	9863.06	14632.7	11593.7	13397.3	12055.4	19548.8	11677.4	13195.2	11408.8	14696.3	16382.5	4434.63	10379.7	15956.1	11930.3	18334.9	4990.43	27748.5	11586.9	27152.7	12330	27772.2	16355.9	28530.1	12101.2	343.726	16004.5
dme-mir-279	miRNA	0.160228	0.119328	671.786	925.587	817.829	1122.02	618.74	944.757	637.501	1480.82	375.859	1005.57	461.004	1278.21	646.794	1052.54	850.17	1032.88	757.004	1477.41	619.062	1295.93	730.245	946.44	792.49	1107.76	896.934	1072.53	814.17	1073.76	913.406	1179.34	1006.17	815.134	811.111	1035.01	630.487	1463.55	679.944	1000.26	876.691	1140.55	818.288	1157.62	1030.39	956.518	1201.32	1077.26
tRNA-Gly-TCC;tRNA-Gly-GCC	tRNA	0.161166	-0.226022	7.68999	12.3899	6.40932	9.83731	5.78112	9.21638	7.8281	13.9865	8.96652	12.0313	7.19543	14.6544	8.15019	13.0546	8.37889	10.3227	9.25084	26.5792	9.87551	19.5174	8.8472	9.81846	4.67789	25.6919	10.4158	10.2104	7.52436	10.8402	6.77482	13.4421	13.0747	9.90208	5.85731	15.0093	5.27734	27.3249	4.57875	13.8549	9.3483	10.2119	4.19712	9.64262	5.08363	8.50567	11.2917	8.3157
tRNA-Undet-???;tRNA-His-GTG	tRNA	0.162122	-0.270207	254.205	274.007	134.596	291.185	132.323	184.952	118.237	156.998	164.484	157.774	138.574	123.269	242.85	252.598	299.918	109.907	108.875	124.94	38.1755	226.147	379.025	107.11	135.934	240.092	162.227	185.392	118.509	218.561	93.9176	129.483	77.4868	100.534	152.035	162.143	134.572	140.753	103.531	130.608	169.038	121.586	71.5009	204.694	334.248	233.351	259.517	135.697
dme-mir-1010	miRNA	0.167002	0.150825	53.1045	72.9096	53.7101	60.9914	52.833	50.9244	40.9344	81.2964	37.63	51.2697	29.5261	60.6863	56.7966	66.3738	34.7781	70.4374	53.0856	90.4054	48.4932	59.4007	51.9598	55.1916	52.6951	62.2015	56.7663	62.4295	49.7634	60.4998	67.7482	62.547	91.5228	54.0489	54.4985	75.892	32.4401	108.906	45.9147	68.7678	70.6885	60.4738	60.2586	57.3482	51.6306	61.7586	113.874	60.2888
dme-mir-309	miRNA	0.167002	0.370094	23.5053	10.166	30.5083	37.5223	34.3655	49.3623	28.8661	18.8818	27.1936	45.8009	17.6164	36.0325	20.1208	10.3807	35.9259	27.7803	27.1832	13.7416	25.0573	27.4375	27.2438	35.8522	22.7015	31.1007	48.5638	46.3845	41.726	29.5907	33.2099	51.0252	14.2283	25.3053	44.1845	37.4175	19.2468	19.4616	54.0546	31.765	47.5099	34.944	26.0821	39.078	30.5018	17.0113	0.191384	50.6502
dme-mir-6-2	miRNA	0.167002	-0.476834	2276.96	1972.69	1714.62	2389.62	1719.72	1469.62	903.982	2783.31	1447.14	1975.32	1462.91	2377.46	1656.78	2849.98	1920.83	2578.71	1840.63	3220.96	3708.77	2198.39	1974.05	1631.95	1262.89	1223.3	1395.2	1823.58	2165.13	1757.72	2632.22	1966.8	1624.15	2396.3	2511.51	2753.68	206.282	2163.98	453.423	2028.23	402.873	1486.63	212.554	1006.89	217.007	1013.84	6.12429	913.971
tRNA-Ser-GCT	tRNA	0.167002	-0.304723	2.17641	4.60649	2.43554	4.77812	3.05114	4.21766	4.40331	3.32179	4.85074	4.64845	4.71425	3.7929	3.69306	2.20197	2.7547	2.58068	2.27713	3.79703	9.13853	2.97003	2.10648	3.86788	1.92619	13.0713	3.51534	2.62554	3.76218	3.36924	3.32099	4.2521	5.3837	4.40093	2.16466	4.43937	3.41475	8.05987	2.28937	3.21029	5.12236	2.23386	1.94866	3.89088	1.90636	3.1434	3.6363	2.6459
snoRNA;lincRNA	snoRNA	0.167218	0.174526	57.7475	44.1588	56.7865	38.7871	46.2489	40.7707	69.4744	50.3513	40.4229	31.7188	35.729	40.3426	51.4481	47.8143	48.2073	39.7729	79.4149	27.3024	62.4957	29.2761	52.2406	34.2158	57.7857	27.7953	60.6722	28.4433	57.6297	39.1125	72.5305	46.0873	64.2198	64.9137	41.0012	44.8165	77.2976	64.2823	57.7431	30.4133	79.7807	49.9427	70.0019	34.8488	77.5253	48.8151	115.022	27.404
tRNA-Glu-CTC_CCA_end;tRNA-Glu-TTC_CCA_end	tRNA	0.193588	-0.341864	5.80377	5.40071	3.84559	8.29145	2.56938	2.96799	1.79394	3.49662	3.52781	3.41798	2.85336	1.03443	5.47591	4.8758	2.29559	2.58068	3.27338	1.08487	2.80052	6.64722	7.02159	2.529	3.30204	7.6625	3.25495	8.60593	1.53907	5.85954	1.72692	2.3318	3.8455	4.40093	2.54666	0.845594	1.39694	1.17949	2.41656	2.87236	5.63459	2.23386	1.19918	2.7067	2.06522	8.13586	3.06215	3.77986
other-rRNA	rRNA	0.209507	-0.137914	21178.1	30178.4	24522.9	19794.4	19353.7	22073.7	20407.4	30382.5	25697.5	21502.6	28046.9	22989.1	20556.1	32102.6	20040.2	22362.7	22799.8	26113.8	19077.4	19126.9	18525.2	20381.5	20691.7	17111.1	19465.1	20746.4	18861	20791.7	22392	20029.2	30674	24899.1	19544.8	24097.9	14943.7	34447.5	17555.7	22711.1	18933.9	19743.3	17308.6	18628.5	17597.8	21923	30935.5	17818.8
dme-mir-306	miRNA	0.213768	0.105888	159.168	177.112	204.585	202.508	164.762	178.548	142.7	282.702	118.917	182.794	186.089	260.158	153.198	201.952	232.772	215.866	234.26	284.054	176.727	278.759	182.842	239.213	180.374	248.355	192.302	229.88	199.737	227.936	250.27	223.578	262.455	189.515	198.13	228.733	184.707	320.822	176.663	224.044	214.499	230.407	179.876	242.588	209.223	239.268	337.027	229.438
tRNA-Ala-AGC_5_end	tRNA	0.246347	-0.111572	836.178	865.543	563.123	778.834	559.323	725.907	570.31	685.513	567.537	549.748	467.827	716.34	758.477	793.339	676.279	659.744	511.216	653.27	1051.67	632.476	686.009	468.013	802.671	996.275	686.534	557.343	528.928	641.62	619.166	716.959	595.283	663.302	634.5	691.273	538.755	1013.58	550.721	866.609	577.546	543.945	655.05	702.558	895.671	709.854	989.073	536.174
tRNA-Ser-CGA_5_end;tRNA-Ser-AGA_5_end	tRNA	0.246347	-0.174292	10.0115	20.3321	10.7677	17.8477	8.3505	15.7772	11.9052	14.6858	6.17367	10.3907	5.70672	15.1716	7.51346	19.975	7.23109	8.04565	5.55051	15.0073	7.95936	13.0116	8.98763	8.62834	9.35578	14.724	7.29108	12.5442	3.24915	13.6234	6.24346	18.1057	6.1528	15.2657	7.51264	14.1637	7.60558	27.7181	6.86812	10.3067	8.83607	12.6054	6.89527	11.1651	10.1673	15.5321	12.2486	11.9066
tRNA-Tyr-GTA_CCA_end;tRNA-Undet-???_CCA_end	tRNA	0.249709	0.211561	3.33717	3.17689	4.35834	2.38906	3.21173	3.2804	1.95703	5.0701	0.881953	3.14454	1.36465	3.9653	4.20244	3.14568	4.36161	2.58068	4.1273	5.42433	3.09531	3.39433	4.07252	3.71911	4.54031	2.10343	5.33812	2.18795	5.13024	4.98061	6.11062	4.66359	5.3837	2.47552	3.43799	4.65077	4.03562	7.47012	2.54375	2.53444	4.22594	3.98904	2.99794	2.87587	3.97158	1.84906	8.22952	2.45691
dme-mir-2b-2	miRNA	0.266936	0.32499	105.483	15.8844	95.627	119.875	100.848	126.999	83.3366	26.5743	75.113	128.926	85.3527	171.887	86.8505	25.3227	123.732	120.381	109.018	34.5349	112.905	165.898	87.2081	141.178	103.877	184.651	94.7841	100.354	87.5562	91.2624	106.139	227.007	26.9185	113.461	89.2604	89.2101	278.613	37.5472	130.113	73.8367	254.453	137.382	256.924	166.124	285.795	144.781	21.435	158.376
dme-mir-6-3	miRNA	0.266936	-0.507347	4419.71	4030.36	2500.66	5244.69	3442.98	2602.92	1045.21	6147.93	2179.75	3792.32	1630.51	4241.67	3165.2	5477.88	3439.82	4975.4	3080.53	6554.76	5688.73	4267.37	3332.02	2944.64	1956.05	2173.15	2235.11	3231.6	4130.19	3717.44	4325.13	3569.43	3308.86	4056.97	4172.06	5881.32	69.692	4065.71	141.941	3217.56	88.4887	2569.9	56.2114	1533.68	49.7242	1854.24	8.80367	1392.88
tRNA-Gln-CTG	tRNA	0.266936	-0.212498	26.6973	33.1985	27.5601	22.2042	22.8033	20.7759	17.7763	40.0363	17.4921	13.125	13.0262	28.2743	37.6946	22.6489	31.7939	24.7442	13.0935	21.5165	21.6672	16.2645	23.4521	11.9012	37.8359	19.5319	16.2747	22.6088	22.4021	18.6041	27.0993	26.0613	29.2258	19.2541	44.3119	25.1564	13.5038	25.9488	23.4025	18.7549	23.947	19.7856	19.4866	15.056	14.1388	22.5585	20.2867	14.5525
dme-mir-31(a-b)	miRNA	0.266936	0.136694	55.5711	61.314	75.5017	60.5698	90.7314	51.8616	60.5047	67.6596	69.8213	58.3791	50.6161	95.6844	92.4537	85.0905	80.0011	57.0786	82.4037	112.284	83.7207	54.5921	82.293	59.9521	108.555	67.7606	72.9108	58.637	149.632	60.3533	124.604	68.5823	100.175	61.0628	79.7104	69.3387	110.048	87.0859	84.9612	58.63	100.526	58.3995	100.431	71.22	156.798	52.1434	91.8644	84.4799
dme-mir-313	miRNA	0.267806	-0.178199	6.81943	8.10107	7.81937	14.1938	8.51109	4.21766	4.72948	7.69257	7.05563	6.28908	6.69919	11.5511	9.04162	10.0662	12.7405	6.98302	8.53924	11.3911	7.66457	10.183	4.49382	9.07464	5.22823	10.6674	5.07772	4.66762	8.55041	5.56657	9.56446	7.54405	6.1528	8.80185	8.65864	11.8383	4.19083	8.84619	7.12249	7.09643	7.81159	8.93544	3.89732	8.62761	5.87794	7.76605	20.4781	6.80375
lincRNA;snoRNA	snoRNA	0.275729	-0.143442	39.9009	32.2454	36.1485	26.2797	34.2049	27.1805	43.87	30.2458	36.7481	18.8672	27.5411	19.4817	34.893	25.9518	27.6618	25.1996	53.2279	20.4316	40.6812	22.0631	29.6311	32.7282	35.4969	20.5836	25.1282	23.484	25.1382	25.0495	33.2099	18.2429	49.2224	36.1701	28.6499	22.4082	43.4605	28.5044	25.5647	13.8549	33.1673	22.9769	38.3737	19.2852	34.9499	32.3585	48.4202	27.593
dme-mir-1013	miRNA	0.281422	0.292823	14.0741	2.54151	17.6897	7.02665	9.31402	10.6223	9.13278	3.67145	6.90863	5.7422	9.55255	11.3787	11.7159	4.24666	7.57543	6.67941	9.25084	6.50919	11.4969	6.22293	10.6728	7.58699	16.7854	10.9679	10.1554	6.56384	4.95924	5.1271	8.10322	8.91569	6.1528	5.08857	5.47532	6.97615	36.3205	4.52139	10.5566	3.21029	32.0147	9.73325	36.2751	10.1501	49.2476	11.6491	4.97599	7.37073
dme-mir-9a	miRNA	0.299014	0.344452	3660	1151.94	4262.32	3645.01	3116.82	3955.7	3555.26	1761.6	2405.82	3793.27	2542.96	4845.6	3490.96	1436.63	4696.19	3008.77	3548.91	2455.59	3593.5	4043.63	4113.81	3834.7	4620.66	4628.3	4668.64	2808.74	2642.93	3100.14	2783.39	5001.43	536.255	1772.89	3110.23	2546.08	9202.6	910.568	6491.14	2054.42	13141.3	3842.4	14291.6	4949.71	16111.6	3746.93	58.5636	4701.02
dme-mir-2a-1	miRNA	0.312844	0.291709	45.1243	11.9133	42.5579	62.3967	42.3948	50.1433	29.8446	9.26605	28.2225	46.0744	32.7516	72.065	32.2187	18.8741	56.0123	43.7198	39.2805	24.4095	61.3166	63.5022	31.3163	52.5139	38.1111	66.7088	37.3668	35.153	41.897	36.1827	42.1102	78.3209	13.0747	52.1235	30.0506	57.0776	110.203	19.6582	36.3756	30.7512	111.924	56.0061	92.7863	68.3442	112.475	59.3548	1.72246	54.052
tRNA-Cys-GCA_5_end;tRNA-Ala-TGC_5_end	tRNA	0.312844	0.12202	34.0971	36.6931	37.3022	40.0519	36.6137	38.4276	33.2694	36.7145	28.5165	31.5821	30.6426	41.7219	43.9346	31.614	52.3393	59.0521	31.8798	28.9297	38.765	40.7319	48.8703	25.1412	44.7151	45.5243	35.6742	35.7365	22.9151	28.7118	41.7117	56.9233	39.4163	36.0326	41.5105	42.9139	53.8599	49.5387	56.4712	32.4408	65.4381	43.0816	47.2176	40.6005	83.721	45.3019	54.1617	37.0427
tRNA-Gln-CTG;tRNA-Gln-TTG	tRNA	0.312844	-0.137111	104.903	112.144	107.805	122.685	102.294	100.599	128.674	169.411	101.866	103.223	164.875	210.678	116.522	96.7295	106.171	124.784	115.707	120.42	227.874	119.65	159.671	99.0772	163.313	201.479	138.791	122.963	125.52	129.056	99.0984	136.616	155.743	148.256	109.761	179.266	102.908	261.258	90.8118	106.953	107.057	103.236	111.823	92.5353	128.52	126.106	180.092	80.7001
tRNA-Val-CAC;tRNA-Val-AAC	tRNA	0.327633	-0.156072	4.35283	4.12996	5.89657	7.44825	5.9417	3.2804	5.21873	6.81841	6.76164	3.41798	6.32702	4.82732	7.8955	3.93209	13.0848	4.40234	4.98122	9.04054	6.33801	6.36436	5.19598	3.57035	3.02687	8.11324	5.20792	3.93831	4.78823	2.63679	6.64198	4.52643	7.49872	4.12587	5.34798	5.49636	7.29515	10.812	4.96031	5.4068	6.53101	2.71255	7.04516	4.06005	6.67226	4.25283	10.3347	3.96886
tRNA-Lys-CTT;tRNA-Lys-TTT	tRNA	0.331063	-0.198474	31.7756	31.61	11.1522	53.4026	14.4528	27.8053	18.1025	21.8539	10.7304	16.1329	18.7329	23.447	31.582	35.8607	22.1524	20.0382	14.5167	24.0478	6.92759	37.6204	46.7638	16.5129	21.7384	39.3642	26.951	24.9426	16.7588	31.9345	16.7378	19.6145	9.99829	15.8158	24.8299	22.4082	11.1755	28.1112	14.4994	20.4445	13.5742	20.4239	7.19506	41.7847	12.7091	41.234	47.846	24.3801
dme-mir-31b	miRNA	0.343206	-0.133628	20.3132	26.0505	21.0226	16.0208	32.9202	21.7132	18.2656	34.6165	20.5789	20.3712	16.748	30.3432	20.1208	34.2879	15.9543	21.5563	18.5017	49.1806	27.1208	20.5074	28.3672	24.5461	26.4163	16.9777	27.2114	23.3381	18.9819	27.3934	23.5126	23.0436	38.8395	18.7039	20.1186	23.4652	17.6946	28.701	18.315	19.7686	22.0261	17.7113	18.4373	16.7477	22.8763	18.1208	28.3249	27.782
tRNA-Lys-CTT_5_end	tRNA	0.353005	-0.158619	1154.22	1857.53	701.307	1793.34	791.049	1341.53	816.079	1027.48	1096.71	1068.46	643.371	804.611	1214.89	1439.46	686.724	784.983	659.799	799.365	559.366	1385.31	1379.74	1083.6	667.7	2010.73	1008.12	2014.95	596.818	1599.22	551.152	982.509	498.953	944.274	909.666	759.977	855.395	473.173	641.279	1073.76	825.852	1118.05	458.835	1225.29	695.345	2550.04	1026.2	1243.57
tRNA-Pro-CGG;tRNA-Pro-AGG	tRNA	0.379219	-0.145312	3.62735	5.24187	6.02476	6.88612	5.29936	4.21766	6.19725	8.04223	4.70375	3.41798	4.59019	11.0339	4.83918	4.56123	5.73896	3.64332	4.8389	6.87081	8.10676	4.95006	5.19598	5.05799	5.91616	7.81275	5.20792	4.08417	5.64327	5.1271	4.91507	2.88045	6.72962	6.1888	4.07465	10.3585	3.56997	10.812	4.70593	4.0551	5.89071	5.42509	5.54619	3.55254	3.33613	3.69812	11.483	3.21288
dme-mir-1008	miRNA	0.390894	0.325488	3.91754	1.27076	6.40932	6.04292	6.10229	8.90396	5.5449	0.349662	5.7327	15.8594	2.48118	7.41339	2.16489	0.314568	5.16507	8.19746	4.41194	0.542433	3.68489	6.64722	5.89813	12.1987	4.40272	7.6625	10.0252	9.77284	8.03738	7.7639	4.78223	7.68121	0.769099	2.88811	11.5873	5.28496	4.50126	1.76924	9.03031	8.27917	5.37847	4.94641	6.29568	11.1651	6.67226	2.40378	0.191384	13.0405
dme-mir-311	miRNA	0.391787	-0.0844179	2409.87	2978.49	2250.05	2557.42	2275.35	2032.6	1941.21	3264.97	2092.43	2048.33	1569.22	3041.21	2863.39	2880.81	2852.49	2414	2211.38	3380.8	2297.01	2601.04	2425.12	2022.9	2430.99	2405.27	2267.53	2293.84	2339.05	2185.17	2824.57	2623.55	3417.3	2473.46	2150.91	2885.59	1304.28	3660.95	2104.57	2358.72	2081.6	2542.45	1569.42	2233.2	1774.5	2522.67	3979.64	1938.88
dme-mir-281	miRNA	0.4113	0.0824073	137.404	161.227	118.444	243.684	148.864	189.482	128.348	262.946	131.558	235.294	97.3864	223.609	176.375	230.106	244.709	212.223	165.804	233.788	121.601	204.084	152.649	159.922	152.307	181.947	161.315	198.812	166.562	209.332	200.986	192.03	188.622	133.403	221.432	228.099	144.351	259.685	171.703	202.417	173.008	166.423	153.944	189.3	263.237	122.777	308.894	189.749
tRNA	tRNA	0.428586	0.15798	151.478	409.342	192.536	388.714	205.069	322.105	317.69	336.899	381.739	212.188	163.758	131.372	350.458	383.772	249.645	235.146	208.642	609.513	180.854	261.363	208.541	439.302	142.676	267.587	335.911	373.556	207.091	279.94	276.838	234.003	471.65	457.421	353.476	374.175	228.633	184.197	186.075	327.956	145.219	398.585	333.821	228.209	194.131	292.891	889.362	352.472
tRNA-Met-CAT	tRNA	0.453418	-0.134936	7.10962	7.148	5.25564	8.99412	7.54757	5.15492	6.6865	10.1402	6.76164	5.33205	7.07137	13.9648	11.0792	5.03308	8.26411	7.74204	7.25835	8.13649	16.8031	6.64722	5.89813	6.24811	7.97993	14.724	7.42128	7.73075	7.69536	7.61741	5.18075	7.26972	9.42147	10.8648	6.11198	16.4891	8.07123	12.9744	4.57875	5.4068	8.45189	4.94641	10.9425	5.92091	6.5134	8.50567	11.1003	3.77986
dme-mir-286	miRNA	0.456889	0.197367	51661.1	18202.1	49201.2	38768.9	56182	55214.7	60634.2	31414.3	54043	58830.1	33146.6	53509.3	39793.6	21754.9	54729.9	44796.7	47355.5	34732.9	52952.8	41726.2	52217.7	47186	47831.9	42981.2	64199.7	45611.4	62770.1	44073.6	54486.7	55589.2	24541	45628.1	62597	55505.4	66412.6	32161.8	70021.8	53213.6	66975.1	42379.7	55994.4	57454.4	63166.1	24525.9	367.458	56949.9
tRNA-Ser-AGA_5_end;tRNA-Ser-CGA_5_end	tRNA	0.456889	0.0848285	91.4093	137.083	84.4748	99.4974	59.417	88.8833	87.903	89.3387	51.8882	70.2736	57.5634	98.0981	84.9403	94.9994	62.899	78.6349	60.6286	87.8741	84.1629	91.7882	61.79	63.82	93.4202	112.834	76.8168	103.855	57.8007	85.6958	68.4124	109.183	79.7941	109.748	62.1385	99.1459	99.6487	174.172	72.3696	91.7467	119.479	100.205	83.6426	89.4903	99.7662	110.574	121.912	76.9202
snRNA	snRNA	0.474819	0.0745955	114.479	139.783	147.03	115.237	109.52	124.968	106.169	134.795	132.734	88.1839	110.661	90.5123	146.067	112.301	139.572	108.237	126.238	110.837	97.1337	97.4454	111.082	95.2093	114.746	99.0115	106.502	88.8307	123.81	102.396	131.378	122.214	149.59	134.778	94.099	122.822	201.626	132.496	96.1537	88.7054	194.65	109.619	200.862	105.054	172.526	137.57	161.911	93.5516
tRNA-Pro-CGG_5_end;tRNA-Pro-AGG_5_end	tRNA	0.477133	-0.143609	89.2329	172.187	85.8848	172.575	59.7382	183.859	151.669	111.367	63.2066	114.434	36.4734	108.442	41.133	246.621	52.3393	92.6009	49.8122	88.9589	34.3432	77.5038	97.6001	66.4977	93.2827	77.827	94.3935	222.15	46.0012	153.52	45.2983	143.611	49.6069	74.9533	63.4118	136.141	62.0864	158.642	73.2599	118.612	104.496	88.2375	35.8254	120.448	67.8346	85.9812	63.3482	131.917
piRNA	piRNA	0.507073	-0.0466712	142472	147372	143556	139220	124120	139336	133527	194872	119038	139338	112688	160618	152714	150752	162697	153714	138229	174872	120244	145676	137833	122593	150464	120818	147050	134895	136725	146689	159282	142747	187287	123542	139340	156154	116796	193353	125104	141085	132406	128343	121797	137946	127524	124000	206176	126679
dme-mir-275	miRNA	0.526748	0.0534315	2770.86	4074.04	2780.49	3839.22	2540.8	3322.74	2498.47	4877.79	2430.96	3284.81	1958.89	3958.75	2884.53	3699.63	3346.05	3453.1	2705.09	4586.81	2186.61	3646.78	2502.35	3021.85	2542.98	3228.32	3293.88	3452	2812.23	3211.03	3346.36	3830.73	4057.77	3254.48	2613.13	4282.51	2128.01	5971.97	2585.08	3588.6	2777.21	3605.29	2319.36	3532.41	2593.13	3596.05	4795.32	2813.35
tRNA-Gln-TTG_CCA_end;tRNA-Gln-CTG_CCA_end	tRNA	0.53512	0.155056	5.22339	2.54151	1.92279	4.63759	4.49642	4.8425	3.91405	4.89527	3.96879	3.69142	5.4586	7.58579	2.67428	3.46024	3.21382	4.70595	2.27713	3.61622	6.6328	1.69716	7.30245	2.38023	2.7517	5.25858	3.38515	5.68867	5.13024	3.66221	1.72692	5.76091	4.03777	3.02564	7.76731	6.97615	1.86259	7.86328	9.15749	3.88614	3.45759	3.19123	3.14784	3.04504	15.4097	4.25283	5.74152	1.70094
tRNA-Trp-CCA	tRNA	0.60059	-0.0850732	9.43112	11.5956	7.43481	14.4749	20.0733	11.8719	12.2314	15.2103	10.5834	12.3047	10.6691	18.1025	17.0645	8.65061	9.18234	10.9299	9.25084	13.5608	22.9937	8.34438	18.3966	8.47958	18.2988	20.4333	12.6292	12.2525	11.1155	11.4261	11.4242	16.4597	14.6129	10.7273	10.1866	17.3347	11.0203	20.8377	11.8284	11.8274	15.111	9.41413	15.8891	12.5185	23.5118	9.6151	21.6264	6.23677
dme-mir-3	miRNA	0.64688	0.138968	1869.25	940.836	2410.16	2975.79	1855.26	3432.4	1990.46	1331.16	1491.24	3316.4	1931.6	4065.12	1724.78	1098	2441.13	2660.68	2131.25	1984.4	2045.7	3801.93	2035.7	3882.75	1962.51	4426.07	2556.7	3079.32	2457.73	2811.56	2393.51	4559.76	1025.02	3027.7	2208.72	2767.21	2334.14	1873.43	2764.29	2696.64	3146.41	3630.02	1902.19	4392.8	2537.68	2075.94	14.7366	4555.3
tRNA-Pro-AGG;tRNA-Pro-CGG	tRNA	0.648135	0.079122	20.8936	37.805	28.8419	49.3271	24.8909	25.4622	27.8876	38.288	44.6856	28.4376	29.1539	49.6525	32.7281	36.3326	73.6883	33.2453	38.2843	48.0957	53.0624	38.7519	37.9166	21.5709	35.0842	52.5858	45.3089	31.5065	39.3319	31.495	41.0475	30.1762	60.7589	32.4568	32.0879	49.2558	47.1857	65.2653	29.5075	30.4133	64.5417	25.0512	49.466	28.4203	73.8714	27.551	110.237	19.2773
tRNA-Gly-GCC;tRNA-Gly-TCC	tRNA	0.658041	-0.0648266	45.5596	79.4222	48.9672	90.9249	46.0883	67.6388	43.0546	92.6605	36.1601	62.7541	30.5185	89.1331	58.4522	66.2165	71.5075	68.0086	43.6924	118.431	82.3941	87.121	60.6665	61.886	53.5206	140.028	59.7609	58.4912	50.1054	72.5119	58.3166	80.2412	67.4885	73.9906	47.7498	106.545	51.2213	153.727	48.3312	78.3987	59.2913	71.324	51.7145	67.4983	52.7426	79.1397	98.7542	54.43
tRNA-Leu-CAG;tRNA-Leu-CAA	tRNA	0.666901	0.0709255	11.8977	18.5848	14.7414	17.4261	16.3798	12.9654	20.7118	18.7069	17.6391	13.9454	16.9961	21.0333	21.5216	9.90888	25.0219	9.10829	17.7901	14.2841	27.7104	12.8701	17.1327	11.1573	22.2888	27.7953	22.0035	14.5863	18.9819	14.3559	18.7304	19.4774	25.9571	17.7412	16.9353	22.6196	15.2112	29.0942	17.4247	12.5032	21.5139	16.9135	23.5338	11.6726	15.4097	12.7585	60.0946	8.3157
dme-mir-6(1-3)	miRNA	0.666901	0.128119	83355.4	26783.1	103764	82543.8	88988.2	114012	97504.4	53071.2	83253.1	124558	94804.9	107731	67913	38572.4	111895	103362	93633.8	58364.8	94059.9	90676.4	100766	111794	88681.5	92242.1	128825	95732.8	121170	86722	105123	110647	45751.8	73106.3	118308	84831.9	109329	52094.1	134292	90608.1	140791	82042.8	107529	102795	134825	39960.7	710.227	114288
tRNA-Val-CAC_5_end;tRNA-Val-AAC_5_end	tRNA	0.673995	0.118984	7.5449	25.8916	20.5098	11.6642	10.2775	15.1523	10.9267	10.8395	8.81953	7.51955	29.1539	15.344	9.29631	31.2995	7.57543	13.0552	17.9324	12.4759	11.4969	12.3044	11.2345	17.5542	12.3827	19.5319	15.103	20.8584	2.39411	12.0121	7.97038	17.8314	24.9957	43.0466	8.65864	9.51293	9.00253	37.9403	8.90312	25.8513	25.7398	22.179	11.9918	19.7927	7.62544	31.0642	19.904	17.3874
dme-mir-6-1;dme-mir-6-2	miRNA	0.677202	0.11891	742.737	258.281	757.966	737.236	750.1	920.075	905.124	443.197	828.742	954.983	544.992	859.436	711.741	314.096	1026.36	767.829	764.12	575.521	779.87	658.075	872.503	717.045	743.234	591.966	1102.13	701.31	990.479	647.187	882.055	796.377	379.551	605.677	999.818	806.485	917.482	469.045	1117.6	820.651	1072.62	650.053	817.689	746.88	979.392	330.242	5.74152	712.504
dme-mir-965	miRNA	0.681335	-0.11573	197.618	67.9854	183.435	177.353	174.236	126.842	125.413	44.5819	131.411	140.274	137.582	199.817	193.694	96.8868	215.9	155.145	174.912	122.409	256.321	174.383	146.33	141.029	211.743	153.701	150.639	115.815	104.828	125.687	181.99	214.937	46.5305	141.38	156.619	156.646	257.969	62.3165	131.639	91.9157	254.325	142.01	225.145	161.387	231.146	177.695	1.33969	139.477
lincRNA	other	0.681335	-0.0492627	2427.28	3403.72	2555.14	3011.34	2175.79	2541.53	2240.47	5014.5	1711.43	2720.3	1963.11	3090.52	2470.53	3445.62	2957.86	2872.75	2284.82	4131.17	2582.37	2515.62	2592.65	2293.95	2939.78	2212.66	2318.83	2685.34	2624.97	2840.41	3165.57	2635.48	3686.1	2904.75	2831.88	3515.56	2083.15	4485.61	1656.74	2423.77	2283.55	2478.31	2129.74	2594.88	1992.46	2376.04	3440.13	2200.26
tRNA-Ala-AGC	tRNA	0.681335	0.0524008	11.1723	7.46569	6.28113	8.99412	4.8176	5.46734	6.6865	7.16807	7.64359	6.15236	5.21048	7.9306	12.0979	8.49333	11.2484	6.98302	4.69658	6.50919	6.19062	6.64722	11.0941	5.05799	7.84235	5.70931	11.7178	6.12626	5.81428	4.54115	9.56446	7.26972	11.3442	6.46386	7.13064	5.49636	9.46817	7.6667	8.52156	6.7585	10.3728	7.49939	8.99382	5.24423	7.7843	7.76605	17.7987	7.18174
tRNA-Tyr-GTA;tRNA-Undet-???	tRNA	0.681335	-0.0618296	36.1285	44.953	46.0189	61.5535	34.8473	38.5838	39.4667	65.7365	36.895	42.1095	60.0446	79.306	47.2456	41.8375	37.0737	35.2187	36.2918	73.0476	73.403	47.3791	48.8703	51.0262	57.0978	74.0708	40.3614	46.0928	39.5029	59.4744	40.2504	53.357	66.3348	62.4381	32.0879	64.2651	31.0432	116.573	31.924	43.7613	42.7717	47.8684	42.7207	46.0139	33.8379	58.8001	97.9887	43.6574
tRNA-Trp-CCA_CCA_end	tRNA	0.738892	0.0671296	5.0783	6.51262	4.10196	7.44825	5.13877	4.21766	6.36033	8.56672	3.96879	5.46877	2.97742	8.27541	5.34856	3.61753	4.13205	3.49151	4.69658	5.42433	8.69634	3.67719	4.07252	3.57035	9.90612	7.36201	5.98911	3.64658	5.64327	6.29901	4.64939	7.68121	7.30644	8.93938	4.83865	9.72433	5.74299	14.1539	3.81562	5.74473	7.04324	4.94641	7.64475	4.39839	4.7659	4.80755	5.55014	2.6459
dme-mir-13b-2	miRNA	0.749424	-0.0983451	15.0898	3.97111	22.8172	11.6642	21.358	15.3086	17.6132	4.02111	11.6124	6.15236	14.763	10.6891	20.6302	9.59431	20.775	9.71551	18.7863	10.8487	30.5109	12.0216	12.9197	16.2153	14.1713	13.9728	17.3163	9.9187	6.66932	9.66825	8.23606	24.0038	7.49872	16.5035	14.3886	6.76475	26.3867	4.12822	15.5169	7.77228	22.6664	12.7649	30.1293	16.5785	15.5686	19.4151	0.382768	14.7415
tRNA-Lys-TTT_5_end	tRNA	0.749424	-0.0513431	129.859	157.891	81.2701	201.805	67.6069	142.463	81.0535	128.85	67.7634	117.989	73.9392	133.786	97.2929	121.738	134.521	94.2708	69.1678	97.9995	52.7676	162.928	147.173	111.573	74.4335	203.883	129.026	124.275	60.0238	191.754	62.3018	155.27	53.837	95.0325	92.189	122.4	74.6589	89.838	52.274	114.726	78.5001	137.702	47.3675	217.213	123.119	252.027	155.021	136.264
tRNA-Val-AAC;tRNA-Val-CAC	tRNA	0.7503	0.0521936	3.19207	7.62453	4.48652	7.58879	4.8176	3.2804	5.87108	9.44088	6.46766	7.79299	3.3496	9.48224	4.0751	5.50493	5.85374	5.61678	6.97371	7.59406	6.6328	10.0415	3.51079	7.1407	2.7517	13.3718	7.68168	7.43902	9.06343	9.66825	5.04791	8.22987	6.1528	4.67598	4.45665	8.66734	3.8804	14.1539	5.34187	6.92747	4.09789	5.90377	4.49691	5.75174	5.40135	4.80755	5.74152	8.12671
2S-rRNA	rRNA	0.841663	0.036829	5435.08	9151.82	6123.2	7572.62	5864.3	5622.77	4466.75	8990.86	5752.83	5138.32	5494.45	7208.06	6168.55	7150.75	5334.25	11109.7	4442.82	10325.7	10554.9	13676	4962.02	7386.6	4371.49	13576.6	4346.53	9510.57	7123.34	10509.2	8835.3	10572.2	8763.31	10249.1	4679.48	8134.19	5259.49	7687.93	3736.51	8116.63	6271.69	9636.87	4062.66	12310.4	3192.99	12976.7	7249.06	9439.83
tRNA-Leu-CAA;tRNA-Leu-CAG	tRNA	0.875663	0.0336665	12.4781	12.7076	13.3314	19.253	15.2557	9.99742	18.5917	17.8328	17.4921	11.6211	11.6616	23.1022	15.2816	10.3807	28.9244	12.7516	14.3744	17.5387	29.6265	15.5573	14.6049	10.116	19.3995	33.0539	28.6435	10.648	20.179	16.4067	17.8005	14.4023	34.994	14.9907	19.3546	18.8145	12.2621	29.2907	11.8284	13.348	20.1053	13.2436	21.4353	7.44342	17.7927	12.3887	44.5925	10.0166
tRNA-Ser-AGA;tRNA-Ser-CGA	tRNA	0.891757	0.0348586	5.22339	11.4368	5.38383	10.54	6.74463	7.49807	8.15427	13.1123	4.85074	8.20315	6.32702	9.65465	6.74938	6.7632	7.46065	3.64332	5.55051	8.49811	11.4969	7.07151	4.21295	7.43823	6.19133	18.7806	8.59306	6.41798	7.01133	6.88496	6.77482	8.64136	9.03692	10.5897	5.22065	18.8145	6.36385	24.5728	4.57875	9.63087	7.1713	7.97807	8.54413	8.96594	5.24249	10.7245	11.2917	3.02389
tRNA-Val-CAC	tRNA	0.895891	-0.0351269	2.17641	5.24187	2.56373	4.77812	2.89056	1.09347	2.12011	4.02111	3.08684	3.00782	2.35712	5.86175	3.05632	2.67382	5.16507	2.12527	2.56177	4.33946	5.45364	1.83859	4.77468	3.12405	4.54031	5.10833	2.60396	2.47967	1.88109	2.63679	2.52395	5.34942	4.6146	6.46386	2.67399	5.49636	3.41475	9.04278	2.54375	2.53444	3.96983	3.19123	5.0965	3.38337	3.0184	2.95849	2.67938	2.26792
dme-mir-4	miRNA	0.914126	-0.0390619	9392.96	2891.29	10180.4	8870.59	8206.94	9013.93	8262.56	3939.64	5360.51	8326.33	7065.79	11768.3	8799.66	4151.66	11018.2	8199.58	8755.57	6432.71	10090.6	10306.4	9375.51	9407.87	9938.04	10518.5	10411.9	7397.74	10131.4	7261.88	10805.3	12455.8	4430.01	7771.35	8736.82	6734.73	9522.19	4756.11	9536.13	5994.12	12488.8	9213.08	8882.9	9663.59	10912.3	5234.31	55.6928	9366.88
tRNA-Leu-TAA	tRNA	0.914126	-0.0296113	8.41546	11.4368	8.97304	24.1717	9.31402	6.09218	14.0253	15.2103	21.9018	10.2539	9.67661	8.44782	18.0832	7.70691	53.028	10.9299	18.5017	19.3468	11.7916	17.8202	12.2176	7.28946	9.49337	18.7806	17.0559	9.9187	14.0227	10.2542	21.2543	11.5218	17.497	10.0396	22.9199	19.6601	15.6768	17.2992	14.7537	11.6584	19.2088	11.3289	12.7413	9.64262	17.475	6.10189	52.4393	8.3157
tRNA-Glu-TTC_5_end	tRNA	0.915184	0.028111	459.513	238.267	304.571	309.875	279.902	455.664	372.161	149.306	298.835	315.821	171.078	233.263	363.575	149.734	226.689	173.665	190.71	142.479	231.558	250.897	499.516	237.279	301.036	407.014	374.059	344.091	212.392	378.234	171.097	287.634	140.937	257.179	260.523	145.442	707.009	80.2055	229.7	225.227	403.001	241.257	325.427	334.277	386.197	406.608	165.547	388.192
dme-mir-310	miRNA	0.938254	0.0112737	840.531	1023.28	732.457	913.184	862.35	842.595	844.456	1486.06	1319.26	973.577	588.412	1106.49	831.32	1052.54	965.982	1040.17	767.251	1286.83	713.1	850.561	786.699	829.66	743.785	748.371	827.799	926.523	873.338	912.038	981.287	888.826	1048.86	937.947	900.753	1315.74	619.312	1450.58	980.488	1146.07	773.476	855.569	632.566	858.7	834.668	839.842	1584.28	792.637
dme-mir-5	miRNA	0.941695	0.0236495	84555.2	24784	76187.7	56779.9	79726.1	70045.4	82018.8	34489.3	63444	66495.3	59440.3	85607.4	75464.5	34769.8	85266.2	65524.7	76105.8	50330.5	95206.4	64767.5	87121.5	61752.9	89186.8	60672.4	81982.6	52677.8	83755.2	56842.3	86526.8	80110.3	38895.9	66520.8	79142.9	62487.1	115804	39839.5	87533.9	52155.9	108648	61297.9	87409.2	73441.9	99725.7	36810.7	510.23	68620.6
rRNA	rRNA	0.941695	-0.0138604	131.02	313.877	118.957	230.755	208.281	281.646	195.213	361.9	264.145	296.27	104.086	124.476	107.735	220.512	152.542	228.314	136.628	252.231	148.427	161.938	145.487	257.958	94.2458	299.288	208.317	315.356	176.138	264.705	121.681	159.934	181.315	188.552	206.661	221.968	119.206	203.659	153.515	266.285	96.6845	214.451	133.858	177.627	145.678	187.495	204.207	239.643
tRNA-Gln-TTG;tRNA-Gln-CTG	tRNA	0.941695	-0.0153934	63.9865	55.7544	50.1209	79.5417	54.76	64.3584	69.9636	95.8074	60.8548	47.0314	106.691	146.371	72.715	51.7464	58.767	75.9024	53.3703	71.6011	128.824	51.0563	153.773	39.2738	98.3733	99.1618	59.2401	67.6805	71.4814	68.4102	54.9956	77.0865	93.6379	92.1444	120.457	119.229	62.7073	141.932	107.728	45.282	59.5474	51.0597	65.505	45.6756	212.4	60.6491	110.237	36.2867
tRNA-Lys-TTT;tRNA-Lys-CTT	tRNA	0.941695	0.0132914	3.91754	7.30684	3.07647	4.49706	2.72997	4.53008	1.95703	3.84628	2.79285	3.00782	1.61277	4.48251	7.25876	5.03308	4.93551	3.64332	2.56177	5.24352	3.09531	5.09149	4.63425	2.38023	5.22823	4.95809	5.33812	5.68867	3.07815	3.51573	3.05531	6.72106	5.96052	4.2634	5.60265	3.17098	3.41475	5.89746	2.28937	1.85859	3.07341	4.46772	3.89732	5.24423	4.28931	4.99246	6.69845	2.8349
dme-mir-13b-1	miRNA	0.990467	0.00323406	122.024	9.68951	121.905	84.6009	102.454	90.4454	70.2898	3.67145	58.3559	83.1252	85.8489	102.581	103.024	17.3012	118.911	85.0107	106.171	19.5276	125.728	103.244	113.048	99.6722	117.085	108.327	88.2742	73.0775	84.649	75.2951	113.445	129.483	23.2653	76.6036	94.3537	67.0133	108.03	22.0172	68.6812	49.506	155.976	82.0146	161.289	104.039	153.939	93.1925	0.765537	95.8195
dme-mir-988	miRNA	0.990467	0.00178006	193.556	107.855	181.255	221.902	181.784	170.425	141.558	126.753	163.161	203.848	141.179	223.091	170.899	129.916	189.386	237.726	165.804	180.63	215.492	202.952	199.413	182.088	199.636	171.279	189.698	149.218	179.045	168.462	177.872	188.601	131.901	129.965	179.794	208.016	255.02	193.044	205.026	151.559	293.255	149.509	221.398	165.785	302.952	95.5963	71.7691	180.299
snoRNA	snoRNA	0.990467	0.00167865	4948.87	5244.88	4253.99	4436.77	4047.74	3861.51	5095.28	5791.45	5876.75	3751.71	4225.08	3587.91	5039.24	4409.29	5684.1	4248.56	5443.62	4454.64	4090.23	4360.15	4242.73	4287.24	4000.97	3724.88	4700.93	4320.91	4286.15	3947.87	5010.18	3216.1	6917.66	4752.17	5103.5	4444.02	5641.95	5173.65	4139.57	4281.34	4771.35	3983.77	5690.69	3528.01	5344.32	4613.77	8179.76	3053.75
[truncated: 2 more columns]
