# Supplementary material for: Stress‐sensitive dynamics of miRNAs and Elba1 in Drosophila embryogenesis
Source: Mol Syst Biol. 2023 Mar 20;19(5):e11148. doi: 10.15252/msb.202211148 (PMC10167479; doi:10.15252/msb.202211148)
Supplement: Supplementary file 6 — Dataset EV4 [file MSB-19-e11148-s013.xlsx]

## Sheet: description
Dataset EV4
Description:
table contains rpm normalized counts of all significantly (FDR corrected p ≤ 0.05) changed genes with a log2 fold change > 1 or < -1 between heat shocked or control Drosophila ln(1)wm4h embryos
clusters from fig 5D and 6B (by unsupervised Euclidean clustering) are notated
padj_HS_vs_C = FDR corrected p-value between heat shock and control

## Sheet: rpm significant changed reads
table contains rpm normalized counts of all significantly (FDR corrected p ≤ 0.05) changed genes with a log2 fold change > 1 or < -1 between heat shocked or control Drosophila ln(1)wm4h embryos
clusters from fig 5D and 6B (by unsupervised Euclidean clustering) are notated
padj_HS_vs_C = FDR corrected p-value between heat shock and control
						control (rpm)																								heat shock (rpm)
gene_id	logFC_HS_vs_C	padj_HS_vs_C	gene_name	Fig 5 cluster nr	Fig 6 cluster nr	C10_BC12_190207_S12	C10_BC9_190213_S9	C11_BC10_190213_S10	C11_BC1_190207_S1	C13_BC11_190213_S11	C14_BC12_190213_S12	C14_BC2_190207_S2	C15_BC3_190207_S3	C16_BC4_190207_S4	C1_BC1_190213_S1	C2_BC1_190207_S1	C2_BC2_190213_S2	C3_BC2_190207_S2	C3_BC3_190213_S3	C4_BC4_190213_S4	C5_BC3_190207_S3	C5_BC9_190213_S9	C6_BC10_190213_S10	C6_BC4_190207_S4	C7_BC11_190213_S11	C7_BC9_190207_S9	C8_BC10_190207_S10	C8_BC12_190213_S12	C9_BC11_190207_S11	HS10_BC16_190207_S16	HS10_BC16_190213_S16	HS11_BC13_190213_S13	HS12_BC14_190213_S14	HS12_BC5_190207_S5	HS13_BC15_190213_S15	HS14_BC16_190213_S16	HS17_BC6_190207_S6	HS19_BC7_190207_S7	HS1_BC5_190207_S5	HS1_BC5_190213_S5	HS20_BC8_190207_S8	HS2_BC6_190213_S6	HS3_BC6_190207_S6	HS3_BC7_190213_S7	HS4_BC7_190207_S7	HS4_BC8_190213_S8	HS5_BC13_190213_S13	HS5_BC8_190207_S8	HS6_BC13_190207_S13
FBgn0036810	-1.58967	3.62789e-06	CG6885	1	NA	41.8728	89.6176	49.3921	42.1891	40.5347	33.9779	48.6248	37.2936	18.5763	92.1547	38.3023	75.5997	50.855	35.138	108.533	36.3703	39.2951	34.0773	42.398	95.96	22.5391	46.4724	64.6136	37.4755	3.37203	25.5595	28.6571	38.0866	1.22863	19.6667	37.9246	3.00145	0.0334446	38.5397	59.7625	11.4217	56.5602	4.31217	21.9149	5.38196	19.8759	28.1369	3.48256	15.1807
FBgn0001124	-1.09897	3.2913e-05	Got1	1	NA	22.2413	35.038	43.054	32.8742	19.7886	23.6203	32.0563	26.9094	31.4264	42.6505	31.3471	37.0933	27.5989	24.0946	52.2449	22.6321	29.3234	25.1479	25.6949	44.6568	17.8803	29.1685	36.7776	24.4045	4.18693	12.1909	13.1689	17.5558	1.08408	12.1969	17.3719	1.7881	42.7422	16.2162	20.4824	6.6344	17.2785	12.1819	16.9598	7.23874	14.9833	22.19	13.5378	10.6519
FBgn0013755	-1.74412	6.56394e-05	Bro	1	NA	13.658	197.537	47.8919	34.3561	39.0187	18.2521	40.2423	46.3324	18.6214	262.461	27.1642	57.2885	31.8647	37.0343	276.689	18.0954	33.2389	24.8199	22.2151	199.033	11.9202	23.6271	90.0799	17.1687	1.48931	12.8275	8.37307	17.0416	1.91521	8.62447	33.6952	2.1074	0.0334446	14.8021	48.425	17.6415	46.976	6.43232	11.5326	3.36373	15.3273	30.2968	24.1327	9.81857
FBgn0038566	-1.59267	0.000553204	CG14317	1	NA	179.206	646.18	561.84	224.827	286.855	149.964	299.411	382.113	256.506	510.179	442.58	434.315	185.175	165.911	649.745	154.631	422.331	355.06	187.409	668.781	205.949	212.508	658.932	147.931	8.96397	140.625	109.675	172.253	1.01181	104.36	303.641	3.12917	0.100334	138.996	286.94	121.643	321.921	92.9992	127.596	63.1573	145.705	383.089	41.055	93.8742
FBgn0035321	-1.1236	0.000889819	CG1275	1	NA	27.8959	42.6067	39.2286	36.0195	18.5917	28.7675	40.8645	37.5006	29.7131	42.1821	30.2041	39.7723	33.0468	29.5977	35.7876	25.4259	38.4219	38.6695	27.4487	41.2787	28.2649	32.3981	31.5959	27.8019	2.92242	15.8195	16.2744	18.6209	0.252952	22.4814	21.8459	1.40493	43.5784	26.2046	27.6485	2.52559	27.8076	6.7198	17.4612	7.21183	17.6589	24.7345	10.4722	4.71001
FBgn0039489	-1.09796	0.00119311	CG5880	1	NA	11.3381	22.3799	15.4889	13.9421	13.2456	11.7786	17.6163	11.7297	11.3622	16.863	13.0106	19.7831	10.7672	13.4974	17.2376	13.9945	16.0279	12.574	9.24237	16.7532	10.4107	11.2866	15.3556	12.682	0.730606	7.70287	7.11515	9.91648	0	7.46973	5.4877	0.415094	17.7925	5.47559	13.6638	0.866995	11.717	6.93541	7.04936	4.70922	2.6756	13.3436	4.68429	5.32594
FBgn0003865	-1.01997	0.00295591	tsg	1	NA	7.07546	11.0269	8.92583	9.04268	4.58809	4.83143	9.95416	5.17488	2.84055	9.96001	8.26842	9.74435	8.60861	10.0766	21.2101	4.53667	4.87316	5.3576	6.95962	13.9518	3.20128	8.227	8.97323	3.11215	1.57361	6.36601	4.12757	5.39897	0.144544	4.43853	5.62751	0.159652	0	4.66327	6.47093	2.90255	11.258	1.5452	5.04368	2.77171	3.32538	8.58014	1.76581	6.12302
FBgn0000227	-1.49681	0.00584411	elba1	1	NA	80.3529	551.277	270.663	176.378	182.287	66.3137	118.468	95.3212	34.4022	690.396	106.492	404.405	88.4246	76.8201	591.116	100.473	123.773	93.4483	56.5956	563.484	67.3309	97.0922	369.735	67.3522	0.674405	54.8432	29.7185	99.8259	1.15635	24.6826	241.913	1.02177	0.602003	35.7417	309.134	24.8413	313.254	20.5906	31.8843	20.9897	77.3248	266.191	101.828	37.354
FBgn0036791	-1.25692	0.0190594	CG7271	1	NA	385.671	1000.34	728.655	450.803	471.017	344.894	390.439	421.235	199.425	822.046	448.878	581.158	487.273	411.839	1049.51	329.434	512.357	466.294	449.702	971.849	209.957	480.192	793.025	359.92	1.40501	292.709	230.358	408.669	1.51771	175.196	636.748	2.80987	0.133779	301.067	608.802	156.398	690.17	117.83	224.901	135.033	325.123	547.236	194.214	194.089
FBgn0003683	-1.24737	0.0214258	term	1	NA	628.672	1336.83	1061.31	671.759	698.746	525.331	649.607	670.354	332.299	1080.98	703.059	892.182	761.592	666.245	1390.25	511.516	764.832	751.377	674.999	1341.52	343.708	737.711	1179.66	537.495	1.54551	427	360.671	646.297	1.3009	287.097	871.251	3.73585	0.167223	486.334	932.349	250.599	963.71	178.955	381.285	197.357	505.382	752.981	266.956	317.346
FBgn0004052	-1.22188	0.0335137	Z600	1	NA	92.155	501.2	342.819	161.196	257.611	66.0927	236.117	104.671	49.1009	423.128	161.234	561.316	91.7652	115.788	557.066	96.8849	167.687	123.006	36.6633	572.657	57.7011	110.623	572.012	59.9867	5.53574	81.5486	30.1509	171.959	0.469768	40.9572	311.89	1.34107	0.0668893	39.9838	222.231	129.22	266.521	59.4361	52.6785	32.1841	133.054	487.027	9.22143	89.5265
FBgn0263707	-1.19121	0.0381015	CG43659	1	NA	10.0622	34.9401	21.752	13.0045	16.3176	6.82084	8.51343	12.3852	6.8083	27.1435	8.65753	20.578	8.89128	10.151	25.6791	6.45899	10.2815	9.07513	8.85263	27.2171	6.63679	8.73694	18.61	9.12898	0	2.92836	3.22344	2.13021	0	2.34557	8.87819	0.159652	0	6.10738	9.27856	5.65432	10.9341	6.75574	6.60693	3.5521	6.65077	19.0834	12.6059	6.30417
FBgn0083973	-1.24407	0.0463441	dunk	1	NA	22.0383	706.469	56.0677	23.3174	27.5285	13.4838	50.262	19.837	8.702	631.006	25.4132	106.128	17.911	18.7774	733.982	19.0181	28.9291	15.4532	16.5639	610.502	17.7241	22.5733	133.208	16.7538	3.37203	15.6285	9.04135	52.9246	2.13203	9.02141	168.476	1.69231	0.0334446	13.6288	55.4307	22.6927	81.1821	13.6552	13.0369	13.6164	53.5119	202.491	41.4719	15.7967
FBgn0086254	-1.24953	0.00309377	Akr1B	2	NA	0.840936	2.34891	1.53764	2.41945	2.2342	0.978917	1.60445	1.48346	0.180352	2.88446	1.14299	1.44252	1.9787	2.63999	2.62466	0.589511	1.09857	2.69703	1.72598	1.97742	0.650666	0.98588	1.39022	1.14112	0.140501	0.700261	0	0.220366	0.831129	0.0721713	0.943745	0.383164	1.60534	1.65471	0.909139	0.678518	0.566952	0.503087	0	0.215279	0.535119	0.17752	0.907428	1.59416
FBgn0066101	-1.22168	0.0428541	LpR1	2	NA	2.29083	25.9359	3.33781	4.1433	3.67047	1.67363	3.33988	2.41494	4.77934	26.2806	1.2889	9.06725	3.26356	2.67718	29.6161	1.38407	2.19715	2.73347	2.47762	21.8615	1.50955	3.12762	6.19279	1.45234	0.281002	1.55967	0.393102	2.02002	0	0.938227	1.11851	4.02322	31.9062	0.541541	3.07503	2.67638	1.78185	3.98876	0.324447	2.96008	1.03202	0.532561	2.96754	0.615925
FBgn0028693	-1.01723	2.40108e-30	Rpn12	3	NA	112.164	106.908	123.011	104.671	138.161	103.607	147.773	135.064	120.115	134.83	88.8612	139.041	88.9899	104.112	141.909	66.5379	103.407	98.6965	92.2288	116.284	61.0064	90.599	131.123	73.0318	38.7502	54.5885	57.0784	76.6874	41.6649	55.211	34.9885	40.9666	100.601	48.7086	56.1527	33.5489	61.2578	45.9965	68.2224	26.7214	43.4211	58.7	33.4767	31.9919
FBgn0016053	-1.29008	1.39646e-15	pgc	3	NA	9.59827	16.9644	11.2885	7.01639	5.98446	8.87341	8.25148	10.6602	10.7761	9.07248	7.49022	7.86025	7.09247	7.73407	19.614	5.92074	9.07027	8.74711	6.23582	11.5899	9.62986	7.17313	7.7094	7.44323	2.78192	2.57823	2.67309	3.56259	1.66226	4.79939	1.88749	3.5762	5.28425	5.35524	6.36397	1.92247	4.7246	3.70128	2.94952	2.28733	1.79647	2.54446	2.28083	4.89117
FBgn0051098	-1.46151	3.19293e-08	CG31098	3	NA	4.34967	8.80843	7.5757	7.47004	7.70001	6.28401	7.20367	4.58839	4.01284	7.69189	7.5875	9.95043	7.47793	2.30535	11.4563	5.6388	9.23928	6.56033	6.65339	9.14559	4.7889	7.4111	9.79473	5.00538	1.54551	2.32359	3.53792	2.02002	0.36136	1.47951	3.21572	0.542815	4.94981	0.722055	2.59372	1.73399	7.72135	2.4795	2.24164	2.01824	0.26756	2.81074	2.72228	1.59416
FBgn0030263	-1.15124	5.35617e-07	CG2076	3	NA	14.4699	11.9403	9.60089	10.3129	14.8415	6.82084	13.556	9.55627	11.8582	17.1588	9.7762	15.22	7.99187	13.9808	26.8496	4.58793	10.0562	13.3393	7.73909	19.9665	3.48757	11.5926	12.0696	6.61332	1.34881	9.38986	4.2455	8.8881	2.31271	6.71193	2.20207	6.99274	18.6621	5.59593	6.84528	2.26173	6.74943	2.44356	4.39479	2.04515	4.89252	4.61552	3.60519	1.15939
FBgn0267164	-1.0225	4.48967e-06	asRNA:CR45604	3	NA	15.8038	14.1587	10.276	11.8855	15.4	7.35767	14.8003	11.4882	13.301	19.8707	11.0165	15.6027	9.48232	14.836	31.9925	5.02366	10.8731	14.3234	8.82479	24.1411	3.77386	13.4624	12.3224	6.95047	1.40501	10.0265	5.58205	12.1936	2.52952	7.14496	2.90114	8.68505	21.0367	7.00995	7.11267	5.72971	7.47837	5.74956	4.77823	2.63716	5.08363	5.23685	3.62971	2.78978
FBgn0036778	-2.19286	0.000116459	Cyp312a1	3	NA	2.46481	6.88363	2.51273	0.362917	0.797928	1.48416	1.89915	0.275993	0.450881	2.19416	1.72664	2.26681	1.10499	2.67718	2.802	1.25592	0.76055	0.218678	2.5333	6.26184	0.520533	4.1135	2.24331	1.76355	0	1.43235	1.41517	0.844737	0	0.541285	0.873838	0	0	0.932655	2.99481	0	2.3488	0.251543	1.50426	0.376737	0	0	0	0.39854
FBgn0035551	-1.91379	0.00102442	CG7465	3	NA	1.2759	4.37159	0.300028	0.816563	0.199482	0.915761	1.14604	0.86248	0.450881	1.87366	0.705248	2.88503	0.719526	1.33859	0.744836	1.66601	0.816887	0.619587	0.918669	0.851391	0.884906	0.0339959	1.01107	1.58201	0.0843006	0.35013	0.511033	0.95492	0	0.57737	0.174768	0.0319303	0	0	0	0	0.512957	0.503087	1.15031	0.538196	0.0764456	0	0.269776	0.579694
FBgn0020300	-1.26924	0.00295254	geko	3	NA	10.1202	102.08	18.0017	13.8211	17.4347	5.62088	14.4401	3.13943	1.30756	115.132	10.4328	43.1872	10.1248	8.81238	63.2046	10.97	12.4505	8.3462	6.01311	97.6353	1.71776	11.6266	36.1457	6.95047	2.07942	11.2042	4.44205	37.4255	5.27586	5.95413	45.3347	3.5762	0.0334446	4.87387	24.627	2.26173	39.1737	1.00617	5.98753	2.98699	5.61875	22.0717	2.77133	4.85494
FBgn0040396	-1.02134	0.00510459	CG3939	3	NA	1.50789	2.93614	1.61265	1.9658	2.51347	2.65255	0.982319	1.58696	1.62317	4.38832	2.01847	2.14906	1.82451	1.59887	5.03651	0.307571	2.47883	2.55124	1.03002	2.96614	1.06709	0.98588	2.46448	0.803973	1.34881	0	0.117931	1.3222	0.614313	1.08257	0.454396	1.14949	0.568559	1.62462	1.36371	0.226173	2.13282	0.215609	2.38911	0.403647	0.879125	0.710081	0.588602	1.19562
FBgn0038148	-1.16334	0.0215529	CG14377	3	NA	1.18891	1.46807	1.98768	0.604861	5.66529	1.32627	2.1611	1.55246	0.991938	2.61327	0.65661	2.7084	0.87371	0.557745	3.75965	1.12776	1.46476	0.583141	0.473254	1.34575	0.832852	0.98588	1.10586	0.544627	0.562004	0.35013	0	2.42403	0	1.47951	0	0.255443	2.64213	1.053	1.57762	0.41465	0	0.503087	0.442428	0.161459	0.496897	0.325454	0.171676	0.688386
FBgn0033686	-1.91586	4.30021e-38	Hen1	4	NA	11.8021	17.9757	11.2885	13.9118	10.9316	10.7049	13.9489	14.6967	11.768	14.7674	11.6001	13.9836	14.2877	12.8653	19.7204	10.4574	13.9998	9.91339	9.13101	13.9518	8.17236	13.8363	13.6494	9.72548	2.83812	3.08751	4.59929	3.74622	2.89088	6.0263	2.79628	3.8955	2.70902	4.45267	5.24092	2.75177	2.80776	1.7608	7.81623	1.1033	3.24894	0.828427	1.76581	1.63039
FBgn0011723	-1.08117	0.000429678	byn	4	NA	71.3346	34.3529	78.9073	68.9239	60.8819	63.0928	77.7997	71.2753	60.5984	25.6396	64.1532	70.6245	69.8454	66.3717	29.5806	57.6439	81.7732	50.7332	63.8058	36.088	60.6941	64.1162	68.0891	61.2316	21.0752	46.6628	41.4723	51.3086	13.7678	57.5566	14.7853	10.1858	0.301002	48.4078	64.0943	17.6792	46.976	10.0617	55.569	14.4237	20.1052	10.0299	5.00312	41.3394
FBgn0267660	-1.18135	0.00048733	lncRNA:CR45998	4	NA	0.782941	2.60991	0.825077	2.14726	2.35389	1.54732	1.89915	2.24245	2.25441	1.33129	1.92119	3.14999	1.64463	2.56563	1.38327	1.33281	1.5211	1.12983	1.55895	2.25207	1.952	1.69979	1.10586	2.33411	1.09591	0.509281	0.707584	0.771281	0.650449	0.938227	0.69907	0.287373	0	0.541541	2.86111	0.452345	0.971918	0.107804	0.353943	0.242188	0.726233	1.03553	0.196201	1.0507
FBgn0039288	-1.33554	0.00231531	CG13653	4	NA	10.0042	4.99144	20.3269	9.88948	16.5969	13.8627	22.7898	15.1451	21.7325	5.39911	20.9629	10.0093	17.8083	15.7656	12.8395	12.3541	17.2673	16.2186	9.99401	2.80135	13.5339	15.7741	23.9813	9.93295	0.674405	13.305	10.4958	37.3888	0.505905	17.3211	10.8356	0.670537	0.0334446	10.199	15.2682	3.46798	9.4762	0.610891	14.4232	1.15712	2.94316	14.8229	0.441452	5.03609
FBgn0264601	-1.3103	0.00260869	lncRNA:CR43950	4	NA	0.318976	2.25104	0.262524	1.36094	1.55596	1.10523	1.37525	1.44897	0.766498	0.764258	1.70232	3.3855	1.15638	1.04112	0.532026	1.15339	1.21125	1.16628	1.16922	1.01618	1.71776	1.39383	0.789897	0.933646	1.06781	0.38196	0.511033	0.771281	0.469768	0.433028	0.454396	0.0319303	0	0.722055	0.828921	0.452345	0.512957	0.107804	0.766876	0.0269098	0	0.621321	0	0.978233
FBgn0032337	-1.41638	0.00392838	AstCC	4	NA	1.53688	0.815595	2.21271	2.47993	3.83005	2.24204	3.89653	2.89793	0.0450881	3.69802	1.38618	0.794856	2.18427	3.68112	2.51825	1.02524	2.73235	1.27562	2.50546	1.1535	1.30133	3.12762	1.35862	1.21893	0.843006	1.71882	1.65103	2.24039	0.433632	1.84037	0.59421	0	0	1.41402	0.213915	0.527736	0	0.646826	0.442428	1.45313	0.573342	1.3314	0	0.688386
FBgn0011653	-1.16849	0.0069741	mas	4	NA	110.018	92.4559	117.723	130.529	143.547	121.67	194.106	146.484	143.019	108.919	113.107	147.431	153.028	127.426	105.27	121.849	147.913	117.867	113.08	128.23	102.961	108.787	118.232	117.665	12.4765	105.262	118.402	169.315	2.2043	117.314	42.0491	5.93904	0.0334446	118.808	148.858	38.864	99.7296	30.5086	111.728	27.4211	61.921	66.9547	10.742	67.4981
FBgn0010052	-1.0006	0.0279508	Jhe	4	NA	1.97185	1.33758	2.66275	1.36094	0.0398964	1.16838	1.6372	1.72496	1.39773	1.15871	1.678	1.67803	0.976499	1.89633	1.48967	1.69164	3.15488	0.0364463	1.78166	1.78517	2.60266	1.05387	2.3065	1.68575	0.0562004	1.11405	1.25793	0.440732	0.144544	2.12905	0.454396	0	0	0.782226	1.23001	0.339259	1.43088	2.08422	1.53375	0.753475	1.14668	0.473387	0.343351	0.507232
FBgn0021768	-1.13023	1.50054e-11	nudC	5	NA	19.0226	14.0935	19.9143	16.0591	20.5865	18.5994	15.8808	14.8001	17.1786	20.9308	16.318	21.4022	11.6152	15.9515	20.3588	13.2256	16.4223	10.7152	11.5251	15.2701	14.8092	15.2641	23.8233	11.7224	13.5162	7.28908	7.11515	5.03169	14.1653	6.2789	5.10321	22.1596	10.7023	3.15899	3.60982	8.10452	4.56261	3.98876	5.69258	4.97832	4.20451	4.26048	4.38999	4.99986
FBgn0036710	-1.32615	5.35624e-06	CG6479	5	NA	57.9376	94.0545	80.3325	71.797	93.7166	62.5559	94.8593	77.8302	86.6593	143.138	81.371	105.569	87.8078	79.8691	141.803	45.6487	90.5055	77.2661	61.356	121.09	32.3771	74.281	102.876	33.0666	84.5535	22.854	35.3792	35.6626	87.1601	38.9364	9.19277	83.5297	12.9765	32.4624	21.5787	22.6927	31.8303	17.7877	42.2077	12.6476	18.8821	8.25469	1.88843	22.9704
FBgn0033782	-1.00174	0.000673062	sug	5	NA	1.94285	3.81699	2.70025	1.66337	9.13628	1.92626	5.20629	1.58696	3.65214	4.63485	2.11574	2.06074	1.79881	1.67324	0.709367	1.43533	1.15491	1.20273	0.779477	1.81264	1.11915	1.90377	2.65405	0.752103	0.421503	0.28647	1.37586	1.83638	0.614313	1.08257	0.734024	1.7881	1.30434	0.661884	1.55088	1.39473	0.863927	0.970239	1.76971	0.888024	2.40804	0.739667	0.0981003	0.362309
FBgn0026077	-2.06924	0.00710205	Gasp	5	NA	1.42089	0.163119	0.600056	0.332674	1.157	2.08415	1.04781	2.51844	3.4267	0.64099	0.486378	2.32569	0.591039	2.52845	0.0709367	2.22989	3.12671	0	0.668123	0.439428	3.33141	0.0339959	2.11692	0.985515	2.16372	0.572941	0	0	0.252952	0.216514	0	0.383164	0	0.722055	0.481309	0	0	0.323413	0.353943	0	0	1.42016	0.147151	0
FBgn0259986	-1.54275	0.0151206	nab	5	NA	0.608954	0.619853	1.35013	0.514132	0.0797928	0	0.982319	0.896979	0.541057	1.89832	0.170232	0.765417	0.308368	0.594928	0.957646	1.15339	0.450697	0.801818	0.389738	0.109857	0.650666	0.645922	0.947877	0.285281	0.814906	0.15915	1.14	0.47746	0.036136	0.252599	0.524303	0.0638606	0	0	0.0267394	0.0376954	0.539954	0.75463	0	0.0538196	0	0	0.171676	0.471001
FBgn0031129	-1.22665	0.0154405	CG1324	5	NA	1.13091	1.01134	0.337531	1.02826	1.03731	1.10523	2.39031	0.620985	0.676322	0.394456	0.583653	1.38364	0.282671	1.67324	0.957646	0.922713	0.845056	0.546694	1.75382	2.08728	0.650666	0.441946	0.284363	0.803973	0	0.445621	0.0393102	0.514188	0.469768	0.793884	0.384489	0.447025	0	0.752141	0.588266	0.263868	0.377968	0.287478	0.206467	0.0269098	0.0382228	0	0.0981003	0
FBgn0015399	-1.68407	0.0263959	kek1	5	NA	1.3049	0.913467	1.72516	0.665347	0	0.505247	1.3425	0	4.68916	2.21881	0.851161	2.91447	0.591039	0.260281	5.63947	1.56349	0.366191	2.40545	0.0278385	2.03235	0.364373	0.475942	1.39022	0.6743	0	0.763921	0.511033	0.220366	0.758857	0.108257	0.314582	0.415094	0	0	1.20327	0.490041	0.107991	1.18585	0	0.242188	0	0	0.907428	0.43477
FBgn0033368	-1.49471	0.043079	CG13743	5	NA	0.637952	0.913467	0.637559	0.241945	0.478757	0.726293	0.491159	1.00048	0.991938	0.172574	0.607972	0	0.179881	0.037183	2.87294	0.461357	0.140843	0	0.918669	1.62039	0.520533	0.645922	0.947877	0.466823	0.0843006	0.509281	0	0.293822	0.0722721	0.0360856	0.314582	0.351234	0	0.0300856	0	0.150782	0.674943	0.718695	0.0294952	0.269098	0	0.414214	0.196201	0
FBgn0082930	-1.38941	0.0433352	snoRNA:Me28S-G2703b	5	NA	0.492963	0.717724	1.46264	0.635104	0.119689	1.51574	0	0.379491	0.676322	0.147921	0.680929	1.44252	0.565342	0	0.567494	0.435726	0.76055	0.0728926	0.445415	0.219714	0.442453	1.05387	1.04266	0.829907	0.140501	0	1.14	0	0.469768	0.396942	0.419442	0.0319303	0	0.842398	0.267394	0	0.782934	0	0	0.161459	0	0.0887601	0.122625	0.289847
FBgn0033192	2.33672	1.27381e-12	Corin	NA	2	1.18891	0.391486	0.375035	0.967778	0.119689	1.8631	1.37525	1.20747	1.66826	0.271188	1.33754	0.883174	2.67252	0.780843	0.319215	1.87106	1.01407	1.82231	3.56332	1.48307	1.74378	0.815901	1.13745	2.54159	11.6616	1.40052	4.83515	2.31384	31.7636	4.58288	1.88749	22	0.100334	3.73062	3.04829	7.16213	1.61986	11.8944	5.01419	3.82119	3.66939	1.3314	6.2539	5.54332
FBgn0285944	2.3917	1.26937e-09	para	NA	4	1.62388	0.815595	1.23761	2.20774	2.07461	1.07365	1.37525	1.75946	1.84861	0.591683	1.38618	0.0883174	2.72392	0.223098	0.602962	0.820189	0.19718	2.47835	2.8952	0.768998	1.04107	1.32584	0.726705	1.63388	4.01833	3.8196	4.40274	5.72952	3.68588	1.55168	2.62151	8.1103	0	2.34668	1.71132	10.8563	1.45788	17.7158	2.65457	5.03214	12.002	6.56825	9.76098	6.77517
FBgn0038690	3.48847	1.41903e-09	CG11703	NA	1	0.289978	0	0.0375035	0.211701	0.119689	0.031578	0.425671	0.344992	0.405793	0	0.291827	0	0.179881	0	0	0.179416	0.338022	0	0.528931	0	0.31232	0.0339959	0.189575	0.129673	0.590104	0.41379	0.982755	3.12185	1.01181	1.40734	0.209721	0.670537	0	1.38394	0.588266	6.29514	1.26889	3.80909	0.442428	1.77605	4.0134	0.798841	0.416926	3.26078
FBgn0003888	4.00107	4.16302e-09	betaTub60D	NA	2	0.985925	0.0652476	0.0375035	0.453646	0.199482	0.536825	0.753111	1.65596	1.48791	0.123267	0.194551	0.0883174	0.205579	0	0.354684	0.666404	0.366191	0.0364463	1.41976	0.0549285	0.23424	0.339959	0.157979	0.466823	52.716	1.01856	1.5331	0.110183	120.044	3.75291	0.069907	150.009	0.0668893	3.9713	1.23001	1.13086	0.458961	0.934304	0.589904	1.1033	0.229337	0.0887601	0.0735753	0.579694
FBgn0259178	1.44567	2.02698e-08	5PtaseI	NA	1	2.75479	1.23971	0.825077	2.32872	2.35389	2.05257	2.32482	1.89746	2.16423	0.912179	2.43189	0.559343	2.03009	1.82197	1.4542	2.0761	1.77462	0.0728926	2.00437	0.933784	1.69173	1.42783	1.13745	2.04883	4.41173	3.91509	1.61172	5.32551	6.75744	2.45382	3.5303	13.4107	1.40467	1.89539	3.42264	7.426	1.45788	6.50419	1.8582	3.60592	8.98236	2.8995	1.20173	4.52886
FBgn0034476	2.92447	2.11264e-08	Toll-7	NA	2	3.79871	0.946091	0.900083	2.20774	4.82746	2.81044	2.94696	1.93195	7.5748	0.345149	3.06418	2.00186	5.85899	2.30535	0.177342	2.25552	1.32392	0.0364463	2.42195	2.14221	3.17525	2.51569	0.568726	2.48972	144.913	6.93895	3.57723	2.90149	171.357	4.00551	2.44675	167.73	0	6.16755	3.95743	10.9317	3.99566	16.0628	4.74873	6.08162	3.24894	3.40247	4.29189	3.44193
FBgn0030617	1.88448	3.21115e-08	CG9095	NA	1	0.608954	0.260991	0.487545	0.695591	0	0.31578	0.261952	0.86248	0.586145	0.221881	0.65661	0.0883174	0.950802	0.037183	0.638431	0.307571	0.901393	0.29157	1.11354	0.164785	0.572586	0.815901	0.600322	0.155608	1.51741	2.10078	1.33655	1.17529	4.33632	1.98471	0.279628	4.85341	0.334446	0.96274	0.721963	4.03341	0.755936	3.4138	0.914352	0.807295	2.1787	0.473387	0.515027	2.64485
FBgn0052706	2.31705	3.39777e-08	CG32706	NA	1	1.39189	0.391486	0.75007	0.877049	0.518653	0.442091	0.523903	1.41447	0.360705	0	0.559335	0	1.59324	1.00394	0.390152	0.333202	0.112674	0	1.0857	0.0274642	0.650666	1.22385	0.631918	0.778038	1.51741	3.75594	0.982755	4.70114	2.99929	1.58777	0.734024	5.17271	0.200668	2.55728	1.47067	6.03127	1.2149	3.34193	1.12082	1.77605	7.72101	1.30181	0.613127	4.09409
FBgn0086680	2.88213	4.05381e-08	vvl	NA	2	0.811938	0.293614	1.16261	1.51215	4.4684	2.68413	7.49837	2.17345	5.81637	0.394456	2.16438	1.11869	2.08148	1.33859	0.496557	2.51183	1.04224	4.22777	4.56551	0.411963	1.32736	1.12186	3.22278	1.55608	40.2114	3.02385	2.39792	7.45572	126.729	3.71682	2.93609	114.534	0	6.04721	0.481309	22.8434	1.45788	35.5036	4.42428	47.7111	26.2973	3.07702	0.416926	10.0722
FBgn0085434	1.01074	4.70764e-08	NaCP60E	NA	2	17.8626	8.12333	14.1763	18.3878	18.5518	15.8837	12.1808	22.942	25.7453	10.4777	17.8501	6.35885	22.3053	19.0749	11.0307	15.0197	18.3095	13.1207	19.6261	12.5786	13.4818	12.1025	13.6494	14.9383	54.4863	26.4826	28.0675	17.9598	85.6424	22.6618	12.3386	98.6966	9.49828	31.5297	19.7069	34.0013	17.3325	33.599	17.7266	20.4784	19.723	12.6335	17.2411	26.2311
FBgn0004880	2.89705	5.32648e-08	scrt	NA	2	2.6968	1.59857	4.87545	3.41747	5.62539	2.52624	3.89653	4.45039	5.00478	2.95842	3.28305	3.17943	4.62552	5.39154	2.76653	2.38368	2.53517	1.12983	1.75382	3.57035	2.88896	2.4817	9.57355	3.68271	111.08	6.01588	5.97515	14.838	338.703	5.7737	6.57126	335.428	0.0668893	5.8667	11.6851	8.51917	5.04857	12.5412	4.83722	6.13544	5.16008	9.67485	6.7444	5.14478
FBgn0030156	3.50053	5.52349e-08	CG15247	NA	2	0.550958	0	0.0375035	0.302431	0	0.694715	0	0.517488	1.39773	0	0.0729567	0	0.668131	0	0	0.461357	0.19718	0	1.16922	0	0.520533	0.441946	0	0.518692	5.25474	0.859411	4.28481	0.734554	14.1653	0.757798	0	8.20609	0.735782	1.89539	0.42783	0	0.0809931	2.83885	1.38628	1.1033	0.0382228	0.236694	0.122625	2.31878
FBgn0086758	1.86015	5.7694e-08	chinmo	NA	3	9.39529	17.3559	6.11307	7.40955	10.8917	9.22076	13.8507	10.2118	6.67304	9.44228	5.59335	29.7041	3.57193	8.21745	5.28479	13.2768	10.7322	5.13893	5.0666	8.32166	15.6941	3.80754	6.8879	12.8895	5.87294	31.6709	32.0771	44.2201	7.19107	16.0942	35.8273	3.79971	1.07023	15.2233	55.4575	62.3483	33.0182	72.1211	15.367	63.4264	31.4192	68.1086	21.4594	61.0852
FBgn0030085	2.30515	5.94354e-08	CG6999	NA	1	0.695947	0.391486	0.487545	0.998021	0.518653	0.821027	0.425671	0.689984	0.360705	0.049307	0.559335	0	1.51614	1.00394	0.390152	0.333202	0.112674	0	0.668123	0.0274642	0.46848	1.22385	0	0.62243	0.871107	3.11934	0.982755	2.82803	2.60179	1.15474	0.734024	4.59797	0.200668	1.62462	1.31023	4.9758	0.458961	3.12632	1.12082	1.48004	5.16008	0.917188	0.441452	3.58686
FBgn0032297	2.99837	7.33492e-08	CG17124	NA	2	0.202985	0	0.187517	0.725834	0.598446	0.31578	0	0.275993	0.586145	0.345149	0.0243189	0.471026	0.693828	0	0	0.230678	0.225348	0.328017	0.501092	0	1.76981	0	0	0.752103	4.21503	1.75065	1.10069	2.20366	10.0097	1.65994	0.0349535	13.6342	0	4.00139	0.695224	1.69629	1.10691	4.06063	0.353943	3.09463	1.64358	0.591734	0.956478	1.66662
FBgn0000658	1.59192	1.09587e-07	fj	NA	1	57.2417	20.9119	25.5024	49.7498	51.4664	56.2088	36.6732	32.4982	88.0571	21.2513	33.706	50.4292	42.5034	46.5903	9.15084	45.2129	49.4076	42.8244	33.7402	25.2946	29.2539	36.5796	35.1978	60.272	176.666	115.097	81.4114	64.9713	292.449	74.156	35.6875	275.239	0.535114	62.0967	157.976	106.301	80.8042	145.895	67.5146	141.034	111.955	100.062	28.9151	124.996
FBgn0051660	2.01567	1.13539e-07	smog	NA	4	2.5808	1.23971	2.02519	1.51215	2.75285	1.51574	0.851343	2.48394	3.29143	0.49307	2.55348	0.412148	3.49484	2.11943	0.851241	2.69125	1.49293	0.692479	1.4476	0	3.14922	1.49582	1.70618	2.72313	3.20342	5.98405	3.81309	5.03169	1.48158	3.60856	2.13216	7.791	0	3.12891	5.32114	14.0981	3.10474	20.6625	2.71356	12.54	4.96897	4.49718	17.1185	9.99972
FBgn0036381	3.32688	1.26623e-07	CG8745	NA	2	0.173987	0	0.637559	0.483889	1.51606	0.631559	0.556647	0.517488	0.856674	1.4299	0.340465	0	0.642434	0.892393	0.42562	0.640773	0.281685	1.23917	0.306223	0.302107	0.598613	0.441946	0.157979	0.596496	50.2151	1.71882	0.117931	3.15858	61.106	0.649541	0.244675	40.5196	0	1.41402	0.347612	3.65646	0	3.73722	1.50426	3.283	2.1787	1.89355	3.80139	2.31878
FBgn0015831	2.46277	1.61558e-07	Rtnl2	NA	4	0.405969	0.391486	0.375035	1.11899	0	0.221046	3.33988	2.58744	3.20126	0.320495	1.4105	0	1.38766	0.892393	0	1.12776	1.29575	0.145785	2.58898	0.357035	0.910932	0	1.04266	0.570561	2.64142	0.986731	3.49861	4.07677	2.24043	4.69113	2.4817	1.24528	0	6.16755	2.40654	9.9516	3.05074	7.4385	6.48895	3.87501	3.44005	4.76346	2.08463	6.12302
FBgn0032253	2.71837	1.61558e-07	LManI	NA	2	1.68187	0	0.600056	0.0604861	0	0.568403	0.229208	0.344992	0.94685	0.221881	0.316146	0	0.693828	0.483379	0	0.358833	0.0281685	0	0.278385	0.0549285	0.832852	0.169979	0.0631918	0.803973	1.32071	0.891241	0.511033	2.90149	2.2043	0.505199	0.0349535	8.94049	0	1.053	1.41719	6.93596	0.674943	4.31217	1.29779	3.33682	1.18491	0.532561	0.809328	2.24631
FBgn0027111	1.74996	2.00085e-07	miple1	NA	2	5.2486	0.456733	3.03778	3.11504	2.67306	3.53673	2.32482	3.65691	7.5748	0.591683	3.89102	1.32476	3.95739	2.97464	0.496557	4.40852	3.18304	2.4419	1.61463	0.659142	4.47658	4.18149	1.5166	3.57898	22.9017	5.57026	6.95791	12.4874	39.8942	6.67584	1.60786	35.4107	0.100334	7.70192	4.2783	7.23752	4.61661	9.34304	3.03801	8.09986	4.54851	2.36694	3.18826	11.304
FBgn0259246	2.27282	2.92727e-07	brp	NA	1	2.26183	0.260991	0.900083	0.574618	1.0772	0.757871	0	0.689984	2.34458	0.271188	0.583653	0.883174	0.411158	0.669294	0.141873	0.538249	0.76055	0.0364463	0.501092	0.631677	0.494506	0.373955	0.505534	0.518692	1.74221	1.84614	1.10069	3.23204	3.1077	1.47951	0.209721	10.7924	0.0334446	1.74497	1.97871	7.23752	1.24189	17.1049	0.648895	4.52085	3.40183	0.591734	0.465977	3.58686
FBgn0001991	2.54629	3.61971e-07	Ca-alpha1D	NA	2	3.10276	0	1.23761	2.96382	2.15441	1.61048	0.720367	3.89841	4.64408	0.295842	1.77528	1.29532	2.9038	0.557745	0.0354684	1.33281	0.563371	0.765372	2.8952	0	2.88896	1.46182	0.600322	1.73762	20.7942	6.17503	5.42481	2.02002	29.8122	5.88196	0.069907	59.7097	0	5.41541	2.3798	8.93382	1.61986	11.2116	2.92003	9.8759	3.17249	0	1.79033	8.65918
FBgn0003380	2.17145	3.61971e-07	Sh	NA	4	1.59488	0.293614	1.0876	0.78632	1.67565	1.2947	1.37525	0.82798	1.08211	0.468416	0.0729567	3.20886	1.0022	0.297464	0.177342	0.84582	1.21125	0	1.16922	0.878855	0.3904	0.305963	0.410747	1.73762	1.01161	3.85143	3.69516	0.95492	1.44544	1.5156	1.71272	3.73585	0.735782	1.59454	2.32633	10.1024	1.97083	11.4991	2.30063	2.90626	11.314	2.48528	5.24837	7.93456
FBgn0000028	2.32431	6.36971e-07	acj6	NA	1	4.40767	0.195743	2.51273	1.33069	2.75285	3.12622	2.75049	3.27742	7.34936	0.0986139	1.678	0.794856	1.25917	6.09802	0.0354684	1.25592	3.32389	0	2.06005	0.137321	2.78485	1.80178	1.45341	2.64533	11.9707	7.28908	9.86686	17.8129	6.68517	5.66544	0.454396	47.193	0.468225	8.39389	7.08594	24.5774	1.94384	16.3144	5.07318	9.60681	9.02058	1.06512	1.12815	21.2313
FBgn0284435	1.06289	6.81886e-07	tyn	NA	2	9.83026	11.2878	10.4635	15.1215	21.5042	18.4415	10.6745	13.9722	14.3831	15.5317	8.48729	12.8943	20.378	8.44055	16.4573	14.9941	9.1266	9.00223	15.5617	13.4575	12.8832	10.1648	9.66834	21.5776	17.5907	32.594	33.3351	30.0065	73.4646	29.0129	6.74603	60.8911	20.5016	28.3407	25.1885	17.453	23.056	18.9017	21.738	16.2535	11.7344	9.31981	14.6169	25.6152
FBgn0262139	3.35756	7.73548e-07	trh	NA	2	0.376971	4.53471	0.375035	1.14924	1.19689	0.252624	0.491159	0.206995	0	2.36673	0.43774	1.82523	0.128487	0.260281	2.802	0.230678	0.845056	0	0.222708	2.14221	0.286293	0.475942	1.29543	0.803973	38.5254	1.55967	1.02207	0.0367277	103.566	0.57737	4.05461	64.595	0.0334446	0.300856	1.44393	6.89827	1.07991	7.79784	0.796371	8.31513	0.840902	4.02379	13.3171	4.31147
FBgn0046874	2.37865	9.19768e-07	Pif1B	NA	2	3.88571	1.07659	0.712566	3.59892	1.51606	2.33677	0.654879	1.62146	3.51687	0	1.87255	1.3542	1.9273	3.42084	0.461089	1.46096	1.04224	1.0205	2.22708	0.71407	2.47253	1.22385	0.221171	2.33411	43.752	5.22013	3.57723	5.58261	122.826	2.70642	0.314582	84.8389	0	8.24346	1.39045	3.39259	2.53779	4.31217	2.38911	5.78561	1.26135	1.3314	2.35441	5.18101
FBgn0261015	2.39015	9.33786e-07	Pif1A	NA	2	4.14669	1.14183	0.900083	3.56868	1.55596	2.46308	0.654879	1.69046	3.7874	0	1.87255	1.38364	2.00439	3.90422	0.42562	1.46096	1.01407	1.0205	2.50546	0.768998	2.47253	1.22385	0.252767	2.38598	44.7074	5.09281	3.57723	5.61934	125.862	2.70642	0.314582	88.1596	0	8.24346	1.7648	3.61876	2.3488	4.31217	2.74306	5.81252	1.26135	1.3314	2.35441	5.18101
FBgn0033188	1.34227	9.39515e-07	Drat	NA	2	7.9744	0.880843	4.46291	9.34511	5.42591	8.305	4.15848	8.17631	12.7599	2.14485	9.21686	6.91819	9.45662	6.1352	1.4542	7.71491	6.19708	8.27331	6.1523	2.58164	7.33951	5.03139	2.71725	5.99089	32.0623	12.1591	11.9503	4.81133	57.6731	9.59878	3.18077	59.6458	2.60868	14.0801	7.8079	14.8897	8.55828	11.4632	9.49746	8.82642	10.5113	5.23685	7.06322	11.1591
FBgn0011278	3.33285	9.70995e-07	lbe	NA	2	0.144989	0.326238	0	0.151215	0	0	0.16372	0.172496	0.811586	0	0.364783	0	0.256973	0.334647	0	0	0.0281685	0	0.306223	0	0.15616	0.373955	0.0315959	0.233411	6.23825	0	0	0.808009	8.74492	0.757798	0.314582	6.44993	0	0	0.347612	0.41465	0.566952	1.43739	0	0.834204	0.840902	0.798841	2.40346	0.471001
FBgn0259140	2.22795	1.0162e-06	CG42255	NA	1	2.52281	0.6851	0.450042	1.72385	0.99741	2.58939	2.22659	2.31145	6.31234	0.172574	1.21594	0.735978	2.62113	2.30535	0.354684	1.48659	2.02813	0.0728926	1.00218	0.549285	2.52458	0	0.0947877	0.803973	2.30422	9.86731	4.12757	8.70446	4.55314	7.07278	1.67777	4.78955	0	9.50706	6.33723	15.719	2.29481	12.4694	4.21782	8.04604	6.30676	1.95272	3.38446	6.59402
FBgn0037972	2.37241	1.10314e-06	CG10005	NA	2	0.753943	0	0.487545	0.332674	0	0.631559	0.753111	1.10397	2.02896	0	0.802524	0	1.20778	0.297464	0.0354684	0.28194	0.845056	0	0.668123	0.0549285	0.702719	0.441946	0.442342	0.285281	7.13745	1.68699	2.43723	3.08513	7.01039	0	0.489349	10.7924	1.23745	1.44411	0.695224	1.84708	1.34989	0.574956	0.855361	0.726565	1.56714	0.147933	0.882903	1.5217
FBgn0085421	1.56873	1.16045e-06	Epac	NA	2	1.2759	0	0.150014	1.36094	0.55855	1.73679	0.982319	1.24197	2.16423	0.468416	1.04571	0.529904	0.925104	0.632111	1.41873	1.25592	0.591539	1.67653	2.31059	0.219714	1.6657	2.4817	1.07426	1.86729	5.87294	2.16444	1.41517	1.28547	7.6247	0.396942	1.67777	13.1872	1.93979	1.95557	0.882399	9.87621	0.674943	7.76191	1.8287	3.22918	2.94316	1.03553	1.3734	4.67378
FBgn0085407	2.05555	1.48231e-06	Pvf3	NA	2	10.0622	2.28367	3.67534	6.77445	5.06684	8.52605	5.89391	4.2434	14.9242	0.369802	5.7879	7.65417	5.93609	9.74195	1.06405	7.15103	9.71814	9.43959	7.51638	1.59293	6.92309	5.23537	5.56088	8.29907	83.9634	9.45352	18.2792	15.1685	126.693	9.34618	6.53631	152.276	0	11.3724	5.9094	49.1926	7.50536	49.015	15.544	45.8543	11.2375	5.88775	8.06875	23.8399
FBgn0086365	1.77717	1.48738e-06	Orct2	NA	2	5.79956	0.652476	2.1752	4.7784	3.71037	6.09455	3.40537	5.76136	9.82921	0.0246535	3.30737	2.20793	5.29365	3.60675	2.34091	3.02445	4.22528	5.39405	6.04095	0.439428	5.30943	2.71967	1.35862	6.01683	40.7172	8.94424	13.3655	7.63936	53.1922	11.8	2.09721	58.8795	1.80601	14.9526	6.12332	12.7411	4.58961	7.94158	7.55078	7.02346	4.66318	2.98826	1.05458	7.31864
FBgn0264894	1.09844	1.77899e-06	CG44085	NA	4	2.89978	2.44679	3.33781	3.84087	2.31399	2.4315	3.56909	3.79491	4.5539	3.57475	2.91827	2.5612	2.59543	2.23098	3.54684	3.2295	5.35202	3.02504	3.36845	1.8401	3.25333	3.77354	2.40129	2.12664	3.56873	6.11137	8.05859	8.11682	4.37246	5.19633	1.67777	17.0189	2.87624	3.36959	5.72223	9.53695	4.85959	11.4273	2.59558	5.13978	2.33159	6.65701	15.3527	3.47816
FBgn0038826	1.96593	2.30376e-06	Syp	NA	1	1.50789	0.228367	0.300028	0.544375	2.15441	1.23154	1.21153	2.20795	3.06599	0.345149	1.21594	0.235513	3.28926	1.07831	0	0.897082	1.66194	0.400909	1.25273	0.0823927	1.22325	0.815901	0	1.9451	9.86317	4.48804	2.00482	4.7746	8.5281	2.88685	0.279628	13.2192	0.301002	3.30942	1.84502	8.82073	1.64686	9.66645	0.855361	6.24308	3.74584	0.26628	1.32435	6.66648
FBgn0031850	2.06933	2.43546e-06	Tsp	NA	2	0.92793	0.0652476	0.562552	0.695591	0	0.284202	0.523903	1.24197	2.61511	0.419109	0.607972	0.264952	0.950802	1.30141	0.283747	0.948344	1.21125	0.0728926	0.584608	0.686606	1.27531	0.0339959	0.568726	1.03738	6.18205	1.01856	3.22344	3.34222	7.44402	0.144343	0.0349535	10.4412	0.0334446	3.52002	1.47067	7.12444	0.512957	5.92924	0.530914	1.99133	0.879125	1.30181	0.735753	2.60862
FBgn0083978	1.88158	2.47822e-06	CG17672	NA	2	0.985925	0.391486	0.787573	1.27021	1.19689	1.2947	1.01506	1.41447	1.30756	0.246535	0.899799	1.91354	1.13068	0.148732	0.638431	0.461357	1.15491	1.71298	0.417577	1.26335	1.04107	0.203975	1.35862	0.829907	13.5162	1.84614	0.314482	0.881465	16.1528	3.06728	1.08356	15.8374	0	1.62462	0.561527	1.88477	2.13282	3.34193	2.24164	1.39931	3.59294	2.13024	1.47151	4.05786
FBgn0263353	2.27443	2.60067e-06	CG11000	NA	2	1.24691	0.358862	0.075007	1.08875	0.279275	0.757871	0.720367	0.482989	1.17229	0.394456	0.0972756	0.794856	0.0513947	0.037183	0.390152	0.128155	0.0563371	0.692479	0.278385	0	0.46848	0.0339959	0.0631918	0.62243	4.60843	2.13261	3.61654	1.02838	10.7324	1.94862	0.279628	5.52395	0.0334446	0.270771	0.561527	4.9758	0.431963	2.94665	0.471924	2.58334	0.879125	0.0295867	1.12815	2.60862
FBgn0030955	1.14332	2.76016e-06	CG6891	NA	2	2.26183	2.21842	0.675063	1.51215	1.43627	2.46308	1.47348	1.96645	2.47985	3.32822	1.38618	1.29532	2.98089	2.00788	2.16357	1.69164	0.985899	1.45785	2.95088	1.89503	1.43147	2.4817	0.663514	2.17851	4.32743	3.24666	5.18895	2.68112	12.6115	2.38165	3.94975	9.80261	0.802671	2.31659	2.86111	3.39259	2.10582	3.05446	2.4776	3.06772	2.56093	1.98231	5.39552	3.11585
FBgn0005561	1.56877	3.24233e-06	sv	NA	1	5.82856	0.880843	2.62524	3.44771	3.86995	4.51565	3.7983	4.2779	4.05793	1.72574	1.84824	4.0626	6.83549	3.90422	0	3.61396	4.11261	2.87926	3.31278	0.659142	3.72181	2.20973	1.86416	6.1465	2.13562	8.49862	10.2207	14.9482	17.9957	4.33028	1.74768	18.775	0.50167	7.49132	8.18225	10.5924	2.51079	17.3565	7.49179	12.7283	10.0526	5.14808	4.26736	13.659
FBgn0053196	2.05698	3.417e-06	dpy	NA	2	58.7785	10.4396	21.377	75.6077	43.5669	74.3345	20.072	53.1632	96.5336	17.7012	40.2721	34.2671	70.8733	29.5233	16.6701	85.4791	27.1826	24.7106	53.589	38.2851	60.3818	48.5801	25.6559	48.9645	444.433	136.965	210.074	123.919	758.242	182.232	10.0317	866.844	0.0668893	146.427	104.658	162.769	95.9229	150.926	88.6331	124.108	52.8622	14.7933	5.44457	143.076
FBgn0035741	2.53339	3.53635e-06	BBS1	NA	4	0.434967	0	0.11251	0.332674	0	0.947339	0.556647	0.758982	2.02896	0.295842	0.316146	0.32383	2.74962	1.26422	0	0.56388	0.535202	0	1.22489	0	0.182186	0.815901	0.221171	0.33715	1.37691	5.60209	4.00964	3.41567	0.867265	3.06728	1.25833	0.447025	0.0334446	4.42259	3.74351	5.16428	0.971918	7.29476	3.03801	2.61025	4.31918	1.27223	1.0791	6.15925
FBgn0263111	1.24592	3.56013e-06	cac	NA	1	10.4392	3.98011	2.73775	6.35104	7.34094	10.7049	4.3222	4.65739	7.52971	1.99693	4.59627	3.88596	11.1013	8.1059	3.83058	8.5351	3.15488	4.22777	6.56988	2.96614	6.53269	4.48746	2.65405	11.7224	4.83324	18.7479	14.2696	17.8129	8.99787	14.9755	1.81758	16.8592	1.43812	14.5614	13.0756	23.6727	8.18031	16.6019	11.9161	15.4193	12.69	6.09486	5.02764	25.9775
FBgn0002440	3.35959	3.59402e-06	l(3)mbn	NA	2	0.550958	0	0	0.453646	0.119689	0.505247	0.196464	0.448489	0.94685	0	0.121594	0	0.976499	0	0	0.0256309	0	0	0.751638	0	0.520533	0.135984	0	0.570561	1.15211	1.17771	1.9262	0.0367277	7.80538	0.396942	0	4.53411	0	0.451284	0.454569	1.35704	0.674943	1.79674	0.648895	0.484377	0	0.769254	0	2.78978
FBgn0000636	2.28729	3.85144e-06	Fas3	NA	2	0.840936	0.260991	1.0501	1.17948	0.598446	1.98941	1.30976	2.62194	1.62317	0.0246535	0.802524	1.70747	2.05579	1.30141	0.177342	1.7429	0.788719	1.53074	2.56114	0.823927	1.32736	0	0.758301	0.829907	13.6286	3.11934	3.18413	4.92151	23.7414	1.0104	0.069907	30.1742	0	4.75353	2.83437	2.11094	0.836929	4.59965	1.53375	3.8481	4.12806	0.680494	0.637652	2.97093
FBgn0004198	2.43223	4.12335e-06	ct	NA	2	2.98677	0.260991	1.95018	2.05653	1.47617	4.32618	2.19385	2.41494	6.53778	0.246535	1.58073	0.176635	5.96178	3.42084	0.248279	2.28115	1.40843	2.36901	5.98527	0.411963	2.0561	2.17574	0.631918	3.26776	56.3128	3.69228	6.95791	4.55423	142.268	8.01101	0.803931	104.061	0.0668893	7.82226	3.18199	2.33712	0.485959	7.11508	6.7839	3.33682	1.75825	1.53851	1.32435	8.8041
FBgn0028875	1.98184	4.76122e-06	nAChRalpha5	NA	1	12.788	0.163119	4.68793	4.32476	4.30881	5.99981	2.06287	4.4159	7.75515	0.49307	3.28305	2.82616	1.23347	4.20168	0	4.30599	6.76045	2.95215	5.12228	0.274642	9.60383	3.12762	2.74884	5.13505	30.9664	9.83548	9.00204	14.8013	28.7281	12.0526	2.69142	32.3135	0	8.87526	8.6903	27.8946	3.5637	42.2593	8.6126	30.8117	11.658	8.25469	2.47703	24.7457
FBgn0036862	2.30697	5.30762e-06	Gbs-76A	NA	2	1.79786	0.228367	0.600056	1.23997	2.63316	2.7157	0.196464	3.17392	3.33652	0.419109	1.7996	1.53083	1.02789	2.23098	0	1.48659	1.80279	1.93165	1.0857	0	1.5616	1.80178	1.42182	2.20444	34.9005	2.57823	3.49861	6.0968	37.0394	4.5107	0.384489	73.6633	0	4.06156	2.11241	8.17991	2.83476	7.5463	2.53659	7.61548	2.6756	0.295867	1.76581	6.84763
FBgn0045479	1.48869	5.35624e-06	Gr64a	NA	1	5.07462	0.782972	3.1878	3.23601	3.98964	3.37884	5.56647	4.2779	4.77934	1.15871	3.33169	3.03223	5.49923	1.48732	0.177342	3.84464	2.22531	2.07744	2.81168	0.823927	6.22037	1.86977	1.64299	3.3715	7.22175	4.1379	5.97515	8.8881	6.82971	8.69664	1.39814	11.0479	0	5.89678	5.05374	19.5639	3.72568	18.2549	4.18832	16.711	7.83568	5.76941	3.23731	11.4127
FBgn0086906	1.83265	5.42841e-06	sls	NA	2	2.14584	0.130495	1.46264	2.47993	2.39378	2.36835	1.24427	4.89888	5.81637	0.049307	1.26458	1.26588	4.08588	0.892393	0.851241	3.25513	1.18308	0.583141	1.92085	1.0711	2.52458	1.35984	2.59086	2.82687	11.7459	2.13261	4.87447	7.08844	39.1353	3.42814	0.349535	35.8258	0.200668	5.56584	2.62046	11.0071	1.51187	8.66028	3.36246	6.75436	2.86671	1.09471	0.956478	3.36947
FBgn0261262	2.1546	6.18633e-06	CG42613	NA	2	1.44989	0.228367	0.600056	0.272188	0.43886	0.915761	1.01506	1.17297	1.93879	0.0986139	1.19163	0.853735	0.334065	0.632111	0	0.948344	0.422528	1.0205	0.417577	0.137321	0.676693	0.57793	0.600322	0.570561	9.83507	1.08222	0	0.771281	15.8637	0.649541	0.279628	36.1771	0	1.23351	0.721963	4.78732	0.566952	4.85119	0.589904	2.50261	3.8605	0.946774	1.56961	3.11585
FBgn0266377	2.1025	6.18633e-06	Pde8	NA	4	5.10361	6.72051	6.15057	4.05257	5.5057	5.55772	6.41782	6.83084	9.06271	0.271188	5.35016	3.67989	4.75401	6.73013	0.390152	4.33163	8.11254	6.70612	3.09007	2.77389	4.0081	2.78766	3.94949	6.19837	4.72084	8.94424	7.74411	10.1736	2.92702	7.25321	8.17912	7.56749	0.100334	8.90535	9.22509	40.6357	5.34555	61.3766	5.92854	56.8335	12.2695	12.0122	62.4409	14.4923
FBgn0030359	2.13618	6.32109e-06	CG18130	NA	4	1.10192	0.489357	0.637559	0.151215	0.957514	0.442091	1.3425	0.965977	0.586145	0.443763	0.826842	0	1.61893	0.557745	0.922178	0.205047	1.0704	0.0364463	0.473254	0.137321	0.286293	1.22385	0.157979	1.19299	0.449603	4.26522	2.75171	3.52586	1.91521	0.793884	1.04861	1.50073	0	3.12891	1.81828	6.70979	1.26889	5.24648	2.03517	1.61459	6.84188	2.84032	1.2753	5.36217
FBgn0053513	1.54225	7.33487e-06	Nmdar2	NA	1	2.00085	0.848219	1.0501	2.14726	2.03472	2.96833	4.94434	2.38044	0.586145	0.56703	1.07003	2.91447	2.20997	1.71042	0.496557	2.74251	0.647876	0.473802	4.23145	1.26335	2.13418	0.951885	0.631918	1.19299	3.79353	4.77451	2.00482	9.91648	6.46835	4.04159	2.41179	5.71553	0.0334446	3.45985	4.83983	12.0248	1.26889	9.918	4.3063	4.14411	8.02679	2.69239	1.54508	6.9201
FBgn0031692	1.1086	1.14411e-05	TpnC25D	NA	2	0.840936	0.750348	0.712566	0.302431	1.51606	1.07365	0.851343	2.44944	2.79546	1.08475	0.972756	2.7084	1.38766	2.45408	0.354684	0.717666	1.40843	0.801818	1.00218	0.878855	0.884906	1.35984	1.10586	0.596496	2.13562	0.891241	3.26275	1.83638	4.517	1.84037	1.11851	4.05515	2.00668	3.12891	2.80763	3.43029	1.40388	3.34193	1.59274	1.53386	3.89873	2.27818	0.760278	1.84777
FBgn0000635	2.08414	1.14813e-05	Fas2	NA	2	8.26437	2.08792	2.85026	4.83889	5.42591	10.6418	5.30452	6.79634	11.3622	1.77505	4.08557	2.50233	8.17176	12.8281	1.13499	6.94598	5.49286	4.9567	14.0863	1.73025	8.87508	8.97491	3.15959	7.83225	130.722	9.0079	12.5793	11.3121	301.519	13.6404	2.86619	209.718	0.0668893	20.0972	4.01091	15.9829	3.40171	17.1049	16.4288	6.96964	10.2437	5.62147	5.68982	12.7895
FBgn0028999	1.74451	1.14813e-05	nerfin-1	NA	2	4.29167	3.84961	4.38791	3.20577	6.42332	1.95783	4.35495	1.37997	1.57808	1.87366	4.30444	4.18036	1.43905	4.23886	1.84436	2.35804	1.83095	3.89975	3.73035	4.72385	1.76981	2.07375	5.65566	2.61939	18.0684	5.57026	4.12757	3.96659	57.9983	5.66544	4.12451	36.2728	0	7.82226	6.68484	3.58107	6.66844	5.49802	4.60125	7.18492	5.08363	7.95882	5.24837	1.5217
FBgn0039678	1.73647	1.14813e-05	Obp99a	NA	2	16.7317	2.38154	3.45032	11.7343	9.61503	11.2102	8.9391	12.7302	18.7116	5.44842	4.03694	7.12427	14.5447	6.84168	1.3478	6.15142	6.67594	5.57628	17.1485	8.95334	12.3106	12.2045	1.95895	12.4227	59.6006	33.8353	32.6668	8.92483	210.89	21.1462	7.54996	66.7024	0	18.2921	12.4071	11.6856	11.42	9.81019	10.8542	7.31947	16.2065	8.93518	5.86149	29.7455
FBgn0267978	2.24185	1.14813e-05	ap	NA	2	0.26098	0.260991	0.225021	0	1.0772	0.378936	0.32744	0.517488	0.360705	0.246535	0.389102	0.35327	0.38546	0.37183	0.496557	0.486987	0.619708	0.801818	0.139192	0.71407	0.494506	0.509938	0.0947877	0.33715	3.11912	2.5464	1.17931	0.404005	15.394	1.33517	0.279628	11.6865	0.0334446	1.20343	0	3.24181	0.377968	2.51543	0.796371	0.269098	1.18491	0.473387	0.662177	1.95647
FBgn0013953	1.5867	1.15805e-05	Esp	NA	1	13.9769	2.1858	4.57542	9.34511	6.50311	13.4838	10.9037	23.5284	24.3476	1.45456	9.99507	3.17943	22.3053	11.1177	0.957646	14.4302	9.1266	11.4441	26.1682	1.48307	16.9694	14.5842	4.42342	12.9414	52.4631	26.2916	41.3543	12.1569	80.764	25.3321	5.41779	28.865	0	35.471	19.0919	31.3249	17.4405	37.2644	20.8531	29.6815	29.4698	14.4383	6.8425	42.68
FBgn0040089	1.99112	1.17178e-05	meso18E	NA	2	5.04562	1.85956	1.91268	5.05059	1.27668	1.83152	0.851343	1.72496	4.01284	0.690297	0.948437	1.61915	3.59763	2.1938	3.26309	1.7429	1.38026	1.64008	2.92304	3.92738	2.08213	1.18986	0.853089	3.21589	36.8675	3.85143	2.90895	2.27712	120.911	3.71682	0.978698	79.3469	1.5719	1.71488	4.49222	4.52345	2.10582	2.91072	3.30346	2.15279	3.44005	1.83438	0.662177	4.71001
FBgn0032769	2.41849	1.23687e-05	CG10750	NA	1	0.869934	0.260991	0	0.241945	1.19689	0.473669	0.294696	0.517488	1.21738	0	0.170232	0	1.43905	0.594928	0	0.56388	0.0563371	0.218678	0.751638	0	0.832852	0.135984	0.0631918	2.12664	1.06781	3.72411	2.55516	0.183638	1.55385	0.0721713	1.46805	1.94775	0	1.6848	1.23001	3.09103	0.998915	10.2773	0.884857	6.35072	0.726233	0.0887601	2.35441	3.55063
FBgn0285963	1.40127	1.34945e-05	CG46339	NA	2	0.492963	0.587229	0.525049	0.211701	0.398964	0.536825	0.753111	0.379491	0.586145	0.369802	0.972756	0.765417	0.513947	0.966759	0.744836	0.768928	0.394359	1.85876	0.501092	0.164785	0.572586	0.305963	0.473938	0.596496	1.62981	1.08222	0.943445	0.330549	5.96245	1.19083	1.29328	3.70392	0.100334	1.08308	1.41719	2.97794	0.782934	1.94048	0.530914	0.888024	1.75825	1.44975	0.907428	1.12316
FBgn0030904	1.47106	1.53141e-05	upd2	NA	1	3.33475	3.36025	2.70025	3.17552	2.79275	3.1578	2.22659	2.62194	3.87758	3.08168	1.89687	4.91633	3.64902	3.75549	1.06405	2.76814	3.12671	0.583141	4.62118	3.95485	1.92597	3.19561	2.14852	3.31963	11.212	4.29705	5.34619	6.35389	15.0326	3.50031	3.56526	13.9216	0	2.22634	1.41719	4.9381	5.26455	6.00111	3.30346	4.22484	5.58053	6.42031	16.6771	4.09409
FBgn0037153	2.39669	1.60021e-05	olf413	NA	2	5.97355	0.0326238	1.95018	2.41945	0.478757	6.28401	3.70007	3.03593	12.9854	0	3.35601	2.8556	4.31715	5.27999	0	5.3056	5.5492	1.74942	5.98527	0.219714	3.82592	3.16162	1.48501	4.56449	64.4619	8.24398	13.1689	13.222	97.6396	11.9443	0.978698	79.8897	0.0334446	13.1173	5.66875	14.5881	5.26455	16.0269	9.14352	13.8047	9.24992	2.33735	1.56961	7.8621
FBgn0005558	1.95221	1.62443e-05	ey	NA	2	1.68187	0.946091	0.075007	1.60288	0.55855	0.631559	0.622135	0.896979	1.66826	1.01079	0.87548	0.0294391	0.925104	0.85521	0.354684	1.23028	1.71828	0	0.3619	0.71407	0.702719	1.05387	0.821493	1.81542	5.95725	1.24137	1.33655	2.05675	20.2362	0.216514	1.25833	17.4978	0.234112	1.41402	1.09631	2.90255	2.21381	1.36552	0.147476	2.63716	0.114668	2.86991	3.87496	3.26078
FBgn0010482	2.3268	1.73775e-05	l(2)01289	NA	1	0.956928	0.0652476	0.412538	0.816563	1.03731	0.31578	0.0982319	0.689984	0.631234	0.049307	0.0243189	0.0294391	0.0256973	0.409013	0	0.410095	0.253517	0.364463	0.222708	0.549285	0.442453	0.237971	0	0.363084	2.19182	2.32359	0.786204	1.02838	0.216816	0.649541	0.734024	4.72569	0.0668893	0.69197	1.06958	7.426	0.242979	5.17461	1.59274	4.25175	1.22313	0	0.269776	2.21008
FBgn0035101	1.82183	2.05623e-05	p130CAS	NA	2	8.84433	1.33758	5.58802	6.5325	4.22902	9.66286	12.279	8.5903	19.9289	0	7.39294	4.29811	8.32594	8.5521	0.638431	9.15024	8.0562	5.13893	8.01748	0.329571	7.96415	6.52721	4.39183	9.82921	56.8748	19.098	23.9792	16.6744	69.2728	15.4807	5.55761	56.8679	0	18.0213	10.0807	28.347	9.01724	29.8977	15.1605	27.3673	14.3718	9.43816	2.18273	25.0355
FBgn0262509	1.57511	2.08803e-05	nrm	NA	1	20.1245	3.556	11.026	14.5772	16.0384	27.4412	13.425	19.423	27.639	4.75812	8.43866	10.863	20.635	24.3549	0.709367	29.4756	19.2391	13.7767	16.8701	6.92099	17.6461	12.1025	6.79312	24.8194	38.132	53.57	61.8349	40.8779	130.632	46.4422	17.8612	81.1349	0	40.7359	43.398	44.0283	18.1425	78.3378	27.4011	41.3066	23.7364	10.7991	10.7175	43.4408
FBgn0034490	1.62175	2.24673e-05	CG9864	NA	4	0.985925	1.27233	0.787573	0.967778	1.35648	1.10523	1.57171	2.10445	4.05793	0.665644	1.09435	0.618222	2.31276	1.85915	0.283747	2.43494	1.35209	0.947603	1.64247	0.357035	0.962986	0.339959	0.284363	1.14112	0.899207	5.76124	6.05377	3.48913	1.51771	3.17554	1.78263	2.04354	0	6.46841	2.32633	11.1955	2.75377	4.31217	3.15599	4.1172	5.77165	1.27223	0.784803	3.76801
FBgn0002629	1.17397	2.28645e-05	E(spl)m4-BFM	NA	2	55.5018	40.2252	32.6655	34.0537	59.7648	56.1772	74.4925	59.0626	85.3518	37.917	35.2138	33.7372	50.8293	48.6354	22.3096	43.5726	41.0416	45.1205	48.0213	29.9635	43.2302	38.8913	27.7728	50.4947	266.615	49.5912	72.488	69.3051	307.445	64.5211	46.8377	254.389	0.93645	62.4879	65.3778	83.42	35.718	69.9291	53.2094	52.5011	41.166	63.7889	130.228	75.9399
FBgn0033438	1.47563	2.38152e-05	Mmp2	NA	4	0.782941	0.521981	1.46264	0.756077	0.797928	1.19996	2.03013	1.24197	2.29949	0.64099	0.65661	0.500465	1.43905	0.37183	0.744836	1.02524	1.23942	1.20273	0.389738	0.329571	1.58763	1.05387	0.53713	2.85281	1.62981	2.10078	2.08344	1.24874	0.867265	1.0104	2.06226	10.2816	0.635448	1.71488	2.70068	5.61662	1.56587	15.3801	0.471924	3.71355	0.535119	3.01784	2.40346	3.84047
FBgn0020493	1.73395	2.48827e-05	Dad	NA	2	4.32067	2.15317	3.67534	3.17552	4.14923	2.65255	2.19385	1.89746	5.72619	2.26812	1.72664	3.35606	1.85021	2.04507	2.23451	3.07571	4.33795	0.619587	2.42195	0.878855	3.77386	0.509938	2.81203	3.03435	46.2811	1.97346	2.20137	2.82803	65.876	3.71682	0.978698	106.2	3.17724	2.97848	2.7809	8.63226	1.05291	5.67769	5.92854	4.52085	3.97517	2.04148	4.12021	5.32594
FBgn0020762	1.53144	2.63563e-05	Atet	NA	4	3.04477	1.30495	1.42513	0.846806	1.95492	3.06306	2.39031	0.86248	8.3413	1.84901	1.43481	3.00279	2.46695	1.15267	0	3.2295	1.83095	1.74942	1.83734	1.78517	4.26837	2.61768	1.35862	2.23038	2.92242	5.06098	6.32894	4.70114	6.93812	3.03119	2.51665	12.357	0	6.22773	6.1768	8.63226	4.10365	15.3801	1.50426	10.7639	3.74584	1.36099	6.40105	8.84033
FBgn0028993	1.33774	2.71252e-05	scro	NA	2	1.01492	0.42411	0.262524	1.42142	2.03472	1.42101	2.75049	2.38044	1.98388	0.246535	0.729567	2.29625	2.05579	1.93352	1.4542	0.794558	1.40843	2.29612	1.22489	0.357035	1.43147	0.441946	1.01107	2.1007	7.55896	2.92836	4.52067	3.89313	11.3829	2.12905	0.803931	6.96081	0.869561	4.24207	2.32633	6.48362	0.485959	4.49185	1.35678	2.63716	1.98759	0.798841	1.10363	2.86224
FBgn0004895	1.88752	2.72273e-05	FoxL1	NA	4	0.666949	0.293614	1.38763	0	0.797928	0.505247	0.32744	0.86248	0.225441	0	0.21887	0.618222	0.334065	0	0.0709367	0.538249	0.169011	0	0.306223	0.329571	0.650666	0.781905	0.600322	0.414954	1.32071	1.46418	0.668273	1.83638	4.517	0.721713	1.01365	0.830188	0	0.782226	0.641745	1.47012	0.59395	3.62941	0.6194	1.15712	2.63737	1.92314	0.637652	0.83331
FBgn0010453	2.69042	2.95605e-05	Wnt4	NA	2	1.56588	0.228367	0.900083	0.937535	1.55596	1.61048	0.982319	0.482989	2.79546	0.616337	0.802524	1.64859	0.179881	1.48732	0.283747	1.0765	0.591539	0.437355	0.751638	0.302107	1.89994	0.441946	0.758301	1.16706	47.9671	2.64189	4.28481	0.257094	56.3722	2.70642	0.174768	77.7503	0	1.74497	1.81828	2.4879	1.99783	4.81526	0.737381	1.04948	0.535119	0	0.539552	1.66662
FBgn0034724	1.72701	3.33055e-05	babos	NA	2	2.08784	1.23971	1.27512	1.72385	0.518653	3.25253	1.70269	1.96645	1.533	0.813565	1.4105	1.26588	1.36196	1.37577	0.0354684	1.15339	0.535202	0.364463	0.918669	0.604213	1.43147	1.76779	0.789897	2.20444	9.13257	2.57823	2.94827	3.52586	14.0569	2.92294	0.664117	18.0406	0.0334446	4.75353	2.46002	3.43029	2.86176	1.04211	1.76971	1.34549	1.26135	0.26628	0.637652	4.52886
FBgn0037513	1.26235	3.54636e-05	pyd3	NA	2	6.03154	0.782972	3.86286	3.23601	3.59068	3.75778	3.14342	3.41542	8.16095	1.33129	2.5778	3.9154	5.96178	2.60281	1.31233	3.61396	4.50697	1.78587	6.65339	2.19714	3.48757	2.61768	1.76937	2.38598	17.4221	8.84875	10.9282	10.4307	31.0409	5.34067	1.22337	22.5428	2.64213	6.16755	8.20899	4.9381	2.94275	9.0915	5.19116	4.30557	4.51029	1.42016	1.2753	6.12302
FBgn0085446	1.46162	3.66699e-05	CG34417	NA	2	3.07377	2.93614	1.98768	4.17354	3.3114	3.50515	5.04257	3.55342	5.09496	3.13099	1.21594	5.32848	3.26356	2.60281	2.09263	3.30639	3.74641	1.64008	2.8952	4.9161	3.27936	1.97176	3.66512	3.47524	13.7972	9.16705	1.84758	4.22368	27.2466	3.89725	2.0273	57.0914	1.77257	4.15182	4.17134	7.50139	5.07557	4.63559	4.98469	3.41755	3.40183	4.14214	2.47703	6.37663
FBgn0283437	1.6129	3.89069e-05	PPO1	NA	4	0.347974	0.848219	0.225021	0.665347	0.518653	0.884183	1.44073	0.655484	1.17229	0.394456	0.607972	0.0294391	0.462552	0	0	0.307571	0.140843	0.437355	0.222708	0.878855	0.15616	0.101988	0.568726	0.311215	1.06781	1.05039	1.61172	0.514188	1.69839	0.793884	1.57291	0.606676	0.267557	0.69197	0.588266	1.92247	0.674943	2.87478	0.796371	1.61459	2.44626	1.83438	0.490502	2.17385
FBgn0020521	2.44434	3.97045e-05	pio	NA	2	0.144989	0.326238	0.150014	0.272188	1.19689	0.189468	0.785855	0.0344992	1.8937	0.813565	0.194551	0.35327	1.05359	0.594928	0	0.512618	0.0281685	0	1.14138	0	0.338346	0.441946	0.126384	0.440888	5.78864	0.28647	1.5331	0.183638	14.3099	0.82997	1.11851	10.4412	0	0	0.213915	1.77169	0.836929	2.76698	0.0884857	0.834204	2.75204	0.502974	5.19932	0.217385
FBgn0039927	1.37953	3.97045e-05	CG11155	NA	4	1.88486	1.10921	0.600056	2.14726	0.877721	0.852605	2.03013	1.48346	1.8937	0.887525	1.24026	1.00093	1.9787	0.297464	0.248279	2.76814	0.591539	0.692479	2.39411	0.384499	1.37941	1.32584	1.04266	3.06028	1.77031	4.5517	2.04413	4.40732	1.37317	2.99511	2.44675	2.17126	0.0334446	3.36959	2.16589	5.27736	1.70086	6.86354	1.06183	3.0139	5.42764	2.4557	2.35441	2.49993
FBgn0003137	1.89249	4.50983e-05	Ppn	NA	2	1.21791	0.946091	2.85026	2.08677	0.518653	1.64205	2.71775	2.00095	1.75844	1.50386	1.87255	0.529904	2.72392	2.67718	1.91529	1.12776	0.309854	2.36901	1.92085	1.37321	1.04107	3.16162	1.5482	1.45234	24.4753	2.5464	2.47654	2.49748	65.7315	1.94862	2.37684	48.6937	0.468225	2.40685	1.65784	3.84493	3.10474	4.74339	0.471924	2.07206	3.78406	2.48528	0.637652	1.26808
FBgn0267667	2.09538	4.52359e-05	asRNA:CR46005	NA	2	1.71087	0.130495	0	1.63313	0.43886	0.884183	0.392928	1.27647	1.57808	0	0.462059	0	1.82451	0.483379	0	0.615142	0.591539	0.801818	0.751638	0	1.09312	0.373955	0.189575	1.24486	2.24802	3.05568	2.00482	0.0367277	12.9367	1.15474	0.209721	10.09	0	1.71488	1.36371	2.14864	1.80885	4.09656	1.26829	2.58334	0.802679	0.769254	0.613127	4.67378
FBgn0031634	1.98874	4.54395e-05	Ir25a	NA	3	8.00339	5.74179	0.825077	2.44969	1.19689	4.13671	7.49837	3.31192	4.46372	2.09555	2.06711	1.5014	4.54843	1.71042	2.51825	3.28076	1.49293	3.13438	2.50546	1.8401	4.65877	1.46182	0.758301	9.98482	1.29261	7.0981	4.32412	3.67277	1.51771	5.99022	14.0863	0.670537	0	1.56445	3.31568	20.5817	3.91467	61.0891	2.33012	30.1928	15.442	4.29007	32.7655	13.188
FBgn0261999	2.41505	4.63289e-05	Ca-Ma2d	NA	2	0.52196	0.0326238	0.450042	0.483889	0	0.536825	0.589391	0.655484	1.44282	0.0246535	0.0729567	0.0294391	0.950802	0.557745	0	0.28194	0.563371	0.328017	1.69815	0.164785	0.806826	0	0	0.129673	5.78864	0.0954901	1.10069	0.844737	7.5163	1.5156	0.734024	14.3686	0	2.61745	1.20327	1.05547	0.620947	1.11398	0.353943	1.04948	0.0764456	0.0591734	0.171676	1.19562
FBgn0023090	2.55841	4.86692e-05	dtr	NA	1	1.01492	0.163119	0.0375035	0.453646	0	0.410514	0.032744	0.0344992	0.0450881	0.320495	0.413421	0.0588783	0.308368	0.037183	0	0.0768928	0.0281685	0.583141	0	0.384499	0.286293	0.0339959	0.0315959	0.518692	0.168601	1.71882	0.0393102	1.65275	0.686585	1.19083	0.139814	1.11756	0	0.330942	0.0267394	2.60099	0.269977	3.34193	0.0589904	2.50261	2.36981	0.325454	0.686702	4.42017
FBgn0043792	2.07436	5.27283e-05	CG30427	NA	1	1.01492	0.163119	0	0.302431	0.518653	0.442091	0.196464	0.41399	0.270529	0	0.291827	0	0.848012	0.892393	0	0.153786	0.140843	0.838265	0.3619	0	0.806826	0.305963	0.284363	0.389019	1.18021	2.38725	2.90895	0.514188	0.975673	0.685627	0.349535	2.20319	0	2.79796	1.23001	3.01564	1.48487	2.73104	0.737381	1.74914	0.458674	0.4438	0.564077	1.77531
FBgn0267572	1.48065	5.27283e-05	asRNA:CR45912	NA	1	0.782941	0.195743	0.562552	1.17948	1.19689	0.536825	0.785855	1.62146	1.533	0.591683	0.510697	0.0588783	3.18647	0.632111	0.42562	0.820189	1.4366	0.473802	1.05786	0	0.806826	1.08787	0.568726	1.37453	1.26451	3.02385	0.550343	1.10183	1.77067	1.58777	1.36319	1.94775	0.0668893	2.97848	0.989357	7.95374	0.728938	5.82143	0.501419	3.39064	2.29337	1.00595	1.05458	4.42017
FBgn0261703	1.92043	5.57182e-05	gce	NA	4	0.434967	0.0978715	0.450042	0.332674	0.43886	1.07365	0.0982319	0.344992	0	0.616337	0.170232	0.529904	0.822315	0.892393	0.851241	0.333202	0.140843	0	0	0.494356	0.780799	0.237971	0.189575	0.440888	1.29261	0.732091	2.43723	1.46911	0.686585	0.613456	0.244675	1.27721	2.94313	0.902569	0.721963	3.01564	0.269977	4.52778	1.71072	1.9106	1.8347	0.0295867	0.441452	1.44923
FBgn0284247	2.4715	5.62708e-05	ds	NA	2	14.0349	0.326238	7.61321	12.1577	9.49534	15.3469	4.6169	24.0804	39.5874	0.320495	9.2655	2.41401	21.0461	13.1256	0.177342	16.7114	12.9857	9.47603	19.1529	1.09857	21.1336	8.83893	2.24331	15.7682	353.754	28.4242	38.5633	24.4606	531.886	37.2404	0.489349	498.145	0.0334446	36.6443	17.8619	23.0696	8.50428	25.9449	38.0783	12.9167	8.98236	3.40247	3.67876	16.956
FBgn0262970	1.3485	5.71665e-05	CR43281	NA	2	0.492963	0.521981	1.20011	0.937535	0.678239	1.26312	0.360184	1.06947	1.71335	0.887525	1.02139	0.588783	0.87371	0.818027	0.709367	0.973975	1.77462	0	0.640285	1.31828	1.22325	0.611926	1.35862	1.24486	2.66952	2.00529	2.20137	0.330549	3.46906	2.05688	1.29328	9.48331	0.969894	0.270771	3.31568	2.56329	0.674943	1.61706	1.35678	2.42188	1.29958	0.650907	0.588602	3.07962
FBgn0037742	1.04553	5.95825e-05	Rpt3R	NA	1	5.59658	1.85956	3.11279	3.14528	2.55337	5.90508	3.5036	3.65691	9.55868	1.62713	3.84239	1.47196	4.72831	5.65182	3.29856	2.89629	4.5633	1.20273	3.22926	3.26824	3.1232	3.60356	2.05373	2.1007	2.58522	10.3129	11.2427	10.9449	2.92702	5.37676	3.14582	8.07837	2.54179	9.23629	4.46548	12.4395	6.91142	10.0617	4.12933	5.59724	8.90592	3.3433	2.28083	12.6446
FBgn0285879	1.99689	6.10147e-05	disco-r	NA	2	0.463965	0.293614	0.375035	0.332674	0	0.947339	0.556647	0.41399	0.315617	0.221881	0.194551	0	0.950802	0.409013	0.496557	0.486987	0.169011	0.364463	0.501092	0	0.15616	0.543934	0.157979	0.570561	5.87294	0.859411	1.80827	0.808009	14.7074	0.57737	0.279628	8.58926	0.0668893	0.69197	1.52414	0.603127	0.485959	1.72487	0.412933	0.457467	0.191114	0.0295867	0.441452	0.688386
FBgn0035699	3.03708	6.56394e-05	CG13300	NA	2	0.492963	0	0.262524	0.544375	0.398964	0	0.294696	0.586486	0.586145	0.049307	0.389102	0	0.719526	0.297464	0	0	0.366191	0	0.167031	0	0.442453	0	0	0.648365	3.09102	0.41379	1.69034	2.42403	15.5385	1.5156	0.0349535	11.7823	0.0668893	0.511456	0.615006	3.09103	0.188984	1.43739	0	2.31424	0	0	0	1.34054
FBgn0263983	2.28103	6.83199e-05	CG43732	NA	2	0.318976	0.228367	0.600056	0.0604861	0.43886	0.378936	0.753111	0.724483	1.57808	0.0986139	0.413421	0	0.128487	0.632111	0	0.56388	0.422528	0	0.417577	0.137321	0.0780799	0.305963	0.221171	0.259346	6.23825	0.477451	0	0.734554	7.98606	0	0.139814	16.2845	0	1.02291	0.213915	2.14864	0.566952	2.76698	0.235962	0.699655	2.86671	0.26628	0.981003	2.28254
FBgn0039911	1.61013	6.98642e-05	CG1909	NA	1	1.79786	0.456733	1.53764	1.42142	1.79534	1.19996	1.08055	2.13895	1.44282	0.838218	2.28598	1.32476	0.591039	1.63605	0	2.153	1.01407	0.473802	0.222708	0	1.19723	0.917889	1.39022	2.0229	4.88944	0.572941	2.7124	2.49748	7.26334	3.10336	0.559256	7.02467	0	3.18908	7.86138	6.10666	1.61986	4.49185	2.59558	3.8481	3.24894	0.769254	0.931953	3.47816
FBgn0003870	1.44153	7e-05	ttk	NA	2	12.585	4.56733	4.12538	9.28462	7.97928	13.5469	4.51867	11.1087	23.0851	4.38832	4.47468	1.8841	12.0521	10.5972	9.78927	8.04811	3.69008	4.51934	24.5257	4.66892	9.78602	8.53297	2.08533	8.53248	117.459	6.84346	11.9896	6.94153	190.039	23.7804	2.69142	169.678	26.4882	20.4281	4.35852	6.40822	3.75268	29.0353	12.8009	19.1598	7.33878	2.63322	8.09328	19.4922
FBgn0053519	1.81561	7.40754e-05	Unc-89	NA	4	0.26098	0.391486	0	0.937535	0	0.0631559	0.261952	0.41399	0.631234	0.0986139	0.145913	0.883174	0.256973	0.223098	0.780304	0.589511	0.253517	0	0.473254	0.274642	0.208213	0.203975	0.600322	0.33715	0.281002	1.11405	0.786204	0.47746	0.794993	0.433028	0.069907	2.65022	0.100334	0.48137	0.454569	0.716213	0.728938	0.898369	0.147476	1.99133	1.03202	0.976361	3.01659	1.63039
FBgn0266814	1.62937	7.40754e-05	lncRNA:CR45276	NA	1	0.202985	0.978715	0.225021	1.11899	0.0398964	0.726293	0.458415	0.241494	1.1272	0.542377	0.316146	0	0.436855	1.11549	1.06405	0.28194	1.04224	0.510248	0.584608	0.494356	0.676693	0.543934	0.252767	1.11519	2.13562	2.25993	2.43723	0.808009	3.28838	1.15474	0.559256	2.80987	0	0.752141	1.60436	1.73399	1.67386	2.08422	1.56325	0.834204	2.75204	2.86991	0	1.84777
FBgn0035170	1.89277	7.90124e-05	dpr20	NA	2	1.13091	0.391486	0.825077	0.635104	1.71555	1.01049	0.818599	1.10397	1.03703	0	0.291827	0.0294391	1.56754	0.483379	0	1.0765	0.225348	0.838265	0.807315	0.576749	1.40544	0.373955	0.663514	1.11519	5.31094	1.46418	2.83033	0.697826	6.54062	1.37125	0.209721	16.5399	0	1.62462	0	4.1465	0.431963	5.92924	1.06183	3.63283	1.6818	1.03553	1.29983	0.905772
FBgn0034408	1.38661	8.04024e-05	sano	NA	1	7.9454	2.25104	7.38819	7.34907	8.21866	11.0207	6.90898	13.0752	7.75515	2.04624	3.5992	7.3009	5.75621	4.20168	1.41873	20.9148	4.5633	4.48289	4.42632	1.70278	14.8092	5.54133	4.17066	10.2701	9.49787	23.4269	18.4365	14.6543	12.6115	27.389	3.28563	16.6357	3.94647	10.6503	19.5197	35.9238	7.20839	26.8073	7.13784	51.9359	9.97615	5.20726	1.05458	28.5862
FBgn0087002	1.6777	8.15464e-05	apolpp	NA	2	25.6341	3.36025	11.7386	16.8756	13.6446	18.3152	13.0648	19.7335	22.3637	2.16951	13.6915	8.47847	17.9881	14.6873	1.73795	16.5319	15.2392	11.4077	15.2555	1.56546	21.8884	8.56696	10.3003	16.65	29.8705	26.1961	31.4089	35.1851	171.068	15.1199	10.3462	713.675	0.367891	21.7519	24.3328	29.9302	16.0366	30.9758	15.0426	24.5418	19.3025	8.16593	10.791	30.1803
FBgn0011829	1.04696	0.00010183	Ret	NA	2	3.82771	5.31768	1.95018	2.1775	2.75285	2.55781	2.91421	2.38044	5.99672	6.58248	2.14006	1.207	2.82671	3.45802	7.66117	3.69085	2.87319	4.84736	2.81168	2.69149	3.69578	1.22385	2.36969	4.01986	5.31094	3.5013	5.11033	1.35892	15.5746	5.23242	2.79628	21.1059	12.3745	4.45267	4.01091	8.14222	3.72568	12.4694	2.65457	6.48527	8.79125	4.34924	3.77686	12.9344
FBgn0032706	1.8878	0.00010183	Irk3	NA	2	2.02985	0.42411	0.937587	1.72385	4.14923	1.79994	3.14342	2.03545	3.7874	0.616337	1.94551	2.0313	1.23347	0.818027	0	1.66601	2.30982	0.0728926	2.83952	0.219714	1.35339	1.52981	1.86416	1.60795	9.38547	1.52784	3.30206	3.41567	24.5364	3.78899	0.978698	70.4702	0.0334446	2.28651	3.74351	4.44806	1.34989	2.33576	2.18265	2.82553	0.726233	2.04148	0.539552	2.64485
FBgn0052447	1.54755	0.000106005	CG32447	NA	1	1.62388	0.456733	1.57515	3.47795	4.90726	2.77886	2.09561	2.62194	5.59093	0	0.997075	2.47289	2.13288	1.30141	0.567494	2.153	1.80279	3.13438	3.22926	0.631677	2.03008	1.05387	0.884685	2.04883	8.37386	6.93895	6.64342	5.32551	10.4072	3.57248	1.88749	13.8578	0	2.58736	8.93095	4.44806	3.88767	2.04828	1.74022	3.92883	7.49167	2.04148	1.25078	4.05786
FBgn0039941	1.04367	0.000109209	CG17167	NA	2	5.91555	2.15317	2.51273	2.72188	4.66788	4.51565	3.43812	3.55342	5.6811	5.12792	1.62937	2.8556	4.00879	5.61464	5.71041	4.74172	0.76055	2.25967	6.18014	3.92738	3.14922	2.37971	1.26384	4.30514	10.5095	4.71085	8.21583	8.00664	17.0923	9.85138	2.37684	18.7431	10.0668	6.64892	6.97898	4.9758	5.12957	2.69511	5.13217	3.47137	8.14146	2.98826	0.269776	8.55048
FBgn0286827	1.11838	0.000109209	lncRNA:CR43334	NA	2	20.4435	3.29501	10.0134	17.8132	13.9637	10.4207	14.6038	15.6971	22.4088	2.61327	16.0991	9.86211	16.2921	14.5757	3.86605	10.9444	16.6476	9.11157	9.10318	4.22949	13.5339	11.7626	10.9322	14.679	61.9891	15.8832	19.7337	27.5825	90.9905	15.5168	7.09556	188.644	2.64213	12.2749	15.0543	30.2317	10.9341	24.0044	11.7096	23.2501	15.8625	10.4737	7.67635	22.4631
FBgn0264386	1.35484	0.000110059	Ca-alpha1T	NA	2	1.76887	0.0652476	0.712566	1.02826	0.478757	0.663137	1.11329	1.72496	3.7874	0.616337	1.09435	0.706539	0.668131	0.818027	0.709367	0.768928	1.09857	0.182231	0.890831	0.604213	0.989012	0.781905	0	1.14112	2.92242	0.572941	1.72965	1.61602	3.07156	1.29908	0.209721	7.59942	0.0334446	3.21916	1.06958	2.75177	1.02591	6.10891	1.79921	2.7448	2.56093	0.35504	1.64318	3.18832
FBgn0264006	2.06934	0.000113519	dysc	NA	3	2.08784	0.619853	1.76266	0.423403	0	0.126312	1.40799	1.31097	0.405793	0.0246535	1.38618	0.117757	1.02789	1.7476	0.567494	0.435726	0.366191	0.400909	0.918669	0.576749	0.650666	0.339959	1.26384	1.08925	0.646305	1.81431	0.628963	5.03169	0.397496	0.82997	1.503	0	0	0.842398	1.28349	6.21975	0.971918	7.33069	1.29779	5.46269	4.54851	2.24859	8.43663	7.71717
FBgn0005666	1.43284	0.000113539	bt	NA	1	11.4541	1.40282	5.13798	10.1012	12.1285	11.3996	7.33465	12.2127	13.4813	1.77505	8.63321	4.26867	11.4867	13.8693	1.52514	13.9945	9.18294	3.42595	7.87828	1.37321	7.72991	8.56696	2.93842	12.0855	9.38547	21.6126	28.264	27.9498	31.5106	18.8367	2.76133	13.3149	0	22.2333	19.1989	43.3875	11.0691	42.978	19.9978	28.4975	22.4368	7.13039	6.18032	25.2167
FBgn0263511	2.56332	0.000113539	Vsx1	NA	2	0	0.880843	0.600056	0.302431	0	0.189468	0.032744	0.310493	0.225441	0.147921	0.194551	0.441587	0.128487	0.446196	0.390152	0.461357	0	0.619587	0.167031	1.4556	0.0520533	0.305963	0.789897	0.181542	7.02505	0.636601	1.65103	0.844737	12.3947	0.505199	0.349535	6.86502	0.43478	0.270771	0.935878	0	0.458961	0.323413	0	0	1.29958	0.0295867	0.269776	0.615925
FBgn0032495	1.66968	0.000120049	CG16820	NA	4	1.3629	0.652476	0.375035	0.937535	0.837824	0.442091	3.20891	3.00143	1.30756	1.01079	2.89395	0.412148	0.848012	1.5245	0.673899	1.53786	1.35209	4.51934	1.36408	1.73025	0.364373	1.22385	0.789897	0.985515	1.71411	0.477451	2.75171	3.30549	0.650449	2.05688	3.21572	1.7881	0	2.67762	1.52414	11.761	0.728938	7.00728	1.59274	5.08596	5.54231	2.60363	12.238	2.71732
FBgn0265578	1.93016	0.000125296	CG44405	NA	3	1.44989	3.16451	0.375035	0.665347	0.638342	1.64205	1.53897	0.793481	0.405793	1.52852	0.899799	1.61915	0.591039	2.04507	0.957646	1.0765	0.788719	0.947603	1.00218	2.58164	0.624639	0.543934	1.5482	0.829907	1.12401	0.827581	1.45448	0.881465	1.73453	0.793884	3.56526	2.39477	0	1.65471	0.882399	5.8051	1.56587	8.3728	0.560409	4.06338	4.16629	3.52082	33.1824	4.74624
FBgn0000179	2.19189	0.000125854	bi	NA	2	1.42089	0.293614	0.86258	1.02826	0.518653	1.67363	0.392928	0.344992	1.75844	0.862872	0.316146	0.735978	1.54184	1.00394	0.780304	1.10213	0.929562	0.0728926	1.53112	0.71407	0.0780799	0.713913	0.442342	1.06332	21.2438	1.33686	2.7124	0.771281	55.3243	2.12905	0.454396	38.476	0.702337	2.43694	0.347612	1.28164	0.485959	3.98876	0.648895	1.13021	2.1787	0.0295867	0	0.905772
FBgn0020307	2.05337	0.000129808	dve	NA	2	1.3049	0.195743	0.337531	0.695591	1.87513	2.74728	0.491159	2.75993	6.62795	0.049307	0.826842	0.0588783	2.31276	2.08225	0.851241	3.10134	1.29575	1.31207	3.31278	0.219714	2.62869	0.611926	1.04266	1.55608	16.832	3.11934	6.36825	0.367277	42.6044	3.57248	0.489349	37.9971	0	4.24207	4.1446	6.33283	0.134989	17.5002	3.50993	7.72312	2.48448	0.35504	0.0981003	3.33324
FBgn0030477	2.42512	0.000129808	dmrt11E	NA	2	0.956928	0.326238	0.262524	0.725834	0.43886	1.13681	0.360184	0.551987	0.495969	0	0	0.0294391	0.925104	0	0	0.358833	0	0.0364463	0.167031	0.329571	0.624639	0.441946	0.473938	0.752103	1.71411	1.30503	2.55516	1.7262	16.8033	0.685627	0	4.78955	0	2.04582	0.401091	1.13086	0.863927	1.11398	0.206467	0.565106	0	0.798841	0.392401	0.108693
FBgn0284408	1.19679	0.000129808	trol	NA	1	7.77141	3.36025	3.37531	6.23007	5.5057	4.70512	3.76556	9.90127	6.49269	1.87366	2.35893	4.47475	8.55722	4.01577	1.52514	4.25473	5.21118	4.62868	5.48418	1.62039	6.29845	1.56381	2.14852	8.01379	5.62004	12.3182	8.41238	8.85137	4.37246	5.73762	1.503	25.2888	1.90634	7.70192	5.58853	43.7267	1.64686	28.2807	4.15883	16.7379	13.378	3.22495	7.89708	13.804
FBgn0261545	1.02926	0.000130528	CG42663	NA	2	1.3049	1.07659	0.675063	1.84483	0.398964	1.04207	1.30976	1.51796	4.77934	1.10941	1.33754	0.441587	2.59543	1.5245	2.58919	1.53786	1.15491	1.20273	1.75382	1.56546	1.74378	1.52981	0.821493	1.14112	2.55712	1.52784	5.97515	2.16693	7.01039	1.11865	0.349535	5.77939	2.44146	2.37676	1.55088	1.09317	1.05291	5.67769	2.38911	2.90626	2.90493	1.09471	2.23178	2.10139
FBgn0262111	1.58218	0.000140716	f	NA	2	5.56758	0.456733	0.712566	4.50622	1.51606	2.99991	1.53897	3.41542	6.89848	0.764258	2.5778	2.79672	5.47353	5.9121	0	3.35765	2.25348	2.66058	3.53548	0.329571	2.60266	1.73379	0.473938	4.43482	11.0434	4.5517	8.01928	1.87311	20.0194	6.63976	2.13216	20.6589	0	9.6274	3.82373	4.86271	2.53779	4.74339	7.16734	3.33682	8.3708	2.75156	3.45804	11.0142
FBgn0000046	1.3157	0.000142907	Act87E	NA	2	15.1369	4.37159	7.23817	8.43782	8.61762	13.989	8.90636	16.3871	13.2108	2.8598	9.21686	4.82802	8.76279	13.2372	4.78823	10.7394	8.92942	3.4624	16.8701	4.69638	13.8201	8.63495	5.4029	9.62174	122.995	10.1856	12.5793	6.06007	144.544	20.1358	5.80228	134.107	4.41469	25.1215	7.0592	13.8719	5.29155	15.452	19.1129	14.2353	5.27475	3.96462	5.10122	13.804
FBgn0010414	2.20201	0.000144268	SerT	NA	1	0	0.130495	0.337531	0.211701	1.19689	0	0.949575	1.34547	0	0.616337	0	0.0588783	0.436855	0	0	0.333202	0	0.0364463	0.473254	0.19225	0.598613	0.203975	0.347555	0.0778038	1.54551	1.2732	1.14	0.330549	1.19249	1.55168	0.664117	0.574746	0	3.70053	0.42783	6.44592	1.43088	1.86861	1.47476	0.753475	0.95557	0.4438	0.318826	1.92024
FBgn0033913	2.4137	0.000147624	CG8468	NA	2	4.49466	0.195743	1.38763	3.96184	4.54819	3.7262	1.30976	6.58934	9.28815	0.616337	4.30444	2.00186	3.34065	5.39154	0.496557	4.89551	2.30982	0.947603	6.62555	0.0274642	4.06016	1.42783	0.947877	4.40888	59.9097	6.07954	8.01928	1.43238	176.922	8.66055	0	225.62	0.0334446	4.93404	3.28894	2.52559	2.3758	14.877	8.17018	3.65974	3.59294	0.532561	0.515027	5.61578
FBgn0031869	1.20878	0.000157576	CG18304	NA	2	1.94285	1.79431	0.900083	2.11701	4.3886	0.821027	5.63196	2.38044	7.71007	1.52852	0.778205	0.618222	1.46475	1.07831	1.20592	1.38407	3.99993	1.31207	0.584608	2.63657	2.81088	1.73379	1.39022	3.50117	11.2963	4.16973	2.59447	1.17529	19.116	3.96942	1.01365	40.0087	2.70902	2.97848	1.49741	3.46798	1.80885	4.56372	2.33012	1.74914	3.78406	2.98826	3.53161	3.04339
FBgn0085427	1.94487	0.000166171	CG34398	NA	1	1.3339	0.391486	0.525049	2.6009	1.35648	1.38943	0.491159	0.448489	1.98388	0	0.145913	0.176635	0.539644	1.5245	0.248279	1.25592	0.253517	0.692479	2.03221	0.274642	0.130133	0.305963	0.442342	0.752103	2.50092	4.01058	3.02689	5.87643	2.38498	2.95902	0.244675	3.44847	0	3.85096	4.81309	2.22403	1.07991	10.6008	1.8582	2.69098	1.45247	0	0.171676	3.47816
FBgn0038126	1.41481	0.000172186	CG8483	NA	3	9.59827	1.79431	7.05065	5.05059	3.2715	11.6207	7.00721	3.51892	11.4975	4.21574	4.62059	11.8051	3.52054	6.95323	7.7321	7.84306	10.8731	6.8519	6.59772	5.54777	15.4078	6.5612	9.9843	7.91005	7.10935	28.5197	14.9379	16.6009	2.81861	15.0116	11.1502	2.49057	0	12.3953	19.493	30.6464	12.365	57.316	14.2757	49.7832	10.1673	37.2201	6.62177	30.9774
FBgn0003345	1.34915	0.000174777	sd	NA	2	15.5718	11.451	12.4137	11.0992	21.4643	15.3469	11.2639	17.9741	17.7647	9.68882	8.94935	9.95043	8.78849	19.0749	11.3144	12.0209	15.2673	2.9886	11.6086	8.89841	13.2476	7.07114	9.54196	16.5203	107.006	17.5702	11.5179	14.1769	238.426	10.2122	6.71107	226.801	16.3544	13.2978	14.9473	21.5241	13.9038	12.9006	16.1929	13.6164	14.2189	11.3613	7.9216	19.4922
FBgn0035888	1.36465	0.000174777	CG7120	NA	2	3.85671	1.27233	1.65015	1.7541	1.35648	4.35776	3.7983	2.06995	5.27531	0.64099	2.04279	0.412148	1.953	2.63999	0.390152	1.46096	4.61964	1.38496	3.70252	0.329571	3.40949	1.80178	2.11692	2.07477	24.7001	3.94692	3.49861	5.54588	19.9832	4.18593	1.11851	21.3295	0.43478	6.67901	3.07503	4.9758	2.78076	3.59348	3.53943	4.81686	0.993793	1.30181	1.54508	3.84047
FBgn0030854	1.32895	0.000193906	CG8289	NA	2	12.672	17.0623	11.7011	7.47004	10.5327	9.37865	18.5986	12.5922	11.9934	13.3622	9.2655	11.6873	10.8957	11.2665	24.4377	9.45781	8.5069	10.861	16.1741	13.5399	12.6489	12.9524	8.4361	7.18389	105.039	10.2493	11.2034	10.1736	204.602	18.0428	13.562	209.686	67.5247	11.0715	9.51922	14.1358	6.10148	10.1336	14.4232	6.59291	11.9255	15.5626	17.56	9.78233
FBgn0267084	1.16462	0.000199324	asRNA:CR45528	NA	2	0.579956	0.489357	1.72516	1.51215	2.43368	1.8631	0.687623	2.55294	1.8937	2.07089	0.87548	2.1785	1.54184	1.07831	0.709367	1.0765	1.46476	1.16628	2.5333	0.466892	0.520533	1.52981	1.01107	0.6743	3.82163	2.29176	2.39792	2.05675	10.7324	2.59817	0.419442	5.84325	1.30434	2.97848	1.81828	3.58107	0.674943	2.5873	2.97902	0.699655	1.52891	2.18942	0.907428	6.23171
FBgn0000022	1.5711	0.000199463	ac	NA	1	2.02985	8.54744	2.1752	2.41945	3.03213	2.68413	5.56647	3.31192	7.75515	10.7243	2.91827	2.5612	4.06018	7.99435	4.1498	4.61357	2.25348	0.255124	7.98964	15.4898	1.06709	3.60356	1.5482	4.40888	28.2688	2.73738	11.3213	10.1368	39.7135	9.49052	6.57126	27.1408	0	7.49132	6.73832	10.5547	3.91467	7.04321	6.69542	3.63283	14.0278	5.62147	10.5213	10.8693
FBgn0051361	2.23707	0.000202873	dpr17	NA	1	0.289978	0.228367	0.337531	0.665347	0	0.189468	0	0.172496	0.901762	0	0	0.235513	0.128487	0	0.106405	0.358833	0.845056	0	0	0.274642	0.676693	0.475942	0.379151	0.181542	2.69762	0.15915	0.864824	1.17529	2.42111	0.902141	0.209721	4.6299	0	0.511456	0.748703	2.22403	0.917922	3.55754	0	2.4757	1.45247	0.502974	0.0735753	3.4057
FBgn0026403	2.38886	0.000208645	Ndg	NA	2	0.463965	0.880843	0.225021	0.362917	0.638342	0.252624	0	0.620985	0.270529	0.394456	0.364783	0.32383	0.565342	0	0.21281	0.486987	0.0281685	0	0.751638	0.0274642	1.01504	0.0339959	0.252767	0.95958	5.59194	0.859411	0.353792	0	18.2126	0.288685	0.838884	15.6139	0.43478	0.541541	0	0.0753909	0.485959	0.862434	0.855361	0.322918	1.3378	0.384627	0.0245251	1.01446
FBgn0260746	1.81366	0.000212064	Ect3	NA	2	2.55181	0.293614	0.337531	3.44771	0.398964	3.442	1.57171	1.13847	5.81637	0	1.50777	0.264952	1.33626	2.60281	0.0354684	2.63998	1.12674	2.47835	1.4476	0.329571	1.952	1.76779	0.473938	1.89323	14.5278	3.183	4.71722	1.76293	23.5968	3.35596	0.244675	28.3541	0.0334446	2.10599	2.86111	5.31506	2.96975	5.7855	4.9257	4.1172	6.23032	1.18347	0.392401	2.4637
FBgn0013812	1.69136	0.000217957	Dhc93AB	NA	4	0.405969	0.0326238	0	0.241945	0	0.347358	0.294696	0.310493	1.35264	0	0.559335	0.441587	0.848012	0.594928	0	0.56388	0.0281685	0.437355	0.306223	0.274642	0.832852	0.407951	0.252767	0.440888	1.62981	0.477451	0.628963	0.991648	1.8068	0.324771	0.314582	2.36284	0.0668893	0.722055	1.36371	1.77169	0.701941	3.84502	0.147476	2.36806	0.0382228	0.473387	1.44698	1.44923
FBgn0037698	1.40148	0.000217957	CG16779	NA	4	2.49381	1.17446	2.85026	3.11504	3.47099	1.89468	7.98953	5.93386	3.65214	0.49307	2.84531	2.35513	2.9295	4.49915	0.354684	4.10095	3.66191	2.22322	2.8952	0.851391	4.19029	1.90377	1.95895	3.96799	1.54551	5.41111	4.83515	6.75789	1.08408	7.10887	3.63516	4.11901	0.200668	8.12312	5.37461	23.9743	4.6976	16.9612	5.92854	14.7466	10.7788	4.58594	2.64871	14.8547
FBgn0035113	1.0292	0.000218934	pyx	NA	1	3.85671	2.28367	1.20011	5.62521	5.46581	6.53664	5.17355	11.1432	13.5264	2.61327	7.90364	2.59064	9.53372	5.65182	2.23451	6.81782	6.30975	5.4305	8.99182	2.96614	3.43552	4.82741	2.87523	3.21589	15.989	15.6604	10.8889	10.7979	18.6462	11.6917	1.08356	13.4427	1.23745	16.0657	8.61008	18.9608	11.312	11.032	6.28248	8.28822	7.64456	5.73982	2.94301	12.7895
FBgn0032006	1.96407	0.00022072	Pvr	NA	2	0.579956	1.27233	1.35013	1.51215	0.0398964	0.631559	1.17878	0.793481	1.08211	1.30663	1.11867	1.70747	1.02789	1.41295	1.38327	0.84582	1.21125	0.765372	0.167031	1.18096	1.1712	0.169979	1.35862	0.778038	22.7331	1.52784	3.4593	1.65275	30.535	0.866055	1.11851	35.8258	0	1.2636	0.240654	2.29942	0.242979	4.06063	0.67839	2.04515	1.26135	1.44975	2.86943	0.43477
FBgn0015229	1.32298	0.000221691	glec	NA	2	10.1782	4.37159	6.71312	7.19785	12.6871	11.0523	9.59398	12.8337	22.1383	10.3791	8.48729	9.03781	9.76499	18.1081	16.812	8.22752	7.43649	5.68562	13.4181	7.44281	18.2447	6.66319	5.33971	7.10608	99.8682	12.6365	16.471	12.2303	117.514	21.471	3.56526	186.729	38.5951	16.1861	10.8027	22.9565	4.7516	20.4828	16.3404	9.23007	11.2375	5.26643	1.59413	27.1007
FBgn0004858	2.63687	0.000268962	elB	NA	2	0.0869934	0	0.412538	0.39316	0.638342	0.15789	0.196464	0.137997	0.135264	0	0.389102	0.618222	0.282671	0.297464	0	0.179416	0	0	0.501092	0	0.208213	0.849897	0	0.33715	4.46793	1.55967	1.80827	0	13.1897	0.866055	0.279628	13.3788	0	1.32377	0.42783	1.39473	0	1.58113	0.442428	0.941844	1.22313	0	0.122625	0.326078
FBgn0262636	1.52298	0.000272076	dati	NA	3	0.666949	1.27233	0.787573	0.967778	4.10933	2.74728	2.09561	1.48346	1.8937	1.50386	2.11574	0.794856	2.08148	1.63605	0.248279	2.74251	1.71828	0	1.72598	0.933784	0.989012	0.883893	1.13745	1.32266	1.57361	4.42437	3.77378	6.72117	0.216816	4.11376	3.28563	0.574746	0	4.06156	1.81828	8.97151	2.88876	8.58841	2.71356	5.05905	8.90592	2.54446	2.74681	5.03609
FBgn0032768	2.33851	0.000279269	CG17564	NA	1	0.289978	0.42411	0	0.151215	0.43886	0.126312	0.458415	0.241494	1.1272	0	0.729567	0	1.0022	0	0	0.410095	0.140843	1.71298	0.250546	0	1.30133	0.169979	0	0.855842	0.590104	0.12732	1.5331	0.697826	1.51771	0.57737	0.489349	2.49057	0	1.44411	1.57762	7.19983	0.0809931	6.32452	0.707885	4.62849	5.1983	0.502974	0.981003	3.80424
FBgn0040813	1.72757	0.000287175	Nplp-2	NA	2	2.46481	0.782972	1.72516	2.32872	3.15182	3.31569	2.81598	3.79491	2.29949	0.197228	1.21594	3.12055	0.693828	0.780843	0.390152	3.07571	2.25348	1.38496	0.389738	0.768998	4.24234	0.611926	1.89575	2.48972	8.79537	2.76921	4.55998	2.35057	17.5621	4.72722	0.524303	89.8519	0	3.09882	4.59917	4.78732	1.72785	3.73722	2.21214	4.1172	0.152891	5.44395	1.3734	6.52156
FBgn0025832	1.24549	0.000294283	Fen1	NA	2	2.89978	0.163119	5.28799	4.20379	2.87254	6.09455	3.60184	5.38187	7.16901	0.912179	3.33169	1.61915	4.29146	4.87098	0.21281	4.30599	3.0422	1.23917	2.19924	1.01618	5.30943	3.77354	2.3381	4.09767	18.4056	6.11137	9.35583	4.33387	19.2244	8.58838	1.01365	19.1263	0.93645	6.55867	4.43874	6.14436	1.97083	6.32452	5.16166	3.5521	5.54231	1.89355	1.74128	5.18101
FBgn0031936	2.81973	0.000300922	CG13794	NA	2	0.695947	0	0	0.0907292	0	0.378936	0	0.137997	1.08211	0	0.170232	0	0.848012	0.594928	0	0.28194	0.0281685	0	0.556769	0	0.832852	0.305963	0	0.389019	3.62493	0	0.786204	0	7.19107	0.469113	0.104861	8.8447	0	2.01574	0.0267394	0.113086	0.458961	0.862434	1.65173	1.77605	0.649788	0.946774	0.0735753	3.94916
FBgn0033504	1.06222	0.000309006	CAP	NA	1	7.82941	3.36025	3.00028	3.84087	3.83005	2.17888	1.76817	4.2779	16.2768	1.57782	3.21009	1.29532	4.44564	4.57351	4.11433	1.61475	4.19711	1.89521	1.89302	1.9225	3.56565	1.35984	1.5482	3.29369	5.70434	9.35803	10.8496	4.92151	3.03543	7.14496	1.11851	18.2322	8.02671	8.84518	4.51895	13.985	4.7786	10.9242	3.65741	11.8941	1.72003	1.74562	2.08463	12.7895
FBgn0267264	1.44161	0.000311128	lncRNA:CR45700	NA	3	3.85671	3.26238	2.36272	1.7541	0.797928	2.87359	3.92928	3.34642	2.29949	2.53931	2.55348	5.85839	2.8781	1.63605	1.20592	1.43533	2.11264	2.25967	1.72598	1.34575	2.49856	2.17574	2.62246	3.78645	2.36042	3.53313	2.67309	6.06007	0.36136	2.81468	7.30528	1.59652	0	2.70771	5.37461	18.1692	2.88876	7.51037	2.03517	11.948	13.722	6.30197	11.3796	9.31133
FBgn0015574	2.07257	0.00032929	alpha-Est6	NA	3	0.695947	0.358862	1.1251	0.423403	0.398964	0.0947339	2.4558	0.344992	0.0901762	0	0.87548	0.32383	1.38766	0.111549	0.390152	1.15339	0.422528	1.4943	2.28275	0.0549285	0.364373	0.101988	0.0947877	0.570561	1.09591	1.43235	0	2.31384	0.722721	1.15474	5.76733	0.095791	0	2.52719	2.94133	3.24181	3.29372	4.92306	2.00567	2.71789	3.63117	5.00015	1.47151	2.82601
FBgn0037931	1.3697	0.000340435	CG18476	NA	2	0.347974	0.6851	1.16261	1.14924	0.598446	0.694715	1.57171	1.24197	1.44282	0.714951	1.45913	1.14813	1.13068	1.11549	0.851241	0.435726	0.0845056	1.9681	1.8095	0.796463	1.50955	0.475942	0.821493	1.14112	7.58706	0.445621	1.9262	0	9.72059	0.505199	1.99235	13.3149	1.40467	2.07591	0.561527	1.47012	1.26889	3.16226	0.973342	2.61025	1.87292	0.207107	1.64318	3.00716
FBgn0028996	1.12634	0.00035032	onecut	NA	1	7.45244	1.59857	2.81276	4.47597	6.02436	8.08396	4.81336	7.14133	6.58286	2.63792	6.42019	2.50233	4.52273	3.7183	0.602962	8.04811	6.02807	3.02504	3.59116	2.44432	6.24639	4.55545	3.69672	5.10912	8.09286	8.88058	11.5179	11.055	4.87837	11.0783	4.64882	13.2192	0	10.7105	9.3053	22.5042	5.04857	19.0814	3.74589	13.8316	6.5361	5.23685	5.59172	15.1445
FBgn0085409	1.84243	0.000364533	smal	NA	2	15.9778	0.946091	5.55051	11.3109	29.4435	29.8096	7.85855	22.735	38.6405	0.591683	11.4785	3.29718	21.1489	22.3842	0.957646	21.8375	13.1547	16.1457	35.4384	1.23589	23.2938	23.2532	3.79151	20.1771	173.716	31.0979	57.9039	24.2403	370.72	43.1223	3.25068	279.039	1.73912	36.1028	19.6267	11.4971	10.3671	24.4356	42.4436	13.1051	14.41	3.25454	7.57825	24.5283
FBgn0011656	1.49521	0.000369481	Mef2	NA	2	22.9083	4.69783	7.01315	12.944	16.5171	21.8835	10.1834	20.044	31.2461	3.15565	10.1896	4.18036	14.6989	21.4174	10.5341	13.9689	9.23928	9.80405	23.3843	4.88863	27.7704	14.4143	3.53874	17.9208	200.102	14.5463	35.3006	3.19531	264.407	36.2661	2.27198	167.059	19.4648	45.1284	10.3749	26.3114	7.69435	27.562	20.2632	19.2405	13.9131	3.57999	3.80139	23.1153
FBgn0028899	1.75183	0.000371478	CG31817	NA	3	9.88825	27.6324	6.30058	5.74618	10.2933	4.61038	10.4126	4.58839	4.37355	16.0248	4.25581	12.6883	7.37514	7.4366	8.05132	4.94677	5.88722	4.92025	5.65121	18.9778	5.25738	3.50158	7.17227	8.27314	6.37875	10.5039	7.90135	9.32883	10.2988	5.62936	28.3473	12.5167	0.0668893	5.26499	5.9094	40.9372	4.31963	53.7943	6.93138	22.3082	29.164	34.0247	153.552	27.463
FBgn0040102	1.98361	0.000387211	lectin-24Db	NA	1	0.289978	0	0.450042	0.695591	2.71296	0.884183	0.523903	1.96645	1.62317	0.271188	1.09435	0	2.23567	0.334647	0	0.205047	0.281685	0.546694	0.807315	0	0.286293	0.203975	0.379151	0.155608	1.51741	3.02385	4.16688	2.31384	1.8068	2.52599	0.174768	1.43686	0	1.32377	2.7809	2.56329	1.86284	5.67769	2.03517	2.87935	2.94316	0.887601	0.367876	3.47816
FBgn0266402	2.20049	0.000387211	asRNA:CR45042	NA	4	0.115991	0	0.11251	0.181458	0	0.221046	0.32744	0.137997	0.225441	0	0.778205	0	0	0	0	0.640773	0	0.510248	0.3619	0.164785	0.416426	1.12186	0.347555	0.181542	0.505804	0.38196	1.21862	1.35892	0.144544	0.108257	0	0.255443	0	0.48137	0.909139	1.69629	0.647945	2.98259	0.353943	4.03647	0.879125	0.414214	1.59413	0.507232
FBgn0035542	1.0771	0.000390298	DOR	NA	1	42.8008	19.9984	53.93	49.145	83.9819	64.1664	92.076	76.1742	91.619	16.0248	56.736	43.4816	66.2221	87.6404	7.80304	48.3399	78.3367	61.9587	49.636	10.2442	67.5131	54.3254	50.6166	45.9561	188.384	72.5725	77.1266	128.767	195.026	77.7645	67.6001	229.164	0.602003	80.5693	62.5969	177.696	58.855	167.959	82.4096	132.665	120.134	87.4287	37.4743	120.576
FBgn0014033	1.91462	0.000396039	Sr-CI	NA	2	1.04392	0.456733	1.23761	0.907292	1.35648	1.42101	1.70269	1.10397	1.21738	0	1.4105	0.471026	0.334065	1.26422	0	0.410095	0.591539	2.62413	1.89302	0	0.676693	0.611926	0.189575	1.03738	4.60843	1.2732	4.36343	1.10183	19.3689	2.99511	1.29328	28.3222	0	1.4742	1.06958	0.866995	1.80885	2.80291	0.914352	4.46703	1.79647	0.562147	0.367876	4.63755
FBgn0014859	1.20349	0.000400135	Hr38	NA	3	2.17484	1.27233	0.97509	0.937535	0	1.10523	0.851343	1.17297	0.72141	1.94762	0.583653	0.618222	0.719526	2.63999	1.52514	0.666404	0.985899	0.0364463	1.0857	1.62039	1.1712	0.679918	1.20064	0.62243	1.77031	1.71882	2.12275	1.83638	1.33703	1.62385	1.85254	0.542815	0.802671	1.6848	0.561527	3.12872	2.10582	2.65917	1.68123	4.78995	1.91114	5.50313	1.10363	3.91293
FBgn0039827	1.43279	0.000400407	CG1544	NA	2	2.5808	0.913467	1.1251	0.937535	1.1171	1.51574	0.916831	1.20747	1.39773	0.197228	0.705248	0.471026	1.25917	0.074366	1.73795	1.33281	1.71828	0.546694	1.47544	2.63657	1.24928	1.6318	0.789897	1.91916	9.41357	2.8647	0.746894	2.57094	11.2022	1.55168	2.09721	21.1698	0	2.46702	4.35852	1.96016	1.67386	1.79674	0.560409	2.34115	1.79647	3.25454	0.637652	2.49993
FBgn0285955	1.88845	0.000428302	cv-c	NA	2	15.7458	0.228367	4.01287	11.2807	11.4104	19.6731	4.093	15.9731	39.3168	0.320495	9.92211	1.76635	14.1849	11.9358	0.21281	11.8159	10.6195	6.56033	26.6414	0.604213	29.7224	8.36299	2.49608	15.2755	165.904	16.8381	41.2364	14.4707	193.256	33.3792	1.08356	244.139	0.0334446	35.5913	11.5782	19.8278	5.18356	40.4625	23.6847	30.3543	9.40281	3.66875	10.5948	20.3617
FBgn0086677	2.08124	0.000431874	jeb	NA	2	3.16076	0.782972	2.1377	3.47795	4.94715	2.08415	0.654879	2.27695	2.52493	1.03545	1.48345	1.3542	3.70042	0.892393	0.744836	1.12776	2.70418	0.510248	1.4476	1.20843	3.2273	1.42783	2.21171	2.61939	14.4716	2.48274	4.91378	2.64439	100.567	3.06728	0.279628	109.84	0.100334	3.73062	6.28375	3.95802	1.48487	5.21054	2.62507	2.15279	2.10225	0.35504	0.0490502	5.25348
FBgn0001083	1.40611	0.000436854	fw	NA	1	3.21876	0.391486	1.98768	2.69163	3.19171	3.88409	2.52128	2.27695	4.19319	0.0246535	2.67508	0.529904	3.8289	2.97464	0.354684	2.84503	1.77462	3.24372	3.06223	1.34575	1.50955	1.69979	1.01107	3.76052	2.52902	8.53045	6.05377	12.6711	7.01039	6.63976	2.13216	11.4311	0	4.69336	4.412	7.61448	3.99566	5.17461	7.58027	5.89325	6.26854	3.75751	2.57513	6.26794
FBgn0085387	1.99469	0.000442028	shakB	NA	4	3.16076	0.163119	0	1.84483	3.63057	0.663137	0.622135	0.620985	0.811586	0.0246535	0.21887	1.8841	1.51614	0.037183	0.0354684	1.43533	0.112674	0	0.779477	0.439428	1.04107	0.883893	0.53713	2.43785	0.814906	4.36071	2.83033	2.90149	1.33703	1.08257	0.559256	1.0537	0.0334446	3.42976	3.5296	5.7674	1.1879	6.54013	1.26829	2.4757	4.89252	0.207107	3.60519	8.36933
FBgn0261113	1.14234	0.000446523	Xrp1	NA	4	4.52366	4.95882	12.1886	13.0348	3.63057	5.05247	4.02751	6.00286	4.86952	3.45149	2.77235	10.5098	3.8803	3.19774	2.87294	17.3265	7.01396	3.86331	2.25492	2.80135	12.727	2.37971	6.54035	5.93902	15.9047	7.4164	4.20619	7.23535	13.6594	7.57798	6.74603	42.0842	2.1739	12.4855	21.4985	16.5106	15.3887	10.4211	3.53943	9.98354	7.56812	16.5094	4.24284	19.0574
FBgn0011589	1.77151	0.000456021	Elk	NA	1	0.202985	0.163119	0	0.0302431	0.0797928	0.31578	0.130976	1.13847	1.35264	0.0246535	0.243189	0.0588783	0.513947	0.706477	0.0354684	0.743297	0.253517	0.0364463	0.0556769	0.439428	0.520533	0.135984	0.410747	0.33715	0.505804	0.25464	1.17931	0.0367277	0.469768	0.793884	1.01365	0.351234	0.0668893	1.2636	0.320873	3.50568	0.647945	1.7608	1.06183	2.23351	1.6818	0.118347	0.735753	1.63039
FBgn0032010	1.37361	0.000457575	CG8086	NA	3	5.77056	2.70778	4.53792	5.65545	2.71296	5.52614	6.15586	7.00333	8.20604	1.30663	5.44743	2.62008	9.12256	4.68506	0.42562	7.48423	5.15484	7.65372	5.90175	2.96614	5.54367	5.71131	4.86577	9.46613	2.44472	8.14849	9.70962	8.44737	3.57747	4.00551	9.12286	2.23512	0.100334	10.1088	6.84528	38.3363	3.83368	31.0476	4.98469	24.4341	17.3149	18.5509	5.83697	22.5356
FBgn0259222	1.66336	0.000472667	CG42322	NA	1	1.04392	0.228367	0	0.453646	0	1.16838	1.04781	0.310493	0.901762	0	0.243189	0.588783	1.18208	1.33859	0	0.948344	0.929562	0.692479	0.918669	0.0823927	0.364373	0.679918	0.821493	1.37453	4.43983	0.954901	0.314482	1.87311	3.36065	0.902141	0.664117	4.08708	0.334446	1.32377	0.454569	3.76954	0.59395	4.81526	1.2388	1.9106	0	1.50892	2.01106	1.01446
FBgn0030984	1.85962	0.000487536	tgy	NA	4	0.231982	0	0.187517	0.0604861	0	0.505247	0.229208	0.0689984	0.676322	0.320495	0.145913	0	1.05359	0	0.0354684	0.486987	0.0281685	0	0.501092	0.329571	0.338346	0.645922	0	0.596496	0.674405	0.954901	0.471722	1.21201	1.04795	1.0104	0.279628	0.830188	0	0.210599	2.24611	1.05547	1.24189	0.287478	0.383438	0.888024	0.917348	0.739667	0.416926	0.471001
FBgn0045476	1.52855	0.000487536	Gr64e	NA	4	2.49381	0.326238	1.87517	2.08677	0.837824	3.18937	4.94434	1.62146	4.01284	0.320495	2.40757	4.03316	2.03009	2.60281	0.0709367	3.20386	2.36616	3.79041	3.45197	0.219714	4.42453	3.63756	3.00161	3.83832	3.17532	3.11934	5.62136	6.46407	0.975673	1.58777	0.978698	4.56604	0	5.62601	5.56179	18.2069	2.99675	24.9747	2.18265	18.5678	9.09703	8.2251	6.69535	8.76787
FBgn0035486	1.50303	0.000490964	Gr64d	NA	4	2.49381	0.326238	1.87517	2.08677	0.837824	3.18937	4.94434	1.75946	4.01284	0.862872	2.40757	4.50419	2.03009	2.60281	0.0709367	3.10134	2.36616	3.79041	3.42413	0.219714	4.42453	3.73955	3.00161	3.83832	3.23152	3.11934	5.62136	6.46407	0.975673	1.58777	0.978698	4.56604	0	5.62601	5.56179	18.3577	2.99675	25.1903	2.18265	18.5678	9.09703	8.2251	6.86702	9.05772
FBgn0032889	1.49491	0.000499282	CG9331	NA	2	1.24691	1.14183	2.25021	0.544375	1.87513	0.726293	0.818599	1.31097	1.71335	2.56396	1.04571	1.3542	0.539644	0.409013	3.61777	1.20465	0.95773	1.64008	1.0857	0.659142	0.858879	0.0679918	2.05373	0.62243	5.05804	0.763921	2.04413	3.41567	11.0215	1.22691	1.04861	35.5704	2.70902	2.40685	2.03219	2.41251	1.29589	5.35428	1.44527	2.23351	0.764456	0.769254	1.47151	1.73908
FBgn0267995	1.02302	0.000511744	asRNA:CR46262	NA	1	2.23283	2.7404	2.25021	1.99604	2.87254	3.69462	3.53635	3.69141	1.98388	1.87366	3.35601	3.26774	2.38985	4.1645	1.09952	2.84503	2.64784	1.71298	3.00655	2.00489	1.45749	2.00576	2.52767	2.85281	8.23336	4.80634	3.73447	5.76625	11.3829	3.50031	4.40414	15.582	0	8.24346	5.26766	4.67423	3.5637	3.23413	5.04368	1.80296	2.44626	4.31966	0.760278	4.05786
FBgn0031516	1.08026	0.000553669	CG9663	NA	2	6.69849	4.1106	2.47523	12.944	7.10156	9.41023	2.48854	13.3167	23.8516	3.79664	8.29274	2.41401	15.1871	7.4366	6.24243	8.50946	8.42239	5.61273	11.8035	8.12941	7.96415	5.7453	1.92735	8.2472	47.4894	13.9416	20.5199	12.1569	46.2903	13.3517	1.53795	55.9739	15.4514	11.8838	10.7225	15.0028	6.20947	11.8944	7.90472	9.60681	7.30056	2.0119	2.13368	11.5214
FBgn0019650	1.0257	0.000604353	toy	NA	1	19.8925	3.88223	5.88805	10.7665	22.9005	28.9254	11.1002	16.8701	42.6083	3.82129	8.43866	8.83174	22.7165	24.169	1.27686	19.8127	10.4505	8.16397	23.1616	6.3717	12.2585	11.5926	4.42342	27.1017	40.4081	30.1749	59.8301	26.5174	45.4953	31.611	9.9967	40.775	2.40801	29.4237	23.6911	24.8036	13.9308	21.6327	27.0766	15.231	19.5701	24.2907	11.0853	25.0718
FBgn0284244	1.51358	0.000604562	l(2)k05911	NA	4	1.65287	0.293614	0.525049	0.756077	0	1.19996	0.556647	0.793481	0.495969	0.419109	0.851161	0.529904	1.43905	2.34253	1.3478	1.0765	0.422528	0.364463	1.00218	0.274642	1.19723	0.57793	0	1.01145	0.843006	1.49601	4.87447	1.57929	1.77067	1.7682	0.174768	2.49057	0	2.01574	4.65265	3.35489	1.45788	4.45591	1.32728	3.47137	0.802679	1.36099	1.79033	4.23901
FBgn0086778	1.76168	0.000606874	nAChRalpha7	NA	1	0.347974	0.130495	0.225021	0.514132	1.43627	0.189468	0.785855	0.517488	0.856674	0.0246535	0.243189	0.618222	0.950802	0	0.141873	0.384464	0.0281685	0	0.528931	0.19225	0.104107	0.509938	0.0315959	0.985515	0.562004	1.11405	0.786204	0.514188	1.01181	1.62385	1.11851	0.670537	0.0334446	0.782226	1.52414	2.03555	0	1.47333	0.884857	0.834204	1.03202	0	1.81486	1.15939
FBgn0053082	1.40467	0.000625277	Rpp21	NA	1	2.49381	0.195743	0.675063	3.7199	3.23161	4.07356	1.27701	6.27885	5.6811	0.172574	3.91534	0.912613	5.7819	3.7183	0.532026	3.74211	1.69011	0.364463	4.20361	0.0549285	3.85194	2.78766	0.821493	3.03435	8.40196	4.5517	9.82755	8.04336	9.21469	8.08318	1.22337	10.1219	0.267557	9.2062	4.78635	4.07111	2.02483	7.83378	8.22917	3.283	6.26854	2.0119	0.613127	7.75341
FBgn0026143	1.02174	0.000645036	Cdc45	NA	2	5.82856	1.72906	4.08788	5.77643	4.98705	7.01031	5.63196	6.31335	9.78412	1.35594	3.76943	2.09018	11.6923	5.94928	1.38327	7.91995	6.33792	5.64917	9.01966	1.20843	5.28341	7.34311	3.34916	5.88715	22.5926	11.1087	10.3386	10.0634	35.1242	13.1352	2.44675	21.7765	3.31102	14.5013	8.85073	6.14436	4.48162	5.0668	8.87806	3.04081	5.08363	2.48528	1.3734	10.7243
FBgn0266406	1.90923	0.000657945	asRNA:CR45046	NA	4	0.289978	0.587229	0.600056	0.362917	0	0.252624	0.261952	0.0344992	0.360705	0.986139	0.510697	0.441587	0.976499	0.037183	0.106405	0.486987	0.0845056	0	0.862992	0	0.338346	0.135984	0.315959	0.103738	0.281002	0.763921	0.904135	3.78295	0.325224	1.47951	1.04861	0.0319303	0	1.53437	0.668484	3.95802	1.02591	2.87478	0.471924	1.04948	2.75204	0.828427	0.367876	1.12316
FBgn0040385	1.71312	0.000666168	CG12496	NA	2	1.88486	0.782972	1.91268	1.87507	1.47617	2.30519	1.60445	1.34547	4.32846	0.591683	1.02139	1.41308	3.70042	4.1645	0.886709	1.10213	2.02813	1.4943	3.03439	0.494356	0.910932	1.49582	0.410747	1.3486	21.3281	3.53313	3.49861	2.16693	61.3951	2.09297	1.25833	31.164	0.50167	4.33233	1.47067	1.39473	2.53779	2.98259	3.98185	0.726565	1.07024	0.414214	0	4.56509
FBgn0028738	1.31406	0.000673062	ETH	NA	1	1.07292	2.28367	0.075007	1.17948	2.99223	2.21046	0.392928	2.13895	3.24634	0.665644	0.802524	0.206074	1.49045	0.74366	0.106405	1.15339	0.676045	0	0.306223	1.09857	1.92597	1.39383	0.347555	1.08925	2.78192	2.19627	1.57241	3.74622	5.99858	2.45382	0.069907	5.01306	0.969894	1.38394	1.60436	3.46798	3.18573	2.65917	2.56608	2.28733	1.52891	0.35504	1.32435	3.94916
FBgn0262902	1.05435	0.000673062	asRNA:CR43257	NA	1	1.42089	2.41416	0.487545	1.99604	2.99223	2.49466	0.654879	2.75993	3.47178	1.97228	1.14299	0.382709	1.64463	1.78479	1.59608	1.38407	0.676045	0	0.501092	1.12603	2.18624	1.39383	1.99054	1.21893	3.11912	3.34215	1.57241	3.74622	6.46835	2.81468	0.244675	5.87518	2.37457	2.49711	1.60436	5.01349	3.69869	2.65917	3.45094	3.44446	1.52891	1.44975	2.77133	4.13032
FBgn0264000	1.93138	0.00067637	GluRIB	NA	1	1.50789	0.0978715	0.075007	0.574618	1.67565	0.0631559	0.130976	0.724483	0.0901762	0.369802	0.43774	0.588783	0.693828	1.26422	0	0.410095	0.309854	1.38496	0.7238	0.19225	0.598613	0.169979	0.189575	0.62243	2.38852	1.52784	0.511033	0.110183	4.517	2.88685	1.39814	2.20319	0	1.95557	1.71132	6.29514	0.0269977	3.01852	0	4.00956	0.917348	3.04743	0.0981003	3.51439
FBgn0034974	1.78291	0.000679609	CG16786	NA	4	0.202985	0.0652476	0.525049	0.362917	0	0.221046	0.491159	0.241494	0.135264	0.0246535	0.0972756	0.412148	0.154184	0	0.42562	0.28194	0.281685	0.0364463	0.111354	0.0274642	0.598613	0	0.315959	0.129673	0.786806	0.668431	0.275171	0.734554	0	0.433028	0.0349535	1.97968	0.43478	0.0300856	0.721963	2.52559	0.512957	1.47333	0.766876	2.01824	0.0382228	0.650907	0.416926	0.253616
FBgn0031220	1.05605	0.000735548	CG4822	NA	4	5.97355	6.10065	7.38819	7.47004	4.82746	6.34717	14.3746	9.34928	3.69722	5.57169	6.00677	13.3359	6.50143	4.90816	2.44732	5.972	9.1266	4.66512	4.53767	3.70767	14.3927	3.67155	9.82632	2.90468	21.9744	12.6365	5.30688	28.06	18.5739	6.92844	8.17912	32.058	0.0334446	10.199	9.01117	28.0831	8.72026	16.6019	9.17301	13.0782	12.6135	14.6158	5.17479	19.1661
FBgn0038243	1.29998	0.000770158	CG8066	NA	3	6.23453	22.0211	4.46291	2.44969	2.51347	3.09464	7.76032	7.96931	5.14004	7.74119	2.86963	3.35606	6.52713	2.34253	6.91633	4.69046	3.0422	6.3781	5.03876	9.85966	3.14922	2.10774	5.65566	4.66823	1.54551	6.49333	10.2993	17.3722	1.87907	6.17064	21.1119	2.90566	3.27757	3.12891	10.6958	22.7304	5.02158	26.9511	4.86671	17.6259	16.3594	19.5864	25.4325	16.1952
FBgn0284236	1.53539	0.000783068	CG46320	NA	2	0.347974	0	0.0375035	0.302431	0	0.663137	0.458415	0.310493	1.533	0.0246535	0.802524	0.471026	1.79881	0.037183	0.673899	0.717666	0.450697	0.874711	1.67031	0.19225	0.806826	0.679918	0.505534	0.907711	1.43311	1.05039	1.17931	0.734554	3.39679	1.0104	0.104861	7.18432	0.0668893	0.511456	0.347612	2.26173	0.647945	1.40146	1.2388	0.888024	0.95557	0.325454	0.637652	0.978233
FBgn0002732	1.80709	0.000819512	E(spl)malpha-BFM	NA	2	4.75564	0.358862	0.97509	2.66139	5.18653	7.4524	2.29208	5.41637	15.0143	0.690297	3.33169	1.05981	6.16736	3.86703	0.638431	4.53667	3.4929	4.15488	9.01966	0.851391	6.11626	4.72543	0.568726	5.93902	55.1888	1.55967	5.14964	3.34222	88.8224	7.5419	1.18842	68.9695	0	6.61884	3.20873	4.41037	1.91684	4.49185	6.07602	3.47137	0.802679	3.3433	9.31953	2.53616
FBgn0003499	1.62266	0.000819512	sr	NA	3	4.23368	3.36025	4.12538	1.72385	5.82487	2.21046	4.22397	1.51796	4.05793	4.2404	2.09142	1.11869	2.59543	2.71436	1.80889	2.4862	4.11261	2.95215	1.03002	2.77389	1.76981	2.88965	6.25599	1.86729	0.814906	2.76921	2.16206	14.5809	0.289088	2.59817	4.26433	1.62845	0.301002	0.571627	10.6155	18.6969	5.42654	39.9235	2.09416	13.0782	1.07024	24.6753	9.61383	4.31147
FBgn0044872	1.40932	0.000819512	FucTC	NA	1	1.62388	0.456733	0.562552	0.0302431	0.678239	1.13681	0.458415	2.00095	0.270529	0.0739604	0.924118	0.971491	1.25917	1.26422	0	0.768928	0.0563371	1.23917	0.334062	0.411963	0.208213	1.49582	0	1.14112	1.62981	0.923071	0.275171	1.83638	0.758857	0.649541	1.04861	2.96952	0.50167	2.64754	1.28349	4.18419	0.890925	3.27006	1.44527	1.88369	1.8347	1.80479	1.61866	5.14478
FBgn0250907	1.33484	0.000819512	Cht10	NA	2	4.43666	0.42411	0.562552	5.71594	4.94715	6.28401	2.35757	3.24292	10.1448	0.739604	1.14299	1.05981	3.59763	4.09013	0	4.53667	2.11264	0.911157	1.78166	0.329571	6.61077	1.86977	2.11692	2.93061	4.66464	6.7798	10.5744	4.92151	15.1049	5.08807	0.349535	17.434	1.13712	7.55149	6.44419	9.98929	1.64686	11.1398	2.15315	7.02346	5.61875	2.0119	1.3734	7.3911
FBgn0050431	1.39183	0.000822555	CG30431	NA	2	3.47974	8.48219	3.07529	1.27021	1.91503	3.28411	8.54617	3.34642	3.29143	3.00772	3.18578	5.9467	4.34285	1.30141	3.12122	3.35765	2.19715	3.4624	3.28494	5.19074	3.01909	2.4817	2.68565	2.85281	31.5565	4.77451	2.55516	1.54256	39.7135	3.24771	8.70342	79.3149	0	2.52719	2.59372	9.27308	2.59178	7.15102	3.30346	5.32814	8.40902	6.95287	3.01659	11.304
FBgn0265048	1.38084	0.000829663	cv-d	NA	2	4.05969	1.14183	5.47551	5.32278	6.42332	5.08405	2.61952	3.82941	5.6811	0.714951	5.47175	5.06353	5.75621	4.98253	0.673899	6.76656	2.76052	4.59223	9.18669	1.09857	6.97514	3.60356	6.1296	5.83529	42.1222	5.28379	6.76135	7.08844	50.482	8.2997	3.21572	109.936	0.100334	6.61884	6.31049	5.01349	3.10474	10.2773	4.68974	6.43145	4.73963	5.73982	2.13368	3.62309
FBgn0001257	1.50686	0.000893127	ImpL2	NA	1	114.802	21.7927	116.711	161.075	115.181	183.815	61.4604	147.622	188.964	8.30822	64.4208	110.868	94.5662	134.156	18.7628	263.537	103.181	45.5943	196.651	9.91459	460.229	84.4118	33.3653	212.923	780.821	378.777	472.312	160.573	609.326	436.203	106.853	830.476	1.5719	509.651	515.803	230.583	256.91	40.3547	167.798	73.0602	81.6057	120.95	25.3835	210.682
FBgn0032375	2.01131	0.000905518	CG14932	NA	4	0.318976	0.554605	0	0.272188	0	0.347358	0.687623	0.620985	1.84861	0.542377	0.194551	0.618222	0.462552	0	0	0.538249	0.338022	0	0.111354	0.219714	0.624639	0	0.347555	0.311215	0.590104	1.46418	1.80827	0.808009	0.18068	0.360856	0.943745	2.87373	0	0.361028	0.534788	2.11094	0.107991	2.29983	1.06183	0.403647	2.52271	1.7752	2.06011	3.36947
FBgn0259977	1.14791	0.000905518	Tdc1	NA	1	1.88486	0.489357	1.68766	2.32872	0.678239	1.10523	1.21153	1.69046	1.533	0.714951	1.53209	0.471026	1.64463	0.929576	0.42562	0.56388	0.450697	2.25967	1.25273	0.549285	3.14922	2.41371	1.35862	1.14112	1.74221	2.8647	1.84758	1.50584	1.66226	1.11865	6.22172	2.74601	0	2.61745	3.79699	4.71193	1.32289	3.98876	3.36246	2.20661	1.14668	2.18942	0.833853	6.88386
FBgn0267693	1.43439	0.000923604	asRNA:CR46029	NA	4	1.76887	1.07659	0.97509	1.72385	0.957514	1.16838	1.50622	2.31145	3.29143	1.18337	0.997075	0.500465	2.62113	1.85915	0.0709367	1.25592	1.85912	1.05694	1.8095	0.961248	1.30133	1.08787	0.442342	1.45234	1.51741	4.16973	2.39792	1.02838	1.33703	3.17554	0.908791	2.55443	0	2.61745	2.35307	14.7766	0.971918	10.0258	4.51277	6.88891	5.35119	1.24264	2.47703	6.30417
FBgn0031064	1.60736	0.000925146	CG12531	NA	1	1.53688	0.130495	0.262524	0.756077	1.23679	0.505247	0.0654879	0.655484	0.270529	0.271188	0.753886	0.32383	1.23347	0.483379	0.0354684	0.0768928	0.338022	0.109339	0.974346	0.576749	0.858879	0.373955	0.0631918	0.881777	0.449603	0.891241	0.668273	2.3873	3.36065	0.685627	0	4.50218	0	1.71488	0.882399	2.33712	0.35097	4.99493	1.15031	1.39931	0.573342	0.769254	1.15268	1.88401
FBgn0031294	1.8409	0.000930681	IA-2	NA	1	0.608954	0.0652476	0.075007	1.5424	1.43627	1.51574	0.261952	0.82798	1.44282	0	0.21887	0.441587	2.10718	0	0.177342	1.12776	0.95773	1.45785	1.4476	0.0274642	0.832852	0.339959	0.0631918	0.440888	1.23641	2.35542	1.45448	2.60767	0.758857	1.15474	0.209721	3.83164	0.0334446	3.33951	2.05893	6.89827	0.836929	12.5412	1.32728	4.9245	2.14048	0.0591734	1.03005	4.16655
FBgn0052137	1.62829	0.000961566	CG32137	NA	2	0.92793	0.946091	1.0501	1.23997	2.67306	1.23154	0.589391	1.55246	3.15617	0.221881	1.48345	1.17757	2.23567	1.85915	1.06405	1.64038	0.647876	1.16628	2.25492	0.411963	0.910932	0.781905	1.61139	1.29673	38.8907	2.25993	1.21862	1.43238	14.2376	1.15474	0.489349	49.7794	0	2.22634	2.94133	2.90255	0.458961	2.91072	1.41577	1.21094	2.82849	0.325454	0.907428	2.9347
FBgn0265699	1.28789	0.000969635	lncRNA:CR44506	NA	1	3.71172	3.26238	2.02519	1.69361	3.59068	1.83152	3.92928	2.41494	3.24634	1.0601	4.01262	1.11869	3.80321	2.08225	4.07886	2.71688	4.28162	7.65372	3.59116	1.86757	4.03413	4.58944	1.48501	3.4493	9.49787	1.30503	2.51585	1.21201	15.0687	1.91254	4.82358	31.4833	0	2.34668	2.5135	9.31077	2.96975	18.3986	3.92286	10.7101	8.79125	5.32561	12.0663	8.76787
FBgn0038151	1.43394	0.000977506	yellow-e2	NA	1	0.956928	0.0652476	0.937587	0.998021	0.55855	1.79994	1.60445	2.13895	1.8937	0.517723	1.70232	0	0.693828	0.780843	0	0.692035	1.91546	1.09339	0.7238	0.71407	1.1712	0.169979	0.410747	2.07477	3.25962	3.21483	1.45448	2.68112	6.7213	1.11865	0.838884	4.91727	0	1.6848	1.44393	3.80724	2.13282	5.13867	1.41577	2.66407	1.87292	2.07107	0.735753	1.81154
FBgn0037623	1.09142	0.00102795	CG9801	NA	2	2.95778	1.04396	1.1251	2.57066	2.39378	1.04207	1.14604	0.793481	1.21738	0.813565	0.535016	1.44252	1.20778	0.669294	1.38327	1.94795	1.88729	0.145785	1.05786	1.40068	1.06709	0.747909	0.789897	1.29673	5.67624	2.29176	1.25793	1.65275	11.6719	1.40734	0.139814	14.2409	1.00334	1.20343	1.36371	4.90041	1.48487	2.08422	2.41861	2.7448	0.95557	0.976361	3.38446	1.73908
FBgn0029939	2.49614	0.00104818	CG9650	NA	2	0.318976	0.913467	0.525049	0.695591	1.03731	1.01049	0.425671	0.86248	1.66826	0.517723	0.170232	0.412148	1.82451	0.037183	0	0.589511	0.309854	0	1.11354	1.51053	0.416426	0.0679918	0.568726	0.985515	7.50276	0.986731	0.589653	0.146911	141.689	0.288685	0.279628	78.2932	2.40801	0.69197	0.962618	0.490041	0.35097	1.18585	0.707885	1.45313	1.18491	0.0295867	0.441452	0.326078
FBgn0001253	1.53931	0.00105313	ImpE1	NA	4	1.07292	0.391486	0.712566	0.604861	1.39637	0.347358	1.04781	1.37997	2.70529	0.369802	0.170232	0.35327	2.69822	1.04112	0	1.30718	0.76055	2.55124	1.61463	0.466892	0.572586	0.373955	0.284363	1.06332	0.449603	2.32359	2.47654	1.83638	1.51771	1.55168	1.32823	2.07547	0.267557	1.29368	3.66329	11.4594	0.161986	12.3256	0.383438	4.54776	3.59294	1.03553	1.39793	2.82601
FBgn0284250	1.86793	0.00105313	Oaz	NA	2	0.956928	0.946091	0.675063	1.08875	0	2.49466	0.196464	0.758982	3.56196	0.665644	0.729567	0.500465	1.20778	0.409013	0	0.179416	0.647876	0.911157	1.36408	0.659142	0.650666	0.883893	0.0315959	0.492757	16.551	1.46418	1.14	1.57929	12.214	0.974312	0.803931	8.07837	0	0.631798	1.49741	2.52559	1.29589	1.58113	0.884857	1.02257	4.81607	0	0.343351	1.37677
FBgn0051619	1.36443	0.0010904	nolo	NA	1	1.3339	0.456733	0.412538	1.9658	5.62539	2.17888	2.39031	3.31192	2.79546	0.986139	2.09142	0.765417	3.906	1.37577	0.0709367	2.28115	1.94363	1.20273	3.39629	0.549285	1.24928	2.51569	0.884685	3.24183	1.20831	4.16973	1.69034	8.74119	3.46906	7.21713	0.768977	2.33091	0.167223	7.94261	3.50286	9.87621	1.67386	9.59458	3.36246	5.92016	3.78406	0	5.24837	7.78964
FBgn0016694	1.88229	0.00112081	Pdp1	NA	2	2.49381	0.587229	1.16261	0.998021	5.30622	2.1473	1.30976	4.89888	4.59899	0.221881	1.62937	0.942052	2.74962	3.53239	1.77342	2.28115	3.29572	2.33256	7.57206	0.549285	3.2273	1.46182	0.442342	3.55304	69.6885	1.36869	6.95791	1.43238	117.984	4.07768	0.419442	144.389	4.78258	8.84518	1.57762	3.58107	1.37688	6.50419	3.12649	1.77605	2.44626	0.946774	1.03005	5.3984
FBgn0085395	1.45795	0.00112081	Shawl	NA	1	16.3838	2.80565	2.10019	4.47597	4.4285	9.8839	9.82319	6.27885	11.768	0.394456	4.20717	3.50326	8.7371	2.75154	0	8.50946	7.23931	4.84736	10.6065	1.34575	12.3366	6.39122	2.40129	15.8201	4.97374	24.2227	23.193	28.6109	9.97355	15.156	7.58491	14.1451	0	14.0801	19.0652	22.0141	12.6619	25.4418	9.8809	23.1155	13.6838	8.96477	1.2753	29.8905
FBgn0038676	1.29375	0.00112879	CG6026	NA	1	1.13091	0.456733	0.337531	0.302431	0.55855	0.947339	2.78324	1.62146	2.47985	1.33129	1.14299	0.382709	0.359763	1.63605	0.0354684	3.07571	0.0563371	1.05694	0.974346	0.411963	1.14517	0.815901	0.663514	0.829907	1.77031	1.17771	4.04895	5.65606	1.58999	2.59817	1.32823	2.07547	0	4.09165	1.55088	5.01349	1.72785	5.39022	1.09132	2.90626	1.56714	1.03553	1.39793	2.71732
FBgn0020309	1.29907	0.00114344	crol	NA	2	15.3978	15.2353	14.4763	17.3293	23.499	16.1679	21.8075	20.6305	25.9257	17.1835	18.6526	16.2798	17.9624	18.8518	20.1106	13.6869	21.8306	10.2779	15.4225	14.968	16.3187	16.08	13.523	13.2007	134.066	16.3606	22.7213	28.0967	312.179	17.1768	9.018	330.894	30.7356	27.1372	16.0436	19.4132	9.12523	17.5721	18.9654	11.1407	24.1568	14.32	7.30847	18.0067
FBgn0265814	1.48769	0.00115273	lncRNA:CR44603	NA	1	1.01492	0.130495	0.450042	0.937535	0.159586	0.631559	1.80092	2.24245	3.24634	0	0.972756	0.559343	2.20997	0.557745	0.0709367	0.692035	1.60561	0.728926	1.64247	0.0274642	0.338346	0.441946	0.821493	1.68575	1.91081	1.05039	1.57241	1.65275	2.02362	1.73211	0.0349535	4.37445	0	1.4742	0.695224	6.33283	1.24189	7.04321	0.501419	2.93317	0.573342	0.917188	1.25078	2.64485
FBgn0027586	1.93593	0.00118082	CG5867	NA	3	0.753943	0.489357	0.11251	0.332674	0	0.221046	1.08055	0.724483	0.676322	0.690297	0.21887	0	0.205579	0.520562	0.390152	0.333202	0.563371	0.473802	0.278385	0.851391	0.104107	0.101988	0.189575	0.285281	0.168601	0	1.17931	1.10183	0.433632	0.0721713	1.22337	0.159652	0	0	0.775442	2.67638	0.809931	1.90454	0.294952	1.9106	1.26135	0.621321	5.44457	1.48547
FBgn0027364	1.22355	0.00118582	Six4	NA	2	3.59573	0.6851	3.56283	2.69163	1.67565	3.78936	2.91421	2.24245	5.54584	0.887525	3.01554	0.32383	2.49264	3.64394	0.42562	2.8194	2.30982	1.85876	2.72817	0.357035	3.25333	3.05963	1.61139	2.59346	23.3794	4.01058	2.51585	5.39897	26.4516	4.83548	1.39814	9.96226	0	4.51284	3.63656	2.26173	0.755936	8.58841	2.89053	2.77171	2.59915	2.60363	2.23178	3.9854
FBgn0038660	1.57252	0.00118582	Sgsh	NA	2	2.84178	0.456733	4.65043	6.38129	1.19689	4.67354	1.27701	4.3124	5.14004	0.443763	2.04279	0.735978	0.899407	2.75154	0	6.86909	4.98583	1.20273	4.45415	0.219714	7.62581	2.68567	1.76937	5.31659	31.7532	4.1379	6.40756	5.65606	20.8866	4.00551	1.81758	28.5776	0	14.2907	11.1236	5.84279	8.39629	3.98876	6.194	3.52519	2.75204	0.591734	0.735753	9.8548
FBgn0266361	1.81559	0.00119045	asRNA:CR45009	NA	4	1.13091	0.260991	0.300028	0.39316	0.359068	0.726293	0	0.758982	0.270529	0.0246535	0.632291	0.942052	0.565342	0.669294	0	0.435726	0	0.0364463	0.194869	0.247178	0.31232	0.747909	0.0631918	0.700234	1.26451	0	0.235861	2.27712	0.397496	0.0721713	0.734024	2.80987	0	1.50428	0.615006	2.71407	0.998915	3.59348	0.825866	1.21094	0	1.03553	1.59413	3.4057
FBgn0045477	1.40434	0.00119311	Gr64c	NA	1	2.02985	0.163119	1.0501	1.60288	1.51606	3.78936	3.11068	2.55294	3.15617	0	1.33754	2.67896	1.64463	2.60281	0	1.87106	1.85912	0.874711	1.78166	0.823927	3.95605	2.00576	2.24331	3.24183	3.48443	2.48274	3.81309	4.66442	4.30019	3.82508	2.58656	4.69376	0	3.52002	2.99481	15.4551	0.809931	14.338	3.03801	9.33771	1.6818	3.40247	2.99206	9.45626
FBgn0045478	1.40434	0.00119311	Gr64b	NA	1	2.02985	0.163119	1.0501	1.60288	1.51606	3.78936	3.11068	2.55294	3.15617	0	1.33754	2.67896	1.64463	2.60281	0	1.87106	1.85912	0.874711	1.78166	0.823927	3.95605	2.00576	2.24331	3.24183	3.48443	2.48274	3.81309	4.66442	4.30019	3.82508	2.58656	4.69376	0	3.52002	2.99481	15.4551	0.809931	14.338	3.03801	9.33771	1.6818	3.40247	2.99206	9.45626
FBgn0002878	1.12016	0.001207	mus101	NA	2	15.3108	2.47941	5.13798	13.3674	8.05907	20.3362	4.64964	14.2137	26.3765	1.47921	7.855	4.8869	10.7415	19.3352	2.58919	17.8648	9.5773	7.61727	9.49291	2.11475	15.1215	10.3687	4.26545	12.8895	40.1271	19.8301	39.035	28.317	37.6176	28.5077	3.006	49.7794	19.03	28.4309	21.3915	22.655	3.99566	11.9303	26.2213	10.0643	6.91833	1.92314	2.79586	24.2747
FBgn0013469	2.92079	0.00123698	klu	NA	2	0.550958	0.521981	0.86258	0.0302431	0.0398964	0.284202	0.458415	0.310493	0.360705	0.049307	0.316146	0.971491	0.154184	0.037183	0.248279	0.307571	0.732382	0.546694	0.695962	0.329571	0.442453	0.169979	0.410747	0.492757	21.9744	0.19098	0	0.514188	145.953	0.649541	0.0349535	105.977	0	0	0.802181	3.58107	0	4.88713	0	1.53386	0	1.21305	0.196201	0.83331
FBgn0266822	2.18023	0.0012938	lncRNA:CR45284	NA	4	0.550958	0	0.0375035	0.39316	0	0.31578	0.360184	0.620985	0.541057	0.0986139	0.583653	0	0.179881	0	0	0.538249	0.535202	0.0364463	0.3619	0	0.676693	0.101988	0.126384	0.103738	0.449603	0	0.471722	0.47746	0.108408	0.288685	0.734024	0.542815	0	0	0.588266	2.11094	0.35097	2.80291	0.707885	2.63716	1.91114	2.95867	0.907428	0.362309
FBgn0033578	2.0995	0.00130964	BBS4	NA	1	0.289978	0.0326238	0.150014	0.846806	0	0.221046	0	1.20747	1.39773	0	0.705248	0.264952	0.899407	0	0	0.0256309	0.253517	0	0.0278385	0.0274642	0.962986	0.339959	0.126384	0.233411	0.702505	1.01856	0	0.95492	0.469768	1.08257	0.314582	5.55588	0	0.421199	0.561527	4.07111	0	2.83885	0.206467	1.58768	0.764456	0.384627	0.122625	1.413
FBgn0033054	2.35284	0.00132706	CG14591	NA	1	0.724945	0	0	0.211701	0	0.189468	0	0.241494	0.315617	0	0.267508	0	0.308368	0	0	0.230678	0.591539	0	0.501092	0	0.23424	0.169979	0.0315959	0.389019	0.309102	0.541111	0.157241	0.661098	0.397496	0.649541	0	1.53266	0	1.41402	1.28349	1.13086	0.377968	1.14991	0	0.726565	2.36981	0	0.515027	1.15939
FBgn0264502	1.19196	0.00134325	CG43901	NA	1	4.05969	1.33758	1.61265	3.26625	5.66529	5.52614	5.37001	1.93195	5.14004	0.419109	3.38033	1.8841	3.36635	2.67718	0.532026	5.12618	2.92953	2.22322	4.73254	0.933784	1.1712	3.70555	1.16905	3.4493	2.02322	8.40313	9.43445	12.0834	4.04724	10.4287	1.57291	4.88534	0.0668893	4.78362	6.7918	6.67209	3.10474	8.08532	7.31481	5.70488	7.91212	2.63322	1.03005	16.1227
FBgn0265823	1.70267	0.00135226	lncRNA:CR44612	NA	2	1.13091	0.521981	0.337531	0.78632	1.03731	1.76837	1.21153	0.620985	2.47985	0.0986139	0.535016	0.0294391	0.616736	1.67324	0	0.640773	0.19718	0.546694	1.11354	0.357035	0.728746	1.12186	0.53713	0.492757	6.26635	1.11405	0.117931	1.54256	6.82971	2.0208	0.629163	7.43977	0	2.25642	0	5.12658	0.755936	4.92306	0	2.52952	0.764456	0.0887601	1.15268	4.67378
FBgn0039915	1.27042	0.00137827	Gat	NA	4	0.985925	0.717724	0.487545	0.846806	0.917617	1.8631	0.622135	0.620985	1.98388	0.345149	0.389102	0.0883174	0.359763	0.632111	0	1.12776	0.394359	0.765372	0.417577	0.90632	1.22325	0.917889	0.379151	1.47827	0.758706	2.06895	0.157241	2.09348	0.831129	0.144343	0.559256	2.49057	0.401336	0.932655	2.6472	2.33712	0.755936	2.80291	1.35678	2.42188	2.75204	1.65685	4.68429	2.21008
FBgn0259151	1.81165	0.00138614	CG42266	NA	3	1.94285	4.43684	0.825077	0.272188	1.27668	0.947339	1.21153	0.758982	1.39773	1.03545	0.291827	1.61915	0.231276	1.9707	1.48967	0.56388	1.04224	1.23917	1.00218	3.29571	0.884906	1.08787	0.69511	1.76355	0.758706	1.5915	0.0393102	0.661098	1.22863	1.33517	4.15947	1.0537	0.0334446	1.77505	1.14979	6.52131	0.890925	5.82143	0.0884857	2.71789	3.78406	3.9942	30.4111	4.78247
FBgn0034489	1.65861	0.00139408	ppk6	NA	4	0.666949	0.619853	1.57515	0.816563	1.157	0.852605	1.80092	3.62241	2.43476	0.0246535	1.55641	0.0294391	3.23787	4.01577	1.20592	0.973975	0.19718	0.0364463	4.17577	0.659142	1.40544	0.237971	0.726705	1.08925	2.16372	3.97875	5.97515	3.0484	1.22863	3.60856	1.08356	0.862119	0	5.83661	4.09112	10.2909	3.34772	6.54013	4.68974	4.22484	8.52369	2.24859	1.61866	8.18818
FBgn0266323	1.81156	0.00140148	lncRNA:CR44988	NA	2	1.76887	0.0978715	1.38763	0.635104	1.19689	1.89468	0.491159	4.2434	4.32846	0	1.60505	0.618222	3.77751	4.09013	0	2.22989	2.28165	0.182231	3.17358	0.329571	3.01909	2.03975	0.631918	2.93061	21.7496	4.16973	4.40274	2.05675	32.414	4.43853	0.419442	32.1858	0	5.20481	2.99481	2.4879	0.94492	3.37787	4.54226	1.88369	2.71382	0.502974	0.269776	2.53616
FBgn0027348	1.19463	0.00145049	bgm	NA	2	1.44989	0.195743	1.42513	1.30045	1.91503	2.1473	1.80092	1.62146	3.74231	0.320495	1.31322	1.64859	2.67252	2.26816	0.815772	2.05047	2.30982	0.801818	2.72817	0.357035	2.10816	2.51569	0.758301	1.40047	6.51925	2.13261	4.40274	2.31384	10.6601	3.39205	0.768977	14.1451	0.401336	3.03865	1.25675	2.22403	1.32289	5.92924	4.07034	3.30991	4.28096	1.09471	1.1772	3.04339
FBgn0035097	2.01063	0.00146634	CG13405	NA	4	0.695947	0.260991	0.075007	0	0.877721	0.757871	0.32744	0.206995	0.0901762	0	0.194551	0	1.0022	0.74366	0	0.461357	0.816887	0	0.417577	0.274642	0.286293	0.305963	0	0.233411	0	1.62333	1.49379	0.440732	0.108408	0.613456	1.36319	1.46879	0	1.50428	2.08567	2.60099	2.13282	3.12632	0.353943	0.861114	1.45247	1.56809	0.588602	1.37677
FBgn0035171	1.61722	0.00151938	CG12502	NA	1	0.724945	0.0978715	0.562552	1.36094	0	1.01049	0.130976	0.689984	1.17229	0	0.413421	0.529904	0.719526	0.74366	0	0.0768928	0.140843	0	1.14138	0.329571	0.858879	0.475942	0.726705	0.700234	1.23641	0.541111	1.29724	0.257094	2.49339	1.7682	0.873838	5.04499	0	0.180514	0.374351	3.54337	0.701941	3.34193	1.26829	1.72223	2.82849	0.295867	1.00553	3.18832
FBgn0032115	1.5054	0.00155077	CG4438	NA	4	0.840936	0.619853	0.150014	0.0604861	0.279275	0.852605	1.30976	0.241494	1.21738	0.714951	0.267508	0.0294391	0.513947	0.260281	0.638431	0.589511	0.140843	0	0.862992	1.538	0.624639	0.781905	0.53713	0.596496	0.337203	1.9098	1.65103	1.79966	0.433632	0.505199	0.768977	1.24528	0	1.59454	2.6472	2.18634	0.971918	4.16843	1.15031	1.58768	2.14048	3.37288	0.245251	4.42017
FBgn0043364	1.11415	0.00157454	cbt	NA	2	1.24691	0.293614	1.23761	1.7541	1.31658	2.08415	3.40537	3.72591	4.10302	1.52852	1.75096	0.264952	3.10938	1.67324	1.17046	2.20426	2.98586	0.98405	3.14575	0.384499	1.87392	2.85565	2.68565	1.60795	9.52597	2.41908	1.9262	3.08513	12.7199	2.38165	1.29328	11.016	0.50167	3.9713	2.24611	1.99786	1.97083	2.15609	2.56608	2.93317	2.29337	1.3314	0.735753	0.83331
FBgn0052255	1.51507	0.00160859	Gr64f	NA	4	0.52196	0.587229	0.262524	0.39316	0.877721	1.5789	3.11068	0.793481	1.30756	0.0739604	0.510697	0.6771	1.23347	1.9707	0.0354684	0.358833	0.985899	0	0.250546	0.137321	1.24928	0.645922	1.10586	0.95958	0.927307	1.78248	0.864824	2.02002	0.542041	0.721713	1.22337	0.670537	0	1.50428	1.09631	7.87835	0.485959	4.99493	1.76971	4.3863	2.59915	3.1066	2.06011	2.4637
FBgn0286071	1.42056	0.00161108	AdamTS-A	NA	1	5.13261	0.260991	2.66275	4.1433	5.02695	3.09464	2.35757	4.00191	7.61989	0.123267	2.14006	3.29718	5.31935	4.64788	0.0354684	4.17784	3.74641	4.11843	5.28931	0.659142	3.48757	5.09938	2.84363	5.67968	5.25474	7.98934	12.3434	7.67609	2.89088	7.86667	1.08356	6.86502	0	12.4254	10.3214	16.0206	10.2051	9.48678	4.9552	12.0556	10.4348	3.87586	1.3734	20.6154
FBgn0030666	1.04461	0.00164628	CG12708	NA	1	7.30745	4.20847	3.71284	6.3208	4.26891	4.95774	3.56909	3.27742	6.62795	1.60248	2.33461	7.38922	7.83769	4.64788	1.20592	4.94677	4.78865	3.60818	6.48636	2.71896	2.47253	6.66319	3.31757	5.83529	13.9377	9.07156	9.43445	7.78627	28.9088	6.49541	15.8689	18.807	0.401336	7.16038	8.58334	4.9381	9.58419	3.09039	4.68974	2.52952	8.29435	7.24874	0.882903	5.47086
FBgn0037852	1.11258	0.00178554	Tpc1	NA	2	2.75479	0.456733	2.36272	3.59892	0.119689	3.63147	4.45318	6.72734	3.56196	0.246535	3.57488	0.412148	2.9295	1.78479	0.602962	6.33084	6.22525	2.80636	4.23145	0.604213	3.79989	2.78766	3.00161	2.36005	10.4533	3.62862	5.97515	5.14188	11.5635	6.31499	1.39814	24.8099	1.97323	5.35524	6.84528	6.03127	1.75485	5.56989	5.42712	4.27866	4.16629	1.36099	1.05458	7.10125
FBgn0027934	1.99578	0.00186482	alpha-Est4aPsi	NA	4	0	0.228367	0	0	0	0.189468	0.491159	0.137997	0.450881	0	0.364783	0	0.38546	0	0	0.205047	0.422528	0.947603	0.835154	0.302107	0	0.305963	0.221171	0.0259346	0.533904	0.38196	1.33655	0.771281	0	0.57737	1.53795	0.702467	0	0.69197	0.775442	2.14864	0.566952	1.32959	0.353943	0.592016	0.496897	0.591734	0.613127	1.55793
FBgn0038961	1.5697	0.00188915	CG13850	NA	2	0.492963	0.782972	0	0.78632	0.478757	0.726293	0.589391	0.275993	0.0901762	1.47921	0.364783	0.35327	0.513947	0	2.58919	0.205047	0.169011	0.218678	0.668123	1.8401	0.676693	0.0339959	0.69511	0.933646	2.83812	0.477451	0.864824	0.991648	10.6963	0.505199	1.04861	19.6371	7.25749	1.02291	1.73806	1.28164	1.2149	0.682761	0.412933	1.23785	0.573342	1.00595	0.171676	0.869541
FBgn0042696	1.3187	0.00189685	NfI	NA	4	3.18976	0.521981	2.58774	2.05653	2.47358	2.68413	4.42043	3.44992	3.11108	0.049307	2.11574	0.794856	3.26356	1.5245	0	3.97279	1.88729	2.18678	1.75382	0.768998	1.63968	0.883893	1.92735	2.38598	2.13562	4.48804	5.42481	7.93318	1.77067	3.89725	2.97105	1.43686	0	4.3925	7.9416	9.83851	3.18573	9.63052	3.097	4.41321	10.3202	2.04148	1.74128	7.13748
FBgn0035359	1.47211	0.00190535	CG1143	NA	4	1.18891	0.391486	1.1251	1.30045	0.119689	0.915761	1.30976	2.41494	1.08211	0.986139	0.510697	0.235513	0.565342	1.48732	0	0.897082	0.816887	1.42141	1.8095	0.851391	1.82186	0.679918	0.347555	2.46379	0.955407	1.36869	0.353792	2.24039	0.469768	1.19083	2.34188	1.24528	0.200668	1.41402	1.17653	9.65003	1.10691	7.40256	0.0589904	5.13978	1.56714	5.00015	2.01106	4.67378
FBgn0003435	1.26981	0.00191104	sm	NA	2	15.3978	6.81838	14.3638	13.3977	27.8876	22.5467	20.0066	29.6003	41.2105	9.2204	18.0446	16.1032	15.5212	24.9498	11.3853	20.5047	25.2672	12.7562	24.5814	9.88712	17.6981	13.8703	12.9543	14.0825	178.352	17.3155	26.102	11.1652	252.085	29.5181	10.9404	246.598	5.68559	22.9553	16.0704	16.9629	13.0399	13.9427	24.776	11.948	20.9079	10.0595	10.8156	16.7024
FBgn0265017	1.53525	0.00191104	lncRNA:CR43751	NA	2	0.289978	0.163119	0.337531	0.846806	0.159586	0.410514	0.851343	0.931478	1.66826	0.0246535	0.826842	0.412148	0.102789	0	0	0.717666	0.732382	1.20273	0.445415	0	0.989012	0.271967	0.189575	1.29673	3.42823	0.700261	0.864824	3.19531	2.63793	0.108257	0.139814	5.23657	0.0334446	0.872483	1.09631	3.84493	0.647945	1.94048	1.50426	1.3724	0.611565	0.0591734	0.809328	1.413
FBgn0261053	1.35748	0.0019248	Cad86C	NA	1	0.782941	2.7404	0.075007	0.635104	0.678239	1.48416	1.30976	1.17297	2.57002	1.40525	0.680929	0	0.539644	0.706477	0.886709	0.717666	0.845056	0.0728926	1.55895	2.74642	0.832852	1.18986	0.284363	1.65981	5.17044	1.75065	1.96551	1.39565	4.4086	1.80428	1.29328	5.84325	0	2.85814	0.320873	5.7674	1.43088	5.64176	1.53375	5.11287	0.993793	1.27223	0.711227	5.43463
FBgn0028704	1.26375	0.00197155	Nckx30C	NA	3	6.93047	1.72906	3.82535	6.98615	8.41814	4.76827	5.59922	5.58887	5.14004	1.70109	3.33169	5.68175	3.906	7.36224	1.20592	3.71648	4.14077	3.20727	4.78822	0.576749	3.20128	1.56381	1.92735	4.59042	2.66952	7.03444	10.5351	11.3856	1.87907	4.47462	5.45275	2.45863	0	5.17473	6.23028	26.1983	3.91467	21.9921	7.46229	13.8047	20.3728	11.5684	5.73887	16.2314
FBgn0004168	2.08396	0.00205013	5-HT1A	NA	4	1.24691	0	0.525049	0.362917	0.0398964	0.663137	0.032744	0.448489	0.225441	0.0246535	0.0486378	0.264952	0.256973	1.00394	0.177342	0.717666	0.394359	0	0.139192	0	0.572586	0.373955	0	1.60795	0.224802	1.14588	1.10069	1.10183	0.036136	0.57737	0.0349535	0.191582	0	0.69197	1.09631	5.8051	1.1879	4.31217	0.589904	4.54776	0.152891	0.739667	0.956478	5.83317
FBgn0004898	1.97634	0.00205572	fd96Cb	NA	2	0.231982	0.195743	0	0.241945	0.398964	0.631559	0.130976	0.0689984	1.39773	0.295842	0.121594	0	0.282671	0	0	0.486987	0.0845056	0	0.835154	0.164785	0.260266	0.305963	0	0.570561	2.10752	0.19098	0.943445	0.514188	8.23902	0	0.419442	3.83164	0	1.14325	0.240654	0.678518	0.377968	1.40146	0	0.296008	1.14668	0.591734	0.686702	0.0362309
FBgn0032873	1.12102	0.00207047	CG2614	NA	2	2.40682	1.46807	1.80017	2.87309	1.59586	2.55781	1.83366	4.2779	4.68916	1.55317	3.06418	1.11869	2.26137	4.31323	2.05717	1.51222	3.60557	0.364463	1.47544	0.247178	3.64373	2.41371	1.01107	2.38598	15.7923	2.51457	5.42481	1.10183	22.3682	3.06728	1.503	18.9347	2.80935	3.12891	2.96807	3.3172	3.40171	3.52161	2.77255	3.87501	2.21692	0.236694	0.907428	4.42017
FBgn0032218	1.78333	0.00217014	CG5381	NA	4	0.405969	0.978715	0	0	0	0.252624	0.392928	0.448489	0.676322	1.47921	0.243189	0.647661	0.436855	0.483379	0.602962	0.0768928	0	0.546694	0.111354	0.988712	0.806826	0.543934	0.473938	0.233411	0.449603	0.859411	2.79102	0.95492	0.0722721	0.288685	0.104861	2.65022	0.234112	0.330942	0.989357	6.67209	0.323973	4.67152	0.589904	1.29167	0	0.917188	1.64318	2.97093
FBgn0015777	1.3073	0.00218278	nrv2	NA	2	13.803	1.82693	6.00056	12.6114	16.7565	12.7891	4.94434	18.4226	22.2735	4.16644	7.41726	1.61915	13.4397	13.5718	3.72418	11.252	10.9576	4.66512	12.2768	4.69638	13.4037	8.77094	4.77098	10.9963	83.4295	14.1644	25.7875	12.7812	119.357	21.2184	1.04861	134.586	1.10367	18.262	10.4284	14.6635	7.18139	16.9253	16.3993	11.8134	4.8543	1.80479	2.03558	7.68094
FBgn0035608	1.1373	0.00218278	blanks	NA	1	5.2776	0.913467	6.33809	5.23205	4.26891	5.81034	5.99214	11.4192	8.3413	0.542377	5.54471	5.97614	5.19086	8.14308	0.106405	6.66404	6.05623	2.87926	5.76256	0.796463	2.99306	4.9294	3.00161	4.17547	21.7215	12.7638	7.15446	14.6176	16.6587	6.89236	1.01365	24.2032	0.568559	11.4626	9.27856	11.5725	7.53236	11.4991	9.61544	10.2257	5.92454	3.37288	2.08463	16.5213
FBgn0037230	1.70192	0.00218278	Nepl11	NA	1	0.608954	0.0326238	0.450042	0.423403	0.0398964	0.221046	1.14604	0.448489	0.405793	0	0.243189	0.264952	0.462552	0.297464	0	0.897082	0.704213	0	0.250546	0.164785	0.520533	0.135984	0.221171	0.181542	0.449603	1.14588	0.904135	0.550915	0.433632	1.37125	0.838884	0.447025	0	0.180514	0.160436	2.67638	0	0.934304	3.097	0.672745	2.14048	1.30181	0.0735753	2.10139
FBgn0010434	1.18278	0.00222574	cora	NA	2	8.49636	0.750348	4.46291	5.17156	5.94456	4.70512	4.78062	6.27885	11.5426	1.97228	5.25288	1.64859	8.78849	8.77519	1.66701	6.66404	3.07037	5.24827	6.12446	2.00489	5.93407	2.82166	2.81203	6.53552	30.6573	5.79307	9.67031	4.81133	71.983	11.5113	2.76133	83.3381	1.40467	8.69475	7.5405	7.65217	6.23647	10.0977	2.30063	5.03214	3.70761	0.946774	2.72228	3.33324
FBgn0250871	1.87684	0.0022883	pot	NA	1	1.76887	0	0	0.423403	0.0398964	0.378936	0.916831	0.896979	0	0.049307	0.340465	0	0.282671	0.111549	0.0354684	0.256309	0.19718	0.0364463	0	0	0.832852	0.645922	0.53713	0.466823	1.32071	2.19627	1.02207	0.918192	0.975673	0.0360856	0	2.13933	0	1.98565	0.802181	0.942386	0.701941	2.51543	0.442428	1.3724	0.688011	0.384627	0.0735753	0.724617
FBgn0261588	1.46622	0.00234592	pdm3	NA	4	0.92793	0.456733	0.412538	0.816563	0.758032	0.0947339	0.0654879	0.724483	0.856674	0.123267	0.43774	0.0294391	0.436855	0.520562	0.673899	0.56388	0.507034	1.67653	0.612446	0.137321	0.46848	0.101988	1.10586	1.08925	1.71411	1.43235	0.393102	2.05675	0.578177	0.649541	0.0349535	2.36284	0.668893	0.300856	0.294133	5.27736	0.458961	8.265	0.0589904	3.90192	0.688011	1.50892	0.416926	3.15209
FBgn0002564	1.45936	0.00238758	Lsp1gamma	NA	4	0.869934	0.946091	0.337531	0.181458	0.43886	0.189468	0.654879	0.379491	0.450881	0.271188	0.291827	0.824296	0.38546	0.185915	0	0.179416	0.0281685	0.801818	0.194869	0.768998	0.416426	0.57793	0.505534	0.881777	0.365303	1.46418	2.79102	1.35892	0.722721	0.360856	0.838884	1.18142	0	0	2.56698	1.6586	1.24189	0.970239	2.24164	1.82987	2.21692	0.650907	0.564077	1.55793
FBgn0002526	1.41212	0.0024185	LanA	NA	2	38.0741	7.79709	24.9773	33.9932	29.9223	35.0515	47.708	41.5025	48.5148	11.5132	31.9793	20.4602	44.8162	41.1988	4.89463	28.6041	32.0276	52.3733	47.8543	11.6174	31.4402	35.0837	19.0839	24.8454	218.058	44.2756	40.9219	44.5874	580.056	47.3083	15.1698	719.997	0.0334446	61.1039	34.574	36.3761	23.461	63.6045	45.5406	38.5079	57.5636	20.8586	9.00071	37.0279
FBgn0286782	1.73837	0.002425	flz	NA	2	0.405969	0	1.27512	1.23997	1.87513	1.51574	1.01506	1.48346	2.88564	0.271188	0.340465	0.32383	1.28487	0.892393	0	1.69164	1.71828	3.53529	1.72598	0.0274642	1.6657	1.08787	0.347555	1.3486	21.0752	2.83287	1.72965	1.54256	18.9714	3.17554	0.314582	27.2366	0.0668893	4.06156	1.06958	6.14436	0.755936	5.13867	1.8582	3.17536	0.611565	0.4438	0.0245251	1.66662
FBgn0027339	1.26056	0.00244837	jim	NA	1	1.01492	0.489357	1.23761	1.23997	0.917617	1.67363	0.884087	2.00095	3.24634	0.49307	2.01847	1.73691	1.74742	0.966759	0.354684	1.69164	0.450697	1.05694	2.78385	0.0274642	1.01504	0.645922	0.789897	0.6743	2.64142	3.24666	3.38068	4.95824	2.78247	1.15474	0.174768	2.49057	0	2.85814	0.42783	6.86057	0.728938	7.5463	4.42428	3.65974	2.02581	0.325454	0.809328	1.48547
FBgn0035626	1.87453	0.00244837	lin-28	NA	2	0.608954	0.163119	0.787573	0.967778	3.43109	0.821027	2.39031	0.896979	0.991938	0.49307	1.36186	1.47196	2.20997	0.334647	0	0.973975	0.873224	0	0.862992	0.274642	0.858879	1.25785	1.04266	0.700234	9.21687	0.732091	1.69034	0	20.9228	1.37125	0.384489	31.611	0	0.210599	2.99481	1.43243	0.377968	1.79674	2.89053	0.430557	2.02581	0.680494	0.392401	1.48547
FBgn0037206	2.4094	0.00244837	CG12768	NA	2	0.405969	0	0.300028	0.423403	0.279275	0.663137	0.16372	0.206995	0.586145	0	0.0243189	0	0.282671	0.185915	0	0.589511	0.225348	0.583141	0.389738	0	0.0780799	0.0679918	0	0.829907	6.74405	1.05039	0	0	6.32381	0.57737	0	20.4993	1.03678	0.180514	0.320873	1.96016	0	4.88713	1.38628	1.69532	0.95557	0	0.564077	1.01446
FBgn0027491	1.27545	0.00269799	Cdk5alpha	NA	3	0.579956	0.848219	1.65015	1.14924	0.758032	0.821027	1.08055	1.37997	0.991938	1.50386	1.82392	0.294391	0.950802	0.929576	0.0709367	0.56388	1.15491	1.0205	0.835154	1.56546	0.910932	0.441946	0.663514	0.933646	0.505804	0.636601	1.21862	1.0651	0.975673	1.15474	2.97105	0.894049	0.468225	1.20343	0.588266	6.37053	0.620947	7.00728	2.27113	2.98699	3.05783	1.36099	4.46357	3.51439
FBgn0036843	1.53824	0.00271526	Sfxn2	NA	3	0.869934	4.43684	1.27512	1.36094	0.359068	1.42101	2.39031	1.37997	1.84861	4.01852	0.680929	0.0294391	1.74742	1.67324	6.88086	1.25592	0.507034	0	1.47544	3.15839	0.989012	1.05387	2.11692	2.36005	1.51741	1.36869	1.61172	3.23204	1.15635	1.69602	6.36154	1.66038	2.27424	0.601713	3.18199	8.21761	1.56587	9.34304	1.50426	5.70488	5.92454	6.98246	21.5821	2.31878
FBgn0027560	1.92945	0.00280944	Tps1	NA	2	1.3049	0.228367	0.075007	1.05851	0.718135	0.031578	0.687623	0.620985	0.676322	0	0.753886	0.0883174	0.976499	0.446196	0.0354684	0.179416	0.873224	0.692479	0.445415	0	0.702719	0.407951	0	1.03738	2.78192	1.75065	0.196551	0	13.1897	0.541285	0.174768	51.4078	0	0.752141	0.213915	4.71193	0.242979	0.934304	0	1.18403	1.45247	0.295867	1.03005	1.34054
FBgn0040765	1.63723	0.0029325	luna	NA	2	2.08784	0.130495	0.675063	1.60288	2.99223	5.43141	2.4558	4.89888	2.52493	0.739604	1.11867	1.23644	4.11158	4.87098	0	3.87027	0.95773	1.31207	2.75601	0.631677	2.86293	0.917889	0.69511	3.31963	23.1827	3.59679	10.1027	0.440732	33.1006	4.58288	0.69907	39.5617	0	4.45267	3.10177	5.35275	1.10691	3.306	1.56325	4.06338	2.44626	1.71603	0.367876	4.81871
FBgn0035103	1.0585	0.00299194	Vdup1	NA	1	1.56588	0.717724	2.51273	1.5424	1.1171	3.37884	2.75049	2.24245	1.75844	0.714951	2.1887	2.1785	3.21217	0.483379	0.851241	1.97358	0.676045	1.42141	1.25273	0.384499	3.72181	0.747909	1.39022	3.24183	6.49115	3.31032	3.49861	1.17529	8.78106	1.37125	0.873838	13.5385	0	2.19625	2.54024	6.37053	2.24081	8.51654	0.766876	3.57901	0.95557	1.30181	2.42798	3.91293
FBgn0259192	1.50175	0.00307609	CG42296	NA	4	33.6954	0.652476	15.0389	24.89	21.8632	25.7676	35.7564	17.4911	33.1848	1.47921	18.9687	14.1013	15.7525	28.3706	1.59608	19.6589	16.6476	10.533	18.7631	0.961248	30.0868	20.3635	10.8374	18.4395	12.9261	29.6338	32.7061	59.9763	3.97496	38.6477	22.3003	3.1611	0	37.3664	46.6602	114.82	20.7882	148.986	40.6149	91.0628	68.7628	58.4633	9.41763	86.1208
FBgn0264442	1.50322	0.00307609	ab	NA	2	12.4111	0.815595	7.5757	10.4339	19.1503	16.4837	9.88868	12.0747	24.5279	1.03545	10.603	6.18222	15.1357	11.8986	1.38327	11.8671	13.4927	11.2983	20.9345	1.67532	12.6489	12.2385	6.44556	13.4341	80.7881	17.8885	17.2965	17.1151	239.546	23.9969	2.79628	198	0	17.5399	7.64746	23.7481	6.29047	24.6153	21.4725	18.0027	6.84188	4.55635	3.89949	14.9633
FBgn0000229	1.1624	0.00319614	bsk	NA	2	13.6	3.09926	12.7512	14.2142	17.5544	18.2521	19.8756	29.4278	25.8355	1.57782	14.9075	13.071	18.0909	13.4974	1.84436	15.3017	17.3518	13.1207	20.851	5.49285	21.6542	8.94092	12.6384	10.6073	77.5847	13.4323	18.3972	27.3621	110.251	25.693	8.00435	115.205	0	18.4425	20.9369	31.3626	13.0939	25.0106	19.8208	14.4506	18.3852	11.6276	5.34647	25.3254
FBgn0035091	1.40517	0.00337073	CG3829	NA	2	1.59488	1.30495	1.0501	2.51017	1.59586	2.55781	3.70007	1.00048	2.52493	0.616337	1.62937	3.41494	2.9295	4.49915	0	1.12776	2.507	2.4419	2.75601	2.05982	2.55061	0.951885	1.95895	4.01986	14.3592	3.21483	2.75171	0.0367277	18.8991	1.91254	3.14582	54.6966	0.401336	2.79796	1.65784	2.78946	2.3218	2.83885	4.01135	3.57901	4.51029	3.22495	1.44698	0.652156
FBgn0039873	3.08589	0.00337073	Smvt	NA	2	0	0.815595	0.150014	0.423403	0	0	0	0	0.180352	0.271188	0.0486378	0.32383	0.38546	0.148732	0	0.640773	0	0.911157	0.111354	0.164785	0.728746	0.475942	0.0631918	0.62243	16.27	0	0	0	31.4745	0	0.279628	139.376	0.535114	0.0601713	0.0267394	0.753909	0.863927	1.07804	0	0.807295	1.91114	0.946774	0.564077	0.0362309
FBgn0259110	1.68603	0.00337073	mmd	NA	3	0.463965	0.195743	0.11251	0.756077	0.199482	0.189468	0.884087	0.275993	0.180352	0.0246535	0.121594	0.35327	1.15638	0.557745	0.319215	0.384464	0.76055	0.692479	0.111354	0.631677	0.624639	0.543934	0.505534	0.440888	0.196701	0.827581	0.668273	1.54256	0	0.0360856	0.559256	0.191582	0.0668893	0.270771	0.481309	1.58321	0.0539954	2.94665	0.235962	2.36806	3.89873	0.35504	3.43351	2.42747
FBgn0002561	1.29549	0.00361083	l(1)sc	NA	2	20.9654	1.72906	5.28799	14.9098	15.5197	17.21	18.0419	23.149	23.04	12.2281	11.0408	7.77193	20.0439	19.7442	2.73106	25.3233	10.2815	4.9567	25.7227	4.44921	9.21343	16.08	3.57034	18.3358	86.4363	19.671	24.4903	33.4589	122.068	29.3376	5.4877	78.7721	0	25.8135	25.5361	24.5397	11.447	19.4766	18.9064	20.0747	17.9265	2.30776	2.40346	30.2528
FBgn0028979	1.23891	0.00361083	tio	NA	2	0.753943	0.750348	0.900083	1.51215	2.11451	1.04207	1.44073	2.27695	3.60705	0.936832	0.778205	0.412148	1.10499	0.780843	0.673899	2.30678	0.816887	0.692479	4.17577	1.4556	0.858879	1.12186	0	1.53014	6.65975	1.81431	3.97033	2.16693	11.3829	3.82508	0.838884	16.5399	0.401336	1.38394	1.0161	3.76954	0.674943	2.5873	2.24164	2.12588	0.688011	0.769254	0.0735753	1.59416
FBgn0028379	2.02046	0.00362485	fan	NA	4	0.0869934	0	0.225021	0.574618	0.957514	0	0.261952	0.379491	0.270529	0.443763	0.340465	0.500465	0.179881	0	0	0.768928	0.478865	0	0.0835154	0.137321	0.182186	0.645922	0.189575	0.311215	0.0843006	0.12732	0.0393102	2.46076	0.469768	1.04648	0	1.7881	0	0.511456	1.8985	4.1465	0.512957	4.74339	1.32728	2.04515	0	0.4438	0.343351	3.44193
FBgn0265074	1.99457	0.0036886	lncRNA:CR44185	NA	1	0.26098	0.130495	0.787573	0.0604861	0.877721	0.31578	0.458415	0.482989	0	0	0.462059	0.35327	0	0	0	0.871451	0.535202	0	0.334062	0	1.04107	1.15586	0.126384	0.311215	0.590104	0.35013	0.904135	2.02002	2.31271	0.252599	0.244675	3.22496	0	0.210599	0	2.75177	0.35097	1.79674	0	0.807295	3.17249	0.532561	0.269776	1.55793
FBgn0085413	1.51678	0.00372743	CG34384	NA	2	0.608954	0.195743	1.1251	0.877049	0.119689	0.15789	0.916831	1.79396	1.21738	0	0.680929	0	1.10499	1.04112	0.0354684	0.820189	0.366191	0.874711	1.64247	0.0823927	0.442453	0.373955	0.473938	0	3.54063	0.795751	1.49379	2.3873	5.67336	1.65994	0.174768	8.39767	0.50167	4.42259	1.06958	1.16856	0.215982	0.862434	1.47476	2.28733	0.917348	0.710081	0.294301	0.326078
FBgn0085447	1.30523	0.00374695	sif	NA	2	1.15991	0.652476	0.600056	1.17948	0	0.694715	0.556647	0.310493	1.533	0.0246535	0.802524	1.56027	2.44125	0.037183	0.673899	1.17902	0.732382	2.15033	1.72598	0.19225	1.32736	1.25785	0.758301	1.55608	1.99512	1.9098	1.17931	1.24874	4.48087	1.0104	0.384489	11.0798	0.0668893	1.95557	0.721963	2.33712	1.02591	2.55137	3.18548	0.941844	3.0196	0.325454	0.662177	1.413
FBgn0025627	1.96547	0.00381498	CG4194	NA	2	1.3629	0	0.375035	0.604861	1.35648	0.915761	1.6372	0.758982	0.405793	0	0.948437	1.05981	1.46475	0.520562	0	0.640773	0.112674	1.0205	1.97653	0	0.46848	1.18986	0.69511	1.68575	11.9426	1.20954	1.45448	2.02002	27.1743	0.938227	0.384489	22.1596	0	0.872483	1.12305	1.01778	0.59395	0.8265	0.737381	1.48004	0	0	0.392401	1.9927
FBgn0261287	1.2268	0.00386363	ymp	NA	4	1.53688	0.0652476	0.375035	0.514132	0.678239	0.726293	1.3425	0.931478	3.29143	0.0246535	0.486378	1.3542	1.56754	0	0.922178	0.56388	2.47883	0.218678	1.36408	0.466892	1.27531	0.951885	0.69511	0.803973	1.71411	0.38196	1.06138	3.48913	1.37317	0.613456	1.64281	2.58636	0	1.6848	1.47067	2.37481	0.863927	4.92306	1.94668	2.4757	3.17249	1.44975	1.66771	3.8767
FBgn0005670	1.51178	0.00428228	Cyp4d1	NA	1	1.68187	0.554605	1.1251	2.1775	0.398964	1.61048	0.949575	2.10445	1.75844	0.295842	1.84824	0	3.49484	4.12732	0.0709367	1.97358	0.845056	1.4943	6.5142	0.219714	0.780799	1.83578	0.0631918	1.63388	3.56873	6.11137	5.62136	8.63101	5.85404	8.01101	1.25833	2.49057	0	10.2592	4.1446	2.97794	1.56587	4.41998	4.51277	3.30991	2.56093	0.502974	0.588602	5.76071
FBgn0032727	1.76209	0.00436778	CG10623	NA	2	0.753943	0.946091	2.06269	1.51215	0.797928	0.915761	0.949575	0.793481	1.03703	0.369802	0.705248	0.32383	0.668131	0.409013	0.461089	0.871451	0.0563371	0	0.918669	0.768998	0.858879	0.57793	0	0.648365	5.08614	0.477451	1.80827	0	10.5879	2.23731	0.978698	52.7808	0	0.96274	1.52414	1.35704	0.269977	0.970239	0.324447	0.753475	0.95557	0.946774	0.441452	0.0362309
FBgn0023181	1.24793	0.00446001	Orc4	NA	2	5.04562	1.43545	5.21298	6.77445	2.67306	8.96814	0.982319	8.2453	12.0836	0.123267	3.57488	0.0588783	4.08588	3.23492	0.886709	6.15142	6.95763	5.28471	1.14138	0.631677	9.1874	3.2976	1.23224	5.18692	30.854	8.56228	8.60893	4.7746	28.692	14.5786	1.39814	27.5559	0.836116	8.96552	5.42809	8.2553	2.13282	10.0977	6.7839	4.95141	4.62496	2.18942	1.15268	8.69541
FBgn0020378	2.04527	0.00446232	Sp1	NA	2	2.14584	0.130495	0	0.604861	0	2.90517	0.785855	0.551987	0.405793	0	0.194551	1.53083	2.08148	0.111549	0.106405	1.23028	0	0.364463	1.0857	0.0549285	0.442453	0.135984	0	1.37453	11.6897	1.30503	2.51585	0.550915	44.9532	2.0208	0.489349	25.5443	0.0334446	1.98565	1.41719	1.28164	0.404966	2.5873	0.265457	1.50695	0.191114	0.0295867	0.147151	0.760848
FBgn0014380	1.0921	0.00447026	RhoL	NA	1	4.11769	0.554605	2.73775	1.99604	2.55337	4.26302	1.66994	2.27695	7.03374	0.49307	3.57488	0.883174	2.08148	3.42084	0.354684	2.35804	2.9577	3.20727	2.1714	0.302107	2.88896	1.73379	0.663514	3.50117	4.32743	2.57823	4.36343	3.56259	10.9131	5.55719	1.15347	10.8882	0	3.79079	3.36916	4.1088	1.34989	7.29476	3.6869	8.2344	2.63737	0.976361	1.74128	6.63025
FBgn0250833	1.84985	0.00447101	CG34461	NA	4	0.173987	0	0.525049	0.362917	0.917617	0	0.720367	0.275993	0.856674	0.0246535	0.291827	0.0294391	0.693828	0.520562	0.922178	0.358833	0.309854	0.619587	0.334062	0.274642	0.364373	0.441946	0.0315959	0.259346	0.533904	1.9098	0.0393102	0.661098	0	0.57737	0.734024	0.319303	0	1.50428	1.36371	6.78518	0.539954	6.18078	0	2.39497	2.82849	1.15388	0.515027	1.30431
FBgn0033484	1.68452	0.00449372	CG2269	NA	3	8.20638	39.7684	3.75035	3.02431	4.30881	2.36835	4.22397	1.79396	2.16423	6.18802	2.6994	2.14906	3.72612	1.93352	5.21385	4.35726	1.69011	3.42595	0.946508	5.08088	2.88896	2.27772	4.51821	6.19837	0.590104	3.40581	2.94827	3.08513	1.26476	1.5156	59.5608	0.478955	0.0668893	3.9713	7.00572	21.9011	9.20622	20.4469	1.71072	22.7657	9.93793	65.8008	8.53473	21.2313
FBgn0038391	2.29787	0.00450263	GATAe	NA	2	1.71087	0.0326238	0.150014	0.453646	1.23679	1.16838	0	2.48394	5.3204	0.320495	0.364783	0	0.976499	1.15267	0	0.358833	0.647876	0.0728926	0.668123	0.137321	2.4465	0.407951	0	1.37453	28.8027	1.36869	2.59447	0.918192	40.7253	3.64465	0	27.971	0	1.41402	0.481309	0.490041	1.78185	0.790565	0.589904	0.861114	0	0	10.8646	1.5217
FBgn0034950	2.01287	0.00452717	Pask	NA	4	0.811938	0	0.300028	0.241945	2.15441	0.31578	1.80092	1.51796	2.97582	0.147921	0.510697	0	1.9787	1.7476	0	0.871451	0.422528	0	2.50546	0	0.31232	0.0679918	0.853089	0.285281	0.646305	3.15117	3.38068	2.27712	0	2.59817	1.32823	0.383164	0	3.30942	2.62046	10.027	1.07991	8.91182	1.12082	3.63283	6.65077	0.147933	0.662177	6.15925
FBgn0034513	1.09799	0.00454527	CG13423	NA	3	0.579956	2.12055	1.50014	0.907292	1.43627	0.852605	0.982319	1.55246	0.541057	0.591683	0.778205	0.32383	1.79881	0.929576	0.851241	1.12776	1.80279	1.05694	0.668123	0.961248	1.40544	0.203975	0.916281	0.648365	0.730606	1.01856	1.69034	1.24874	0.397496	2.12905	2.0273	0.766328	0	1.53437	2.43328	6.25744	1.72785	6.82761	2.83154	2.12588	2.06403	2.92908	0.760278	2.68108
FBgn0029804	1.31321	0.0045758	CG3097	NA	2	3.04477	0.163119	2.73775	0.877049	1.83523	3.12622	1.6372	1.37997	1.62317	0.813565	1.4105	1.82523	3.80321	1.7476	0.815772	2.10174	0.169011	0.0364463	1.92085	0.71407	1.76981	1.18986	1.20064	2.59346	20.8785	2.5464	1.37586	3.37895	16.0083	3.53639	0.768977	23.7562	0.301002	2.97848	2.19263	1.6209	1.67386	2.87478	2.62507	1.53386	2.6756	0.207107	0.784803	0.869541
FBgn0019660	1.75521	0.00461094	lncRNA:roX2	NA	2	1.3049	0.130495	0.075007	0.423403	0.518653	0.378936	0.261952	1.93195	0.180352	0.345149	0.364783	0.32383	1.15638	0	0.993114	1.0765	0.338022	1.34851	0.501092	0.109857	2.52458	0.441946	0	0.648365	9.13257	0.28647	0	0.183638	5.85404	0.0360856	0.664117	16.2525	0	0.48137	0.106958	4.52345	0	4.74339	0.884857	2.66407	3.59294	0.532561	0.735753	3.26078
FBgn0031937	2.61288	0.00466309	CG13795	NA	2	0.608954	0	0	0.181458	0	0.410514	0.032744	0.206995	0.631234	0	0.340465	0	0.179881	0	0	0.205047	0.619708	0	0.7238	0	0.884906	0.0339959	0	1.2708	3.45633	0.732091	1.02207	0	6.2154	0.938227	0	13.7939	0	1.14325	0	0.716213	0.377968	1.40146	0	1.29167	1.52891	0	0.490502	1.19562
FBgn0014903	1.38656	0.0047859	CG14630	NA	1	2.43582	0	0.262524	2.75212	3.19171	2.39993	1.3425	4.65739	3.60705	0	2.55348	0.853735	3.62333	1.71042	0	3.07571	1.4366	0.364463	2.64465	0	2.4465	2.07375	0.53713	2.17851	5.47954	3.40581	5.42481	5.36224	6.46835	5.30459	1.01365	6.41799	0.267557	6.04721	3.23546	1.99786	1.2149	4.99493	6.72491	2.23351	1.60536	1.27223	0.564077	6.15925
FBgn0008646	1.49691	0.00480885	E5	NA	4	0.231982	0.293614	0	1.30045	0.638342	0.757871	0.687623	1.62146	1.8937	0.295842	1.43481	1.11869	1.33626	0	0	0.768928	0.732382	2.07744	1.0857	0.329571	0.546559	0.0339959	0.442342	1.53014	0.730606	2.8647	1.29724	1.61602	1.19249	1.37125	2.27198	1.373	0.0334446	0.722055	1.36371	5.50353	0.890925	6.82761	1.00284	1.9106	5.42764	0.532561	3.65424	0.978233
FBgn0034224	1.47242	0.00492825	insb	NA	2	2.37782	1.72906	1.65015	1.66337	2.59327	2.05257	1.14604	2.10445	5.18513	1.25733	2.04279	0.618222	1.56754	1.67324	0.0709367	1.43533	3.09854	1.60364	3.06223	0.439428	1.24928	1.76779	1.61139	1.47827	8.99207	2.80104	2.35861	1.90984	27.9332	2.88685	2.0273	22.9898	0	4.78362	2.62046	1.16856	1.40388	2.65917	1.8287	1.6415	3.47828	0.295867	0.196201	1.73908
FBgn0285896	1.17672	0.0050461	btl	NA	2	3.16076	0.6851	1.80017	2.47993	3.2715	3.31569	4.06025	3.44992	7.61989	1.52852	3.11282	1.73691	4.11158	6.3583	2.48279	2.71688	2.53517	2.87926	4.12009	1.34575	5.15327	2.75367	1.39022	2.87874	29.3366	5.12464	6.64342	2.68112	47.4105	4.40245	1.57291	36.3367	0	5.95696	2.86111	3.69415	1.61986	4.41998	3.65741	5.24741	0.458674	1.00595	1.83938	4.23901
FBgn0017551	1.02588	0.00506305	Rca1	NA	2	9.1923	2.60991	5.21298	9.46608	7.7399	10.8628	6.28684	11.0052	20.1995	4.2404	12.1594	2.53176	9.45662	10.7459	3.65324	11.3289	11.0984	4.41	9.54859	3.40556	10.0723	8.46497	4.29704	8.71403	79.3831	11.2997	11.0855	9.62265	90.846	12.8104	1.99235	65.1059	5.71903	12.5758	5.56179	10.9317	3.96866	10.8164	12.093	6.88891	4.47207	2.33735	1.59413	11.3403
FBgn0024836	2.23996	0.00506305	stan	NA	2	1.04392	0.260991	0	0.453646	0.119689	0.252624	0.16372	0.448489	0.315617	0.542377	0.0486378	0.0883174	0.87371	0.74366	0.106405	0.358833	0.478865	0	0.695962	0.494356	0.494506	0.509938	0.0631918	0.363084	9.10447	0.541111	0.825514	0	38.7378	0.433028	0	38.7315	0.0334446	0.0601713	0.0534788	0.527736	0.0269977	2.01235	0.67839	0.134549	0.649788	0.147933	0.318826	0.579694
FBgn0283680	1.5076	0.00521319	IP3K2	NA	2	0.898932	1.85956	0.675063	0.362917	0.159586	1.26312	1.37525	1.06947	1.26247	3.69802	0.486378	0.0294391	1.59324	0.185915	1.09952	0.589511	0.450697	0.546694	0.862992	2.44432	0.260266	0.339959	0.442342	0.6743	1.18021	1.81431	0.471722	0	19.6941	0.685627	0.768977	29.4398	2.97657	1.77505	1.0161	1.84708	0.782934	1.5452	1.38628	0.968753	1.6818	2.24859	2.25631	1.5217
FBgn0267033	1.19328	0.00523561	mamo	NA	3	0.318976	1.04396	1.0501	0.0302431	0.678239	0.694715	0.556647	0.931478	0.541057	1.10941	0.535016	0.500465	0.616736	0.223098	1.63154	0.768928	0.732382	0.218678	0.389738	1.42814	0.338346	0.815901	0.568726	0.311215	1.03971	2.48274	1.61172	1.65275	0.939537	0.396942	0.559256	0.894049	0	0.782226	0.668484	3.95802	0.674943	2.91072	1.41577	1.50695	3.21072	0.858014	1.56961	1.70285
FBgn0024184	1.78029	0.00523803	unc-4	NA	2	0.115991	0.163119	0.300028	0.635104	0	0.0631559	0.425671	0.482989	0.495969	0.197228	0.121594	0.441587	0.179881	0	0	0.256309	0	0	0.473254	0.494356	0.31232	0.203975	0	0.155608	0.983507	0.19098	0.393102	0.0367277	3.54133	0.396942	0.069907	3.67199	0.0334446	1.29368	0.748703	0.339259	0	0.359348	0	0.0538196	1.3378	0.414214	0.956478	1.5217
FBgn0028369	1.03349	0.00524732	kirre	NA	2	0.550958	0.489357	0.712566	1.05851	1.75544	0.442091	1.08055	0.206995	1.66826	0.64099	0.291827	0.529904	0.539644	0.223098	0.815772	1.02524	0.507034	1.16628	1.86518	1.1535	0.624639	0.339959	0.0315959	0.596496	0.252902	1.01856	0.668273	1.90984	2.74634	1.58777	0.943745	8.01451	1.10367	1.2636	0.294133	1.43243	2.3758	0.790565	1.17981	0.565106	1.07024	0.414214	0.637652	2.06516
FBgn0031970	1.16453	0.00529345	CG7227	NA	2	1.39189	0.913467	0.487545	0.816563	1.91503	1.5789	0.851343	2.48394	2.34458	0.887525	0.194551	0.765417	0.539644	0.780843	0.21281	0.999606	0.619708	1.34851	0.306223	0.411963	1.30133	0.101988	0.442342	1.37453	3.14722	0.763921	1.45448	0.991648	5.05905	1.15474	0.489349	8.23802	0	1.71488	1.12305	2.82716	0.59395	4.20437	1.50426	2.1797	2.02581	0.147933	0.220726	3.94916
FBgn0041225	1.45954	0.00530785	Gr94a	NA	1	0.608954	0	0.337531	0.211701	0.159586	0.631559	0.425671	2.55294	0.450881	0.123267	1.04571	0	0.950802	0.37183	0.319215	0.333202	0.95773	1.60364	0.334062	0.274642	0.546559	0	0.379151	0.544627	1.77031	0.572941	1.17931	2.05675	1.77067	2.2734	0	5.39622	0	0.842398	2.08567	1.99786	0.917922	2.51543	0.560409	1.34549	0.0382228	1.18347	0.637652	1.30431
FBgn0265743	2.04377	0.00538397	lncRNA:CR44550	NA	2	1.3339	0.326238	0	1.02826	0.99741	0.915761	0	1.48346	0.856674	0	0.510697	0	0.539644	0	0	0	0.140843	0	0.445415	0	1.09312	0.509938	0	1.91916	4.86134	0.445621	2.24068	0.95492	5.02291	0.866055	0.244675	7.53556	0	2.49711	0.106958	0.603127	0.404966	1.29365	1.00284	1.21094	0	0	0.245251	1.08693
FBgn0053017	1.52813	0.00538724	CG33017	NA	4	0.0579956	0.0326238	0	0.211701	0.0398964	0.631559	0	1.13847	0.180352	0.271188	0.21887	0.382709	0.0256973	0.520562	0	0.205047	0.0281685	0	0	0.109857	0.364373	0.305963	0.0315959	0.285281	0.168601	1.05039	0	0.95492	0.252952	0.360856	0.314582	1.11756	0.802671	0.0902569	0.962618	1.09317	0.161986	0.574956	0.530914	0.538196	0.764456	0.473387	0.588602	0.253616
FBgn0011695	1.2052	0.00541028	EbpIII	NA	4	0.579956	0.358862	0.150014	0.544375	0	1.2947	0.851343	0.965977	0.676322	1.82436	0.753886	0.441587	0.642434	1.00394	0.0354684	0.435726	0.422528	1.34851	0.584608	0.19225	0.494506	0.475942	1.29543	0.103738	0.983507	1.87797	3.89171	1.0651	1.8068	1.0104	1.64281	1.75617	0.903005	0.150428	0.240654	1.58321	0.701941	1.68893	0	1.02257	1.56714	2.219	1.32435	1.23185
FBgn0052602	1.82849	0.00544497	Muc12Ea	NA	3	30.0417	132.551	6.90064	7.13736	45.4021	50.0511	68.8605	18.2156	22.4088	6.63179	19.8442	31.4704	74.1368	24.3177	0.709367	48.8782	16.1406	57.8767	31.8194	45.9477	10.9832	24.375	15.324	163.232	1.57361	109.432	33.1778	75.0714	5.05905	47.4165	295.986	7.88679	0	30.1458	50.0829	118.665	90.3614	212.482	29.8197	212.884	299.208	204.089	309.261	265.826
FBgn0036485	1.00399	0.00547637	FucTA	NA	1	1.71087	0.228367	0.86258	1.63313	0.199482	0.915761	0.654879	2.51844	6.04181	0.961486	2.50485	1.70747	2.80101	0.669294	0.0354684	2.35804	3.29572	1.93165	0.807315	0.933784	1.45749	1.01988	0.916281	0.752103	4.46793	3.15117	2.08344	3.01167	3.36065	4.43853	1.25833	3.54427	0.535114	1.38394	1.28349	4.33498	3.32072	6.75574	0.766876	2.50261	2.14048	1.86396	0.956478	4.27524
FBgn0040031	1.72109	0.00567165	CG12061	NA	1	0.463965	0.228367	0.0375035	0.181458	0.0398964	1.16838	0	0.344992	0.856674	0	0.145913	0.0294391	1.15638	0	0.0354684	0.486987	0.366191	0	0.640285	0.384499	0.104107	0.611926	0.157979	0.907711	0	1.65516	2.35861	0.330549	0.325224	0.324771	0.0349535	0.095791	0.602003	2.28651	0.721963	2.14864	0.431963	1.25772	1.94668	0.995663	0.95557	0	0.588602	1.73908
FBgn0019952	1.63635	0.0057305	Orct	NA	2	0.92793	0	0.225021	0.665347	0	1.51574	0.523903	0.517488	1.80352	0	0.291827	0.35327	0.565342	0.632111	0.532026	0.486987	1.29575	2.29612	1.39192	0.164785	1.24928	0.373955	0.0631918	1.3486	3.96213	1.52784	2.00482	1.65275	10.9854	1.08257	0.174768	8.23802	0	3.27933	1.31023	1.80938	0.296975	1.32959	2.68407	2.07206	0	0.591734	0.171676	1.15939
FBgn0015524	2.5883	0.00591767	otp	NA	2	0.318976	0.130495	0	0	0	0.473669	0	0.172496	1.08211	0	0.389102	0	0.077092	0.37183	0	0.205047	0.619708	0.947603	0.473254	0.0274642	0.546559	0	0.0315959	0.803973	22.2835	0.22281	0	0.697826	17.4176	0.216514	0.314582	16.6676	0	0.300856	0	0.8293	0	0.970239	0	1.74914	0.458674	0.26628	0.245251	1.08693
FBgn0027343	1.41912	0.00604767	fz3	NA	2	1.59488	1.17446	0.637559	2.84285	2.07461	1.16838	0.360184	2.38044	3.96775	0.714951	1.43481	0.441587	3.28926	1.56169	0	2.51183	1.88729	2.18678	1.78166	0.0823927	1.48352	0.611926	1.16905	1.19299	9.80697	1.68699	4.04895	3.63604	24.175	2.48991	0.524303	20.2758	0	6.67901	2.59372	2.52559	1.56587	4.41998	1.8287	1.48004	0	0.473387	0.686702	1.08693
FBgn0030687	1.0471	0.00607794	Rpc160	NA	2	2.95778	0.880843	2.43773	2.63115	1.83523	2.36835	2.19385	3.93291	1.21738	0.295842	1.53209	2.23737	3.52054	2.37971	0.319215	2.28115	2.36616	0.692479	1.8095	0.137321	3.2273	1.46182	1.5166	3.11215	8.17716	1.97346	6.13239	4.48078	8.4197	3.75291	0.489349	9.86647	0.367891	6.31798	3.93069	2.90255	0.917922	1.47333	5.78106	2.28733	1.29958	0.532561	0.220726	7.57225
FBgn0000551	1.0011	0.00612375	Edg78E	NA	1	1.56588	0.619853	0.075007	0.907292	1.67565	1.38943	0.425671	1.24197	1.98388	0.295842	0.389102	0.0588783	1.31056	0.929576	0.354684	0.820189	0.450697	0.546694	1.8095	0.796463	1.5616	1.25785	0.568726	2.0229	1.77031	1.81431	1.57241	0.771281	3.5052	1.47951	0.943745	6.7373	0	1.08308	1.7648	2.03555	1.43088	1.47333	1.71072	2.09897	1.94936	1.74562	1.03005	0.905772
FBgn0032490	1.74943	0.00615159	CG16813	NA	3	1.21791	5.02407	2.1377	1.51215	0.279275	0.0631559	1.47348	1.00048	1.39773	6.50852	0.87548	2.79672	0.539644	0.260281	9.96661	0.333202	0.76055	0.801818	0.0556769	3.84499	0.23424	0.237971	1.76937	0.700234	4.24313	0.954901	0.314482	2.60767	4.04724	0.360856	5.10321	2.8418	0	0.120343	1.6311	3.99572	1.99783	3.4138	0.471924	2.04515	1.22313	12.8406	29.4546	2.24631
FBgn0264695	1.85617	0.00617646	Mhc	NA	1	0.434967	0.0326238	0.0375035	0.39316	0.55855	0.252624	0.261952	0.275993	1.21738	0.394456	0.0243189	0.0883174	0.0256973	0	0.21281	0.0768928	0.507034	0	0.278385	0	0.364373	0	0.0315959	0.440888	1.57361	0.28647	0	0.514188	0.794993	0.82997	0.069907	6.99274	0	0.361028	0.882399	1.80938	0.215982	4.45591	0	1.66841	0	0.17752	0.539552	0.217385
FBgn0038436	1.72818	0.00628438	Gyc89Db	NA	1	0.724945	0	0.300028	0.937535	0.678239	0.252624	0.491159	1.82846	2.84055	0.049307	0.753886	0.441587	1.05359	1.41295	0.0354684	0.973975	0.704213	0	0.306223	0.823927	0.702719	0.169979	0	0.752103	1.60171	2.38725	1.76896	0.991648	0.903401	1.84037	0.349535	1.11756	0	1.2636	1.25675	8.17991	0.917922	8.01345	2.62507	3.36373	1.75825	0	0.735753	3.44193
FBgn0039078	1.96691	0.00628438	CG4374	NA	1	5.68357	0	0	0.332674	0	0.505247	0.0654879	1.06947	0.315617	0.197228	0.632291	0	0.668131	0	0.567494	0.717666	0	0.0364463	0.139192	0	0.286293	0.203975	0.0631918	0.492757	1.34881	2.00529	1.84758	2.53421	2.34884	0.82997	0	2.58636	0	1.32377	0.935878	0.301564	0.323973	1.653	0.737381	1.50695	0.420451	0	0.147151	0.579694
FBgn0261580	2.07374	0.00628438	CG42690	NA	4	0.289978	0	0.300028	0.181458	0	0.126312	0.229208	0.344992	0	0.369802	0	0.176635	0	0.74366	0	0.333202	0.309854	0	0	0.164785	0.182186	0	0.157979	0.752103	0.646305	0.445621	0.0786204	0.844737	0.252952	0	0.734024	0.319303	0	0.902569	1.09631	2.75177	0	2.83885	0.796371	2.26042	0.114668	0.384627	0.269776	2.97093
FBgn0262824	2.07374	0.00628438	CG43195	NA	4	0.289978	0	0.300028	0.181458	0	0.126312	0.229208	0.344992	0	0.369802	0	0.176635	0	0.74366	0	0.333202	0.309854	0	0	0.164785	0.182186	0	0.157979	0.752103	0.646305	0.445621	0.0786204	0.844737	0.252952	0	0.734024	0.319303	0	0.902569	1.09631	2.75177	0	2.83885	0.796371	2.26042	0.114668	0.384627	0.269776	2.97093
FBgn0261565	1.04798	0.00629224	Lmpt	NA	1	1.44989	1.30495	2.06269	1.08875	0.99741	1.5789	1.60445	0.896979	1.03703	2.19416	0.826842	2.5612	1.43905	1.18986	1.27686	2.17863	1.69011	0.364463	1.05786	0.549285	1.04107	0.543934	2.18012	1.58201	2.16372	1.97346	1.02207	2.3873	10.9854	1.55168	1.18842	10.6009	0.0668893	0.722055	1.12305	4.41037	1.67386	4.1325	1.56325	3.87501	5.12186	0.739667	1.71676	2.21008
FBgn0011828	1.72158	0.00647805	Pxn	NA	2	0.550958	0.0652476	0.300028	0.574618	0.678239	0.568403	0.916831	0.965977	1.44282	0.049307	0.559335	0	1.18208	0.334647	0.354684	0.897082	0.732382	1.93165	1.30841	0.0549285	1.11915	0.543934	1.04266	0.389019	8.48626	0.986731	0.707584	1.24874	30.1375	1.19083	0.559256	46.3628	0	0.541541	1.68458	0.8293	0.728938	1.22178	0.412933	0.914934	1.98759	0.0295867	1.91296	0
FBgn0265634	1.37321	0.006493	lncRNA:CR44441	NA	4	1.82686	0.489357	0.525049	1.27021	0.359068	0.221046	2.19385	0.482989	0.0450881	0.320495	0.510697	1.44252	1.74742	0.297464	0	0.230678	0.816887	0.656033	0.612446	0.0274642	1.79584	0.815901	1.35862	0.752103	1.09591	0.891241	1.49379	1.10183	0.397496	0.721713	4.01965	0.734397	0	0.69197	0.641745	5.31506	1.75485	3.66535	1.65173	2.26042	2.52271	1.30181	0.343351	2.28254
FBgn0053508	1.30338	0.00673734	ppk13	NA	1	2.11684	0	0.937587	1.57264	0.598446	1.38943	1.27701	1.86296	1.80352	0	1.60505	0.588783	0.668131	0.74366	0	1.25592	1.09857	0.874711	1.0857	0	1.35339	1.08787	0.0947877	1.97103	3.34393	2.57823	2.55516	3.41567	1.04795	2.63425	0.524303	1.43686	0	3.12891	1.73806	2.22403	1.2149	3.84502	1.17981	2.28733	2.59915	1.98231	0.269776	3.29701
FBgn0259163	1.56469	0.00673734	CG42268	NA	4	0.463965	0.228367	0.337531	0.544375	0.99741	0.126312	0.392928	0.482989	1.533	0.049307	0.0972756	0.35327	0.950802	0.037183	1.06405	0.435726	0.0563371	0.0364463	0.111354	0.109857	0.806826	0.237971	0.410747	0.33715	1.34881	0.25464	0.0786204	0	1.48158	0	0.209721	1.30914	1.03678	1.65471	0.0267394	1.47012	0.539954	1.43739	0.0884857	0.968753	0.382228	1.74562	6.32747	0.471001
FBgn0266937	2.00779	0.00676739	lncRNA:CR45388	NA	1	0.347974	0.0326238	0.187517	0.998021	0.478757	0	0	0.137997	0.901762	0.345149	0.0486378	0.0588783	1.31056	0.37183	0.248279	0.179416	0	0	0.278385	0	0.3904	0.441946	0	0.363084	0	1.71882	0.314482	0	2.42111	0.360856	0	3.76778	0	0.631798	0.534788	2.67638	0	2.08422	0	0.888024	1.37602	0.562147	0.269776	2.35501
FBgn0036316	1.80356	0.00695602	CG10960	NA	2	0.782941	1.30495	0.300028	0.332674	0.598446	0.252624	0.360184	0.896979	1.30756	1.23267	0	1.17757	0.154184	0.37183	0.815772	0.333202	0.816887	0.619587	0.918669	0.90632	0.104107	0.203975	0.916281	0.518692	8.62677	1.62333	0.864824	1.0651	25.4398	0.0360856	0.734024	39.9129	1.37123	0.361028	0.347612	0.565432	0.431963	0.934304	0.442428	0.349828	0	0.236694	0.686702	0.362309
FBgn0010114	1.10109	0.0069741	hig	NA	2	2.40682	0.619853	2.43773	2.6009	3.98964	2.77886	1.99738	4.4159	4.41863	0.690297	1.70232	3.62101	2.67252	1.78479	0.248279	2.17863	1.91546	1.20273	3.17358	0.466892	2.57664	0.101988	0.979473	1.97103	7.86806	3.02385	3.26275	3.12185	8.67265	3.60856	0.873838	10.984	0	4.30225	4.06439	4.82502	2.99675	11.4273	3.21498	5.03214	2.94316	1.89355	0.613127	2.35501
FBgn0264793	1.44302	0.0069741	lncRNA:CR44023	NA	3	0.579956	1.01134	0.300028	0.78632	0.718135	0.599981	0.556647	0.551987	0.450881	0.961486	0.243189	1.207	0.205579	1.41295	1.06405	0.743297	0	0	0.695962	0.851391	0.416426	0	0.252767	0.492757	2.05132	1.11405	0.746894	0.697826	0.758857	0.685627	0.59421	0.319303	0	1.20343	1.49741	4.03341	0.134989	5.42615	2.09416	1.31858	3.93695	1.3314	1.59413	1.59416
FBgn0267803	1.22955	0.00703142	asRNA:CR46128	NA	3	2.00085	1.89218	1.16261	1.51215	0	0.884183	3.56909	1.03498	1.80352	1.52852	1.89687	2.23737	0.616736	0.85521	1.84436	0.922713	1.94363	0.364463	0.751638	2.16967	1.35339	0.883893	2.21171	3.06028	0.618205	0.891241	0.511033	0.881465	0.289088	2.20122	6.60621	1.08563	0.802671	2.97848	1.87176	8.82073	0.809931	10.7804	0.796371	6.13544	3.17249	6.80494	4.63524	4.42017
FBgn0030796	1.97588	0.00703483	CG4829	NA	2	0.637952	0.293614	0	0.665347	2.11451	0.947339	0.425671	0.448489	1.30756	0.147921	0.194551	1.82523	0.48825	1.37577	0	1.17902	0.394359	0	0.640285	0	0.910932	0.543934	0.347555	0.855842	7.30606	2.03712	0	0.734554	22.4405	0	0.349535	19.5094	0	0.511456	1.68458	1.80938	1.51187	0.323413	2.12366	0.807295	1.6818	0.0591734	0.318826	4.13032
FBgn0031821	1.46079	0.00703693	Kfase	NA	2	0.724945	1.04396	0.787573	1.05851	0.99741	0.221046	1.30976	0.379491	0.315617	1.50386	0.510697	0.853735	0.462552	0.111549	3.83058	0.358833	0.19718	0.400909	0.584608	0.109857	0.338346	0.57793	0.821493	0.803973	3.45633	0	0.0393102	1.35892	6.10699	0.469113	0.768977	9.22786	9.89961	0.330942	0.320873	2.37481	0.485959	1.36552	2.12366	0.430557	0	1.24264	1.20173	3.07962
FBgn0266903	1.14675	0.00709227	lncRNA:CR45363	NA	4	0.666949	1.56594	0	1.57264	1.19689	0.663137	3.07793	0.793481	0.450881	1.25733	2.09142	1.76635	1.31056	1.85915	1.56061	0.973975	1.74645	0.874711	1.0857	0.686606	0.962986	1.6658	0.347555	1.71168	1.32071	1.62333	1.9262	1.21201	1.95135	0.288685	1.64281	2.74601	0	1.77505	1.55088	5.20197	0.458961	4.92306	0.294952	3.92883	4.96897	1.36099	6.86702	2.82601
FBgn0266796	1.02197	0.00714718	lncRNA:CR45258	NA	4	2.26183	1.69644	4.46291	3.53844	3.51088	3.88409	4.28946	2.51844	1.48791	0.369802	2.14006	1.82523	1.9016	1.78479	0.744836	0.794558	1.26758	0	2.08788	0.741534	2.00405	2.27772	0.726705	3.29369	0.871107	6.36601	2.55516	8.19027	3.86656	3.46422	3.11086	1.30914	0	2.85814	3.58308	5.99358	3.5367	4.2403	2.4776	3.63283	2.86671	3.7871	1.88843	3.62309
FBgn0033031	1.0866	0.0073858	CG8245	NA	4	1.10192	0.652476	0.637559	1.11899	3.3513	1.01049	0.785855	1.10397	0.766498	0.197228	0.65661	0.412148	1.56754	0	0.248279	2.153	1.04224	0.728926	0.974346	0.549285	1.01504	0.679918	0.600322	0.389019	1.09591	1.14588	0.432412	2.31384	1.69839	0.505199	1.71272	0.734397	0	2.37676	1.20327	3.05333	0.35097	2.44356	1.38628	2.23351	2.40804	3.81668	0.564077	3.07962
FBgn0259150	1.19894	0.00739751	OtopLc	NA	4	0.869934	0.456733	0.525049	0.816563	1.51606	1.79994	3.2744	1.27647	0.94685	0.468416	0.170232	0.0294391	4.72831	1.71042	0	3.05008	1.35209	1.0205	2.58898	2.25207	0.884906	0.679918	0.221171	2.6972	0.786806	4.45621	2.63378	2.46076	2.34884	1.47951	2.37684	2.55443	0.200668	2.34668	1.20327	4.48576	1.24189	5.35428	1.12082	2.77171	2.36981	2.78115	5.59172	5.28971
FBgn0004242	1.81575	0.00740814	Syt1	NA	4	1.07292	0.6851	1.0501	0.604861	0.0398964	0.631559	0.458415	0.586486	0.766498	0.320495	0.21887	0.765417	1.46475	0.037183	0.283747	0.102524	0.0845056	0	0.306223	0.19225	1.06709	0.203975	0.53713	0.33715	1.03971	0.732091	0	0.0367277	0.542041	0.721713	1.39814	0.542815	0	0.541541	0.695224	1.01778	0	1.653	0.235962	1.99133	0.114668	0.680494	17.2166	0.688386
FBgn0036975	1.0776	0.00740814	CG5618	NA	1	0.666949	0.163119	0.337531	0.695591	0.598446	1.07365	0.556647	1.31097	0.631234	0.221881	1.04571	0	1.36196	0.483379	0.461089	0.871451	0.676045	1.89521	1.4476	0.274642	1.30133	1.42783	0.315959	1.06332	2.47282	0.41379	1.61172	1.83638	2.27657	1.22691	0.139814	3.22496	0	1.053	0.909139	3.95802	0.647945	4.1325	0.206467	1.48004	0.382228	1.30181	2.13368	1.63039
FBgn0028938	1.05261	0.00748864	Vajk1	NA	1	3.36375	0.717724	3.2253	2.69163	6.02436	5.5893	6.15586	4.2434	5.6811	0.468416	5.08265	0.765417	4.06018	2.78873	0.248279	4.84424	2.19715	1.71298	7.62774	0.768998	3.6177	4.07951	1.29543	3.65678	19.5577	5.72941	8.05859	9.5492	5.60109	9.81529	1.15347	3.79971	0	5.89678	4.22482	6.48362	3.77968	9.88206	6.10551	11.3829	1.22313	3.40247	1.12815	2.78978
FBgn0031296	2.03824	0.00754185	CG4415	NA	1	0.0869934	0	0	0.302431	1.23679	0.505247	0.16372	0.206995	0.94685	0	0	0	0.231276	0	0	0.333202	0.788719	0.473802	0.334062	0	0.0780799	0.271967	0.347555	0.207477	1.12401	1.20954	1.14	1.50584	1.51771	1.37125	0	3.22496	0	0.752141	1.25675	2.18634	0.377968	0.862434	0.648895	0.430557	3.05783	0	0.122625	1.88401
FBgn0265002	1.50771	0.00758213	CG44153	NA	4	0.869934	3.84961	0.075007	0.151215	0.0398964	0.663137	0.16372	0.448489	0.676322	0.468416	0.170232	0.0588783	1.18208	1.82197	0.177342	0.410095	0.394359	0.0364463	1.61463	0.741534	0.702719	0.543934	0.284363	1.47827	4.13073	1.46418	1.69034	1.50584	4.30019	0.0360856	2.4817	3.09724	0	1.02291	0.267394	2.14864	0.0269977	0.539022	0.353943	1.29167	3.24894	0.473387	2.42798	1.15939
FBgn0031968	1.11381	0.00761809	CG7231	NA	1	0.492963	0.358862	0.300028	1.51215	1.0772	0.757871	0.032744	0.689984	0.225441	0.64099	0.121594	1.11869	0.745223	0.037183	1.31233	0.820189	0.253517	0.911157	0.389738	0.384499	0.520533	0.0339959	0.221171	0.518692	1.40501	1.68699	0.353792	0.95492	1.40931	0.0721713	0.454396	2.04354	1.40467	0.631798	0.695224	0.791604	0.188984	1.32959	0.442428	0.968753	1.49069	1.03553	0.539552	1.84777
FBgn0037788	1.02683	0.00767146	CAH7	NA	1	8.17738	3.22976	2.77526	2.51017	5.34612	5.27352	4.19123	4.1399	2.47985	2.98307	4.42604	6.21166	3.59763	4.68506	1.38327	2.76814	3.5774	1.12983	4.62118	1.31828	2.47253	2.54969	3.15959	3.3715	9.91938	5.76124	3.18413	12.6343	15.141	4.14985	2.13216	50.3541	0	4.90396	7.38007	4.9758	3.10474	11.6429	2.18265	8.18058	3.82228	3.1066	1.05458	4.9274
FBgn0263076	1.26468	0.00778873	Klp54D	NA	2	2.23283	1.79431	0.787573	0.907292	2.03472	1.16838	0.556647	1.79396	2.79546	0	0.267508	1.17757	1.69602	0.706477	0.141873	1.20465	1.0704	1.42141	1.4476	0.604213	1.53557	1.29184	0	1.55608	6.60355	0.700261	1.29724	1.83638	10.5879	3.93333	0.384489	18.2961	0.0334446	0.782226	0.909139	1.73399	0.485959	2.44356	0.589904	4.35939	0.993793	1.42016	1.44698	3.44193
FBgn0030816	1.47302	0.00779278	CG16700	NA	2	0.724945	0.163119	0.450042	0.211701	1.23679	0.0947339	0.491159	0.0344992	0.135264	0.764258	0.121594	0.0294391	0.308368	0.669294	0.461089	0.307571	0.253517	0	0.528931	0.219714	0.260266	0.305963	0.252767	0.103738	2.97862	1.43235	1.49379	0	2.49339	0.469113	0	3.64006	0.301002	0.180514	0.374351	0.678518	0.161986	0.574956	1.03233	0.322918	0	0.502974	0.294301	1.26808
FBgn0050489	1.99098	0.00779799	Cyp12d1-p	NA	1	0.0869934	0.195743	0	0.181458	0	0.789449	0	0.0689984	0.360705	0	0	0.235513	0.436855	0	0.106405	0.948344	0	0	0.807315	0.302107	0.3904	0.0339959	0.53713	0.155608	1.79841	1.24137	0.904135	0.587643	0.578177	0.360856	0	4.15094	0.301002	0.812312	0.668484	0	0.701941	4.02469	0.442428	1.3724	0.726233	0	0.882903	0.0724617
FBgn0013751	2.12148	0.00791951	Awh	NA	2	1.01492	0	0.375035	0.120972	0.797928	0.821027	0.294696	1.10397	2.16423	0	0.0729567	0	0.154184	0.632111	0	0.307571	0.873224	0	0.7238	0	1.1712	0.0339959	0.347555	0.0778038	15.1741	0.15915	2.51585	0.661098	15.6469	2.45382	0.59421	11.8142	0	1.44411	0.374351	1.6209	0	1.32959	0.737381	0.834204	0	0	0.0981003	0.615925
FBgn0033020	1.40586	0.00808353	COX4L	NA	1	0.492963	0.228367	0.0375035	0.574618	0	0.410514	0.949575	0.86248	0	0	0.340465	0.735978	0.899407	0.966759	0	0.56388	0.788719	1.31207	0.0835154	0.741534	0.624639	0.237971	0.0315959	0.259346	2.61332	0.604771	0.117931	0.293822	1.44544	0.649541	0.943745	2.8418	0	0.330942	0.828921	3.20411	0.539954	1.7608	0.707885	1.15712	0.917348	0.17752	0.588602	0.905772
FBgn0031971	1.02472	0.00845246	Sirup	NA	2	3.18976	3.62124	3.30031	3.62917	4.4285	4.83143	2.78324	5.62337	7.61989	2.31743	3.35601	1.97242	6.60422	4.3876	1.95076	4.66483	5.32385	7.94529	7.01529	2.19714	4.76288	5.54133	2.3065	3.11215	31.4441	7.35274	11.1248	4.33387	37.2563	7.32538	1.18842	31.2917	9.83272	6.85952	3.36916	5.05119	2.59178	4.77932	3.18548	1.93751	3.59294	0.236694	1.10363	2.86224
FBgn0034356	1.26724	0.00849545	Pepck2	NA	1	1.88486	2.02268	1.01259	0.483889	0.239378	1.32627	1.3425	1.55246	1.08211	0.443763	1.14299	2.26681	0.436855	1.33859	2.62466	1.17902	0.873224	0	0.501092	0.741534	4.21632	0.917889	1.80097	2.82687	3.79353	1.46418	1.14	1.35892	5.67336	2.0208	3.14582	9.45138	0	2.10599	3.60982	4.03341	2.56478	3.48567	0.206467	3.39064	0	4.94098	0.686702	6.3404
FBgn0039869	1.01992	0.00849658	CG1890	NA	2	2.11684	0.521981	0.787573	1.7541	0.55855	2.49466	0.687623	2.24245	3.38161	0	2.14006	0.706539	2.80101	3.04901	0.42562	2.0761	0.95773	1.38496	1.33625	0.494356	1.61365	0.713913	0.189575	0.829907	3.56873	2.32359	1.33655	5.61934	4.58928	2.45382	0.629163	11.3033	0.334446	2.07591	1.17653	3.58107	0.971918	3.4138	1.74022	2.50261	2.29337	0.946774	0.392401	3.18832
FBgn0034693	1.79619	0.00863973	CG11073	NA	4	0.347974	0	0.412538	0.241945	0.598446	0.884183	0.360184	0.517488	0.991938	0.221881	0	0	0.462552	0	0	0.358833	0.788719	0	0.0556769	0.137321	0.598613	0.441946	0.473938	0.33715	0.112401	1.36869	0.432412	0.734554	0.289088	0.82997	0.069907	0.319303	0.0334446	1.65471	0.828921	5.69201	0.296975	1.22178	0	1.74914	1.75825	0	1.15268	2.78978
FBgn0003512	1.06877	0.00869007	Sry-delta	NA	3	23.3722	153.984	24.4148	19.9604	13.3254	22.6414	38.0157	40.433	26.602	43.7846	20.6467	28.1732	26.7766	21.0828	37.9157	22.8371	23.8024	27.4441	22.0759	37.9556	24.6733	17.0659	23.381	26.6867	24.6158	16.3606	17.8075	28.7945	26.6323	22.337	92.6967	20.9144	26.5885	23.0456	24.6002	133.442	30.5614	151.178	15.3965	106.428	45.5998	112.489	130.081	63.0055
FBgn0263995	1.37455	0.00871227	cpo	NA	2	13.571	0.163119	1.1251	0.907292	0.43886	1.32627	1.70269	1.31097	0.495969	0.320495	10.2626	1.03037	1.51614	0.818027	0.709367	1.17902	0.591539	0.510248	1.67031	0.823927	0.416426	0.645922	0.789897	0.596496	6.04155	1.55967	3.69516	1.28547	48.1332	1.69602	0.768977	47.4804	9.3645	1.2636	2.48676	1.24395	1.61986	1.29365	1.68123	0.565106	0.573342	1.50892	0.490502	0.615925
FBgn0001269	1.93197	0.00880925	inv	NA	2	0.376971	2.25104	0	0.332674	0.917617	0.663137	0.16372	1.24197	1.1272	0.862872	0.0486378	0.647661	1.07929	0	0.886709	0.358833	0.253517	0.728926	1.03002	0.411963	0.494506	0.611926	0.0631918	0.181542	13.3476	0.604771	0.668273	0.404005	26.7768	0.974312	0.489349	16.6996	0	0.541541	0.160436	0.0753909	0.458961	0	2.56608	0.753475	0	0.384627	2.82038	0.43477
FBgn0264328	1.77871	0.00880925	asRNA:CR43787	NA	3	0.173987	0.195743	0.262524	0.0604861	0.398964	0.189468	0.589391	0.0689984	0.0901762	0.221881	0.389102	0	0.462552	0.37183	0	0.435726	0.647876	0	0.528931	0.247178	0.104107	0.305963	0.410747	0.285281	0	0.19098	0.511033	0.0367277	0.144544	0.541285	3.14582	0.159652	0	0.330942	0.42783	0.452345	0.323973	1.00617	0.0294952	0.941844	1.03202	0.798841	3.21279	0.39854
FBgn0023540	1.32078	0.00889308	CG3630	NA	1	2.14584	0.326238	1.38763	3.08479	4.74767	1.61048	2.52128	2.93243	3.24634	1.52852	2.33461	1.11869	6.14167	5.16844	0	4.48541	0.394359	0.473802	6.54204	0.576749	1.76981	0.917889	1.01107	2.12664	6.21015	7.86202	10.0634	12.8547	7.22721	9.09358	0.59421	9.13207	1.53845	11.7334	4.62591	8.59456	0.998915	1.72487	7.4033	3.06772	2.71382	0	0.196201	7.3911
FBgn0283508	2.25605	0.0089448	nw	NA	2	0.463965	0.358862	0.225021	0.423403	0.758032	2.46308	0.491159	0.758982	1.03703	0	0.121594	0	0.77092	1.56169	0	0.871451	0.422528	0.0364463	1.22489	0.164785	0.182186	0.543934	0.315959	0.829907	17.5345	1.9098	1.14	1.10183	31.1854	2.41774	0	51.0566	0	0.361028	0.0802181	0.565432	0.107991	1.00617	0.294952	1.26476	0	0.0295867	0.196201	0.0362309
FBgn0004839	1.04562	0.00906959	otk	NA	2	9.77226	1.10921	9.30086	7.6515	7.66011	13.8311	10.9037	9.28028	13.0756	2.21881	10.5787	7.86025	8.48012	15.2079	2.34091	8.56073	13.5491	6.92479	10.5508	1.70278	12.1024	6.73118	9.95271	9.85515	37.9353	9.16705	10.7317	8.15355	52.7225	11.367	4.9634	49.492	0.0334446	16.848	8.20899	33.7751	9.53019	29.9696	11.7391	14.1277	9.13525	17.0715	0.711227	17.3546
FBgn0025525	1.22664	0.00906959	bab2	NA	1	34.8554	1.20708	21.7895	18.0854	28.6057	37.4515	16.7322	29.8763	47.9737	2.95842	26.8967	13.6892	44.0196	34.8405	0.0354684	26.2461	26.9855	24.4919	40.5328	5.05342	44.4275	30.1203	14.6289	27.5425	114.003	43.8618	47.6833	57.1116	163.588	43.4471	9.33259	146.401	0.0334446	57.0424	60.1369	52.0951	33.0182	100.258	37.8719	56.6452	25.9915	25.9771	9.17238	55.3245
FBgn0030961	1.22785	0.00914388	CG7058	NA	1	0.115991	0.0652476	0.150014	0.423403	0.279275	0.599981	0.130976	0.241494	0.766498	0.0739604	0.145913	1.56027	0.359763	1.85915	0.0354684	0.820189	0.169011	0.0728926	0.473254	0.741534	0.338346	0.101988	0.347555	0.544627	1.43311	0.668431	0.707584	1.76293	1.15635	1.19083	0.384489	2.26705	0	0.722055	0.267394	0.565432	0.458961	1.47333	2.12366	0.699655	1.60536	0.295867	0.564077	1.0507
FBgn0265945	1.67079	0.00929288	lncRNA:CR44732	NA	4	0.376971	0.42411	0.187517	0.272188	0	0.31578	0.392928	0.931478	4.46372	0	0.121594	0	0.513947	0	0.354684	1.0765	0.0563371	1.23917	0.584608	0.357035	0.182186	0.407951	0	1.01145	1.03971	0.3183	0.628963	1.46911	0.758857	1.33517	1.46805	0.351234	0.0334446	1.17334	0.962618	2.94024	0.94492	9.63052	1.26829	2.87935	0.382228	1.47933	0.441452	1.48547
FBgn0266679	1.06181	0.00929288	lncRNA:CR45169	NA	4	0.666949	1.07659	0.525049	0.846806	0.758032	0.536825	1.17878	1.20747	0.586145	0.468416	0.267508	0.412148	1.20778	0.818027	0.496557	1.10213	0.0845056	0	0.334062	0.494356	0.676693	0.237971	1.5482	0.855842	3.03482	1.84614	1.69034	1.17529	1.87907	1.40734	1.88749	3.09724	0	1.32377	1.20327	1.80938	1.40388	1.29365	0.914352	1.80296	0.191114	1.27223	0.613127	1.26808
FBgn0002592	1.96004	0.00938065	E(spl)m2-BFM	NA	2	3.42174	0	0.450042	0.846806	2.59327	3.91567	0.360184	2.20795	10.0096	0	0.948437	0	2.64683	2.71436	0.248279	0.871451	0.450697	0.874711	2.92304	0	4.26837	1.86977	0.157979	2.30818	28.044	2.70555	3.97033	2.27712	98.543	3.60856	0.489349	32.0261	0	6.40824	0.294133	3.88263	0.701941	2.69511	3.18548	1.04948	0	0.621321	0.196201	2.86224
FBgn0039769	1.49383	0.00940177	CG15534	NA	1	0.782941	0.293614	0.0375035	0.302431	0	0.757871	0.884087	0.689984	0.991938	0.419109	0.316146	0	0.616736	0.37183	0.744836	0.897082	0.450697	0	0.946508	0	1.35339	0.271967	0.410747	0.907711	2.69762	1.05039	0	0.734554	1.40931	0.721713	1.18842	4.11901	0	0.96274	1.12305	1.35704	0.458961	3.59348	1.12082	0.995663	1.98759	1.03553	1.44698	0
FBgn0024913	1.6803	0.00957433	Actbeta	NA	4	0.695947	0.6851	0.525049	0.604861	0.0398964	0.694715	0.523903	0.482989	0.991938	0	0.170232	0	0	0.223098	0	1.15339	0.225348	0.619587	0	0.494356	0.23424	0.679918	0.505534	0.414954	0	0.541111	1.65103	3.08513	0.289088	1.263	0.59421	1.72424	0	1.053	0	1.80938	0.188984	3.66535	1.59274	1.88369	2.52271	0.207107	2.20726	1.77531
FBgn0031849	1.97925	0.00982608	CG11327	NA	1	0.753943	0	0.150014	0.483889	0.598446	0.789449	0.785855	1.55246	1.57808	0	0.632291	1.00093	0	0	0	0.102524	0.169011	0.0364463	0.417577	0	0.0520533	0.543934	0	0.33715	1.88271	0.732091	0.471722	6.20698	0.0722721	2.52599	0.069907	5.42815	0.0334446	3.36959	1.39045	4.25958	0.215982	2.26389	0	2.1797	0.0764456	1.03553	0.416926	2.31878
FBgn0036494	1.52313	0.00982608	Toll-6	NA	2	47.8464	2.21842	10.6885	28.368	44.6042	61.9875	29.3713	65.9624	168.179	3.79664	28.6477	7.88969	61.9563	58.4889	2.73106	45.9562	25.3235	22.8518	99.7174	4.31188	45.8069	34.1999	4.83417	38.461	366.005	61.0818	129.763	54.1366	614.132	150.766	3.60021	519.347	0	113.904	37.4619	49.381	15.7397	40.211	87.4238	15.3117	20.1816	3.25454	6.10675	38.8757
FBgn0266620	1.44464	0.00982608	lncRNA:CR45127	NA	3	0.434967	0.587229	0.412538	0.514132	0.877721	0.0947339	1.30976	0.724483	0.676322	0.764258	0.997075	0	0.308368	0.297464	0.461089	0.410095	0.366191	0.656033	0.807315	0.329571	0.364373	0.441946	0.568726	0.855842	0.505804	0.763921	0.0393102	0.624371	0	0.721713	1.57291	0.351234	0	0.120343	1.36371	4.29728	0.59395	4.52778	0	2.50261	3.32538	2.219	1.91296	2.97093
FBgn0004396	1.27938	0.0101951	CrebA	NA	2	28.3599	4.01273	3.71284	12.5811	37.9016	43.0092	14.9312	31.3598	71.3294	5.3498	13.8131	6.94763	37.698	34.3199	8.44147	29.1424	14.2533	17.0569	46.8243	5.63017	32.273	19.0377	4.613	29.9545	385.563	10.4403	43.595	9.32883	267.19	51.819	0.768977	400.662	9.99995	58.1555	9.03791	58.8803	5.83151	44.3435	42.0307	36.4897	18.4616	3.28412	5.56719	25.108
FBgn0028550	1.03009	0.0101951	Atf3	NA	3	1.73987	7.50348	1.83767	1.87507	2.03472	2.1473	1.93189	2.31145	3.83249	12.7458	1.72664	0.529904	0.976499	2.04507	10.0375	1.7429	1.80279	1.16628	1.22489	7.96463	1.19723	0.475942	2.49608	1.4264	3.82163	5.15647	3.61654	8.85137	4.48087	2.05688	1.503	8.71698	16.3544	2.43694	3.95743	7.76526	0.728938	7.11508	0.589904	3.22918	10.2055	5.79899	8.1178	3.58686
FBgn0010228	1.05861	0.0101999	HmgZ	NA	1	441.695	34.2876	350.32	194.07	361.342	364.22	407.564	292.312	272.963	24.6535	219.989	454.54	118.336	286.384	6.91633	257.898	245.038	131.024	168.144	20.9003	482.82	130.85	274.758	242.54	1223.76	255.563	431.154	257.718	931.334	474.562	207.449	1081.86	3.41135	458.174	357.211	790.021	257.747	519.796	384.382	483.812	352.032	379.183	20.6256	615.961
FBgn0046763	1.44816	0.0103663	CG17278	NA	2	4.05969	0	1.01259	1.02826	2.75285	2.08415	0.589391	1.65596	6.08689	0	2.09142	1.14813	1.953	3.27211	0	0.538249	2.14081	0.364463	1.11354	0.247178	6.16831	2.17574	1.16905	2.72313	13.2914	3.43764	7.3117	1.68947	24.8616	4.18593	0.209721	58.0493	0.468225	4.90396	2.24611	9.53695	0.566952	1.58113	1.2093	6.48527	0.840902	0.591734	0.220726	5.32594
FBgn0041337	1.21689	0.0104552	Cyp309a2	NA	3	1.50789	10.0481	0.487545	0.120972	0.598446	1.79994	1.40799	1.37997	2.11914	2.19416	1.33754	1.17757	1.72172	0.520562	1.20592	0.794558	0.95773	0.656033	0.807315	1.81264	1.11915	0.475942	1.73777	2.38598	1.12401	1.43235	0.707584	3.0484	1.51771	1.0104	5.87219	1.66038	0	1.83522	1.47067	6.52131	2.26781	9.918	1.65173	4.17102	3.66939	4.55635	5.68982	3.51439
FBgn0001075	1.38457	0.010626	ft	NA	2	104.885	3.06664	49.4296	75.0633	67.3052	98.0496	50	99.7026	178.549	3.5501	63.6182	19.4004	101.068	104.373	0.21281	83.2492	72.9847	49.7856	108.765	3.24078	106.293	71.1874	30.2057	95.4653	584.26	119.776	152.799	113.342	705.448	159.174	12.4434	726.99	0.100334	159.454	75.0842	102.946	54.2924	111.829	116.005	113.29	70.7887	19.3497	15.3772	99.3813
FBgn0000535	1.43585	0.0106311	eag	NA	4	1.3339	1.46807	0.86258	0.362917	0	1.04207	1.57171	0.896979	0.450881	0.0246535	0.583653	0.765417	0.745223	0	0.106405	0.435726	0	0	0.473254	0.0274642	0.46848	0.57793	0.442342	1.32266	0.337203	1.11405	0.471722	2.27712	0.505905	0.433028	0.279628	1.46879	0.301002	1.4742	0.828921	2.37481	0.782934	4.67152	0.265457	1.9106	1.18491	0.207107	2.01106	1.95647
FBgn0031432	1.74318	0.0106422	Cyp309a1	NA	3	0.840936	5.64392	0.300028	0.665347	0.718135	0.0631559	1.11329	0.41399	0.360705	0.443763	0.0729567	0.0294391	0.256973	0.557745	0.0354684	0.410095	0	1.71298	0.278385	0.384499	0.31232	0.781905	0.189575	1.40047	1.32071	0.38196	1.10069	0.991648	1.12022	0	2.97105	1.27721	0	1.17334	0.42783	6.40822	0.296975	4.74339	0.442428	4.60158	0.114668	1.95272	4.07116	1.55793
FBgn0004575	1.84698	0.0107598	Syn	NA	1	0.0869934	0.0652476	0	0.39316	0	0.031578	0.720367	0.241494	0.405793	0.49307	0	0	0.565342	0.409013	0	0.435726	0.140843	0.437355	0.556769	0	0.130133	0.0679918	0.53713	0.103738	0.533904	0.763921	1.49379	1.39565	1.69839	0.180428	0	0.510885	0	0.361028	0.42783	1.43243	0.134989	3.09039	0.383438	1.53386	0.649788	0.502974	0	1.9927
FBgn0034903	1.70027	0.0107795	sona	NA	1	1.56588	0	0.75007	0.937535	0.758032	0.536825	0.425671	1.17297	1.57808	0	0.21887	1.29532	1.43905	0.223098	0.0354684	0.717666	0.563371	0.510248	0.528931	0.247178	0.104107	0.339959	0.663514	0.752103	0.871107	1.81431	1.5331	1.17529	0	0.793884	0.489349	2.93759	0	3.24925	0.561527	8.40608	0	8.98369	0.943847	4.35939	3.21072	0.0887601	0.171676	1.30431
FBgn0002633	1.05107	0.0108172	E(spl)m7-HLH	NA	2	12.3241	3.13189	10.4635	11.0387	17.9933	12.2522	18.4021	15.6626	19.974	2.63792	12.0379	4.5925	15.6497	20.7481	0.673899	13.1999	10.9857	15.1981	19.4591	2.25207	14.1585	13.1564	7.33025	12.8895	67.3562	13.6551	15.4096	19.7228	84.3776	21.6153	6.81593	63.8926	0	18.6531	13.2093	15.1536	9.36821	9.52271	14.1577	9.06861	10.6642	8.9056	19.9634	13.7315
FBgn0039709	2.06686	0.0109023	Cad99C	NA	2	0.608954	0.260991	0.412538	0.0604861	1.51606	0.31578	0.982319	0	0.586145	1.0601	0.316146	0	0.308368	0	0	0.0256309	0.619708	0.437355	0.501092	0.219714	0.0780799	0.237971	0.157979	0.233411	8.51436	0.763921	0.943445	0.844737	34.9797	0.324771	0.104861	20.1161	0.0334446	0	0.0267394	0.678518	0.0269977	0	0.0294952	0.296008	0.993793	0	0.931953	0.615925
FBgn0267252	1.5789	0.0109507	Ggamma30A	NA	1	0.52196	0	0.675063	0.907292	0.957514	1.07365	0.392928	0.620985	0.541057	0	0.364783	0	1.10499	0.74366	0	0.512618	1.29575	0	0.334062	0	0.806826	0.407951	0.252767	0.648365	0.646305	1.40052	1.80827	1.68947	2.63793	0.649541	0.069907	1.30914	0.0334446	1.56445	0.748703	3.92033	0.431963	2.80291	1.50426	2.07206	2.75204	0.17752	0.196201	0.43477
FBgn0036459	1.22764	0.0109699	CG3349	NA	1	0.376971	0.0978715	0.562552	0.453646	0.43886	0.821027	0.556647	0.82798	0.676322	0.419109	1.33754	0.647661	0.591039	1.30141	0.319215	0.538249	0.563371	1.16628	1.75382	0	0.286293	0.441946	0.442342	0.907711	1.85461	0.668431	0	0.771281	6.54062	0.57737	1.04861	5.2685	0	1.11317	0.374351	1.92247	1.1339	2.5873	1.32728	1.48004	0.611565	0.680494	3.62971	3.07962
FBgn0030997	1.05481	0.0113756	CG7990	NA	1	0.811938	0.6851	0.787573	1.14924	2.35389	1.35785	2.58677	0.896979	1.48791	1.18337	0.535016	0.441587	2.44125	0.148732	0.141873	0.794558	0.647876	0	1.28057	0.52182	0.910932	0.883893	0.379151	1.2708	0.786806	2.8647	1.9262	1.7262	1.73453	1.47951	1.39814	2.07547	0	0.0902569	1.12305	2.14864	1.56587	0.682761	2.00567	1.23785	1.22313	0.4438	2.20726	5.3984
FBgn0263392	1.48019	0.0113949	Tet	NA	2	110.018	7.40561	45.5667	138.846	217.435	171.531	79.1094	157.247	273.459	10.4038	89.9313	46.1017	248.982	187.923	5.85228	208.764	92.8716	80.6921	231.393	15.6821	139.034	124.221	39.2737	157.397	1176.05	203.458	352.101	206.336	2123.5	356.273	15.2048	1891.87	1.13712	252.088	157.04	89.9036	101.079	67.5933	225.668	39.396	84.8929	16.8644	12.753	92.8959
FBgn0051217	1.03803	0.0117847	modSP	NA	1	4.58165	0.326238	1.46264	6.26031	3.71037	3.97882	0.916831	5.31287	8.52165	0.838218	3.96398	1.29532	4.57413	3.82985	1.06405	3.63959	4.0281	4.15488	3.09007	0.576749	3.93002	3.94352	3.31757	3.78645	2.64142	10.122	6.05377	10.7979	3.1077	7.90275	1.9574	11.1756	0	7.31081	5.98962	13.6081	4.42763	8.01345	4.86671	7.45402	13.4162	2.69239	1.39793	9.67364
FBgn0029082	1.49107	0.0119869	hbs	NA	2	6.37952	0.228367	3.41282	6.04861	8.33835	6.1577	7.00721	8.65929	17.1335	0.443763	7.29567	0.35327	11.8465	7.36224	0	7.76617	4.90132	5.94074	10.2724	0.329571	10.0463	5.03139	1.39022	6.58739	51.1986	5.98405	11.1248	3.41567	95.3991	19.0532	0.664117	78.8998	0.100334	14.2907	5.88266	9.76312	2.83476	8.55247	13.4203	3.20227	6.76544	1.03553	0.367876	11.5214
FBgn0266682	1.73448	0.0119869	lncRNA:CR45172	NA	2	0.376971	0.652476	0	0.937535	0.398964	0.915761	0.392928	0.551987	0.631234	0	0.170232	0.206074	0.693828	0	0.567494	0.512618	0	0.98405	0.389738	0.357035	0.260266	0	0.631918	0.311215	5.73244	1.49601	0.511033	0	6.82971	1.19083	0.349535	6.22641	0	1.83522	0	1.31934	0	1.83267	1.38628	0.538196	0.420451	0	0.539552	1.19562
FBgn0263397	1.6224	0.0121433	Ih	NA	2	1.47889	0.260991	0.337531	0.544375	1.55596	0.884183	0.851343	2.24245	2.11914	0	0.0486378	0.588783	0.899407	0	0	1.05087	0.309854	0	0.7238	0	1.01504	0.98588	0	0.518692	7.13745	0.795751	0.864824	0.110183	6.03472	0.396942	0.768977	4.53411	0.0334446	1.02291	0.641745	2.78946	0	1.32959	0	1.26476	0.95557	0	1.2753	0.43477
FBgn0003285	1.18652	0.0123432	rst	NA	1	31.4046	3.62124	11.4761	26.009	32.1565	37.8936	15.3569	17.6636	21.4619	6.77971	18.3121	16.2504	23.8985	29.8952	0.390152	21.4274	15.8589	10.7152	33.3226	5.3006	18.3748	19.4796	5.46609	30.551	64.0123	39.2464	52.5577	57.7727	128.464	55.9327	3.18077	105.657	0.334446	37.5469	39.8149	23.2958	30.3454	7.07915	43.9774	9.5799	21.7488	8.34345	2.35441	63.3678
FBgn0053512	1.30213	0.0125243	dpr4	NA	4	6.52451	0.130495	1.20011	1.27021	1.63575	1.98941	3.56909	2.48394	1.1272	0.394456	1.2889	1.67803	1.02789	0.483379	0.0709367	2.35804	1.18308	0.0364463	1.50328	0.549285	1.01504	1.83578	1.39022	2.23038	0.590104	2.73738	3.69516	1.79966	0.469768	4.7633	2.27198	0.287373	0.0334446	2.10599	2.80763	6.06897	1.83584	8.91182	3.62791	6.78127	4.81607	3.96462	0.220726	13.2605
FBgn0034740	1.32355	0.0125883	nsr	NA	1	2.40682	0.587229	0.450042	1.30045	0.99741	0.347358	0.884087	2.69094	4.41863	0	1.62937	0.382709	0.693828	1.04112	0	2.17863	0.845056	1.56719	1.78166	0.0549285	1.06709	0.679918	1.29543	1.84136	1.20831	3.94692	5.54274	0.991648	2.05975	2.38165	0.69907	3.38461	0	2.28651	2.43328	2.97794	1.32289	6.43232	2.12366	6.24308	3.0196	1.80479	0.171676	3.9854
FBgn0260658	1.07955	0.0127976	CG42541	NA	4	0.724945	1.10921	0.637559	0.514132	0.359068	0.347358	0.392928	1.44897	1.8937	0.345149	0.632291	0.971491	0.693828	0.446196	0.744836	1.05087	0.591539	0.29157	0.501092	0.604213	1.1712	0.849897	0.916281	1.81542	1.71411	0.954901	0.511033	2.42403	0.252952	1.47951	0.139814	0.798258	0.668893	1.11317	0.802181	6.10666	0.323973	4.49185	2.65457	2.90626	0.726233	0.473387	1.0791	2.71732
FBgn0036072	1.94931	0.0128508	CG6628	NA	1	0.579956	0	0.300028	0.151215	0	0.663137	0.32744	0.620985	1.39773	0	0.194551	0	1.13068	0	0	0.0256309	0.19718	0	0.278385	0.219714	0.182186	0.543934	0	0.33715	0.927307	1.08222	1.33655	1.3222	0.975673	1.0104	0	2.8418	0	0.421199	0	1.09317	0.296975	2.12015	0.265457	1.23785	0	0.17752	0	0.507232
FBgn0262478	1.98049	0.0129412	CG43068	NA	4	0.463965	0	0.11251	0.877049	0	0	0.16372	0.655484	0.676322	0	0.607972	0	1.38766	0	0	0.0512618	0.140843	0.473802	0.612446	0.109857	0.728746	0	0	0.311215	0	1.30503	0	0	0.650449	0	0.419442	0.255443	0	1.29368	0.294133	1.77169	0.890925	1.43739	0.353943	2.15279	0.649788	1.18347	0.318826	1.88401
FBgn0261788	1.55176	0.0130221	Ank2	NA	4	29.4328	10.3091	4.61293	21.0794	36.4254	44.4302	8.25148	44.9524	116.688	0.419109	25.5105	9.39108	53.7845	19.3724	0	31.7311	19.2109	50.551	26.2795	0.988712	22.9555	13.6323	12.0696	59.7274	3.28772	98.2593	63.8791	163.181	5.38427	60.5156	2.90114	53.5472	0.267557	74.6124	87.4912	214.11	22.2731	223.011	21.0006	137.24	81.9879	27.7523	34.3842	90.1786
FBgn0031461	1.97314	0.0131405	daw	NA	3	0.434967	1.43545	0.787573	0.272188	0.638342	0.0947339	0.491159	0.482989	0.315617	1.15871	0.316146	1.08925	0.899407	0.334647	1.02858	2.22989	0.338022	1.31207	0.194869	0.933784	11.1654	0.203975	0.0947877	1.47827	0.224802	5.09281	0.550343	1.24874	0	0.360856	21.042	0.0319303	0	8.54432	21.7926	2.26173	6.10148	1.11398	0	1.66841	0	9.5565	7.06322	10.1446
FBgn0034279	1.92643	0.0133457	CG18635	NA	4	0.782941	0	0.375035	1.02826	0	0.252624	0.491159	0	0.315617	0	0.267508	0.0294391	1.13068	0	0	0.333202	0	0.692479	0.306223	0.0274642	0.676693	0.339959	0	0.440888	1.01161	0.795751	1.21862	0	0.867265	1.19083	0.314582	2.61829	0	0	0.909139	2.56329	0.0269977	2.01235	0	0.726565	1.3378	0.591734	1.00553	0.83331
FBgn0032590	1.70817	0.0134898	CG4631	NA	2	0.869934	0.0978715	0	0.0907292	0.99741	0.473669	0.687623	0.310493	1.62317	0.221881	0.21887	0	0.976499	0.594928	0	0.435726	0	1.12983	0.807315	0	0.989012	0.203975	0.726705	0.311215	2.24802	2.2281	0.982755	0.587643	8.45583	1.29908	0.279628	7.82293	0	1.59454	1.0161	1.80938	0	2.94665	0.855361	1.66841	0	0.414214	0.0981003	1.26808
FBgn0261560	1.09483	0.0136955	Thor	NA	1	17.9496	22.8693	53.63	65.9601	5.62539	38.683	14.5056	23.0455	33.9513	20.0433	10.603	60.8212	22.3824	12.1217	28.1264	111.11	25.4925	10.6423	29.7036	19.994	122.585	6.79918	18.5468	35.8416	46.3935	196.232	69.1073	50.8678	42.6044	108.834	80.428	115.205	19.6654	51.6871	142.093	48.6648	114.929	7.36663	17.3727	6.45836	30.9605	77.9314	11.0118	29.3108
FBgn0030027	1.27344	0.0138284	CG1632	NA	4	0.637952	0.293614	0.262524	0.695591	0.55855	0.347358	0.785855	0.482989	0.360705	0.172574	0.291827	0.0883174	0.822315	0.557745	0.0354684	0.28194	0.169011	0.0364463	0.389738	0.851391	1.14517	0.917889	0.600322	0.259346	1.46121	1.20954	0.746894	0.404005	0.903401	0	0.0349535	0.98984	0.0334446	0.842398	0.882399	1.16856	0	0.75463	2.15315	0.565106	3.09605	1.68644	3.60519	1.55793
FBgn0260440	1.48874	0.0138595	spdo	NA	2	2.87078	0.0978715	1.42513	2.3892	4.14923	3.25253	2.1611	4.72639	5.59093	0.0739604	4.69355	2.62008	6.62992	5.05689	0.141873	2.46057	3.97176	3.89975	2.83952	0.466892	2.8369	1.73379	2.21171	3.52711	26.4423	4.96549	4.12757	5.98661	78.3429	5.23242	1.74768	79.5704	0	2.34668	1.25675	5.95588	1.48487	3.27006	2.77255	3.25609	1.3378	2.48528	0.588602	1.9927
FBgn0265059	1.6826	0.0139618	lncRNA:CR44170	NA	4	0.202985	0	0	0	0.43886	0.505247	0.0654879	1.13847	0.135264	0	0.680929	0	0.334065	0.37183	0	0	0.225348	0.473802	0.835154	0.19225	0.31232	0.713913	0	0.103738	1.32071	0.445621	1.45448	0.550915	0.289088	0.793884	0.419442	0.255443	0	1.11317	0.160436	1.92247	0.35097	1.29365	0.265457	0.618926	3.32538	0.858014	0.441452	0.471001
FBgn0050009	2.0849	0.014166	lncRNA:CR30009	NA	2	0.347974	0.0326238	0	0.453646	0.55855	0.189468	0	0.482989	0.450881	0.0739604	0.0243189	0.0294391	0.205579	0.780843	0	0.128155	0.309854	0.765372	0.250546	0	0.364373	0.237971	0.379151	0.700234	8.65487	0	0.432412	0	20.6698	0.360856	0.244675	15.582	0.0334446	1.14325	0.42783	0.866995	0.377968	1.83267	0.206467	0.565106	0.152891	0	0	0.760848
FBgn0005660	1.1765	0.0142137	Ets21C	NA	1	1.73987	0.0978715	0.225021	0.453646	1.1171	1.10523	1.83366	1.20747	2.25441	0.0739604	1.09435	0.883174	1.77312	1.89633	0.0709367	1.35844	0.873224	4.8838	0.695962	0.52182	2.26432	0.475942	0.189575	1.89323	0.309102	1.24137	1.37586	1.57929	2.45725	1.11865	0.629163	6.44993	0	2.49711	1.33697	7.61448	0.431963	8.15719	3.30346	3.33682	2.44626	2.13024	4.07116	3.69555
FBgn0029167	1.45486	0.0144016	Hml	NA	1	1.21791	0.130495	0.075007	0.756077	1.1171	1.70521	0	0.620985	1.93879	0	1.36186	0	0.796618	1.71042	0.602962	0.538249	1.35209	0	1.83734	0.0274642	0.442453	0.475942	0.189575	0.596496	1.37691	2.70555	1.25793	2.09348	0.144544	2.0208	0.59421	5.49202	0	4.75353	2.08567	2.4502	0.620947	3.70128	0.0589904	2.52952	2.33159	1.12429	0.613127	1.81154
FBgn0035041	2.01158	0.0149627	CG13594	NA	3	0.463965	0	0.450042	0.39316	0.718135	0.15789	0	0.344992	0.676322	0.419109	0.267508	1.61915	0.102789	0.483379	0	0.538249	0	0	0.807315	0.0274642	0.650666	0.611926	0	0.62243	0	0.41379	0.511033	0.404005	0.216816	0.180428	1.64281	0.702467	0	0.451284	0.775442	0.527736	0	2.87478	0	0.699655	2.29337	1.15388	6.6463	1.01446
FBgn0053294	1.1311	0.0150404	CR33294	NA	3	3.10276	5.64392	2.1377	1.11899	1.157	3.1578	9.59398	3.41542	3.83249	4.01852	2.38325	0.765417	6.11597	0.929576	2.34091	4.76735	3.0422	5.75851	2.36627	7.33295	1.82186	1.69979	4.48662	3.63084	1.43311	1.9098	1.72965	5.69279	1.40931	2.41774	12.1638	2.74601	0	2.46702	3.87721	15.9075	3.18573	18.6142	2.15315	14.1546	14.754	10.237	7.40658	9.49249
FBgn0030613	1.09792	0.0155501	Rab3-GEF	NA	1	5.77056	0.6851	0.375035	3.75014	0.797928	1.83152	2.03013	1.17297	1.26247	0.419109	0.778205	1.91354	2.08148	1.00394	0	1.64038	1.60561	1.16628	0.807315	0.549285	2.4465	1.59781	0.126384	3.31963	2.95052	2.76921	1.29724	1.43238	2.45725	2.41774	1.64281	3.95936	0	1.77505	2.03219	9.57464	0.377968	7.00728	2.15315	5.40887	2.33159	1.74562	1.66771	8.73164
FBgn0034085	1.47789	0.0157565	Ptp52F	NA	4	0.405969	0.0978715	0.375035	0.332674	0	0.347358	0.556647	0.655484	2.61511	0.197228	0.194551	0.647661	0.642434	0	0.673899	0.640773	1.04224	1.56719	0.890831	0.329571	0.520533	0.611926	0.0315959	0.155608	0.702505	0.445621	0	1.28547	0	0.469113	0.314582	0.638606	0	3.21916	0.641745	4.74963	0.458961	4.31217	0	1.96442	4.39562	1.00595	1.1772	2.53616
FBgn0030665	1.07681	0.015775	CG15646	NA	1	2.72579	0.913467	1.50014	1.99604	0.598446	1.76837	1.99738	1.41447	2.88564	2.21881	0.997075	1.47196	3.44344	4.1645	0.851241	2.56309	2.98586	1.45785	4.09225	0.933784	1.87392	3.22961	1.26384	3.08622	4.69274	2.16444	4.08826	3.15858	17.9596	4.04159	6.88584	10.1538	0	2.97848	1.55088	2.90255	3.86067	0.467152	4.9552	0.995663	7.377	0.591734	0.637652	2.42747
FBgn0034031	1.5619	0.0158226	CG12963	NA	4	0.869934	0.358862	0.187517	0.332674	0	0.757871	0.458415	0.724483	0.676322	0.56703	0.510697	0	0.256973	0	0.532026	0.435726	0.845056	0	0.445415	0.549285	1.14517	0	0.600322	1.81542	1.20831	0.03183	0	0.367277	1.22863	1.08257	0.734024	2.07547	0	1.38394	0.0802181	3.46798	0	2.62324	0.648895	2.28733	2.75204	0.4438	3.13921	1.73908
FBgn0036890	1.07742	0.0164209	CG9368	NA	3	1.01492	0.326238	0.900083	0.241945	0.55855	0.0947339	0.720367	1.82846	0.270529	0.468416	0.778205	1.03037	0.976499	0.148732	0.390152	0.28194	0.507034	0.619587	0.974346	0.549285	0.494506	0.373955	0.853089	0.311215	0.758706	0.859411	0	1.46911	0.289088	1.19083	1.71272	0.574746	0	0.421199	0.347612	3.80724	0.458961	3.01852	0.766876	1.18403	1.41424	1.27223	1.39793	0.869541
FBgn0267363	1.7955	0.0165208	JYalpha	NA	1	0.318976	0	0.337531	0.0302431	0.718135	0.599981	0	1.00048	0	0.0739604	0.21887	0.264952	0.822315	0	0	0.128155	0	0	0.835154	0	0.46848	0	0.252767	0.518692	0.758706	1.36869	1.21862	0.47746	1.12022	0.288685	0	1.18142	0	0.300856	1.41719	0.640822	0	1.47333	1.00284	1.18403	0.0764456	0.295867	0.735753	0.39854
FBgn0052506	1.29676	0.016618	tbc	NA	1	2.43582	0.391486	1.23761	2.96382	5.10674	3.03148	3.40537	6.14085	5.3204	0.0246535	2.11574	1.11869	3.70042	4.31323	0	5.56191	2.25348	0.692479	7.71125	0	2.57664	3.80754	0.789897	4.56449	3.11912	4.87	7.39032	9.80629	5.78177	8.26361	0.664117	4.72569	0	13.6589	5.61527	8.21761	1.34989	7.04321	5.25015	4.3863	12.8811	0.414214	0.662177	16.0503
FBgn0003372	2.24364	0.0167766	Sgs1	NA	4	0.608954	0	0	0.302431	1.67565	0.126312	0.229208	0.344992	0.405793	0	0.121594	0	0	0.446196	0	0.410095	0	0	0	0.302107	0.780799	1.6658	0.157979	2.28225	1.29261	0	1.5331	1.10183	1.01181	1.29908	0.209721	0.478955	0	0	0.401091	8.33069	0	2.51543	0.6194	1.58768	1.60536	0	64.6236	1.01446
FBgn0040688	1.84596	0.0167766	CG12483	NA	4	0.0579956	0.0978715	0.150014	0.574618	0	0.0947339	0	0.379491	0.0901762	0	0	0.471026	0.462552	0.818027	0	0.28194	0	0	0.3619	0	0.31232	0.237971	0.252767	0.466823	0.590104	0.986731	0	1.50584	0.144544	0.0721713	0.174768	1.02177	0	0.782226	0	1.09317	0.59395	1.5452	0.471924	0.753475	1.03202	0.414214	0.735753	0
FBgn0259994	1.26652	0.0168692	OtopLa	NA	2	0.956928	0	0.11251	1.33069	1.31658	0.947339	0.720367	0.896979	1.71335	0.147921	0.267508	0.647661	1.23347	1.18986	0.0354684	0.666404	1.12674	0.145785	1.61463	0.274642	0.364373	0.57793	0.315959	1.01145	4.27123	1.94163	0.314482	1.43238	5.38427	0.974312	0.0349535	14.9753	0.0334446	0.932655	1.68458	3.2795	0	4.77932	1.47476	1.15712	0.496897	0.17752	0.318826	2.35501
FBgn0028537	2.9791	0.0170663	CG31775	NA	2	1.2759	0.195743	1.16261	0.362917	3.03213	0.726293	0.851343	1.86296	0.225441	0.271188	1.14299	0.206074	0	0.483379	0.922178	0.486987	1.04224	0.328017	1.58679	0	2.0561	0.679918	0.315959	1.4264	63.6189	2.41908	1.69034	0	178.042	0.360856	0.069907	674.911	0	0.48137	0.935878	0.716213	0.296975	0	0	0	0	0	0	0
FBgn0260954	2.979	0.0170663	CG42586	NA	2	1.2759	0.195743	1.16261	0.362917	3.03213	0.726293	0.851343	1.86296	0.225441	0.271188	1.14299	0.206074	0	0.483379	0.922178	0.486987	1.04224	0.328017	1.58679	0	2.0561	0.679918	0.315959	1.4264	63.6189	2.41908	1.69034	0	177.753	0.360856	0.069907	676.188	0	0.48137	0.935878	0.716213	0.296975	0	0	0	0	0	0	0
FBgn0037546	1.58175	0.0171771	mAChR-B	NA	4	0.289978	0.815595	0	0.211701	0.99741	0	0.753111	0.206995	0.0901762	0	0.21887	0.35327	0.925104	0.037183	0.0709367	0	0	0.583141	0.640285	0.247178	0.728746	0.305963	0	0.33715	0.309102	0.41379	0.864824	0	0.903401	0.288685	0.454396	0.98984	0	0.391113	0.0267394	2.67638	0.701941	2.87478	1.09132	1.69532	0.688011	0.946774	0.588602	2.31878
FBgn0011743	1.90999	0.0172799	Arp53D	NA	4	0.0289978	0	0.375035	0.756077	0.239378	0.0631559	0	2.06995	1.30756	0.0246535	0.462059	0	1.79881	0.966759	0	0.640773	0.647876	0	1.64247	0	0.0780799	0.339959	0.0315959	0.259346	0.505804	2.64189	1.61172	0.697826	0	1.94862	0.349535	0	0.0334446	2.76788	1.73806	3.80724	1.07991	3.19819	2.33012	2.23351	0	1.15388	0.171676	2.35501
FBgn0085362	1.78326	0.0172799	Vml	NA	3	0.231982	0.6851	0	0.665347	0	0.31578	1.04781	0.172496	0	3.27891	0	0.824296	0	0	0	0.128155	0.0845056	0	0.0556769	0.549285	0.15616	0.101988	0.410747	0.570561	1.09591	0.636601	0	1.65275	0.758857	0.902141	1.32823	0.670537	0.0334446	0.661884	0.374351	1.58321	0.890925	2.15609	0	0.861114	2.14048	1.03553	2.99206	0.543463
FBgn0036469	2.10876	0.0172908	CG18649	NA	3	2.17484	0	0	0.604861	0.478757	0	0.196464	0.689984	0.586145	0.56703	0.145913	0	0.154184	0.111549	0	0.28194	0.19718	1.42141	0.0556769	0	0.728746	0.271967	0	0.570561	0	0.763921	1.41517	0.661098	0	0.144343	2.13216	0	0	0.361028	0.588266	2.97794	0.134989	2.15609	0.855361	3.87501	0	4.14214	5.9596	1.59416
FBgn0260011	1.11661	0.0173907	NimC4	NA	2	10.6422	0.391486	4.12538	6.47202	5.46581	7.98922	5.66471	7.69332	13.9773	0.64099	4.79082	7.09483	6.65561	8.77519	0.567494	5.61317	7.43649	10.9703	6.95962	0.384499	8.84906	7.4111	3.25438	7.80632	51.4796	4.64719	11.1248	5.76625	63.6356	8.69664	3.5303	74.3977	0.0334446	10.5601	5.10722	8.51917	2.07882	6.79167	6.194	9.92972	9.82326	3.96462	2.62418	9.70987
FBgn0022344	1.19888	0.0175555	CG10340	NA	2	2.00085	0.293614	1.31262	1.9658	2.39378	3.12622	1.14604	4.0709	3.7874	0	1.58073	2.64952	2.82671	4.20168	0	1.46096	2.81685	1.09339	1.75382	0.933784	3.25333	1.93776	1.20064	1.76355	12.9261	3.11934	1.80827	4.00332	19.3328	3.03119	0.559256	25.0972	0.50167	5.05439	4.2783	3.43029	2.67277	2.22796	4.45378	2.87935	0.879125	1.39057	0.318826	2.78978
FBgn0263342	1.26224	0.0175555	lncRNA:CR43423	NA	1	0.405969	0.0326238	1.0501	0.241945	0.598446	0.915761	0.556647	0.379491	0.766498	0.0246535	0.826842	0.794856	0.77092	0.111549	0	0.128155	0.422528	0.218678	0.501092	0.164785	0.442453	0.0339959	0.884685	1.21893	3.56873	1.14588	1.06138	1.24874	1.73453	1.40734	0.454396	6.86502	0.535114	0.96274	1.06958	1.6209	0	2.69511	0	0.941844	0	0.502974	0.564077	1.48547
FBgn0039768	1.32552	0.0176987	CG15533	NA	4	0.202985	0.6851	0.300028	0.241945	0.718135	0.347358	0.622135	1.17297	0.72141	0.936832	0.559335	0	0.48825	0.520562	0	0.28194	0.169011	1.05694	0.584608	0.494356	0.442453	0.135984	0.315959	1.29673	0.674405	0.15915	2.94827	1.83638	0.252952	0.649541	0	0.351234	0	0.782226	0.588266	3.61876	0.566952	3.23413	0.324447	1.1033	3.28716	1.27223	0.392401	1.44923
FBgn0010391	1.02126	0.0180082	SrpRalpha	NA	2	1.39189	2.08792	2.21271	3.59892	1.35648	0.821027	0.491159	0.724483	3.92267	1.10941	1.92119	0	1.41335	1.93352	2.83747	0.84582	0.309854	0.0364463	1.03002	2.58164	1.76981	2.14174	0.284363	0.752103	5.87294	1.65516	1.14	1.83638	10.082	1.94862	1.15347	23.2453	2.1739	1.92548	2.13915	2.41251	0.539954	1.36552	1.76971	1.31858	1.98759	3.07702	0.564077	3.07962
FBgn0267828	1.16735	0.0180987	Fatp1	NA	2	1.39189	1.63119	0.600056	1.51215	0.55855	1.04207	0.556647	1.37997	0.450881	0.714951	0.851161	1.17757	1.23347	0.557745	3.08575	0.666404	0.873224	0.218678	1.25273	0.631677	1.53557	0.815901	0.726705	1.53014	3.56873	0.732091	0.393102	0.624371	3.93883	0.180428	0.524303	39.0508	3.71235	0.932655	0.748703	2.94024	1.91684	2.83885	0	1.99133	2.44626	0.739667	0.637652	1.19562
FBgn0036279	1.46545	0.0182266	Ncc69	NA	2	0.52196	0.0326238	0.675063	1.39118	0.0398964	0.442091	0.687623	0.517488	0.450881	0	0.632291	0.294391	0.154184	0.818027	0	0.179416	0.169011	0.947603	0.250546	0.137321	0.962986	0.475942	0.315959	1.14112	0.618205	2.19627	0.432412	1.28547	4.37246	0	0.489349	6.29027	0	0.842398	0.935878	1.39473	1.61986	2.01235	1.09132	1.58768	0	0.0295867	0.392401	0.905772
FBgn0036995	1.46982	0.0184662	atk	NA	4	0.463965	0.195743	0.487545	0.483889	1.27668	0.221046	0.130976	0.241494	0	0	0.364783	0.706539	0.642434	0.037183	0	0.410095	0.95773	0	0.668123	0.274642	0.494506	0.169979	0.126384	0.414954	0.590104	0.19098	0.432412	0.844737	0.758857	0.793884	0.244675	1.27721	0	0.361028	0.561527	1.05547	0.0269977	1.61706	1.06183	1.29167	0.726233	2.27818	2.30536	0.905772
FBgn0052354	1.3339	0.0186655	CG32354	NA	1	0.173987	0.0652476	0.150014	0.635104	0.758032	0.473669	0.818599	0.896979	1.26247	0	0.510697	0	1.15638	0.929576	0	0.692035	0.563371	0	0.334062	0.274642	0.364373	0.101988	0.189575	0.518692	1.79841	1.24137	0.353792	0.881465	0.975673	0.685627	0.314582	4.15094	0	0.451284	0.561527	1.28164	0.0269977	1.72487	1.00284	0.995663	0	0.4438	0.367876	0.615925
FBgn0016684	1.13122	0.0202071	NaPi-T	NA	1	1.24691	0.130495	0.637559	1.02826	1.39637	0.505247	0.785855	1.34547	0.766498	0	1.38618	0.235513	1.25917	1.33859	0	1.69164	1.21125	0.400909	0.668123	0.384499	1.40544	0.883893	0.505534	2.25631	2.97862	1.30503	1.80827	0	2.45725	1.22691	0.314582	11.2395	0	1.50428	1.8985	1.73399	0.59395	3.4138	0.914352	1.53386	1.60536	0.798841	0.392401	1.5217
FBgn0004360	2.12668	0.0204866	Wnt2	NA	2	0.492963	0.260991	0.11251	0.725834	0.638342	0.189468	0.622135	0.86248	1.08211	1.38059	0.267508	0.441587	0.591039	0	0.567494	1.43533	0	0.437355	0.139192	0.686606	0.338346	0	0.0947877	0.233411	12.2517	0.795751	0.314482	0.404005	30.7879	0.757798	0.174768	43.553	0	0.782226	1.14979	0.263868	0	1.90454	0.471924	0.753475	0	0	0.147151	0.0362309
FBgn0050289	1.64234	0.0209473	CG30289	NA	1	1.24691	0.0978715	0.150014	0.907292	0.598446	0.442091	0	0.758982	0.586145	0	0.243189	0	0.539644	0.780843	0	0.615142	0.0845056	0	0.0556769	0	0.364373	0.373955	0.252767	0.518692	0.646305	1.17771	1.76896	0	0.433632	0.288685	0.139814	1.75617	0	0.270771	1.33697	1.99786	0.404966	3.23413	1.12082	1.1033	0.726233	0	0.245251	2.02893
FBgn0002917	1.12115	0.0209497	na	NA	4	11.6571	41.5954	5.21298	11.6738	10.3731	13.1364	15.7498	7.62432	4.77934	7.12486	6.93088	6.68268	23.0505	9.03547	0	15.7886	7.66184	19.2072	11.7757	22.9876	5.98613	10.3347	5.62407	31.718	10.1161	22.0582	18.5151	33.9364	15.1049	13.5321	49.4942	24.2032	0	14.2907	26.8463	27.0276	32.0193	26.6636	12.034	29.3855	65.5139	25.7108	19.9389	37.4627
FBgn0031251	1.25754	0.0209776	CG4213	NA	1	6.29252	0	2.36272	4.80865	4.94715	4.67354	4.45318	6.79634	10.8662	0.049307	5.22856	0.412148	7.7349	4.79661	0.0354684	5.71569	4.22528	4.15488	6.1523	0.109857	3.33141	2.88965	1.13745	3.99393	5.00184	14.0689	16.1172	15.1318	3.43292	9.41835	0.908791	6.16255	0.0334446	11.1618	6.81854	14.0227	3.72568	13.6552	11.7096	9.06861	7.56812	2.15983	0.367876	13.2605
FBgn0050460	1.64985	0.0218454	CG30460	NA	2	0.811938	0.163119	0.825077	0.514132	1.27668	0.631559	0.392928	2.13895	0.856674	0.788911	0.535016	0.471026	0.745223	0.37183	0.461089	1.05087	0.563371	0.0364463	1.4476	0.768998	0.754773	0.237971	0.947877	0.440888	21.7777	1.71882	0.471722	0.624371	44.0137	0.57737	0	26.119	0.0668893	0.631798	0.347612	0.716213	0.0269977	0	1.09132	0.511287	0	0.295867	0.318826	0.326078
FBgn0014368	1.30221	0.0219385	nol	NA	1	0.144989	0.358862	1.0876	0.362917	0	0.568403	1.21153	0.482989	0.0450881	0.295842	0.462059	1.76635	0	0.483379	0.248279	0.358833	0.309854	0.0364463	0	0.302107	0.572586	0	1.16905	0.181542	0.927307	0.15915	1.29724	2.42403	0.686585	0.685627	0.559256	2.87373	0	0.541541	1.95197	3.61876	0.485959	0.75463	1.29779	0.349828	0.114668	0.858014	0.0735753	0.978233
FBgn0023214	1.13388	0.0221986	edl	NA	2	30.8247	5.90491	11.1385	25.3437	59.3658	56.3035	40.668	50.6793	136.752	8.50545	27.4804	9.00837	47.0775	46.8506	4.07886	33.0383	26.6756	31.6354	65.0028	13.1004	32.9237	32.738	6.41397	28.9949	152.781	52.2331	80.0749	21.5224	271.96	106.344	6.74603	269.492	0.334446	63.932	33.3975	53.2637	17.3595	44.7029	68.6649	39.9342	26.6795	7.30791	4.21831	34.7454
FBgn0036411	1.99965	0.0223675	Sox21a	NA	2	1.07292	0	0.675063	0.756077	0	0.599981	0.294696	0.896979	3.29143	0	0.243189	0	1.0022	0.297464	0.461089	0.307571	0.0281685	0	4.20361	0	4.34645	0.849897	0.252767	0.62243	13.0947	0.636601	1.57241	0.47746	30.6434	3.21162	0	16.955	0	3.12891	0	0.942386	0	1.50926	1.17981	0.0538196	0.535119	0	0.0490502	2.10139
FBgn0052006	1.50138	0.0229773	CG32006	NA	4	0.637952	0.554605	0	0.816563	0	0.726293	0.622135	0.655484	0.676322	0	0.267508	0	0.539644	0.557745	0.0354684	0.589511	0.788719	0	0.278385	0.219714	0.728746	0.237971	0	0.440888	1.15211	1.20954	0.746894	1.68947	0	1.37125	0.209721	0.0638606	0	1.41402	1.95197	2.4879	0.431963	0.8265	0.353943	0.618926	0.726233	0	1.98653	2.42747
FBgn0032827	1.35161	0.0231273	CG10481	NA	1	0.52196	0.293614	0.562552	0.211701	0.957514	0.947339	0.32744	0.965977	0.315617	0	0.121594	0.35327	0.256973	0.037183	0	0.179416	0.507034	0.29157	2.28275	0.164785	0.832852	0.339959	0	0.492757	1.46121	0.445621	1.25793	0.734554	0.36136	0	0.943745	0.862119	0	1.20343	0.534788	2.52559	0.35097	2.01235	0.6194	1.45313	1.79647	0	0	1.34054
FBgn0036978	1.2216	0.0231273	Toll-9	NA	4	1.91386	0.0978715	0.787573	0.211701	0.159586	0.0947339	0	0.896979	0.541057	0.0986139	0.826842	0	1.10499	1.26422	0.0354684	0.384464	0.225348	0	0.862992	0.274642	0.15616	0.339959	0.53713	0.518692	0.730606	0.22281	0.393102	1.46911	0.108408	0.396942	0.174768	0.894049	0	0.48137	0.775442	1.80938	1.67386	2.91072	1.2388	0.672745	0.917348	0.4438	1.34888	1.01446
FBgn0024289	1.97343	0.0231871	Sodh-1	NA	2	0.289978	0.0652476	0	0.604861	0.43886	0.568403	0.360184	0.0689984	1.39773	0.0246535	0.194551	0.0294391	1.41335	0.037183	0	0.102524	0.704213	0.510248	2.25492	0.439428	0.520533	0.101988	0.0947877	0.700234	12.3922	0.0636601	0	1.02838	8.9256	0.57737	0	26.6937	0	0.120343	0.561527	0.0376954	0.59395	0.574956	0.737381	0.269098	0.879125	0.502974	0	0
FBgn0032013	1.07491	0.0231871	Scgalpha	NA	1	0.811938	0.326238	0	1.30045	0.0797928	0.536825	0.229208	1.10397	0.225441	0.049307	0.462059	0.588783	0.462552	1.00394	0	0.56388	0.309854	0.218678	0.445415	0.219714	0.520533	0.237971	0.221171	0.778038	0.814906	1.08222	0.353792	0	1.26476	1.08257	0.314582	1.27721	0	0.361028	0.615006	1.31934	0.242979	1.11398	1.26829	0.834204	0.764456	0.26628	1.79033	1.15939
FBgn0000075	1.26499	0.0234171	amd	NA	1	2.87078	0.0326238	2.02519	1.99604	0.598446	2.17888	0.884087	1.72496	4.46372	0	0.851161	0.588783	2.03009	2.11943	0.0354684	2.30678	1.40843	0.911157	1.75382	0.219714	1.6657	1.25785	0.663514	1.08925	6.96885	2.61006	3.69516	4.92151	4.4086	4.14985	0	6.13062	0	2.94839	4.94678	3.58107	0.890925	5.13867	1.79921	3.76737	1.79647	0.858014	0	1.08693
FBgn0035099	1.07879	0.0234651	CG6845	NA	2	2.5808	1.53332	1.1251	3.53844	0.518653	2.81044	0.556647	5.03688	3.38161	1.15871	2.74804	0.500465	4.39425	6.95323	1.09952	2.0761	2.47883	1.27562	3.67468	0.109857	3.46154	2.31172	0.631918	2.38598	14.0501	5.31562	3.81309	5.50915	18.6823	3.35596	0.664117	29.6952	0.602003	4.96413	0.748703	8.66995	0.755936	8.94776	0.707885	5.40887	1.56714	0	1.1772	2.75355
FBgn0029791	1.19747	0.0240385	AdamTS-B	NA	2	2.75479	0.326238	0.600056	2.72188	0.199482	3.31569	1.66994	3.00143	1.93879	0.123267	1.53209	1.38364	1.56754	4.46196	0.42562	2.56309	1.32392	1.12983	2.08788	0.384499	1.01504	1.29184	0.600322	1.65981	7.33416	2.76921	2.04413	3.56259	23.4523	2.70642	0.454396	26.7576	0	3.24925	1.41719	1.50782	1.10691	1.36552	2.74306	1.02257	4.31918	0.532561	0.122625	1.59416
FBgn0004652	1.14525	0.024495	fru	NA	4	0.579956	0.358862	0.262524	0.453646	0.199482	0.221046	0.654879	0.0689984	0	0.345149	0.680929	0.0883174	0.0256973	0.111549	0.319215	0.615142	0.450697	0.583141	0	0.631677	1.06709	0.169979	0.600322	0.518692	0.730606	0.3183	0.825514	0	1.40931	0.82997	0.524303	3.79971	0.401336	0.48137	1.6311	0.980081	0.188984	1.653	0.914352	1.45313	0.420451	1.18347	0.269776	0.942003
FBgn0002576	1.15556	0.0246967	lz	NA	1	0.492963	0.489357	0.075007	0.272188	0.99741	0.536825	0.556647	0.620985	1.1272	0.320495	0.243189	1.47196	0.154184	0	0	0.205047	0.535202	0	0.250546	0.19225	0.624639	0.815901	0.663514	0.233411	0.927307	1.46418	0.275171	0.881465	2.63793	0.902141	0.279628	2.68215	0.301002	1.2636	0	1.31934	0.809931	1.18585	0.294952	0.807295	0	0.887601	0.809328	1.23185
FBgn0262475	1.57285	0.0250233	bru2	NA	2	10.7002	0.0326238	0.525049	3.26625	1.63575	6.78926	1.47348	7.45182	12.7599	0.197228	2.1887	0.6771	4.62552	6.54421	0.42562	5.02366	2.78868	3.13438	12.0541	0	11.5298	3.50158	0.189575	9.33646	59.2352	4.61536	14.5448	3.34222	67.9719	10.2122	0	141.515	1.23745	14.9225	0.909139	3.54337	1.29589	14.4098	5.98753	14.0469	2.29337	0	1.71676	8.76787
FBgn0037934	1.6861	0.0254258	CG6830	NA	2	0.289978	0.228367	0.675063	0	0.0398964	0.410514	0.491159	0.172496	0	0.0246535	0.535016	0	0.205579	0.223098	0.42562	0.28194	0	0	0.668123	0.109857	0.260266	0.645922	0.442342	0.492757	2.16372	0.03183	0	0	1.8068	0.324771	0.314582	8.90856	0	0.69197	0.0534788	0.640822	1.02591	0.682761	0.0294952	0.538196	0.764456	0	0.269776	0.108693
FBgn0050362	1.74036	0.0262124	boly	NA	1	1.82686	0.0326238	0.412538	1.78434	0.279275	0.126312	0	1.31097	2.57002	0	0	0.0588783	0.796618	0.483379	0	0.102524	0.281685	0.765372	0.306223	0	0.338346	0.271967	0.379151	0.95958	0.224802	5.28379	2.79102	0	1.12022	0.721713	0.384489	5.77939	0	0.0601713	0.909139	3.16642	1.1339	0.898369	0.855361	2.58334	2.44626	0	0.0245251	2.4637
FBgn0050462	1.24314	0.0267003	ste24c	NA	4	0.898932	0.0978715	0.86258	1.27021	0	0.947339	1.93189	0.379491	2.70529	0.813565	1.09435	0.471026	0.899407	0.111549	0	1.20465	1.09857	0	0.612446	0.384499	1.43147	0.0679918	0.284363	1.50421	0.309102	1.20954	0.707584	1.65275	0.758857	1.263	1.15347	0.351234	0	2.07591	1.92524	2.94024	1.67386	4.41998	2.15315	3.63283	1.49069	0.621321	2.06011	2.89847
FBgn0262028	1.74783	0.0267798	lncRNA:CR42839	NA	2	2.02985	0.391486	0.075007	0.120972	1.157	0.410514	0.425671	0.206995	0.270529	0	0.486378	0	0.0513947	0.297464	0	0.538249	0.591539	0.473802	0.974346	0	0.676693	0.135984	0	0.596496	5.31094	0.700261	0.0393102	0.0367277	8.96174	0	0.384489	8.97242	0	0.541541	0	0.188477	0	0.934304	0.530914	0.618926	0.0382228	1.00595	8.14233	0.83331
FBgn0267118	1.85486	0.0269863	lncRNA:CR45558	NA	3	0.0579956	0.163119	0	0.241945	0	0	0.294696	0.137997	0	0.739604	0.121594	0.824296	0.462552	0	0	0.256309	0.309854	0	0.3619	0.247178	0.442453	0.101988	0.410747	0.648365	0	0.572941	0.393102	0.734554	0	0.721713	1.32823	0.0319303	0	0.601713	0.401091	1.69629	0	2.08422	0.914352	2.71789	0.114668	1.36099	1.2753	0.471001
FBgn0262717	1.29278	0.0270551	Skeletor	NA	1	0.347974	0	0.187517	0.998021	0.758032	0.378936	0.654879	1.03498	0.991938	0.295842	0.194551	0.0294391	1.85021	1.7476	0	1.46096	0.394359	0.400909	1.19705	0	0.806826	0.271967	0.157979	0.363084	2.92242	1.75065	0	0.514188	1.55385	2.0208	0.314582	5.84325	0	1.74497	0.294133	3.2795	0.269977	2.91072	1.32728	1.13021	1.52891	0.0591734	0.245251	1.01446
FBgn0005775	1.09666	0.0270985	Con	NA	2	1.15991	0.6851	0.525049	0.665347	0.518653	0.663137	1.70269	1.37997	0.586145	1.10941	1.16731	1.82523	0.899407	0.520562	0.851241	0.358833	0.169011	0.656033	0.473254	0.933784	1.61365	0.645922	0.0947877	0.33715	4.10263	0.986731	0.668273	0.697826	7.19107	0.757798	0.59421	6.80116	0.167223	0	1.20327	1.54551	0.809931	1.5452	1.44527	1.99133	2.90493	0	0.981003	1.0507
FBgn0036348	1.22187	0.0272884	CG17687	NA	4	0.550958	0.42411	0.300028	0.272188	0.0398964	0.31578	0.392928	0.172496	0.631234	0.443763	0.21887	0	0.102789	0.297464	0.283747	0.128155	0.309854	0.437355	0.250546	0.549285	0.754773	0.237971	0.0315959	0.596496	0.702505	0.700261	0.0786204	0.440732	0.469768	0.108257	0.454396	2.01161	0	2.04582	0.802181	1.09317	0.674943	2.04828	0	1.31858	0.458674	0	2.59966	1.34054
FBgn0031716	1.41049	0.0274533	CG14015	NA	1	0.231982	0.880843	0	0.756077	0.159586	0.568403	0.785855	0.758982	1.533	0	0.632291	0	0.0256973	1.18986	0	0.461357	0.112674	0.0364463	0.417577	0.302107	0.572586	0.98588	0.189575	0.6743	0.646305	3.11934	1.5331	0.808009	1.73453	0.57737	0.524303	0.894049	0	1.32377	1.49741	2.07325	1.51187	1.68893	0	0.672745	0.764456	0.591734	0.367876	1.5217
FBgn0266331	1.01792	0.0276353	asRNA:CR44996	NA	2	0.550958	0.456733	0.412538	0.604861	1.91503	1.2947	0.818599	2.03545	2.02896	0.887525	0.194551	0.765417	0.231276	0.557745	0.21281	0.666404	0.535202	1.34851	0.0835154	0.19225	1.04107	0.101988	0.442342	0.907711	2.21992	0.25464	1.17931	0.550915	3.86656	0.180428	0.279628	6.48186	0	1.41402	1.12305	2.14864	0.59395	2.04828	1.03233	1.21094	1.75825	0.147933	0.220726	2.53616
FBgn0033540	1.14843	0.0283796	Elp2	NA	2	1.85586	0.0652476	1.46264	2.35896	0.877721	1.61048	1.17878	4.45039	4.73425	0	0.680929	1.17757	2.10718	0.929576	0	2.33241	1.88729	2.4419	1.83734	0.659142	4.34645	1.22385	0.284363	1.24486	10.5938	3.72411	2.79102	1.21201	8.67265	4.33028	0.489349	15.9652	0.0334446	5.47559	1.71132	5.20197	1.07991	4.1325	1.62224	2.44879	1.03202	0.0887601	0.245251	4.52886
FBgn0039232	1.54512	0.0286618	sosie	NA	4	0.231982	0.195743	0.150014	0.272188	0	0.221046	0.589391	0.103498	0.94685	0.64099	0.0243189	0	0.0256973	0	0	0.333202	0.0563371	0	0.111354	0	0.182186	0.781905	0.473938	0.544627	0.140501	0.668431	0.589653	0.587643	0.903401	0	0.314582	0	0	0.300856	0.294133	1.84708	0.59395	1.14991	0.324447	1.1033	1.07024	0.384627	1.32435	1.23185
FBgn0050461	1.22835	0.0286618	CG30461	NA	4	0.898932	0.0978715	0.86258	1.27021	0	0.947339	1.93189	0.379491	2.70529	0.813565	1.09435	0.471026	0.899407	0.111549	0	1.20465	1.09857	0	0.612446	0.384499	1.37941	0.0679918	0.284363	1.50421	0.309102	1.20954	0.707584	1.65275	0.758857	1.263	1.15347	0.351234	0	2.07591	1.92524	2.94024	1.67386	4.41998	2.15315	3.63283	1.49069	0.621321	1.61866	2.89847
FBgn0052221	1.32634	0.0287205	CG32221	NA	4	0.231982	0.42411	0.0375035	0.604861	0.43886	0	0.32744	0.206995	0.360705	1.25733	0.753886	0.117757	0.591039	0	1.31233	0.640773	0.0281685	0	0	0.274642	0.31232	0.271967	0.758301	0.0259346	0.477704	0.25464	1.06138	2.49748	0.252952	0.252599	0.0349535	1.50073	3.61202	0.421199	1.39045	1.54551	0.728938	0.287478	1.41577	0.592016	1.07024	1.47933	1.3734	0.43477
FBgn0031031	1.05049	0.0293718	CG14218	NA	4	0.231982	0.0326238	0.375035	1.11899	0.0398964	0.252624	0.16372	0.172496	0.180352	0.147921	0.194551	0.206074	0.359763	0	0.319215	0.435726	0.535202	0	0.139192	0.329571	0.0520533	0.271967	0.252767	0.414954	0.281002	0.41379	0.0393102	0.404005	0.325224	0	0.104861	0.734397	1.23745	1.53437	0.641745	0.866995	0.35097	0.431217	0.560409	0.645836	0.764456	0.147933	0.441452	1.23185
FBgn0004244	1.2423	0.0296458	Rdl	NA	3	1.21791	0.456733	0.0375035	0.725834	1.157	0.789449	0.818599	0.206995	0.631234	0.616337	0.632291	1.76635	0.693828	0.037183	2.37638	0.128155	0.478865	0.692479	0.250546	0.357035	0.650666	0.101988	0.126384	0.95958	0.590104	0.28647	0.550343	1.13856	0.289088	0.0360856	0.768977	0.127721	0.0334446	1.38394	2.6472	4.37267	0.647945	1.90454	0.0294952	0.995663	3.5165	4.61552	1.39793	3.76801
FBgn0263447	1.02414	0.0296638	asRNA:CR43470	NA	2	3.01577	0	1.46264	2.51017	3.03213	1.67363	1.89915	2.69094	4.10302	0.221881	0.826842	1.58971	2.49264	1.48732	0	2.12737	2.92953	2.15033	3.64684	0.686606	3.48757	2.17574	0.69511	2.23038	7.47466	2.67372	2.83033	3.08513	10.624	3.64465	0.768977	7.15239	0.0334446	3.70053	3.69003	3.99572	1.97083	2.51543	3.53943	2.63716	3.97517	1.80479	1.32435	2.86224
FBgn0030793	1.01641	0.0299525	Rai1	NA	2	5.19061	0.913467	2.88777	5.50424	2.2342	7.4524	4.74787	5.93386	4.59899	0.394456	3.35601	2.64952	4.34285	6.87886	1.98623	5.74133	3.18304	0.0364463	4.64902	0.576749	3.43552	4.52145	2.93842	3.47524	13.0385	5.76124	6.68273	10.0634	19.4051	7.36147	0.978698	27.8752	0.0668893	6.04721	5.34788	5.8051	3.23973	7.00728	5.16166	1.93751	0.344005	0.739667	0.662177	10.4707
FBgn0050035	1.36377	0.0306106	Tret1-1	NA	2	1.24691	0.195743	0.337531	1.20972	1.55596	1.54732	1.04781	2.03545	3.4267	0.369802	0.510697	0.0294391	1.07929	1.07831	0.532026	0.743297	1.32392	0.0364463	1.22489	0.494356	1.40544	0	0.53713	1.06332	3.45633	0.3183	0.864824	0.697826	15.2133	3.35596	0	39.5936	0.0668893	0.902569	0.240654	1.80938	0.0539954	1.29365	0.383438	1.39931	0	0.325454	1.76581	2.06516
FBgn0261953	1.57035	0.0306106	TfAP-2	NA	1	0.0579956	0.456733	0.675063	0.0907292	1.67565	0.0947339	0.360184	0	0.901762	0.468416	0.535016	1.47196	0	0.223098	0	0.0512618	1.26758	0	0	0.247178	0.0260266	0.203975	0.442342	0.648365	0.365303	0.954901	0	1.28547	3.64974	0.685627	0.244675	6.19448	0	0.601713	0.320873	1.13086	1.51187	0.610891	0.943847	1.04948	1.03202	0.473387	0.269776	0
FBgn0266099	1.43711	0.0309114	CG44836	NA	3	0.811938	17.7474	1.27512	0.181458	0	0.694715	3.04519	1.48346	1.1272	5.20188	0.778205	2.32569	0.950802	0.557745	1.91529	1.7429	0.845056	1.93165	0.946508	5.84988	0.46848	0.135984	0.189575	2.20444	0.196701	2.51457	0.864824	2.64439	0.542041	1.91254	10.3113	0.542815	0	0.872483	0.748703	6.67209	2.83476	8.48061	0.648895	9.25698	5.42764	6.47949	18.7372	2.97093
FBgn0050424	1.10257	0.0309876	CG30424	NA	1	1.44989	0.228367	0.187517	0.725834	0	1.67363	0.458415	1.58696	3.74231	0.221881	0.607972	0	1.31056	1.04112	0.638431	1.15339	1.09857	1.93165	0.445415	0.19225	2.23829	1.15586	0.69511	1.14112	2.89432	2.03712	2.08344	1.17529	3.43292	1.0104	0.139814	8.97242	0	2.28651	1.49741	3.2795	1.78185	4.45591	1.03233	1.96442	1.91114	0.236694	0.147151	1.26808
FBgn0259683	1.11684	0.0309876	Ir40a	NA	1	1.13091	0.228367	0.675063	1.33069	2.63316	1.51574	1.04781	1.13847	1.71335	0.295842	0.753886	0.235513	3.52054	1.67324	0	1.48659	1.0704	0.364463	1.92085	0.164785	0.494506	0.407951	0.663514	1.58201	1.37691	2.25993	1.65103	5.94989	1.95135	1.94862	0.384489	2.07547	0	3.70053	3.02155	4.59884	0.404966	6.54013	1.44527	1.74914	3.89873	0.384627	0.858378	2.4637
FBgn0025693	1.39342	0.0312483	ZnT41F	NA	2	0.463965	1.95743	0	0.39316	0	0.473669	0.884087	0.310493	0.180352	1.67644	0	1.08925	0.976499	1.41295	2.6956	0.358833	0.338022	0.0728926	0.306223	1.23589	0.338346	0.135984	0.53713	0.233411	4.29933	1.5915	1.02207	0.183638	5.85404	0.613456	0.454396	11.5268	4.91636	1.35385	0.668484	0.866995	0.539954	1.18585	0.943847	0.807295	0.0382228	0	0.833853	1.88401
FBgn0267337	1.1241	0.0312674	rn	NA	1	0.608954	0.0652476	0.900083	0.604861	0.199482	0.252624	0.720367	0	0.94685	0.961486	0.243189	1.08925	0.411158	1.22704	0	0.410095	1.01407	0.0364463	0.445415	0.274642	0.832852	0.883893	0.663514	1.16706	0.899207	1.33686	2.86964	1.21201	0.975673	1.37125	0	2.07547	0.0334446	1.08308	0.721963	4.03341	0.971918	1.86861	0.6194	2.12588	1.60536	0.26628	0.416926	1.37677
FBgn0030847	1.24619	0.0313429	CG12991	NA	2	1.2759	0.554605	0.487545	1.78434	1.19689	0.473669	0.392928	0.482989	1.75844	1.87366	0.389102	0.883174	0.848012	2.23098	0	0.640773	0.450697	0	0.7238	0.961248	0.416426	0.407951	0	0.311215	2.33232	2.57823	1.29724	4.15023	6.97426	0.505199	0.069907	13.2192	1.90634	2.04582	0.668484	4.9381	0.242979	1.50926	0	0.807295	0	0.0887601	1.34888	1.63039
FBgn0040942	1.96792	0.0316609	CG12643	NA	2	0.985925	0	0.337531	0.0302431	0.99741	1.13681	0.130976	0.965977	1.8937	0	0.705248	0	1.33626	1.59887	0	0.692035	0.929562	0.145785	4.23145	0.109857	1.74378	0.509938	0	1.21893	20.4008	0.28647	1.37586	0.404005	37.979	1.29908	0.314582	81.6778	1.20401	2.97848	0.534788	0	0	1.43739	1.41577	0.0269098	0.382228	0	0.0490502	1.59416
FBgn0032078	1.79611	0.0329196	C1GalTA	NA	2	0.231982	0.717724	0	0.151215	0	0.0947339	1.17878	0.620985	0.631234	0.591683	0.462059	0.529904	0.745223	1.00394	1.91529	0.512618	0	0.874711	0.222708	0.411963	0.31232	0.339959	0.726705	0.648365	10.4252	0	1.33655	0.47746	21.8262	0.180428	0.314582	22.3512	5.75248	0.541541	0	0	0.377968	1.11398	0	0.269098	0	0.473387	0.367876	0.869541
FBgn0035870	1.26494	0.0330062	Gr66a	NA	3	0.869934	1.04396	0.562552	0.302431	0	0.189468	0.622135	0.41399	0.135264	0.714951	0.486378	0	0.334065	0.223098	0.42562	0.153786	0.845056	0.510248	0	0.384499	0.104107	0.203975	0.505534	0.466823	0.618205	0.22281	0.157241	0.330549	0.036136	0.902141	1.01365	0.287373	0	0.872483	0.401091	3.73185	0.458961	1.97641	0.914352	1.15712	0.152891	0.946774	1.44698	0.326078
FBgn0039752	1.48932	0.0330499	CG15530	NA	1	1.01492	0.0978715	0.0375035	0.877049	2.87254	0.536825	1.37525	2.48394	1.93879	0	1.2889	0	4.41994	1.11549	0	0.973975	0.507034	2.18678	2.25492	0	0.650666	0.0679918	0.410747	0.881777	1.65791	4.61536	4.67791	5.1786	1.26476	3.64465	0	1.50073	0.0334446	4.78362	1.87176	6.93596	1.86284	2.87478	2.94952	2.23351	2.98138	0.147933	0.196201	2.97093
FBgn0029968	1.37908	0.0332114	Ir7g	NA	4	1.88486	0.163119	0.262524	0.604861	0	2.11572	0.720367	0.275993	1.03703	0	0.267508	0.0294391	1.05359	0.409013	0	0.768928	0.507034	0	0.306223	0.796463	0.3904	1.22385	0.157979	0.570561	0.674405	0.732091	0.275171	0.550915	2.74634	1.73211	0.768977	0.98984	0.0334446	1.4742	0	0.942386	2.24081	0	0.825866	1.07639	2.86671	0.118347	0.465977	3.84047
FBgn0267744	1.28107	0.0332114	lncRNA:CR46075	NA	3	0.579956	0.717724	0.075007	0.0907292	0.199482	0.0947339	0.916831	0.758982	0.405793	0.813565	0.389102	0	0.231276	0	0	0.205047	0.563371	1.31207	0.139192	0.357035	0.31232	0.0339959	0.221171	0	0.252902	0.732091	0.589653	0.918192	0.216816	0.0721713	1.01365	0.383164	0	0.361028	0.133697	1.96016	0.296975	0.75463	0.530914	1.13021	2.14048	1.03553	0.784803	1.15939
FBgn0051516	1.73962	0.0333409	CG31516	NA	4	0.347974	0.554605	0	0	0	0.0631559	0.589391	0.655484	1.03703	0.320495	0.389102	0	0.282671	0.74366	0	0.153786	0	0	0.556769	0.686606	0.182186	0.57793	0.0631918	0.518692	0.309102	0.700261	0.471722	0.514188	0	0.505199	1.36319	0	0	0.240685	0.534788	1.88477	0	2.87478	0.0589904	1.02257	2.98138	0.4438	1.96201	0.760848
FBgn0035189	1.44661	0.0334678	CG9119	NA	4	0.144989	0	0.075007	0.120972	0.478757	0.378936	0.261952	0	0.94685	0.788911	0.753886	0	0	0	0.319215	0	0.253517	0.0728926	0.3619	0.109857	0.46848	0.203975	0.347555	0.778038	0.252902	0.732091	0.786204	0	0.831129	0	0.244675	2.77794	0.568559	0.782226	1.0161	1.84708	1.32289	1.83267	0	0.457467	0	0.532561	0.735753	0.326078
FBgn0034070	1.13905	0.0335467	SP2353	NA	4	0.724945	0.293614	0	0.574618	0.359068	0.884183	0.687623	0.448489	0.225441	0	0.0729567	0.942052	0.359763	0.037183	0.0709367	0.410095	0.338022	0.328017	0.445415	0.768998	0.104107	0.747909	0.284363	0.414954	0.393403	1.14588	0.0393102	0.734554	0.0722721	0.866055	0.384489	1.02177	0.0334446	0.812312	0.828921	2.67638	0.539954	3.52161	0.943847	1.56077	0.993793	0.650907	0.171676	1.30431
FBgn0038608	1.11357	0.0337835	WRNexo	NA	2	14.4119	0.521981	7.20067	9.829	8.53783	14.1469	4.71513	17.6636	29.9836	0.0246535	10.1653	2.76728	14.7246	9.55604	0	15.5067	11.1266	11.7357	13.6687	1.62039	15.616	8.09102	3.66512	15.5089	57.1277	21.7717	20.1268	14.6176	73.4284	25.7291	3.11086	55.0159	1.07023	19.9468	9.09139	18.9608	10.4751	18.6861	17.8741	14.1546	2.63737	3.9942	1.25078	21.9197
FBgn0267668	1.48832	0.0341408	lncRNA:CR46006	NA	4	0.376971	1.59857	0.150014	0.483889	0.0797928	0.031578	0.982319	0.448489	0.0450881	1.0601	0.316146	0	0.154184	0.223098	0.993114	0.0768928	0.394359	0	0.0278385	0.164785	0.338346	0.0679918	0	0.129673	0.955407	0.445621	0.471722	0.293822	3.07156	0.288685	0.59421	2.80987	0	0.270771	0.213915	1.01778	0	1.58113	1.38628	0.592016	1.3378	2.219	0.343351	1.48547
FBgn0037534	1.64625	0.0345489	ELOVL	NA	4	0.173987	0.456733	2.32522	0.0907292	1.0772	0.473669	0.032744	0.0344992	0.541057	0.56703	0.0729567	0.559343	0.334065	0	0	0.0512618	0.0281685	0	0.807315	0.52182	0.208213	0	0.126384	0.233411	0.0843006	0.15915	1.06138	2.90149	0.36136	1.65994	0.803931	0.191582	0	0.511456	0	3.88263	0	4.41998	0.67839	1.80296	1.26135	0	0.0735753	1.26808
FBgn0052865	1.00267	0.0345489	lncRNA:alphagamma-element:CR32865	NA	1	8.29337	0.228367	7.72572	9.79875	24.4166	10.7997	14.1781	22.2175	24.4828	0.0986139	15.2479	10.7453	13.8252	7.84562	0.496557	7.81743	13.9998	7.03413	14.8657	1.04364	10.2545	8.39698	9.44717	10.3998	40.3519	6.90712	15.5668	15.242	51.1686	13.8208	4.26433	62.3919	0	13.4182	18.4502	28.6862	9.39521	31.4789	14.1872	18.7561	24.8831	6.95287	2.50156	22.1733
FBgn0051451	1.41816	0.0346363	lncRNA:CR31451	NA	1	0.92793	0	0.562552	1.51215	2.31399	0.884183	0.16372	1.37997	1.71335	0	0.753886	0.559343	0.668131	0.632111	0	0.538249	1.4366	0	1.58679	0	2.18624	0.339959	0.379151	1.81542	4.13073	2.13261	2.67309	1.10183	3.64974	2.16514	0.209721	5.04499	0	0.722055	1.8985	1.6586	1.05291	3.77315	1.59274	1.56077	3.82228	0	0.441452	2.13762
FBgn0050484	1.92831	0.0358341	CG30484	NA	2	0.347974	0	0.187517	0.453646	0.0398964	1.07365	0	0.206995	1.17229	0.419109	0	0	0.591039	1.15267	0.0354684	0.0256309	1.74645	0.546694	0	0.219714	1.14517	0	0	0.0778038	4.01833	2.48274	0	0.661098	9.03401	0.360856	0	10.9521	0	1.83522	1.95197	0.866995	0	1.94048	0.471924	0.511287	0.0382228	0	0.367876	0.942003
FBgn0261085	1.21355	0.0358341	Syt12	NA	1	1.44989	0.0652476	0.225021	1.05851	1.1171	1.01049	0.0982319	0.103498	0.315617	0	0.510697	0.765417	0.796618	0.409013	0.0709367	0.358833	1.54927	0	0.389738	0.109857	0.364373	0.441946	0.0947877	0.389019	0.533904	1.01856	1.76896	3.74622	1.15635	0.613456	0	1.11756	0.702337	1.77505	0.748703	1.35704	0.971918	1.58113	0	2.01824	0.535119	1.7752	0.269776	0.181154
FBgn0265084	1.70836	0.0360949	CG44195	NA	1	0.666949	0	0	0.423403	0.837824	1.2947	0.032744	1.06947	3.4267	0	0.486378	0	0.693828	0.594928	0	0.615142	0.140843	0.692479	0.835154	0	0.989012	0	0.410747	1.4264	0.112401	2.83287	4.87447	1.90984	0.36136	2.30948	0.0349535	1.43686	0.0334446	1.83522	2.08567	4.67423	0.242979	6.39639	0.117981	3.30991	2.71382	0	1.03005	0.108693
FBgn0259171	1.00322	0.0367982	Pde9	NA	4	0.811938	6.88363	1.0876	1.78434	0.119689	0.978917	2.4558	1.06947	2.02896	3.8706	1.07003	1.94298	2.13288	0.37183	2.94387	1.46096	1.69011	0.400909	1.55895	5.6027	1.14517	0.747909	2.18012	1.3486	1.09591	1.94163	0.668273	2.46076	14.0569	1.98471	1.15347	20.7228	7.32438	1.98565	0.748703	2.78946	1.07991	3.55754	1.71072	3.8481	1.3378	1.95272	5.12574	0.724617
FBgn0052647	1.04795	0.0368026	CG32647	NA	2	1.10192	0.717724	0.150014	0.877049	0.319171	0.599981	0.229208	1.13847	0.586145	0.468416	0.0243189	1.56027	0.693828	0.818027	0.106405	0.28194	0.985899	0.874711	0.640285	0.988712	0.572586	0.0339959	0.0947877	0.518692	1.91081	0.732091	0.432412	0	3.28838	0	1.18842	4.75762	2.1739	0.391113	0.347612	0.942386	0.485959	0.539022	1.44527	0.672745	0.879125	0.828427	0.735753	0.615925
FBgn0004580	1.21692	0.0369402	Cbp53E	NA	3	0.753943	0.587229	0.562552	0.544375	1.1171	0.536825	2.1611	0.310493	1.533	0.419109	0.899799	0.264952	1.56754	0.297464	0.354684	0.589511	0.422528	1.71298	0.918669	0.329571	1.01504	0.0339959	0	2.04883	0	0.763921	0.707584	1.21201	0.252952	1.47951	0.908791	0.287373	0	2.04582	1.95197	4.71193	0.431963	3.70128	0.442428	4.00956	4.24273	1.00595	1.12815	3.04339
FBgn0032493	1.08854	0.0370295	Mabi	NA	3	33.5505	24.9572	28.5777	34.2956	14.5622	16.7679	34.9378	25.6674	13.4363	26.3546	17.6798	26.2303	18.168	12.9397	20.4652	17.6597	22.3658	21.7584	8.18451	34.9894	12.7791	22.5053	31.4379	21.2145	13.8815	25.5595	10.6138	20.3839	1.66226	10.2844	52.7448	21.6168	0	14.7119	20.7498	105.698	24.7569	67.0183	11.8276	109.388	35.509	65.0907	124.759	56.7738
FBgn0264447	1.80153	0.0382891	asRNA:CR43865	NA	4	0.579956	0	0.75007	0	0	0.347358	0.294696	0.551987	0.180352	0	0	0	0.359763	0	0	0.153786	0.112674	0.546694	0.167031	0.274642	0.0520533	0	0	0.881777	0	0.541111	0.196551	0.918192	0.397496	0.757798	0.59421	0.447025	0	0.270771	0.615006	0.980081	0.94492	0.359348	0.412933	2.28733	1.41424	0.650907	0	2.17385
FBgn0043530	1.75788	0.0384059	Obp51a	NA	2	0.0869934	0.0978715	0.0375035	0.514132	0.398964	0	0.523903	0.586486	0.811586	0	0.462059	0	0.334065	0	0.354684	0.435726	0.563371	0	0.278385	0	0.15616	0.339959	0.189575	0	1.88271	0.572941	1.29724	0.918192	1.98748	1.29908	0	1.08563	0	1.59454	0	0.791604	0	1.40146	2.06467	0.269098	0	0	0	0.253616
FBgn0085459	1.39825	0.0386498	CG34430	NA	3	0.463965	1.27233	0.525049	0.120972	0	1.07365	0.458415	0.103498	0	0.813565	0.753886	0	0.539644	0.557745	0.851241	0.435726	0.507034	0.619587	0.222708	0.71407	0.416426	0	0.0947877	0.259346	0.421503	0.763921	0	0.95492	0.216816	0.396942	2.0273	0.127721	0	0.300856	0.615006	2.14864	0.836929	2.65917	0	0.645836	3.59294	0.887601	1.96201	1.01446
FBgn0038629	1.22902	0.0393008	CG14304	NA	4	0.26098	0.42411	0.187517	0.937535	0.678239	0.31578	0.523903	0.724483	0.360705	0.542377	0.462059	0	0.282671	0	0.496557	0.640773	0.19718	0	0.111354	0	0.728746	0	0.252767	0.311215	0.730606	0.22281	0	0.881465	0.289088	1.04648	0.978698	0.766328	0.43478	0.661884	0.401091	2.33712	0.539954	3.55754	0	0.565106	0.917348	0.26628	0.0981003	1.70285
FBgn0264265	1.10479	0.0396798	lncRNA:CR43765	NA	2	0.376971	0.326238	1.57515	0.816563	0.478757	0.442091	0.687623	1.03498	1.75844	0	0.899799	0.794856	0.179881	0.520562	0.567494	0.538249	0.732382	1.34851	0.807315	0	1.5616	0.475942	0.568726	0.62243	3.96213	2.5464	0.746894	0.918192	2.99929	0.866055	0	5.36429	0	1.95557	0.374351	2.41251	0.512957	1.5452	1.44527	1.42622	1.6818	0.26628	0	0.978233
FBgn0033326	1.13375	0.0397385	CG14743	NA	1	0.173987	0	0.300028	0.362917	0.758032	0.568403	2.32482	0.689984	0	0.0739604	0.413421	0.647661	0.154184	1.07831	0.248279	0.486987	0.76055	0	0.473254	0.137321	0.572586	0.0679918	0.315959	0.518692	0.224802	0.3183	0.275171	0.550915	0.216816	1.0104	0.559256	3.76778	0	0.391113	1.09631	1.84708	0.188984	2.5873	0.471924	2.55643	0.993793	0.621321	1.3734	1.48547
FBgn0015946	1.04286	0.0400194	grim	NA	4	4.29167	0.130495	2.10019	1.5424	4.02954	7.35767	5.07531	4.72639	10.235	0.246535	3.01554	2.06074	4.31715	9.66759	0	4.38289	4.33795	2.62413	4.48199	0.796463	1.84789	3.46758	1.86416	5.31659	1.40501	7.4164	9.67031	16.6009	3.68588	9.49052	3.91479	2.77794	0	6.40824	9.65292	12.3264	5.77751	16.7815	7.52128	4.27866	8.63836	4.76346	2.42798	10.7968
FBgn0037431	1.26365	0.0401713	CG17917	NA	4	0.202985	0.163119	0.075007	0.665347	0	0.31578	1.6372	0.310493	1.39773	0	0.948437	0	0.411158	0.632111	0	0.410095	0.788719	0.911157	0.278385	0.0274642	0.650666	0.679918	0.315959	0.855842	0.252902	1.94163	1.49379	0.808009	0.794993	0.0721713	0.384489	0	0	1.14325	1.28349	2.4879	0.107991	1.83267	0.766876	1.34549	0.879125	0.147933	0.809328	1.95647
FBgn0033191	1.05094	0.0414071	CG1598	NA	2	0.52196	0.815595	2.55024	1.9658	1.23679	1.73679	0.622135	1.93195	1.26247	0.271188	1.4105	0.559343	1.43905	2.04507	0.709367	2.10174	2.25348	1.16628	1.25273	0.466892	1.50955	1.22385	0.631918	1.73762	14.4154	0.923071	2.27999	0.440732	12.5392	2.59817	0.489349	17.1785	0.43478	1.83522	1.6311	2.90255	0.917922	1.18585	1.38628	2.01824	0	0	1.03005	0.43477
FBgn0036466	1.65054	0.0416853	CG18581	NA	4	1.42089	0.326238	0.075007	0.78632	0.917617	0.126312	0.589391	0	0.541057	0	0.21887	0	0.616736	0	0	0.28194	0.169011	0	0.0556769	0	0.598613	0.57793	0.0631918	0.544627	0.309102	0	0.432412	0.404005	0.108408	0.180428	0.244675	0	0	0.722055	0.374351	2.56329	0.107991	1.40146	0.0294952	0.834204	0	1.03553	2.99206	0.326078
FBgn0270925	1.31835	0.0417165	CG4836	NA	4	0.173987	0.228367	0	0.272188	0	0.410514	0.851343	1.10397	2.11914	0.394456	0.121594	0.412148	0	0	0	0.486987	0	0.911157	0.139192	0.768998	0.624639	0.169979	0.284363	0.752103	1.03971	0.541111	0.707584	0.771281	0.650449	0.541285	0.873838	0.638606	0	0.300856	0.401091	1.35704	0.0269977	1.79674	0.943847	1.45313	1.72003	0.236694	0.760278	1.23185
FBgn0001216	1.19643	0.0431991	Hsc70-1	NA	4	0	0.521981	0.225021	0.272188	0.359068	0	0.753111	0.344992	0.270529	0.517723	0.0486378	0	0.334065	0	0.283747	0.0512618	0.253517	0.546694	0.139192	1.0711	0.338346	0.305963	0	0.648365	0.533904	0.891241	2.04413	0	0.18068	0.541285	0.384489	1.373	0.367891	0.330942	0.508048	1.35704	0.566952	1.00617	0.117981	0.565106	0	0.414214	0.956478	0.326078
FBgn0033876	1.08756	0.0433352	Syngr	NA	1	4.03069	0.521981	2.85026	3.44771	8.33835	3.85251	1.24427	3.65691	6.67304	0	2.28598	1.207	3.28926	5.13126	0	2.87066	5.07034	1.23917	1.72598	0.274642	5.41354	0.951885	1.39022	2.85281	11.0434	6.23869	9.43445	4.33387	13.1174	5.16025	0.279628	22.894	0.0334446	7.22055	7.38007	8.82073	1.91684	8.44467	3.48044	3.36373	1.94936	1.65685	0.171676	7.97079
FBgn0013467	1.36111	0.0439161	igl	NA	4	0.289978	0.293614	0	0.181458	0	0.378936	0.654879	0.689984	0.135264	0.369802	0	0	0.668131	2.30535	0.673899	0.128155	0.507034	0	0.779477	0.0274642	0.728746	0.407951	0	1.03738	0	2.16444	0.275171	0.257094	0.216816	0.469113	0.803931	0.862119	0	1.50428	0.962618	2.14864	0.215982	3.66535	0.442428	2.01824	1.91114	0.621321	0.711227	1.55793
FBgn0041182	1.34794	0.0440809	Tep2	NA	2	0.434967	0.391486	0	0.78632	0.718135	0.410514	0.294696	1.03498	0.495969	0.813565	0.87548	0.824296	0.077092	0.37183	0.602962	0.205047	0.929562	0	0.779477	1.29082	0.260266	0	0.0315959	0.985515	2.41662	0.28647	0.628963	0.661098	4.33632	0.180428	0.943745	14.5922	0	0.571627	1.20327	0	0.728938	2.08422	0.766876	0.834204	0.458674	0.917188	0.318826	0.181154
FBgn0040038	1.21642	0.044954	klhl10	NA	4	0	0.42411	0.637559	0.423403	0.957514	0.126312	0.261952	1.31097	0.135264	0.542377	0.705248	0.0883174	0.205579	0.594928	0	0.102524	1.23942	0	0.111354	0.411963	0.598613	0.0679918	1.01107	0.518692	0.393403	1.30503	0.982755	0.110183	0.758857	0	1.04861	1.50073	0	1.56445	1.09631	1.28164	0.620947	2.51543	0.855361	1.3724	0.344005	0.858014	0.441452	0.760848
FBgn0010040	1.49559	0.0457871	GstD4	NA	4	0.434967	0.228367	0.187517	0.120972	0	0.284202	0.491159	0.517488	1.57808	0.049307	0.21887	0	0.334065	0	0	0.410095	0.704213	0.546694	0	0.109857	0.416426	0	0.0631918	0	0.281002	0.15915	0.864824	1.02838	0.144544	0.505199	0.174768	0.319303	0	0.752141	0.561527	1.05547	1.1879	2.12015	0.67839	1.77605	0.993793	0.739667	0	0.688386
FBgn0004197	1.3005	0.0463954	Ser	NA	1	0.173987	0.0326238	0.375035	0.544375	0	0.126312	0.916831	0.103498	0.631234	0	0.0486378	0.500465	0.282671	0.594928	0.42562	0.307571	0.422528	0	0.0278385	0.164785	0.364373	0.0679918	0.126384	0.181542	0.477704	0.03183	0.589653	0.95492	0.722721	0.396942	0.629163	1.43686	0.0334446	0.48137	0	1.13086	0	1.86861	0.412933	0.457467	0	0	0.122625	0.724617
FBgn0037845	1.12843	0.0466195	CG14694	NA	3	1.21791	7.40561	0.225021	1.93556	0.55855	0.789449	1.6372	1.03498	0.0901762	2.1202	0.559335	3.35606	0.87371	0.409013	3.01481	0.56388	0.225348	0.0728926	0.640285	1.42814	0.572586	1.15586	1.26384	1.01145	0.393403	1.40052	0.746894	2.27712	0.686585	1.29908	2.55161	1.14949	0	1.17334	2.27285	2.75177	2.07882	4.27624	0.294952	2.79862	0.611565	6.8937	9.12333	2.78978
FBgn0010768	1.27797	0.0470663	sqz	NA	2	0.782941	0.619853	0.225021	1.69361	0.0398964	1.10523	0.0654879	0.551987	2.57002	0.468416	0.802524	1.00093	1.67033	0.037183	1.95076	0.794558	0.0845056	0.364463	1.61463	0.604213	0.494506	0.917889	0.157979	0.6743	15.3427	0.28647	1.41517	1.57929	17.7067	0.757798	0.454396	9.70682	3.27757	1.38394	0.534788	0.113086	1.61986	0.503087	0.353943	0.592016	0	0	0.735753	0.144923
FBgn0004514	1.38008	0.0474436	Oct-TyrR	NA	3	0.289978	0.326238	0.11251	0.332674	0	0.31578	0.589391	0.310493	0.135264	0.246535	0.778205	0.765417	0.616736	0.334647	0.886709	0.435726	0	0	0.222708	0.411963	0	0.339959	0.410747	0.233411	0	0.509281	0.628963	1.94657	0	0.0721713	2.76133	0.223512	1.20401	0.992826	1.0161	1.54551	0	1.47333	0.589904	1.45313	0	1.15388	0.686702	0.797079
FBgn0031756	1.4508	0.0474436	CG13992	NA	3	0.0579956	1.79431	0	0.120972	0.0398964	0.0947339	1.14604	0.103498	0.0450881	0.616337	0.559335	0.0294391	0.642434	0.594928	0.567494	0.307571	0.0281685	0.437355	0.167031	2.71896	0.260266	0.135984	0.189575	1.08925	0.590104	0.445621	0	0.991648	0.831129	0.252599	2.0273	0.478955	0	0.270771	0.240654	2.97794	0	3.59348	0	2.90626	2.33159	0.562147	2.69776	1.30431
FBgn0264508	1.1012	0.0476868	lncRNA:CR43907	NA	1	0.695947	0.782972	0.337531	0.120972	0	1.2947	1.30976	1.55246	0.180352	0.320495	1.21594	0	0.87371	0	1.17046	1.10213	0.394359	0	1.11354	2.08728	0.598613	0.849897	1.45341	1.29673	3.25962	1.40052	1.49379	0.183638	4.11951	1.47951	1.32823	3.48041	0.43478	2.04582	1.28349	5.39045	1.10691	1.79674	0.501419	2.34115	2.48448	0.118347	0.613127	1.37677
FBgn0086782	1.06656	0.0482486	amn	NA	2	2.75479	2.54466	0.637559	1.66337	1.71555	1.98941	1.37525	1.13847	0.495969	2.58862	0.680929	0.971491	1.43905	1.00394	1.87982	1.84543	0.507034	0.145785	2.47762	1.0711	0.442453	0.611926	0.726705	2.41192	8.23336	1.11405	1.29724	2.16693	23.9221	1.47951	1.67777	15.3904	0.0334446	3.24925	1.71132	1.58321	1.83584	0.359348	0.884857	1.50695	0.917348	1.21305	0.662177	2.21008
FBgn0037917	1.08143	0.048347	wkd	NA	2	0.492963	0.42411	0	0.604861	0.55855	0.505247	0.884087	0.793481	0.541057	0.838218	0.535016	0.441587	0.48825	0.520562	0.815772	0.205047	0	0.0728926	0.222708	0.851391	0.676693	0.101988	0	0.129673	1.48931	0.700261	0	0.771281	0.939537	0	0.524303	4.37445	0.468225	0.511456	0.641745	1.13086	0.377968	2.73104	0.943847	0.565106	1.56714	0.236694	0.318826	0.760848
FBgn0036725	1.3752	0.048384	CG18265	NA	4	1.39189	14.3545	2.51273	1.51215	3.11192	2.08415	1.3425	1.13847	0.225441	8.5301	1.02139	4.53363	1.79881	1.04112	16.1381	0.717666	1.77462	0.947603	0.612446	9.83219	0.702719	0.543934	2.18012	1.71168	12.5608	3.27849	2.35861	5.72952	49.398	1.263	3.07591	38.476	0	0.631798	4.49222	2.18634	5.75051	1.25772	0	2.58334	1.91114	15.533	2.28083	2.53616
FBgn0034978	1.32288	0.0484119	CG3257	NA	3	0.753943	1.3702	0.412538	0.635104	0.55855	1.98941	2.12836	0.482989	1.71335	0.912179	0.65661	0.500465	1.28487	0.037183	0.248279	0.692035	0	0	0.695962	0	0.884906	0.57793	0.979473	1.01145	0.224802	0.923071	0.668273	0	0.397496	0.938227	2.4817	0.510885	0	1.08308	0.721963	3.05333	0.0539954	3.19819	2.30063	2.1797	3.47828	2.36694	2.30536	2.68108
FBgn0267760	1.30235	0.0484119	asRNA:CR46091	NA	4	0.115991	0.260991	0.375035	0	0.678239	0.599981	0	0.0344992	0	0	0.413421	0	0.308368	0.632111	0.42562	0.512618	0.225348	0	0.0835154	0.137321	0.15616	0.237971	0.315959	0.103738	0.393403	0.668431	0	0.624371	1.15635	0.252599	0.489349	1.0537	0.0668893	0.451284	0.401091	0.490041	0.431963	0.790565	0.796371	0.753475	0	0.295867	0.809328	0
FBgn0265980	1.27966	0.0487074	lncRNA:CR44759	NA	4	0.434967	0.326238	0.300028	0.514132	0.55855	0.284202	0.622135	1.31097	0.180352	0	0.267508	0.0588783	0.411158	0	0	0.435726	0.0845056	0.182231	0.3619	0.302107	0.286293	0.237971	0.347555	0.33715	0.983507	0.509281	0	0	1.84294	0.288685	0.104861	0.542815	0.367891	0.661884	0	1.92247	0	2.73104	0	1.1033	1.03202	0	0.343351	0.797079
FBgn0021795	1.05179	0.0488029	Tapdelta	NA	2	12.701	2.38154	13.0137	12.8231	27.3689	15.6942	13.3595	19.354	27.6841	0.394456	12.2081	10.0093	15.11	15.2822	1.70248	10.9188	14.7321	12.2095	13.5573	0.741534	16.0064	15.8761	10.3003	10.7888	75.14	13.305	19.3013	9.36556	103.891	21.2905	2.58656	185.898	0.401336	15.5242	13.9847	19.1493	7.50536	11.7147	13.7743	9.23007	12.4224	3.81668	0.637652	17.898
FBgn0267661	1.00101	0.0492788	asRNA:CR45999	NA	2	1.01492	0.554605	1.68766	0.967778	0.877721	1.16838	0.360184	2.00095	2.79546	1.67644	1.77528	0	1.9016	1.00394	4.18527	2.05047	0.422528	1.42141	1.50328	0.851391	1.5616	0.951885	0.821493	1.2708	9.75077	1.78248	2.27999	2.53421	15.3217	0.685627	0.908791	18.328	3.81269	1.59454	1.84502	3.76954	0.0269977	2.22796	1.8287	1.18403	1.87292	0.118347	1.29983	1.0507
[truncated: 4 more columns]
