# Supplementary material for: Stress‐sensitive dynamics of miRNAs and Elba1 in Drosophila embryogenesis
Source: Mol Syst Biol. 2023 Mar 20;19(5):e11148. doi: 10.15252/msb.202211148 (PMC10167479; doi:10.15252/msb.202211148)
Supplement: Supplementary file 7 — Dataset EV5 [file MSB-19-e11148-s003.xlsx]

## Sheet: description
Dataset EV5
Description:
Correlation (Pearson's r) of upregulated miRNA and downregulated genes (figure 5)
r scores are based on within sample variance stabilizing transformation (vst) normalized counts

## Sheet: Pearson's r
Correlation (Pearson's r) of upregulated miRNA and downregulated genes (figure 5)
r scores are based on within sample variance stabilizing transformation (vst) normalized counts
gene	dme-bantam	dme-mir-1	dme-mir-1012	dme-mir-11	dme-mir-14	dme-mir-184	dme-mir-190	dme-mir-263a	dme-mir-276a	dme-mir-276(a-b)	dme-mir-283	dme-mir-2b	dme-mir-305	dme-mir-33	dme-mir-7	dme-mir-8	dme-mir-92a	dme-mir-92b	dme-mir-993	dme-mir-999	dme-mir-9b	dme-mir-9c	dme-mir-13b	dme-mir-13(a-b)	dme-mir-2(a-c)	dme-mir-2a(1-2)	dme-mir-2(a-b)
elba1	-0.622383	-0.501216	-0.171926	-0.692192	-0.148964	-0.600995	-0.745664	-0.695568	-0.477893	-0.580095	-0.837927	-0.787297	-0.352833	-0.357354	-0.599142	-0.39709	-0.167847	-0.555722	-0.150301	-0.743866	-0.702847	-0.522082	-0.311446	-0.681102	-0.461673	-0.798637	-0.621029
Got1	-0.733526	-0.67774	-0.142646	-0.783075	-0.244157	-0.504786	-0.775545	-0.783911	-0.718178	-0.748949	-0.873037	-0.852837	-0.182374	-0.257862	-0.801418	-0.524213	-0.506881	-0.734901	-0.421533	-0.773862	-0.749975	-0.396476	-0.458712	-0.711096	-0.485148	-0.887397	-0.625743
term	-0.69015	-0.296471	-0.263727	-0.579757	-0.216746	-0.695565	-0.747105	-0.573928	-0.470824	-0.553633	-0.851614	-0.679546	-0.401333	-0.423087	-0.450246	-0.522129	-0.161409	-0.472441	-0.012027	-0.781729	-0.749674	-0.525072	-0.344736	-0.698049	-0.573802	-0.752227	-0.684521
tsg	-0.580461	-0.241437	-0.273799	-0.511022	-0.175948	-0.603028	-0.654606	-0.47827	-0.29514	-0.386578	-0.675789	-0.579758	-0.419761	-0.366512	-0.352157	-0.40885	-0.1804	-0.491042	-0.202032	-0.652191	-0.625526	-0.491421	-0.26978	-0.591506	-0.445756	-0.599465	-0.530708
Z600	-0.607945	-0.349558	-0.197178	-0.544424	-0.112798	-0.668409	-0.707576	-0.565983	-0.384717	-0.4853	-0.818652	-0.658011	-0.358326	-0.3116	-0.427621	-0.417919	-0.0379547	-0.448522	-0.07192	-0.694367	-0.657816	-0.556143	-0.251106	-0.610791	-0.556316	-0.704826	-0.65568
Jhe	-0.581542	0.0149298	-0.289353	-0.305545	-0.336118	-0.414464	-0.569598	-0.182957	-0.110373	-0.155902	-0.448198	-0.345964	-0.251019	-0.267539	-0.124135	-0.528621	-0.200383	-0.29334	-0.0939616	-0.475122	-0.544741	-0.423768	-0.328115	-0.478395	-0.460823	-0.351248	-0.478407
mas	-0.736829	-0.0204095	-0.405398	-0.354069	-0.405468	-0.788975	-0.659842	-0.308982	-0.290313	-0.341985	-0.700821	-0.473075	-0.551994	-0.498818	-0.229203	-0.678379	-0.238341	-0.449219	-0.0803982	-0.708078	-0.757357	-0.626931	-0.408461	-0.705053	-0.687856	-0.588501	-0.675531
byn	-0.598667	0.321933	-0.528477	-0.0516971	-0.507715	-0.679352	-0.442873	0.0353165	0.0299456	0.0199238	-0.376556	-0.152516	-0.589475	-0.488259	0.0916999	-0.653551	-0.30366	-0.382754	-0.145255	-0.481933	-0.567857	-0.57214	-0.382213	-0.550793	-0.545854	-0.264051	-0.447628
Bro	-0.516916	-0.477435	-0.229586	-0.693392	-0.171233	-0.486365	-0.689408	-0.660365	-0.355383	-0.449561	-0.715978	-0.732441	-0.432718	-0.482668	-0.526233	-0.336606	-0.235375	-0.618082	-0.180847	-0.61455	-0.639996	-0.474001	-0.299012	-0.676169	-0.387091	-0.739948	-0.580014
kek1	-0.145934	-0.126782	0.0759776	-0.295035	-0.165945	-0.0536132	-0.203855	-0.0819222	0.092456	0.10699	-0.150639	-0.26755	-0.0651419	-0.089269	-0.202677	-0.0535484	-0.319145	-0.375088	-0.0791048	-0.0915842	-0.162964	-0.0457176	-0.245705	-0.234044	-0.00956258	-0.268337	-0.0271427
pgc	-0.504896	-0.39797	-0.232619	-0.584585	-0.32367	-0.331959	-0.583593	-0.445011	-0.229864	-0.243589	-0.517121	-0.549351	-0.252318	-0.288581	-0.489323	-0.435893	-0.604701	-0.77	-0.421717	-0.466497	-0.520075	-0.309142	-0.409805	-0.600043	-0.3426	-0.567103	-0.404989
geko	-0.31882	-0.378542	-0.136555	-0.454137	-0.0704802	-0.467432	-0.441022	-0.451982	-0.162725	-0.263508	-0.477364	-0.533693	-0.42009	-0.298456	-0.387324	-0.0744137	-0.0651081	-0.460862	-0.224127	-0.478798	-0.429365	-0.457892	-0.114996	-0.462962	-0.219614	-0.495855	-0.306457
nudC	-0.108308	0.0225907	-0.2057	-0.154883	-0.329405	0.0142164	-0.0264734	0.0670581	0.264209	0.305808	0.066819	0.00669776	-0.175118	-0.119296	-0.00429305	-0.107026	-0.492385	-0.494618	-0.385835	0.0492054	-0.0637991	-0.140972	-0.212688	-0.136583	0.0419612	-0.0066569	0.165612
Gasp	-0.277834	0.246031	-0.385369	0.0097664	-0.418827	-0.129826	-0.258895	0.153474	0.250099	0.228533	-0.00170908	0.0378842	-0.209059	-0.172321	0.172244	-0.41433	-0.265615	-0.234471	-0.191953	-0.0315383	-0.236285	-0.361369	-0.209712	-0.201873	-0.315003	0.0536744	-0.162847
Rpn12	-0.623057	-0.42394	-0.287631	-0.578936	-0.419206	-0.471389	-0.560892	-0.477727	-0.344917	-0.340381	-0.556099	-0.55729	-0.340702	-0.306656	-0.555506	-0.460725	-0.679645	-0.835557	-0.550477	-0.571438	-0.626814	-0.416503	-0.455011	-0.631188	-0.319299	-0.635911	-0.380095
CG2076	-0.46505	-0.538862	-0.239556	-0.541403	-0.250663	-0.372999	-0.444379	-0.498307	-0.345422	-0.354043	-0.483233	-0.564762	-0.232594	-0.178052	-0.635038	-0.260829	-0.635515	-0.768183	-0.593986	-0.453367	-0.499	-0.286698	-0.304671	-0.512293	-0.184939	-0.611868	-0.29805
CG1324	-0.260548	0.0434451	-0.452162	-0.156099	-0.331894	-0.352557	-0.329766	-0.110223	0.135716	0.0775225	-0.210627	-0.170443	-0.460714	-0.359829	0.00702915	-0.3103	-0.253007	-0.38027	-0.156429	-0.228881	-0.329304	-0.373926	-0.124121	-0.340643	-0.301378	-0.215523	-0.335748
AstCC	-0.533436	-0.016586	-0.392517	-0.301129	-0.306776	-0.497745	-0.42661	-0.228925	-0.219551	-0.249042	-0.418341	-0.247824	-0.426418	-0.331438	-0.179316	-0.517232	-0.286061	-0.374962	-0.242307	-0.475124	-0.498041	-0.454028	-0.309587	-0.431316	-0.452602	-0.404604	-0.308388
CG13743	-0.189667	-0.102515	0.161305	-0.277162	-0.171112	-0.0203985	-0.177226	-0.149334	0.0208724	0.00695987	-0.174726	-0.206526	-0.129584	-0.139966	-0.158861	-0.15484	-0.258155	-0.324478	-0.0723379	-0.0800177	-0.192273	-0.00373591	-0.176908	-0.202168	-0.0771298	-0.259182	-0.168015
Hen1	-0.542011	-0.121452	-0.439163	-0.403849	-0.520613	-0.440875	-0.465244	-0.266037	-0.0948186	-0.0824377	-0.395796	-0.371646	-0.494329	-0.498836	-0.261877	-0.50428	-0.684797	-0.789137	-0.464199	-0.431819	-0.542578	-0.431863	-0.455232	-0.601435	-0.364178	-0.456696	-0.330787
sug	-0.359402	-0.150223	-0.16944	-0.334656	-0.299055	-0.317746	-0.251885	-0.171305	-0.146216	-0.100699	-0.302429	-0.18874	-0.333271	-0.285118	-0.200904	-0.211378	-0.271119	-0.423464	-0.120712	-0.395039	-0.354719	-0.287252	-0.356235	-0.409845	-0.0701214	-0.29106	-0.0730749
CG1275	-0.764668	-0.584795	-0.249119	-0.677366	-0.305331	-0.605441	-0.76868	-0.720208	-0.673588	-0.716358	-0.845634	-0.795925	-0.265664	-0.29775	-0.726113	-0.566811	-0.48768	-0.708563	-0.4371	-0.788226	-0.780961	-0.482257	-0.444053	-0.728064	-0.545764	-0.824029	-0.652268
CG7465	-0.474527	-0.153005	-0.167518	-0.389476	-0.350387	-0.400916	-0.428994	-0.264953	-0.18639	-0.182418	-0.383314	-0.430073	-0.220694	-0.210152	-0.252834	-0.40267	-0.339815	-0.48827	-0.162846	-0.461141	-0.502633	-0.316587	-0.372374	-0.53366	-0.343334	-0.424681	-0.414693
CG6479	-0.178366	0.247895	-0.367875	0.0138883	-0.445621	-0.186878	-0.042684	0.236073	0.370734	0.405684	0.103937	0.112379	-0.478866	-0.342951	0.177308	-0.235456	-0.516006	-0.507979	-0.383126	0.000764468	-0.156451	-0.263112	-0.237034	-0.248178	-0.115193	0.0215994	0.0336144
Cyp312a1	-0.510067	-0.185273	-0.293602	-0.382107	-0.292148	-0.491555	-0.470501	-0.305175	-0.163888	-0.202695	-0.442792	-0.458973	-0.424878	-0.302548	-0.315317	-0.355319	-0.443644	-0.620615	-0.398051	-0.528145	-0.50858	-0.372527	-0.295817	-0.543801	-0.321227	-0.446382	-0.346085
CG7271	-0.681695	-0.325598	-0.250581	-0.598539	-0.207005	-0.690051	-0.747986	-0.59602	-0.47933	-0.565573	-0.855652	-0.700492	-0.399454	-0.422235	-0.474778	-0.507414	-0.165017	-0.485567	-0.0245823	-0.781497	-0.748747	-0.521971	-0.343766	-0.702334	-0.560472	-0.767473	-0.683444
CG6885	-0.673777	-0.25158	-0.379461	-0.514287	-0.321993	-0.732823	-0.708729	-0.482812	-0.312807	-0.397937	-0.742482	-0.620258	-0.566712	-0.502672	-0.387055	-0.511238	-0.278782	-0.605144	-0.251622	-0.71816	-0.734378	-0.627416	-0.338644	-0.715515	-0.587567	-0.675501	-0.631414
CG14377	-0.405417	-0.382735	-0.179702	-0.428208	-0.191933	-0.244856	-0.376115	-0.349676	-0.277899	-0.268875	-0.347195	-0.334711	-0.168425	-0.101093	-0.474207	-0.291111	-0.497823	-0.592477	-0.45757	-0.352777	-0.34188	-0.256661	-0.276259	-0.371547	-0.194481	-0.396122	-0.183485
CG14317	-0.695756	-0.285929	-0.267527	-0.574203	-0.24723	-0.697371	-0.765425	-0.547907	-0.41117	-0.495385	-0.849737	-0.667507	-0.432786	-0.442692	-0.42026	-0.552705	-0.161483	-0.504946	-0.0407391	-0.747792	-0.755789	-0.56933	-0.362598	-0.717645	-0.598068	-0.740414	-0.701738
CG13653	-0.651244	0.0735796	-0.461831	-0.111901	-0.414489	-0.731013	-0.500633	-0.16792	-0.187803	-0.213559	-0.55216	-0.267361	-0.572406	-0.468161	-0.120315	-0.564055	-0.252701	-0.424938	-0.210055	-0.580839	-0.632364	-0.622939	-0.278123	-0.536179	-0.593881	-0.374511	-0.480725
CG5880	-0.727163	-0.602329	-0.154227	-0.681475	-0.234881	-0.526389	-0.741237	-0.688576	-0.621413	-0.656935	-0.817508	-0.78129	-0.173105	-0.181337	-0.736581	-0.492179	-0.489632	-0.725139	-0.401254	-0.768111	-0.72084	-0.405617	-0.421381	-0.67353	-0.479403	-0.77863	-0.567974
CG3939	-0.325857	-0.271355	-0.292019	-0.39213	-0.287829	-0.263019	-0.353455	-0.3252	-0.137888	-0.141634	-0.281809	-0.346908	-0.325464	-0.269657	-0.330652	-0.275852	-0.46393	-0.620234	-0.405807	-0.28073	-0.366723	-0.315524	-0.269249	-0.464931	-0.161586	-0.368141	-0.215189
CG31098	-0.530903	-0.49044	-0.0156406	-0.586339	-0.203992	-0.359651	-0.540867	-0.568809	-0.396168	-0.417703	-0.642534	-0.656925	-0.17973	-0.213526	-0.575816	-0.38164	-0.497506	-0.719042	-0.380909	-0.514292	-0.518638	-0.277084	-0.353571	-0.531187	-0.338887	-0.639771	-0.439183
LpR1	-0.193295	-0.797965	0.219402	-0.685527	0.127895	-0.0396589	-0.333239	-0.654202	-0.429137	-0.455873	-0.477986	-0.679925	0.0986605	0.0279583	-0.740036	-0.000676041	-0.352947	-0.56853	-0.341578	-0.278721	-0.242298	0.0264488	-0.132817	-0.31919	-0.0330479	-0.622662	-0.308055
snoRNA:Me28S-G2703b	-0.244011	0.0512749	-0.10138	-0.0661897	-0.183211	-0.243329	-0.248231	-0.0999901	-0.00874936	-0.0137287	-0.167543	-0.283731	-0.168806	-0.134009	-0.0787239	-0.218259	-0.388507	-0.459065	-0.326129	-0.152979	-0.188443	-0.137777	-0.187196	-0.246323	-0.272733	-0.172923	-0.216607
dunk	-0.409	-0.560017	-0.0234607	-0.698711	-0.0100143	-0.387641	-0.634265	-0.676071	-0.385132	-0.498826	-0.666697	-0.708906	-0.254711	-0.274395	-0.555832	-0.171503	0.0252927	-0.396621	-0.0651405	-0.569134	-0.531163	-0.399709	-0.192861	-0.541889	-0.266152	-0.692259	-0.468628
Akr1B	-0.238877	-0.441919	-0.218362	-0.524559	-0.0547298	-0.086117	-0.443371	-0.529354	-0.328255	-0.371321	-0.413559	-0.549014	-0.104429	-0.171013	-0.448458	-0.217103	-0.429647	-0.574873	-0.374379	-0.283597	-0.287884	-0.0772337	-0.195202	-0.361445	-0.180616	-0.563768	-0.351191
nab	-0.297527	-0.0920382	-0.0855325	-0.26046	-0.233508	-0.211805	-0.244368	-0.193784	-0.0907137	-0.0797304	-0.248959	-0.271328	-0.200858	-0.221715	-0.167635	-0.290741	-0.290984	-0.362918	-0.150057	-0.193689	-0.273058	-0.137522	-0.335892	-0.326074	-0.277494	-0.287018	-0.184997
CG43659	-0.573067	-0.463922	-0.137204	-0.714205	-0.108424	-0.481802	-0.749234	-0.695312	-0.47578	-0.568323	-0.807106	-0.766193	-0.22481	-0.299903	-0.547935	-0.394301	-0.187239	-0.533161	-0.0687169	-0.687413	-0.651036	-0.389831	-0.313895	-0.641184	-0.43546	-0.78144	-0.620794
lncRNA:CR43950	-0.475795	0.0273074	-0.366885	-0.168872	-0.383436	-0.470166	-0.479341	-0.169908	-0.093931	-0.113935	-0.381515	-0.28766	-0.45738	-0.401462	-0.0572058	-0.570515	-0.220786	-0.421945	-0.241162	-0.406556	-0.480794	-0.517574	-0.28116	-0.502025	-0.561109	-0.335226	-0.457182
asRNA:CR45604	-0.41874	-0.573425	-0.164384	-0.548968	-0.161253	-0.342095	-0.422868	-0.515505	-0.373745	-0.37953	-0.513549	-0.580094	-0.173948	-0.143429	-0.640911	-0.224496	-0.591895	-0.735741	-0.521498	-0.422067	-0.451279	-0.20356	-0.254362	-0.473489	-0.224622	-0.64176	-0.338687
lncRNA:CR45998	-0.551059	-0.0510347	-0.398688	-0.33577	-0.434918	-0.510504	-0.598408	-0.261377	-0.128853	-0.166868	-0.458266	-0.404319	-0.49989	-0.45462	-0.158648	-0.608676	-0.237378	-0.458314	-0.213579	-0.484867	-0.589061	-0.579155	-0.399658	-0.611261	-0.533899	-0.461458	-0.525275
