# Supplementary material for: Stress‐sensitive dynamics of miRNAs and Elba1 in Drosophila embryogenesis
Source: Mol Syst Biol. 2023 Mar 20;19(5):e11148. doi: 10.15252/msb.202211148 (PMC10167479; doi:10.15252/msb.202211148)
Supplement: Supplementary file 8 — Dataset EV6 [file MSB-19-e11148-s007.xlsx]

## Sheet: description
Dataset EV6
Description:
Correlation (Pearson's r) of upregulated genes and insulator binding factors (figure 6)
r scores are based on within sample variance stabilizing transformation (vst) normalized counts

## Sheet: Pearson's r
Correlation (Pearson's r) of upregulated genes and insulator binding factors (figure 6)
r scores are based on within sample variance stabilizing transformation (vst) normalized counts
gene	su(Hw)	CP190	mod(mdg4)	CTCF	BEAF-32	Insv	Elba2	Elba1	Elba3
Mef2	-0.793924	-0.834021	-0.698234	0.886969	-0.0547379	-0.807696	-0.935964	-0.889196	-0.882111
ttk	-0.753995	-0.796523	-0.550344	0.840369	0.0991038	-0.904918	-0.905319	-0.888727	-0.857277
glec	-0.809882	-0.8718	-0.702748	0.845992	0.147845	-0.863095	-0.879061	-0.877729	-0.854178
Pdp1	-0.827922	-0.802909	-0.67925	0.824066	0.0902787	-0.879943	-0.947245	-0.866789	-0.850469
Rca1	-0.870682	-0.86618	-0.74631	0.889495	-0.105347	-0.797008	-0.937467	-0.850327	-0.860468
bru2	-0.740917	-0.80876	-0.674376	0.847605	-0.203754	-0.758602	-0.909132	-0.843168	-0.8491
CrebA	-0.768303	-0.785302	-0.71883	0.895951	-0.176703	-0.750059	-0.910253	-0.842073	-0.835733
Sirup	-0.859526	-0.812192	-0.662879	0.797169	0.0265215	-0.797307	-0.886045	-0.839463	-0.84732
CG15247	-0.780337	-0.794257	-0.590877	0.719692	-0.00167306	-0.782848	-0.870127	-0.82777	-0.831734
Act87E	-0.807437	-0.764237	-0.635595	0.854582	-0.0182085	-0.823635	-0.936949	-0.826606	-0.813388
CG9663	-0.788892	-0.834789	-0.627276	0.799725	-0.0622511	-0.764437	-0.834733	-0.825989	-0.824752
Orct2	-0.776017	-0.766048	-0.653086	0.758744	-0.200569	-0.725903	-0.903368	-0.823922	-0.817658
CG12643	-0.840885	-0.755144	-0.66675	0.79976	0.062743	-0.839722	-0.921401	-0.81721	-0.823471
CG12768	-0.642386	-0.679092	-0.451308	0.692632	0.085197	-0.818934	-0.808932	-0.810431	-0.7443
ct	-0.841869	-0.782054	-0.660377	0.81822	-0.0847121	-0.78692	-0.936144	-0.808323	-0.797207
CG2614	-0.797337	-0.808953	-0.62979	0.792626	0.102797	-0.801888	-0.868681	-0.803588	-0.789876
flz	-0.816285	-0.771342	-0.644697	0.758629	-0.129785	-0.754373	-0.892369	-0.802216	-0.784903
E(spl)m2-BFM	-0.827014	-0.790183	-0.708581	0.805142	-0.150927	-0.743586	-0.922141	-0.791343	-0.802962
Awh	-0.784272	-0.700122	-0.639028	0.802277	-0.0538838	-0.775291	-0.894604	-0.788628	-0.783106
CG17278	-0.726566	-0.731674	-0.670007	0.772372	-0.170161	-0.722131	-0.869511	-0.786721	-0.783533
betaTub60D	-0.881295	-0.794456	-0.634599	0.775817	0.177408	-0.85993	-0.910616	-0.783575	-0.763169
Sox21a	-0.783864	-0.791677	-0.646356	0.87931	-0.105176	-0.770872	-0.903915	-0.780903	-0.782349
bi	-0.849842	-0.796101	-0.621792	0.825572	0.127626	-0.834379	-0.876453	-0.778701	-0.75234
smal	-0.78508	-0.72486	-0.723892	0.795607	-0.304738	-0.648881	-0.912838	-0.778022	-0.808619
CG8468	-0.847402	-0.798877	-0.742017	0.82857	-0.0521433	-0.763637	-0.929093	-0.776564	-0.782735
pyd3	-0.740715	-0.75338	-0.661842	0.777489	-0.18042	-0.695159	-0.856195	-0.772573	-0.785054
mus101	-0.541715	-0.673285	-0.602076	0.733563	-0.399434	-0.544267	-0.736483	-0.768189	-0.801836
lncRNA:CR44988	-0.815328	-0.743614	-0.713065	0.818133	-0.190514	-0.689981	-0.907145	-0.76763	-0.779322
hbs	-0.787707	-0.74661	-0.771855	0.824055	-0.331531	-0.615829	-0.900306	-0.767286	-0.79095
ds	-0.809901	-0.763029	-0.727179	0.812568	-0.277517	-0.672663	-0.909757	-0.766414	-0.788037
olf413	-0.736703	-0.701828	-0.591722	0.737366	-0.227892	-0.671984	-0.861863	-0.766412	-0.753366
CG7120	-0.775304	-0.714734	-0.588325	0.738371	-0.124496	-0.740204	-0.866993	-0.765986	-0.752022
Cdc45	-0.750523	-0.716537	-0.698517	0.773412	-0.353355	-0.587625	-0.862086	-0.76225	-0.798018
Fas2	-0.811199	-0.728496	-0.607799	0.803925	-0.0764258	-0.766209	-0.915633	-0.760246	-0.739154
crol	-0.854342	-0.766079	-0.632311	0.751758	0.258832	-0.851169	-0.854007	-0.760227	-0.74402
nw	-0.84546	-0.768772	-0.645323	0.767702	0.0518035	-0.818698	-0.887258	-0.757399	-0.745938
Fen1	-0.772205	-0.70292	-0.654864	0.731573	-0.234988	-0.643227	-0.853489	-0.756913	-0.764885
CG13795	-0.720645	-0.716224	-0.524326	0.708657	0.0187412	-0.772167	-0.841164	-0.755956	-0.719707
sd	-0.806171	-0.735882	-0.59874	0.748224	0.264723	-0.855268	-0.860642	-0.75496	-0.723098
Dad	-0.762382	-0.671175	-0.503056	0.729174	0.280175	-0.878706	-0.847747	-0.753686	-0.701244
cv-c	-0.720977	-0.677314	-0.635086	0.770991	-0.324064	-0.650176	-0.879318	-0.749749	-0.76271
dve	-0.71439	-0.721736	-0.595391	0.74257	-0.0853945	-0.71621	-0.848117	-0.748806	-0.720615
CG12496	-0.852055	-0.803474	-0.706272	0.808009	-0.0118203	-0.732403	-0.879788	-0.746846	-0.749257
Ect3	-0.705123	-0.733411	-0.570355	0.733505	-0.205406	-0.672328	-0.83522	-0.744662	-0.72611
Sp1	-0.744341	-0.71433	-0.530158	0.744751	0.0112358	-0.772437	-0.865118	-0.744306	-0.733327
Drat	-0.739824	-0.653423	-0.499231	0.677895	-0.0715113	-0.722004	-0.860607	-0.744214	-0.723122
sm	-0.876411	-0.735859	-0.702388	0.805044	0.0549559	-0.772943	-0.917265	-0.742803	-0.737044
nrv2	-0.850243	-0.808336	-0.772239	0.848539	-0.204475	-0.691077	-0.889777	-0.742482	-0.766806
bgm	-0.658148	-0.707404	-0.61298	0.735054	-0.186911	-0.662421	-0.821991	-0.739803	-0.723983
CG10005	-0.720644	-0.62561	-0.42745	0.614896	0.0238369	-0.749424	-0.772939	-0.738737	-0.713438
elB	-0.71956	-0.652135	-0.535694	0.754693	0.00960469	-0.751724	-0.859098	-0.738316	-0.714373
cora	-0.799946	-0.693907	-0.642345	0.78221	-0.12768	-0.738711	-0.896351	-0.736737	-0.746344
CG10340	-0.772987	-0.714072	-0.710907	0.740437	-0.186286	-0.649626	-0.854983	-0.735856	-0.759816
CG6845	-0.699428	-0.719123	-0.501048	0.800791	-0.15315	-0.734315	-0.807162	-0.735549	-0.712675
Orc4	-0.688095	-0.710693	-0.583253	0.706321	-0.288961	-0.621872	-0.798694	-0.735323	-0.737738
CG13794	-0.72041	-0.727368	-0.564669	0.677514	0.0444895	-0.712641	-0.809962	-0.734877	-0.706751
Elp2	-0.700492	-0.706845	-0.611274	0.745798	-0.283662	-0.622248	-0.823235	-0.734426	-0.734483
otp	-0.745855	-0.638549	-0.415512	0.702863	0.138501	-0.840098	-0.827428	-0.734426	-0.679321
Tpc1	-0.631554	-0.658773	-0.4936	0.653101	-0.267572	-0.612368	-0.771072	-0.73371	-0.725943
Ca-alpha1D	-0.719186	-0.671512	-0.54998	0.742334	-0.133123	-0.697028	-0.834725	-0.731866	-0.704679
Wnt4	-0.862995	-0.759391	-0.638015	0.752128	0.155603	-0.811185	-0.877689	-0.731713	-0.71456
asRNA:CR45999	-0.691855	-0.741125	-0.434482	0.675034	0.226955	-0.848185	-0.750758	-0.731235	-0.685721
luna	-0.777293	-0.713768	-0.690911	0.759255	-0.127726	-0.670899	-0.872149	-0.731202	-0.729975
CG4194	-0.845826	-0.712214	-0.652946	0.735724	-0.0253029	-0.72863	-0.885069	-0.730875	-0.73179
Pif1B	-0.774551	-0.696336	-0.528492	0.767735	0.00755981	-0.796369	-0.881104	-0.730431	-0.712362
lncRNA:CR30009	-0.813719	-0.728103	-0.595259	0.703125	0.16032	-0.784902	-0.851029	-0.729814	-0.709167
tio	-0.716902	-0.770856	-0.600787	0.739268	-0.0725401	-0.719743	-0.806027	-0.72906	-0.705281
sls	-0.759449	-0.70692	-0.597018	0.718516	-0.0923472	-0.711521	-0.837252	-0.727282	-0.704177
NaCP60E	-0.734613	-0.639031	-0.454779	0.659497	0.00648375	-0.76213	-0.831868	-0.724453	-0.676726
Pif1A	-0.7732	-0.685249	-0.523335	0.764074	0.00915837	-0.790531	-0.876584	-0.723579	-0.70514
meso18E	-0.816745	-0.776042	-0.53959	0.748193	0.226189	-0.831067	-0.843458	-0.719403	-0.684437
Toll-7	-0.8026	-0.651113	-0.505465	0.699664	0.117194	-0.800919	-0.854951	-0.718778	-0.682111
stan	-0.809407	-0.754703	-0.572154	0.757598	0.239487	-0.828602	-0.852012	-0.715843	-0.6888
Ca-Ma2d	-0.780334	-0.663535	-0.512781	0.703249	-0.0104495	-0.733435	-0.82646	-0.713615	-0.692778
CG8289	-0.697426	-0.615098	-0.341647	0.570591	0.528169	-0.88574	-0.736764	-0.711582	-0.654832
CG1598	-0.823966	-0.713827	-0.561336	0.716467	0.102313	-0.778121	-0.838199	-0.708999	-0.70077
GATAe	-0.735866	-0.669459	-0.511895	0.711681	0.084311	-0.794963	-0.843874	-0.706926	-0.698029
Gbs-76A	-0.729908	-0.634397	-0.52275	0.698988	-0.0675862	-0.725203	-0.824406	-0.706907	-0.673329
Epac	-0.578433	-0.598595	-0.286764	0.521196	0.0767696	-0.714405	-0.689933	-0.706871	-0.626353
CG34384	-0.594287	-0.585869	-0.481458	0.653397	-0.199425	-0.646281	-0.757801	-0.704217	-0.701859
CG9650	-0.764277	-0.682568	-0.503609	0.659865	0.325156	-0.825621	-0.809458	-0.704029	-0.675819
WRNexo	-0.626095	-0.626287	-0.635382	0.687788	-0.501263	-0.501766	-0.793938	-0.703969	-0.738421
CG13300	-0.704433	-0.664639	-0.536066	0.675876	-0.0287181	-0.707881	-0.787481	-0.702301	-0.683261
Orct	-0.725123	-0.745338	-0.549834	0.672216	-0.150519	-0.652621	-0.806771	-0.700778	-0.699025
cpo	-0.677835	-0.630929	-0.514417	0.586874	0.169482	-0.731738	-0.751309	-0.698358	-0.706345
NimC4	-0.749978	-0.652571	-0.637989	0.740339	-0.243641	-0.633116	-0.864543	-0.696085	-0.698989
CG4631	-0.66394	-0.65012	-0.577116	0.624333	-0.107981	-0.643654	-0.78864	-0.695893	-0.68292
Sr-CI	-0.685754	-0.637562	-0.568766	0.635025	-0.109627	-0.648509	-0.815297	-0.690855	-0.666903
E(spl)malpha-BFM	-0.818297	-0.655578	-0.565233	0.684818	-0.012728	-0.730759	-0.867928	-0.690719	-0.687064
sqz	-0.756051	-0.717456	-0.427845	0.667871	0.253415	-0.82899	-0.752377	-0.689629	-0.692632
ab	-0.766809	-0.679162	-0.665167	0.741089	-0.263456	-0.62895	-0.868733	-0.685654	-0.689309
scro	-0.580441	-0.558324	-0.439938	0.599665	-0.0562672	-0.635787	-0.738818	-0.685129	-0.647179
CG3097	-0.777043	-0.670006	-0.623919	0.786358	-0.0481357	-0.723154	-0.825602	-0.684015	-0.685999
lncRNA:CR43334	-0.693087	-0.61095	-0.552865	0.702094	-0.213999	-0.672956	-0.823109	-0.682519	-0.667033
spdo	-0.782082	-0.660509	-0.653999	0.702283	-0.156479	-0.664905	-0.854687	-0.679896	-0.688205
asRNA:CR45528	-0.686993	-0.675454	-0.58552	0.648962	0.027538	-0.626968	-0.756263	-0.679164	-0.647889
disco-r	-0.684364	-0.645205	-0.406202	0.715665	0.018429	-0.778079	-0.812261	-0.678563	-0.656632
CG30460	-0.846	-0.730913	-0.643879	0.77528	0.19246	-0.796711	-0.852182	-0.677761	-0.679448
Klp54D	-0.663007	-0.623469	-0.502363	0.657238	-0.027391	-0.699462	-0.787911	-0.677362	-0.637667
btl	-0.771356	-0.694963	-0.59246	0.802727	-0.0857712	-0.730746	-0.868521	-0.676912	-0.675107
jeb	-0.839206	-0.771748	-0.70498	0.748614	0.0559662	-0.719254	-0.839165	-0.67657	-0.677626
lncRNA:CR44550	-0.635663	-0.635493	-0.529506	0.681736	-0.195018	-0.648075	-0.756345	-0.676316	-0.687533
Sodh-1	-0.855064	-0.714478	-0.6364	0.714289	0.0381415	-0.74053	-0.819608	-0.674827	-0.676802
Tret1-1	-0.742624	-0.673466	-0.582533	0.68582	0.122675	-0.765013	-0.809547	-0.674812	-0.646816
Tapdelta	-0.784367	-0.692564	-0.805961	0.766246	-0.327081	-0.551522	-0.847201	-0.674737	-0.702547
CG8745	-0.736413	-0.605974	-0.365204	0.634467	0.248158	-0.82743	-0.782896	-0.674127	-0.60608
miple1	-0.708065	-0.631871	-0.52017	0.65841	-0.18001	-0.651466	-0.802156	-0.673601	-0.6593
AdamTS-B	-0.744945	-0.742126	-0.669384	0.823205	-0.214789	-0.632407	-0.83652	-0.672176	-0.684477
CG32137	-0.800968	-0.656708	-0.577781	0.744216	0.079262	-0.778006	-0.8299	-0.669268	-0.633137
Fas3	-0.755613	-0.638232	-0.536423	0.68166	-0.00999739	-0.690633	-0.80459	-0.668855	-0.646368
OtopLa	-0.602913	-0.597492	-0.518286	0.731204	-0.175272	-0.656667	-0.760553	-0.668489	-0.640137
ap	-0.684302	-0.657875	-0.469749	0.614832	0.191908	-0.729786	-0.762362	-0.667914	-0.600886
C1GalTA	-0.692372	-0.648619	-0.419203	0.544169	0.426309	-0.815602	-0.697886	-0.665352	-0.639023
fz3	-0.79181	-0.662077	-0.608779	0.679688	-0.123165	-0.669708	-0.831929	-0.664005	-0.688459
Toll-6	-0.726496	-0.695819	-0.743384	0.805263	-0.431275	-0.526706	-0.835393	-0.662891	-0.700448
Ndg	-0.744432	-0.649284	-0.490481	0.625452	0.304055	-0.771519	-0.774285	-0.659585	-0.634005
Oaz	-0.754091	-0.700188	-0.44796	0.722349	0.00541051	-0.693334	-0.754223	-0.659543	-0.613041
CG42613	-0.662934	-0.541077	-0.377691	0.632411	0.112907	-0.754396	-0.768268	-0.658979	-0.581095
cv-d	-0.786092	-0.608004	-0.591312	0.689644	-0.127273	-0.698337	-0.857955	-0.658671	-0.665331
Wnt2	-0.826829	-0.730182	-0.570427	0.693818	0.261339	-0.803827	-0.802449	-0.658611	-0.644141
Pvf3	-0.630244	-0.580459	-0.413499	0.607181	-0.0908499	-0.656069	-0.762986	-0.654442	-0.596167
CG17124	-0.669404	-0.595277	-0.410051	0.566581	0.0358341	-0.696611	-0.75061	-0.651881	-0.622545
Corin	-0.592919	-0.526295	-0.244415	0.541356	0.0924213	-0.707254	-0.740862	-0.651647	-0.577373
Cht10	-0.533102	-0.557855	-0.530944	0.595586	-0.303308	-0.505553	-0.700031	-0.650852	-0.660652
dpr20	-0.590661	-0.495596	-0.368859	0.559654	-0.0699917	-0.670857	-0.727141	-0.64935	-0.590707
CG42663	-0.547726	-0.631265	-0.302968	0.54686	0.120381	-0.678917	-0.637303	-0.647879	-0.610113
CG1890	-0.544625	-0.58918	-0.471583	0.658648	-0.367451	-0.544784	-0.690223	-0.646575	-0.627432
insb	-0.83736	-0.698181	-0.692103	0.725751	-0.0647943	-0.625826	-0.8206	-0.646158	-0.652591
asRNA:CR46005	-0.564852	-0.575758	-0.414687	0.57326	-0.130766	-0.594837	-0.746465	-0.645476	-0.618714
cbt	-0.836108	-0.644475	-0.572012	0.640723	-0.0403137	-0.648801	-0.793004	-0.643565	-0.648336
Syp	-0.457191	-0.483323	-0.34222	0.566935	-0.211397	-0.581971	-0.659538	-0.643386	-0.590806
CG31775	-0.844181	-0.710276	-0.654955	0.689981	0.196259	-0.769677	-0.824177	-0.642704	-0.650561
CG42586	-0.844192	-0.710271	-0.654965	0.689948	0.196256	-0.769677	-0.824146	-0.64269	-0.650542
klu	-0.731738	-0.636109	-0.44248	0.617547	0.270674	-0.805313	-0.77927	-0.640974	-0.591778
CG43732	-0.670371	-0.532385	-0.399915	0.640634	0.140007	-0.74917	-0.74365	-0.639209	-0.561666
Cad99C	-0.735496	-0.609671	-0.466907	0.672283	0.224168	-0.783283	-0.785334	-0.638626	-0.597105
vvl	-0.590366	-0.524423	-0.392344	0.602959	-0.0376492	-0.646613	-0.716085	-0.638241	-0.565728
l(3)mbn	-0.611881	-0.621034	-0.488478	0.575357	-0.114582	-0.581736	-0.7245	-0.631872	-0.620756
Irk3	-0.777425	-0.594804	-0.617856	0.613221	-0.00325707	-0.659666	-0.799102	-0.631263	-0.628433
CG18476	-0.58706	-0.462882	-0.212739	0.547801	0.319718	-0.764754	-0.69359	-0.630665	-0.552426
Pxn	-0.709905	-0.584342	-0.446146	0.655166	0.0630479	-0.77008	-0.815559	-0.630511	-0.614357
edl	-0.713886	-0.675612	-0.742396	0.767172	-0.406213	-0.475651	-0.790717	-0.630439	-0.654172
CG18304	-0.560523	-0.477798	-0.310412	0.529843	0.245881	-0.763055	-0.693654	-0.630315	-0.572386
Tps1	-0.650368	-0.548991	-0.408157	0.601807	0.0996251	-0.717368	-0.760664	-0.627254	-0.573479
p130CAS	-0.566933	-0.539928	-0.518941	0.612119	-0.394442	-0.479087	-0.729405	-0.625963	-0.614461
Rpc160	-0.625457	-0.616866	-0.660329	0.709716	-0.317785	-0.475308	-0.731137	-0.625807	-0.658522
Smvt	-0.719343	-0.590196	-0.32165	0.544748	0.40176	-0.844161	-0.727789	-0.622897	-0.565914
Ih	-0.562054	-0.431128	-0.331972	0.618583	-0.00745066	-0.660297	-0.718143	-0.62263	-0.589402
CG3829	-0.700047	-0.532756	-0.437574	0.555023	0.140722	-0.677329	-0.752232	-0.621774	-0.588926
Ppn	-0.781449	-0.648308	-0.445019	0.614288	0.175329	-0.756323	-0.766649	-0.621018	-0.583185
CG30484	-0.71533	-0.672964	-0.454991	0.615897	0.14307	-0.707542	-0.722556	-0.620389	-0.597435
CG11000	-0.485962	-0.579498	-0.289025	0.538177	0.078879	-0.664412	-0.665396	-0.619346	-0.545055
babos	-0.787993	-0.674592	-0.582365	0.656444	-0.0297932	-0.614137	-0.759837	-0.618601	-0.610478
lncRNA:CR44612	-0.594675	-0.506311	-0.31781	0.578414	-0.00455549	-0.653408	-0.677843	-0.618319	-0.537723
Ret	-0.398822	-0.547639	-0.191726	0.401721	0.429165	-0.699733	-0.530796	-0.616984	-0.504082
lncRNA:CR43765	-0.645403	-0.664391	-0.588475	0.662275	-0.2156	-0.550534	-0.712131	-0.616287	-0.597527
Tsp	-0.620305	-0.581927	-0.363239	0.559713	0.0316988	-0.676197	-0.679599	-0.609612	-0.560631
Tet	-0.730095	-0.653135	-0.781994	0.770355	-0.460365	-0.455844	-0.8031	-0.606199	-0.668263
ft	-0.654935	-0.561446	-0.64232	0.672723	-0.49473	-0.445264	-0.774883	-0.604779	-0.639588
CG17167	-0.536691	-0.634746	-0.470182	0.572271	0.100432	-0.583522	-0.587558	-0.603056	-0.582822
Sgsh	-0.674071	-0.610317	-0.547227	0.662101	-0.269147	-0.540755	-0.74636	-0.602875	-0.627197
CG4829	-0.707043	-0.599681	-0.556014	0.688636	0.117543	-0.646619	-0.761283	-0.602213	-0.585331
scrt	-0.784632	-0.601486	-0.463706	0.592849	0.240043	-0.769013	-0.776739	-0.60221	-0.563317
TpnC25D	-0.48187	-0.466745	-0.402725	0.427694	0.0882703	-0.525677	-0.584471	-0.601582	-0.551251
CG46320	-0.628342	-0.593684	-0.35369	0.532126	-0.056006	-0.609927	-0.686619	-0.601453	-0.552662
lin-28	-0.771378	-0.577936	-0.61425	0.640525	0.12329	-0.640401	-0.779788	-0.599785	-0.592496
tyn	-0.623767	-0.646822	-0.470633	0.49859	0.130525	-0.598774	-0.651574	-0.599189	-0.589042
acj6	-0.496368	-0.495438	-0.469136	0.551313	-0.259178	-0.475261	-0.606145	-0.59869	-0.56232
Six4	-0.644961	-0.524239	-0.449196	0.653778	-0.236654	-0.5998	-0.768528	-0.598461	-0.599131
apolpp	-0.675823	-0.576802	-0.546253	0.602175	-0.20477	-0.589422	-0.77792	-0.597128	-0.593505
Pvr	-0.712903	-0.60624	-0.341806	0.592835	0.309074	-0.808825	-0.732551	-0.597014	-0.540728
f	-0.602177	-0.52069	-0.477844	0.594565	-0.213651	-0.490836	-0.728303	-0.596064	-0.58582
Nplp-2	-0.690705	-0.612812	-0.572984	0.558853	0.011259	-0.646851	-0.747827	-0.59576	-0.584922
lncRNA:CR45172	-0.525864	-0.478071	-0.267743	0.622069	0.0915899	-0.669313	-0.674424	-0.595473	-0.52893
ZnT41F	-0.579038	-0.627248	-0.282887	0.483616	0.599847	-0.746457	-0.555945	-0.594885	-0.529219
Obp51a	-0.558008	-0.571765	-0.543643	0.651435	-0.263027	-0.468711	-0.636069	-0.593886	-0.610078
nAChRalpha5	-0.503314	-0.501492	-0.423075	0.531512	-0.288908	-0.487463	-0.660163	-0.592828	-0.563959
CG9801	-0.581695	-0.549205	-0.325021	0.578469	0.284164	-0.755363	-0.690357	-0.591762	-0.534371
lncRNA:roX2	-0.608268	-0.543942	-0.302836	0.572317	0.186424	-0.694317	-0.661104	-0.5909	-0.509461
SrpRalpha	-0.646576	-0.645483	-0.37872	0.584182	0.258956	-0.745783	-0.635011	-0.588562	-0.542621
CG34417	-0.754746	-0.633179	-0.481089	0.556664	0.27776	-0.695718	-0.70919	-0.586863	-0.542168
CG16700	-0.634667	-0.604147	-0.520345	0.55991	0.258958	-0.656444	-0.664022	-0.585447	-0.560794
CG10960	-0.68828	-0.612894	-0.398077	0.524759	0.428251	-0.80003	-0.687509	-0.58367	-0.546524
fd96Cb	-0.630208	-0.507355	-0.342369	0.555813	0.0689665	-0.698475	-0.72285	-0.580397	-0.559884
asRNA:CR43470	-0.597135	-0.494633	-0.568239	0.632702	-0.40702	-0.422111	-0.73122	-0.579835	-0.610257
lncRNA:CR43423	-0.446037	-0.351993	-0.30693	0.407815	-0.111806	-0.59564	-0.596858	-0.576117	-0.54806
lncRNA:CR43751	-0.528154	-0.491483	-0.307006	0.461966	-0.140175	-0.56137	-0.627485	-0.573748	-0.536559
CG10623	-0.727256	-0.614876	-0.501967	0.593951	0.18542	-0.718504	-0.734175	-0.572817	-0.549915
LanA	-0.750555	-0.609294	-0.61649	0.711688	-0.253771	-0.557233	-0.801606	-0.571687	-0.575925
CG12991	-0.536152	-0.502946	-0.314952	0.537779	0.145322	-0.678537	-0.602709	-0.570913	-0.54643
Rai1	-0.6798	-0.636537	-0.662514	0.714438	-0.3006	-0.492384	-0.720522	-0.568602	-0.600922
lbe	-0.53807	-0.390455	-0.145851	0.513892	0.203784	-0.746917	-0.673813	-0.564388	-0.492946
CG32354	-0.619584	-0.487055	-0.468116	0.463929	-0.116862	-0.514981	-0.630478	-0.564273	-0.547494
l(1)sc	-0.714731	-0.644581	-0.660545	0.750683	-0.317656	-0.474063	-0.746206	-0.564188	-0.580325
Obp99a	-0.696281	-0.612956	-0.527642	0.649716	-0.133963	-0.548972	-0.763073	-0.562584	-0.561906
inv	-0.70894	-0.608833	-0.402918	0.585449	0.342198	-0.745857	-0.720199	-0.562545	-0.532727
Syngr	-0.479816	-0.472712	-0.589061	0.620639	-0.473275	-0.413089	-0.669753	-0.558823	-0.590603
CG9331	-0.637382	-0.545048	-0.370077	0.43538	0.398558	-0.744895	-0.617023	-0.558038	-0.503264
CG17672	-0.620879	-0.493709	-0.319763	0.558062	0.165683	-0.681458	-0.695835	-0.557507	-0.486451
otk	-0.639596	-0.571312	-0.609186	0.621603	-0.333255	-0.456148	-0.71366	-0.557089	-0.55316
NaPi-T	-0.582425	-0.45373	-0.486496	0.52919	-0.167381	-0.502295	-0.683605	-0.556216	-0.547733
bsk	-0.697063	-0.543202	-0.605853	0.641219	-0.304326	-0.489235	-0.763704	-0.549941	-0.554306
CG14630	-0.403764	-0.383812	-0.474545	0.540953	-0.548914	-0.321271	-0.612518	-0.54926	-0.598709
RhoL	-0.534819	-0.518524	-0.449752	0.523113	-0.277456	-0.458535	-0.657293	-0.546702	-0.521336
E(spl)m7-HLH	-0.695543	-0.500522	-0.552856	0.583626	-0.252239	-0.500029	-0.767015	-0.544043	-0.553312
dpy	-0.706127	-0.678631	-0.62338	0.694773	-0.276215	-0.495882	-0.717844	-0.543377	-0.551676
CG7227	-0.546038	-0.53688	-0.452716	0.597629	-0.0356683	-0.550855	-0.637943	-0.5432	-0.486068
Ca-alpha1T	-0.481163	-0.492476	-0.329034	0.568818	-0.110745	-0.544694	-0.599176	-0.543122	-0.487651
hig	-0.595833	-0.521422	-0.575975	0.558356	-0.239066	-0.467966	-0.683335	-0.542919	-0.543197
toy	-0.472185	-0.435867	-0.485937	0.48901	-0.434658	-0.364811	-0.638995	-0.542811	-0.55806
Fatp1	-0.624472	-0.537348	-0.313021	0.469502	0.3787	-0.724725	-0.572005	-0.542593	-0.48248
CG42322	-0.37855	-0.304546	-0.0638915	0.333751	-0.0344967	-0.547869	-0.537817	-0.537179	-0.476412
CG13850	-0.540235	-0.508902	-0.209532	0.380351	0.527857	-0.734662	-0.528112	-0.537138	-0.488724
Esp	-0.503439	-0.47415	-0.441079	0.545812	-0.426335	-0.376041	-0.664629	-0.533384	-0.529318
LManI	-0.47155	-0.486198	-0.280188	0.433722	-0.0756149	-0.53009	-0.550547	-0.532312	-0.461995
amd	-0.494838	-0.518219	-0.531958	0.621344	-0.543577	-0.37637	-0.61417	-0.531976	-0.563464
sif	-0.600538	-0.556191	-0.330704	0.495452	-0.0554999	-0.529081	-0.623813	-0.530719	-0.489294
CG4415	-0.433746	-0.500568	-0.485257	0.522264	-0.314161	-0.388385	-0.568659	-0.529737	-0.502622
pio	-0.532654	-0.361376	-0.191337	0.46827	0.243222	-0.694004	-0.659992	-0.526158	-0.457575
dmrt11E	-0.632838	-0.5224	-0.414026	0.477719	-0.00940737	-0.578003	-0.674403	-0.525893	-0.538323
CG6628	-0.453192	-0.498733	-0.372433	0.503082	-0.411228	-0.420445	-0.524235	-0.521273	-0.508579
Skeletor	-0.384759	-0.36806	-0.290931	0.57819	-0.289971	-0.458446	-0.574781	-0.517452	-0.478508
blanks	-0.435565	-0.400109	-0.460366	0.568333	-0.476982	-0.360486	-0.609442	-0.517106	-0.526129
ey	-0.62197	-0.478116	-0.251981	0.435249	0.282443	-0.698458	-0.640896	-0.516734	-0.471601
bab2	-0.544893	-0.451073	-0.522112	0.547021	-0.501989	-0.371236	-0.677509	-0.513724	-0.540263
Con	-0.560758	-0.539017	-0.333279	0.64224	0.192693	-0.615942	-0.616908	-0.513299	-0.458258
CAP	-0.249525	-0.432393	-0.265479	0.345941	-0.119104	-0.41493	-0.374612	-0.512492	-0.460771
CG30424	-0.511905	-0.563948	-0.365845	0.549759	-0.292885	-0.48055	-0.584621	-0.511071	-0.489769
CG32647	-0.474889	-0.409236	-0.171299	0.324457	0.48716	-0.608159	-0.507222	-0.51082	-0.452243
CG3630	-0.355152	-0.424319	-0.488637	0.593886	-0.457256	-0.29457	-0.524014	-0.510483	-0.541036
Kfase	-0.478052	-0.440049	-0.173018	0.289824	0.584395	-0.671023	-0.449094	-0.510163	-0.434983
Ncc69	-0.541903	-0.562889	-0.348532	0.443398	-0.0854758	-0.526963	-0.608919	-0.510014	-0.497346
CG9095	-0.381586	-0.443021	-0.133133	0.442975	-0.0580824	-0.524084	-0.527679	-0.509476	-0.4322
lncRNA:CR44603	-0.459087	-0.405123	-0.317981	0.394737	-0.249627	-0.41429	-0.552804	-0.508518	-0.451812
5PtaseI	-0.405805	-0.384775	-0.216816	0.411067	0.0102845	-0.527565	-0.517461	-0.504765	-0.432354
Rpp21	-0.377508	-0.392237	-0.444498	0.565332	-0.544481	-0.31304	-0.574708	-0.503743	-0.538588
amn	-0.701014	-0.632382	-0.514974	0.603573	0.219414	-0.641682	-0.68404	-0.502541	-0.482599
unc-4	-0.540981	-0.452817	-0.259384	0.486238	0.249039	-0.629857	-0.625305	-0.501103	-0.456152
CR43281	-0.516411	-0.482484	-0.280083	0.42989	0.239132	-0.584783	-0.534482	-0.50082	-0.437227
lncRNA:CR42839	-0.394028	-0.257384	-0.128802	0.428596	0.161091	-0.656694	-0.625971	-0.495012	-0.453209
BBS4	-0.436382	-0.45021	-0.267368	0.426982	-0.160123	-0.455803	-0.484352	-0.489389	-0.430754
CG4374	-0.523563	-0.56945	-0.409709	0.486974	-0.154494	-0.448338	-0.540138	-0.486944	-0.497049
ETH	-0.376082	-0.440155	-0.269167	0.451424	0.0079289	-0.492901	-0.489907	-0.486524	-0.449581
rst	-0.599256	-0.549472	-0.695686	0.650639	-0.486125	-0.301681	-0.660455	-0.482125	-0.540674
CG1909	-0.494383	-0.402354	-0.385341	0.470081	-0.120424	-0.442034	-0.59194	-0.481666	-0.454316
CG46339	-0.439307	-0.409012	-0.175722	0.341473	0.209089	-0.579359	-0.589677	-0.481374	-0.390086
asRNA:CR44996	-0.538673	-0.479548	-0.435733	0.551936	0.027907	-0.532833	-0.602804	-0.479973	-0.429317
lncRNA:alphagamma-element:CR32865	-0.477084	-0.344016	-0.501181	0.554377	-0.491527	-0.338015	-0.639947	-0.476727	-0.485162
IP3K2	-0.503372	-0.461536	-0.166619	0.323609	0.527148	-0.669668	-0.51799	-0.472498	-0.388113
CG6830	-0.65459	-0.439766	-0.303094	0.473347	0.254672	-0.636831	-0.59855	-0.471864	-0.405164
CG32447	-0.508114	-0.414583	-0.431714	0.502096	-0.298754	-0.404129	-0.620012	-0.465832	-0.46339
nrm	-0.492208	-0.441917	-0.430634	0.489577	-0.372689	-0.348891	-0.615056	-0.464112	-0.463945
Gr94a	-0.475953	-0.463125	-0.336867	0.349976	-0.145028	-0.47912	-0.542185	-0.463042	-0.430782
Vajk1	-0.427938	-0.403151	-0.467209	0.477474	-0.550748	-0.277871	-0.540309	-0.462776	-0.488535
yellow-e2	-0.459149	-0.397528	-0.26868	0.332639	-0.191179	-0.42364	-0.541658	-0.455509	-0.420953
JYalpha	-0.411691	-0.401551	-0.354389	0.322035	-0.0567653	-0.422637	-0.522831	-0.451766	-0.442661
CG6891	-0.489928	-0.428365	-0.106532	0.36983	0.275811	-0.614542	-0.560092	-0.448977	-0.375793
kirre	-0.469628	-0.467323	-0.320825	0.360071	0.112051	-0.478329	-0.489537	-0.448958	-0.403907
Cyp12d1-p	-0.347042	-0.339695	-0.151299	0.387978	-0.00473454	-0.507807	-0.452229	-0.446583	-0.435402
jim	-0.38836	-0.420609	-0.346831	0.443351	-0.362654	-0.311876	-0.483961	-0.445668	-0.41599
dpr17	-0.382964	-0.42015	-0.156167	0.415521	0.00615894	-0.528057	-0.471775	-0.445491	-0.375154
CG3349	-0.397185	-0.350681	-0.164764	0.383535	0.082701	-0.539348	-0.570251	-0.445311	-0.366038
Cad86C	-0.40781	-0.437313	-0.153367	0.437438	0.0588814	-0.509816	-0.459895	-0.442423	-0.341323
CG30427	-0.31401	-0.369008	-0.226341	0.230144	-0.175215	-0.345958	-0.448186	-0.441696	-0.404471
tbc	-0.328717	-0.346643	-0.481873	0.496518	-0.586092	-0.155892	-0.501413	-0.436017	-0.453077
Tep2	-0.631278	-0.515141	-0.408192	0.459713	0.280049	-0.623002	-0.588992	-0.435561	-0.424521
pyx	-0.32321	-0.360356	-0.30784	0.483955	-0.435773	-0.317725	-0.508143	-0.433927	-0.423607
trh	-0.488451	-0.373005	-0.0515515	0.349838	0.575206	-0.723372	-0.534803	-0.432116	-0.327205
Ggamma30A	-0.254546	-0.291091	-0.30063	0.460303	-0.47805	-0.244846	-0.452333	-0.431436	-0.4313
brp	-0.400626	-0.394501	-0.244702	0.358345	-0.0106647	-0.455527	-0.448378	-0.431184	-0.35742
ImpL2	-0.515164	-0.462164	-0.566812	0.53804	-0.460675	-0.302273	-0.62651	-0.430852	-0.489486
Dhc93AB	-0.238667	-0.258988	0.0225512	0.250095	-0.0466541	-0.489316	-0.441601	-0.429159	-0.373551
CG1544	-0.598234	-0.462998	-0.291511	0.460047	0.0979148	-0.613062	-0.60502	-0.429155	-0.389233
COX4L	-0.415088	-0.312594	-0.0666853	0.346371	0.0796857	-0.441321	-0.466775	-0.425387	-0.344593
lz	-0.388109	-0.283222	-0.23169	0.313014	0.0649791	-0.458171	-0.47388	-0.425034	-0.400342
CG15646	-0.586783	-0.525378	-0.466674	0.602607	-0.169942	-0.380662	-0.608651	-0.424985	-0.425481
CAH7	-0.595985	-0.470501	-0.498223	0.560431	-0.13124	-0.49576	-0.614289	-0.423774	-0.41086
Vsx1	-0.589745	-0.407137	-0.198682	0.449854	0.352667	-0.62709	-0.54444	-0.423042	-0.393458
sv	-0.318613	-0.309792	-0.269546	0.316949	-0.271036	-0.304727	-0.484778	-0.421368	-0.398251
CG12502	-0.268694	-0.315116	-0.0963044	0.381519	-0.11404	-0.413368	-0.457712	-0.421265	-0.336412
lncRNA:CR44185	-0.418226	-0.328954	-0.283909	0.361359	-0.0738469	-0.409381	-0.492305	-0.420604	-0.376787
CG10481	-0.410157	-0.366392	-0.332055	0.385172	-0.240184	-0.271593	-0.427928	-0.419251	-0.383316
lncRNA:CR44759	-0.190011	-0.126392	0.0189663	0.37798	-0.00628688	-0.405798	-0.389512	-0.417569	-0.333947
asRNA:CR43257	-0.284343	-0.386659	-0.156482	0.352014	0.192098	-0.506556	-0.393225	-0.416678	-0.357779
CG12531	-0.38133	-0.354834	-0.301901	0.455742	-0.202502	-0.39386	-0.502671	-0.410282	-0.390125
CG15534	-0.398223	-0.348477	-0.133926	0.346093	0.0461085	-0.505089	-0.475919	-0.407772	-0.358715
CG30431	-0.525883	-0.387802	-0.192205	0.443479	0.279195	-0.61435	-0.566414	-0.406989	-0.309246
Syn	-0.246789	-0.430045	-0.270034	0.354127	-0.253346	-0.29105	-0.399894	-0.405448	-0.371208
HmgZ	-0.445539	-0.340759	-0.519991	0.459688	-0.462493	-0.240842	-0.563402	-0.404848	-0.426271
Cyp4d1	-0.285698	-0.360479	-0.311618	0.469282	-0.559744	-0.192748	-0.451265	-0.404563	-0.419722
lncRNA:CR31451	-0.248196	-0.235103	-0.295366	0.520713	-0.427782	-0.307853	-0.497385	-0.401707	-0.417413
GluRIB	-0.242668	-0.247483	-0.168393	0.354584	-0.109163	-0.360313	-0.447881	-0.401054	-0.345098
lncRNA:CR43907	-0.278009	-0.338535	-0.0116851	0.33735	0.144912	-0.479851	-0.389465	-0.398659	-0.300452
trol	-0.179083	-0.256634	-0.135456	0.292732	-0.223645	-0.317194	-0.365873	-0.397647	-0.321731
Vdup1	-0.393727	-0.315136	-0.167276	0.389883	-0.0960876	-0.509575	-0.549937	-0.396981	-0.351615
pot	-0.385995	-0.368442	-0.271151	0.341899	-0.20338	-0.341173	-0.433419	-0.39614	-0.3992
wkd	-0.431464	-0.419653	-0.174972	0.353717	0.356189	-0.540933	-0.38423	-0.395306	-0.319807
Mhc	-0.360392	-0.29096	-0.153461	0.344481	0.0430144	-0.546001	-0.456658	-0.395227	-0.340729
l(2)01289	-0.175911	-0.267769	-0.0788912	0.315357	-0.169056	-0.334448	-0.315263	-0.39235	-0.312114
CG6999	-0.251355	-0.280242	-0.100548	0.335507	-0.16979	-0.334399	-0.377862	-0.387115	-0.319948
Lmpt	-0.44206	-0.421165	-0.261377	0.451945	0.162875	-0.512066	-0.520815	-0.384854	-0.30623
CG12708	-0.573961	-0.428366	-0.445032	0.442154	-0.190393	-0.34221	-0.569208	-0.383225	-0.402676
sano	-0.145669	-0.295022	-0.267744	0.327638	-0.432746	-0.179691	-0.352315	-0.38263	-0.37976
CG5618	-0.36095	-0.290611	-0.0968812	0.296782	-0.202712	-0.436341	-0.476409	-0.380904	-0.331279
CG4213	-0.240108	-0.310045	-0.4111	0.370685	-0.723114	-0.0737135	-0.39614	-0.380078	-0.406333
pdm3	-0.179814	-0.281773	-0.0661899	0.186975	-0.0605798	-0.372748	-0.287094	-0.377975	-0.285375
Edg78E	-0.371737	-0.332677	-0.252323	0.4172	-0.217526	-0.410104	-0.529678	-0.377347	-0.35117
lncRNA:CR45388	-0.362105	-0.388905	-0.217204	0.364677	0.059999	-0.418826	-0.445481	-0.376564	-0.313868
CG34398	-0.279313	-0.330858	-0.293304	0.43102	-0.409497	-0.245065	-0.40394	-0.375263	-0.36899
asRNA:CR46262	-0.596489	-0.431105	-0.460206	0.478282	-0.131072	-0.400807	-0.583955	-0.373423	-0.364108
CG18635	-0.226175	-0.267708	0.0039655	0.19122	-0.0691587	-0.398387	-0.392624	-0.370262	-0.300766
IA-2	-0.205954	-0.251565	-0.151094	0.286804	-0.339469	-0.240021	-0.34706	-0.369909	-0.328453
CG7058	-0.312688	-0.322602	-0.244875	0.406013	-0.103069	-0.346053	-0.429356	-0.368494	-0.3314
CG32706	-0.223337	-0.228124	-0.0999578	0.319197	-0.212718	-0.311561	-0.369093	-0.364837	-0.300966
Ser	-0.273965	-0.273557	-0.0993083	0.357265	-0.0410303	-0.375222	-0.351549	-0.363014	-0.312547
ppk13	-0.246319	-0.240154	-0.275333	0.282192	-0.592567	-0.132858	-0.389849	-0.360943	-0.377751
E(spl)m4-BFM	-0.551306	-0.355553	-0.285953	0.434689	-0.00594904	-0.48633	-0.596638	-0.359962	-0.313602
FucTA	-0.196634	-0.238734	-0.0358024	0.246051	-0.286007	-0.305502	-0.350908	-0.359363	-0.320556
FucTC	-0.150624	-0.139894	-0.00747888	0.158293	-0.0902943	-0.275456	-0.285564	-0.357256	-0.263868
nerfin-1	-0.585564	-0.333536	-0.259059	0.352307	0.253639	-0.5338	-0.570654	-0.353983	-0.315878
CG7231	-0.310161	-0.303474	-0.0614132	0.24737	0.280185	-0.449527	-0.319881	-0.35022	-0.296533
fj	-0.479064	-0.365026	-0.342763	0.390956	-0.194685	-0.337496	-0.52937	-0.344992	-0.316395
asRNA:CR45912	-0.204987	-0.209939	-0.0583744	0.232996	-0.206051	-0.264681	-0.339062	-0.343664	-0.261833
boly	-0.205163	-0.358265	-0.266839	0.341522	-0.310389	-0.217178	-0.358754	-0.340874	-0.306131
Pde9	-0.342945	-0.31165	0.061221	0.17262	0.623896	-0.586851	-0.321154	-0.340077	-0.251587
ac	-0.508239	-0.361537	-0.181612	0.443524	0.250336	-0.503631	-0.48064	-0.338931	-0.25759
DOR	-0.408862	-0.266075	-0.335557	0.384905	-0.392826	-0.267983	-0.518134	-0.338057	-0.315366
lncRNA:CR44506	-0.382751	-0.264496	-0.0631405	0.260365	0.182532	-0.48282	-0.456362	-0.335885	-0.233365
Gr64c	-0.139305	-0.125382	-0.0777646	0.226581	-0.347223	-0.210912	-0.355194	-0.330839	-0.282619
Gr64b	-0.139305	-0.125382	-0.0777646	0.226581	-0.347223	-0.210912	-0.355194	-0.330839	-0.282619
CG10750	-0.0898254	-0.121014	0.0271118	0.152936	-0.137907	-0.27438	-0.314005	-0.328516	-0.266815
Gr64a	-0.196917	-0.180894	-0.150091	0.286693	-0.372129	-0.23635	-0.38357	-0.31853	-0.27521
CG17564	-0.0844943	-0.118683	0.0399747	0.155583	-0.148184	-0.250145	-0.2864	-0.31739	-0.232146
rn	-0.227714	-0.320991	-0.251462	0.345105	-0.259645	-0.221093	-0.331526	-0.31655	-0.287301
CG11327	-0.152899	-0.183651	-0.19242	0.240333	-0.373203	-0.242014	-0.290558	-0.31508	-0.294246
FoxL1	-0.243391	-0.168921	-0.100868	0.220879	-0.0552252	-0.320377	-0.387003	-0.313984	-0.262663
CG15530	-0.105229	-0.173589	-0.265782	0.314754	-0.60238	-0.0594702	-0.306017	-0.31256	-0.317923
lncRNA:CR45276	-0.397577	-0.449952	-0.225394	0.295304	-0.0422865	-0.317331	-0.377695	-0.309909	-0.266246
bt	-0.20559	-0.25437	-0.284189	0.372261	-0.534701	-0.131209	-0.402176	-0.30659	-0.303586
TfAP-2	-0.466514	-0.303234	-0.321399	0.300173	0.173555	-0.39607	-0.42241	-0.304882	-0.26639
CG44085	-0.256778	-0.242707	0.00689807	0.0547242	0.120366	-0.422135	-0.316058	-0.302969	-0.243078
Xrp1	-0.319061	-0.268702	-0.127568	0.258198	0.0503113	-0.398154	-0.390074	-0.295959	-0.265715
upd2	-0.478539	-0.265442	-0.110522	0.298717	0.19717	-0.4608	-0.460368	-0.295522	-0.230116
Ir7g	-0.273037	-0.256948	-0.12467	0.320724	-0.134779	-0.193415	-0.321801	-0.293079	-0.24951
cac	-0.17718	-0.279506	-0.216115	0.246939	-0.346938	-0.143262	-0.305757	-0.290823	-0.258418
gce	0.00624022	-0.129705	0.098583	0.170452	0.0808523	-0.256706	-0.110203	-0.288893	-0.227581
Atet	-0.256687	-0.175874	-0.0578576	0.210794	-0.118213	-0.302828	-0.366862	-0.288454	-0.236364
CG44195	-0.044215	-0.161876	-0.156258	0.189547	-0.468778	-0.116263	-0.254795	-0.287825	-0.282738
nsr	-0.0587484	-0.158326	-0.214504	0.247199	-0.538664	-0.0808772	-0.309535	-0.2864	-0.283376
CG30289	-0.0932328	-0.173261	-0.125903	0.300279	-0.289294	-0.18502	-0.281574	-0.281292	-0.253379
Nmdar2	-0.13856	-0.15848	-0.0875623	0.302368	-0.261613	-0.211405	-0.334047	-0.27935	-0.227528
CG44153	-0.259929	-0.165489	0.106226	0.277426	0.211967	-0.445227	-0.347116	-0.278175	-0.187683
Gyc89Db	0.00496043	-0.175542	-0.0504255	0.280299	-0.307892	-0.156466	-0.225849	-0.277447	-0.222211
CG14591	-0.128283	-0.130739	-0.00772482	0.291723	-0.271207	-0.242727	-0.301116	-0.274118	-0.236633
Mmp2	-0.124497	-0.144274	0.0652347	-0.020489	0.00252892	-0.335003	-0.230449	-0.27293	-0.191099
Hml	-0.218886	-0.17749	-0.183205	0.23313	-0.337327	-0.211697	-0.296585	-0.272154	-0.250883
EbpIII	-0.157253	-0.172571	0.100482	-0.0149303	0.112696	-0.311784	-0.227843	-0.268141	-0.205082
Ets21C	-0.0729844	-0.0999147	-0.00805197	0.125184	-0.207834	-0.203218	-0.294751	-0.267482	-0.198665
CG12061	-0.0566467	-0.207871	-0.0494881	0.114888	-0.216316	-0.04617	-0.144456	-0.267443	-0.230277
lectin-24Db	-0.0861007	-0.138324	-0.181557	0.226059	-0.473571	-0.102212	-0.277997	-0.265413	-0.251776
CG16786	-0.123865	-0.197193	0.0351558	0.0156928	0.0703877	-0.29603	-0.161816	-0.264365	-0.195533
CG9119	-0.28023	-0.189899	-0.00676737	0.0178558	0.246916	-0.408889	-0.276893	-0.263105	-0.216249
CG33017	-0.0960664	-0.143388	0.100323	0.0569389	0.142836	-0.277586	-0.160598	-0.261593	-0.209314
Shawl	-0.173467	-0.209528	-0.257574	0.208248	-0.574792	-0.0326954	-0.314081	-0.26091	-0.272071
Elk	-0.0122914	-0.0715148	0.0800692	0.112993	-0.0427111	-0.148096	-0.175276	-0.259462	-0.164845
ymp	-0.215954	-0.160894	-0.0709211	0.185838	-0.150354	-0.235152	-0.294976	-0.255508	-0.193864
CG11703	0.0124679	-0.0867774	0.0240102	0.150076	-0.293862	-0.150997	-0.212441	-0.254446	-0.187275
Pepck2	-0.353654	-0.296239	-0.153795	0.230924	0.171935	-0.406722	-0.374783	-0.253256	-0.210818
lncRNA:CR45169	-0.259564	-0.247095	-0.161209	0.221423	0.011964	-0.336854	-0.33963	-0.247023	-0.21167
AdamTS-A	-0.164578	-0.166128	-0.26337	0.269117	-0.576201	-0.0261212	-0.299754	-0.246875	-0.247297
asRNA:CR45009	-0.246172	-0.129318	-0.0192975	0.159162	-0.0296986	-0.295176	-0.267984	-0.24668	-0.191374
fru	-0.0710859	-0.158299	0.060569	0.0802866	0.231629	-0.35427	-0.231825	-0.242498	-0.187815
CG6026	-0.107736	-0.125262	-0.0616169	0.176758	-0.322417	-0.158831	-0.256691	-0.240744	-0.203467
fw	-0.109563	-0.124083	-0.145719	0.25062	-0.561178	-0.0987951	-0.315565	-0.238761	-0.225828
Nepl11	0.00251314	-0.131229	-0.0657142	0.152027	-0.281251	-0.0415454	-0.182091	-0.237162	-0.179859
CG14218	-0.127173	-0.140731	0.047615	0.157374	0.0851138	-0.208072	-0.131294	-0.236515	-0.195782
tgy	-0.292505	-0.261432	-0.0676265	0.176284	-0.155866	-0.231362	-0.302061	-0.236154	-0.211109
lncRNA:CR46006	-0.201068	-0.277519	-0.0390987	0.199489	0.308118	-0.384125	-0.277929	-0.234752	-0.150356
Scgalpha	-0.0628667	-0.0583849	0.116102	0.215191	-0.0247557	-0.235074	-0.299168	-0.231389	-0.173194
dtr	-0.0725427	-0.168011	0.101341	0.156273	-0.0814547	-0.207362	-0.168656	-0.229196	-0.130282
CG43901	-0.131236	-0.18968	-0.306874	0.257703	-0.593366	0.0363209	-0.262427	-0.226878	-0.227753
SerT	-0.140731	-0.096929	-0.0273026	0.114758	-0.0183549	-0.173528	-0.237405	-0.225756	-0.164009
nAChRalpha7	-0.0908537	0.00262764	0.0602809	0.156641	-0.0564388	-0.174695	-0.234647	-0.221412	-0.157686
nolo	-0.0694675	-0.0434919	-0.0417679	0.205357	-0.359034	-0.0669212	-0.228233	-0.215984	-0.180371
sona	-0.0514735	-0.0658876	-0.0906859	0.194935	-0.40919	-0.0545071	-0.15494	-0.214872	-0.164097
Syt12	-0.0843954	-0.0714766	-0.122553	0.136663	-0.351028	-0.129886	-0.206431	-0.212969	-0.255519
Rab3-GEF	0.0257499	-0.0566075	0.0819604	0.209029	-0.323793	-0.134146	-0.217262	-0.210276	-0.155966
asRNA:CR46091	-0.156012	-0.103502	0.00125004	0.122563	0.104755	-0.325134	-0.255218	-0.203952	-0.172538
Rtnl2	-0.0477035	-0.0169929	0.0919867	0.0310634	-0.185041	-0.103882	-0.187063	-0.202641	-0.139736
Rpt3R	-0.0328531	-0.154123	-0.0673868	0.142352	-0.371482	-0.0518833	-0.122085	-0.202159	-0.159584
CG12963	-0.0863292	-0.0306064	0.225077	0.14296	0.176372	-0.32418	-0.197607	-0.196014	-0.0768599
CG42255	0.0456192	-0.0371806	0.0699893	0.144638	-0.278851	-0.129292	-0.190835	-0.195622	-0.145918
CG14743	-0.0607328	-0.0272506	-0.047776	0.131784	-0.0598724	-0.185074	-0.224197	-0.187829	-0.121892
lncRNA:CR44170	0.00449008	0.0547873	0.0758258	0.102426	-0.363152	-0.059392	-0.163594	-0.184236	-0.138688
CG42268	-0.0750992	0.085826	0.258924	-0.020004	0.401222	-0.384667	-0.186121	-0.184112	-0.106772
CG14015	-0.00365641	-0.098578	0.0409463	0.155431	-0.2776	-0.15576	-0.214783	-0.182766	-0.159235
CG4822	-0.299178	-0.181397	-0.119263	0.229439	-0.0815614	-0.261377	-0.33394	-0.180957	-0.13329
para	-0.101446	0.00225704	0.166985	0.0474627	-0.087458	-0.227792	-0.209965	-0.18074	-0.0905057
Ir40a	0.0135038	-0.0224901	-0.113159	0.249152	-0.565057	-0.0362663	-0.219505	-0.180678	-0.17372
lncRNA:CR44732	0.0975437	-0.0702575	0.19544	-0.0183201	-0.241472	-0.124124	-0.0896037	-0.180344	-0.105236
Tdc1	-0.239356	-0.205839	-0.080378	0.090223	-0.222113	-0.0986778	-0.235785	-0.178615	-0.143004
PPO1	0.0218128	0.0158032	0.193627	-0.0850068	0.0162808	-0.142559	-0.102646	-0.17729	-0.0805887
BBS1	0.0777225	-0.0192263	0.0923839	0.0588411	-0.351542	-0.00870962	-0.108159	-0.171353	-0.129186
ImpE1	0.108056	0.0472636	0.139169	0.000965644	-0.257929	-0.0750538	-0.119629	-0.170251	-0.0939
CG42690	0.00770281	-0.0943042	0.13093	0.0246012	0.0754759	-0.174871	-0.0958249	-0.163589	-0.0774081
CG43195	0.00770281	-0.0943042	0.13093	0.0246012	0.0754759	-0.174871	-0.0958249	-0.163589	-0.0774081
asRNA:CR45042	-0.0476975	-0.0351602	0.166257	-0.0145631	-0.167216	-0.13099	-0.126301	-0.160485	-0.110248
modSP	-0.0693682	-0.155761	-0.168289	0.248181	-0.621161	-0.0108205	-0.220278	-0.159328	-0.15291
Thor	-0.271009	-0.275692	-0.166309	0.112795	-0.0228574	-0.174634	-0.237561	-0.15646	-0.19548
onecut	-0.108789	-0.0566394	-0.0591297	0.150813	-0.42094	-0.0886183	-0.236634	-0.155966	-0.125999
nol	-0.231109	-0.224036	-0.147393	0.132971	0.062506	-0.215808	-0.201929	-0.154862	-0.113742
mAChR-B	0.0532675	0.02133	0.153524	0.00462442	0.0143805	-0.135737	-0.142397	-0.154202	-0.059914
Hsc70-1	-0.115778	-0.0771149	0.184684	-0.104962	0.270252	-0.26204	-0.104409	-0.152898	-0.0801395
CG17917	0.0307983	-0.029258	0.0903603	0.0397841	-0.374605	0.0461551	-0.120192	-0.152698	-0.122887
Arp53D	0.00689948	-0.07498	-0.081319	0.0235742	-0.438081	0.0912468	-0.0850477	-0.152628	-0.153599
CG32006	-0.0128874	-0.0837808	0.087037	0.0697131	-0.191378	-0.0385894	-0.0855522	-0.141956	-0.100243
shakB	-0.0363997	0.015498	0.0134103	0.102077	-0.168772	-0.0467663	-0.150828	-0.141613	-0.112185
CG14932	-0.0165769	-0.0614153	0.121698	-0.0728651	0.118292	-0.185235	-0.105415	-0.134402	-0.0488553
Gat	0.0289956	0.0477944	0.235098	-0.0454851	-0.011063	-0.178897	-0.10214	-0.133539	-0.0584635
CG4836	0.087854	0.0276521	0.253818	0.0901792	-0.118622	-0.134819	-0.0907882	-0.13096	-0.0503127
l(2)k05911	0.0278709	-0.129126	0.0676095	0.125808	-0.221344	-0.116162	-0.162457	-0.125984	-0.0919622
smog	0.0238542	0.0534848	0.160896	-0.0281271	-0.141258	-0.144485	-0.141901	-0.124487	-0.0494351
CG11073	-0.0138463	-0.0127728	0.0620532	0.0347093	-0.141625	-0.0476423	-0.0861362	-0.123447	-0.0566481
CG7990	-0.180539	-0.128963	-0.102146	0.120129	-0.0739321	-0.101433	-0.210323	-0.119987	-0.0729581
Gr64e	0.000427417	0.0368031	0.0872822	-0.0237887	-0.310406	-0.0332616	-0.128306	-0.119885	-0.0678649
Toll-9	-0.0962441	-0.0208427	0.0299792	0.0974229	-0.193018	-0.10311	-0.131075	-0.116164	-0.0626597
CG17687	-0.0831456	-0.0495168	0.243833	0.0556967	0.159274	-0.302903	-0.148723	-0.115822	-0.0268187
OtopLc	0.0734033	0.126614	0.228934	-0.0772338	-0.165852	-0.0611804	-0.109877	-0.106881	-0.0435243
5-HT1A	0.118546	-0.0511476	0.0741405	0.0302422	-0.282969	0.00970778	-0.039472	-0.10637	-0.0564213
CG9864	0.0431691	-0.0147484	-0.014417	0.0745002	-0.407779	0.0638761	-0.104371	-0.104893	-0.0639817
asRNA:CR46029	0.164285	0.0342575	0.14638	0.114224	-0.344547	0.000963538	-0.0727269	-0.104193	-0.0231418
Gr64d	0.00347236	0.0395398	0.0958412	-0.0319467	-0.290107	-0.0283266	-0.114067	-0.103678	-0.0502476
Actbeta	0.110725	0.0153698	0.18802	-0.0247988	-0.208457	-0.0408923	-0.0271568	-0.103513	-0.0233692
CG14304	0.0527456	0.0494638	0.13563	0.015041	-0.0380536	-0.125307	-0.035638	-0.102741	-0.0458613
CG1632	-0.0382097	0.0699775	0.103439	0.120781	0.00767243	-0.132802	-0.149787	-0.102302	-0.0623653
CG32221	0.0183617	-0.0718183	0.121501	-0.127803	0.36418	-0.203393	0.0429491	-0.101272	-0.0641882
ELOVL	0.0627908	-0.0395193	0.03695	0.059139	-0.164773	-0.0337056	-0.0249767	-0.0983452	-0.0192754
GstD4	0.101574	-0.058488	0.0571877	-0.0255013	-0.328491	0.0120192	-0.0189539	-0.0964372	-0.0596014
alpha-Est4aPsi	-0.0245393	0.0805843	0.230932	-0.176654	-0.102086	-0.0342789	-0.031524	-0.0920737	1.75032e-05
Sh	0.186109	0.147811	0.262766	-0.0587444	0.00870258	-0.0841644	-0.0306313	-0.0917964	0.00776593
SP2353	0.0847454	-0.00161379	0.0978213	-0.00106687	-0.235801	0.0223024	-0.0114207	-0.0886855	-0.0146864
CG5381	0.02408	-0.0807394	0.231371	-0.101792	0.236719	-0.207362	0.00607202	-0.0848211	0.0240233
Pask	0.149797	0.108849	0.0213885	0.0100928	-0.413272	0.116323	-0.0199702	-0.0837543	-0.0364261
fan	0.0288474	-0.0238105	0.0503563	0.0411122	-0.133223	-0.0865245	-0.0770595	-0.0809357	-0.0359806
CG12483	-0.00351261	0.0954364	0.242921	0.0508249	-0.127451	-0.144385	-0.0961803	-0.0790138	-0.037341
E5	0.116179	0.14512	0.267685	-0.0899517	-0.191177	-0.0296841	-0.0653087	-0.0767005	-0.0105015
Sgs1	0.0972976	0.174537	0.321115	-0.0369282	0.113042	-0.165332	-0.0715589	-0.0763569	0.00374842
dpr4	0.123811	-0.0169363	-0.101963	0.0209871	-0.441841	0.18847	-0.017472	-0.0750642	-0.051704
grim	0.101024	0.0696241	-0.0767842	0.0611108	-0.674054	0.173963	-0.103647	-0.0734181	-0.0774182
ppk6	0.15277	0.0600675	0.0653909	0.0638517	-0.366988	0.0651398	-0.0551763	-0.0674419	-0.0164621
NfI	0.071491	0.10509	0.02186	-0.0139474	-0.516643	0.136572	-0.0803491	-0.0638132	-0.0395221
Ank2	0.110777	0.0758082	-0.0216092	-0.0213983	-0.595592	0.131503	-0.0715563	-0.0625276	-0.0574744
asRNA:CR43865	0.149161	0.0112953	0.0855099	-0.0143969	-0.362262	0.0901054	-0.00981327	-0.053233	0.00539694
Gr64f	0.137268	0.167297	0.176415	-0.0774528	-0.189474	0.0364407	-0.0130958	-0.0514949	0.0254946
lncRNA:CR45284	0.163339	0.140228	0.285788	-0.129462	-0.167148	-0.0463499	-0.0115685	-0.0502895	0.0106469
CG43068	0.0479542	0.0674922	0.230119	-0.112319	-0.091286	-0.00810546	-0.050493	-0.0468655	0.00530802
eag	0.172572	0.164837	0.306791	-0.0606259	-0.137029	-0.0558471	0.00964062	-0.0454159	0.0226324
igl	0.132133	0.00348407	0.198473	-0.0230975	-0.0736886	-0.0103602	-0.00956877	-0.0451047	0.0315377
Atf3	0.123236	0.0410626	0.372212	-0.118902	0.529826	-0.291549	0.101826	-0.0443476	0.066545
CG15533	0.034371	0.0394962	0.025792	0.0051259	-0.292754	0.0481785	-0.0246373	-0.0429042	0.00965526
lncRNA:CR45363	-0.0233328	0.0692391	0.264311	-0.00146455	0.187492	-0.171141	-0.0983158	-0.0406271	0.0584724
Syt1	-0.0246552	0.0992766	0.321043	-0.129376	0.356339	-0.217898	-0.0657082	-0.0349635	0.0503083
Unc-89	0.0825043	0.0790175	0.334353	-0.0296586	0.222389	-0.222464	-0.0646149	-0.0348121	0.0461308
CG16779	0.206364	0.151766	0.100951	-0.0533282	-0.445245	0.162757	0.00836582	-0.0297144	0.0196433
CG8245	-0.0181697	0.106006	0.0627471	-0.030323	-0.210547	0.0205123	-0.089075	-0.0280642	0.00807568
CG18265	-0.33102	-0.200366	-0.0408992	0.11023	0.506746	-0.382489	-0.211393	-0.0233056	0.0298859
CG11155	0.120858	0.152958	0.253988	-0.05015	-0.32146	0.00971898	-0.0437213	-0.0227667	0.0245502
CG42541	0.28245	0.133435	0.308062	-0.0476692	-0.141906	0.00769658	0.114627	-0.0195388	0.0628453
CG18130	0.151292	0.0973898	0.147412	-0.00813593	-0.270994	0.0485509	-0.00796462	-0.0181926	0.0466955
Pde8	0.147036	0.20584	0.32999	-0.213899	-0.04733	-0.0251667	0.00806106	-0.0123814	0.0856429
CG42296	0.0827216	0.0812941	-0.0399762	-0.0548065	-0.566143	0.2318	-0.0255468	-0.0100735	-0.00688711
Ptp52F	0.0587251	0.0818037	0.256957	-0.0633419	-0.115867	-0.0133578	0.0352001	-0.0089565	0.0867882
lncRNA:CR44441	0.0031558	0.106668	0.153212	-0.163366	-0.111365	0.0871459	0.00169433	-0.00245029	0.0499802
CG31516	0.192797	0.169821	0.372553	-0.191617	0.0597741	0.014797	0.113636	0.0229388	0.129277
CG34461	0.192366	0.161926	0.234264	-0.100125	-0.223971	0.0700598	0.0840353	0.0261635	0.106715
CG16820	0.118976	0.218244	0.384099	-0.211038	0.042047	-0.0161019	0.0511399	0.0349105	0.149016
CG1143	0.225413	0.230838	0.415994	-0.226052	-0.140617	0.0258575	0.0894088	0.0373304	0.122018
CG13992	0.112277	0.180108	0.486265	-0.130022	0.321749	-0.133979	0.0787662	0.0440598	0.185704
CG30461	0.247461	0.169039	0.285118	-0.0923537	-0.301702	0.121923	0.0686121	0.0457361	0.0818509
atk	0.195249	0.328353	0.277825	-0.115457	-0.0953072	-0.00650477	-0.0158707	0.0472034	0.0789144
Hr38	0.189074	0.0818463	0.37719	-0.177078	0.161292	-0.0091577	0.14114	0.0477918	0.13771
ste24c	0.25253	0.179931	0.299606	-0.100372	-0.286779	0.11729	0.0700125	0.0487511	0.0863172
sosie	0.235708	0.167572	0.382647	-0.141538	-0.0850209	0.0371232	0.0776395	0.0561129	0.128512
CG13405	0.221123	0.22915	0.192567	-0.205438	-0.246426	0.138741	0.0725203	0.0598851	0.0982871
CG8086	0.214803	0.221659	0.27516	-0.174689	-0.379823	0.187328	0.077117	0.0639034	0.125251
CG18581	0.208977	0.313526	0.335897	-0.213085	-0.125202	0.0492016	0.0727393	0.0649646	0.0943621
klhl10	0.0916566	0.23722	0.21543	-0.104609	-0.00205288	-0.0102484	0.0111918	0.0700866	0.100678
CG4438	0.108995	0.0488669	0.125875	-0.140125	-0.103246	0.0838092	0.0894496	0.0730985	0.132384
Vml	0.0656701	0.200197	0.458838	-0.186639	0.358832	-0.1338	0.0741326	0.0762956	0.17117
lncRNA:CR45258	0.073635	0.123349	0.0778363	-0.0612647	-0.335065	0.143745	-0.0072124	0.0784413	0.0932114
Lsp1gamma	0.213449	0.143477	0.227789	-0.12215	-0.143942	0.106763	0.088768	0.0931274	0.150668
Cyp309a1	0.2599	0.309872	0.535527	-0.266658	0.148003	-0.0621802	0.122175	0.0988467	0.203993
asRNA:CR45046	0.227029	0.182177	0.303943	-0.147621	-0.239559	0.151254	0.144254	0.104372	0.157402
lncRNA:CR44023	0.276575	0.243414	0.349877	-0.0702228	0.0935694	0.0261386	0.122291	0.112514	0.202276
Nckx30C	0.279134	0.243314	0.165299	-0.137386	-0.417632	0.246344	0.104037	0.116147	0.162157
lncRNA:CR46075	0.213782	0.264332	0.381428	-0.250204	-0.0136023	0.101326	0.158267	0.118958	0.211465
dati	0.200122	0.257689	0.200199	-0.195577	-0.251977	0.224814	0.152912	0.121197	0.174659
dysc	0.292311	0.283831	0.463783	-0.276394	-0.0195668	0.119301	0.181599	0.124106	0.228992
Cdk5alpha	0.420514	0.403767	0.58657	-0.285352	-0.021126	0.105376	0.225669	0.135405	0.247306
Ir25a	0.309386	0.273189	0.4888	-0.302544	0.0106031	0.112416	0.185631	0.138294	0.244807
CG44405	0.205195	0.289057	0.51195	-0.301534	0.375652	-0.0670539	0.124325	0.143675	0.270798
CG13594	0.214454	0.328816	0.410267	-0.285063	0.140806	0.0153476	0.108435	0.146407	0.194954
CG18649	0.362957	0.309507	0.447976	-0.419492	-0.0687593	0.160985	0.215699	0.149349	0.197174
na	0.122535	0.264836	0.307382	-0.200676	-0.163948	0.14412	0.0774476	0.160755	0.21652
CG9368	0.19666	0.331261	0.40817	-0.226687	-0.00851283	0.0909396	0.150002	0.16174	0.268028
alpha-Est6	0.301394	0.398727	0.45329	-0.315891	-0.140531	0.189497	0.166445	0.163578	0.226047
Cbp53E	0.395323	0.323366	0.351207	-0.225038	-0.29435	0.257964	0.208519	0.168078	0.239872
CG8483	0.232665	0.154745	0.235061	-0.232718	-0.277888	0.233745	0.167303	0.173357	0.216123
CG3257	0.361361	0.382533	0.42521	-0.268552	-0.0333678	0.171989	0.202738	0.181476	0.262904
CG5867	0.258962	0.298772	0.546797	-0.304776	0.204989	0.0411194	0.203534	0.183722	0.297717
asRNA:CR46128	0.384247	0.342163	0.59406	-0.399402	0.191101	0.101973	0.300859	0.186005	0.310493
lncRNA:CR45127	0.279661	0.334281	0.419055	-0.331562	-0.00149843	0.148434	0.236068	0.198033	0.310817
mamo	0.270996	0.226839	0.386243	-0.150556	0.0327194	0.0779932	0.197383	0.198248	0.307101
mmd	0.379517	0.402982	0.540029	-0.290418	-0.0340316	0.182935	0.284877	0.210365	0.292399
Sfxn2	0.350761	0.343838	0.651779	-0.410481	0.401582	-0.00676337	0.304207	0.214045	0.339933
Oct-TyrR	0.389166	0.339953	0.511808	-0.479196	0.129695	0.189957	0.384849	0.21674	0.275027
Gr66a	0.264706	0.302053	0.547158	-0.391714	0.167163	0.097294	0.284379	0.217503	0.334897
CG13423	0.319794	0.280311	0.322513	-0.311478	-0.149386	0.250314	0.240803	0.223209	0.301216
CG31817	0.216882	0.312024	0.492933	-0.327596	0.360918	0.00987511	0.184786	0.228107	0.356805
lncRNA:CR45558	0.419597	0.368323	0.531415	-0.436142	0.0280272	0.213513	0.310936	0.237654	0.296699
asRNA:CR43787	0.318706	0.452637	0.517514	-0.450841	0.160948	0.142227	0.229451	0.239749	0.310787
CG42266	0.337235	0.412531	0.606356	-0.380961	0.365941	0.0369634	0.245901	0.247129	0.377296
CG16813	0.120885	0.233653	0.524869	-0.332515	0.611338	-0.129527	0.188662	0.252096	0.370963
chinmo	0.378735	0.340936	0.42212	-0.411478	-0.0174111	0.256485	0.282508	0.260497	0.321832
Cyp309a2	0.353134	0.383233	0.58114	-0.378086	0.197166	0.0894494	0.280488	0.26711	0.394282
lncRNA:CR45700	0.315559	0.374452	0.495408	-0.374527	-0.0111109	0.223707	0.283742	0.268446	0.37507
Rdl	0.323399	0.359934	0.394633	-0.318223	0.0503116	0.2063	0.284337	0.283732	0.352882
CR33294	0.305989	0.366669	0.529187	-0.394257	0.0562234	0.186957	0.298346	0.284611	0.410233
Sry-delta	0.488362	0.475201	0.764227	-0.486435	0.349401	0.0874587	0.380484	0.285277	0.424106
CG34430	0.404143	0.419236	0.668313	-0.383257	0.155937	0.148592	0.351091	0.323492	0.437205
daw	0.337536	0.368705	0.451858	-0.539023	0.147407	0.253349	0.331956	0.353913	0.363687
CG8066	0.517749	0.486648	0.692529	-0.585327	0.197248	0.257168	0.466871	0.364156	0.483086
CG44836	0.436678	0.442188	0.715721	-0.527237	0.345684	0.179786	0.41863	0.375625	0.507252
sr	0.418656	0.471516	0.512669	-0.554475	-0.00667278	0.284899	0.41928	0.38231	0.449193
CG14694	0.348599	0.423074	0.612138	-0.484155	0.371501	0.147651	0.370719	0.408878	0.496709
Muc12Ea	0.5079	0.567829	0.52924	-0.523604	-0.181554	0.444256	0.407975	0.409674	0.473837
CG2269	0.561208	0.581263	0.688473	-0.640693	0.171305	0.376311	0.539985	0.508444	0.601963
Mabi	0.450642	0.53273	0.614913	-0.510275	0.0243974	0.353518	0.480379	0.524131	0.619106
