# Supplementary material for: Stress‐sensitive dynamics of miRNAs and Elba1 in Drosophila embryogenesis
Source: Mol Syst Biol. 2023 Mar 20;19(5):e11148. doi: 10.15252/msb.202211148 (PMC10167479; doi:10.15252/msb.202211148)
Supplement: Supplementary file 9 — Dataset EV7 [file MSB-19-e11148-s002.xlsx]

## Sheet: description
Dataset EV7
Description:
tables contains all consensus peaks after CUT&RUN using control and heat shocked Drosophila Elba1-GFP stage 5 embryos
Peaks occuring in ≥ 2 of 5 samples (per condition) were counted as a consensus peak

## Sheet: CUT&RUN consensus peaks
			tables contains all consensus peaks after CUT&RUN using control and heat shocked Drosophila Elba1-GFP stage 5 embryos
			Peaks occuring in ≥ 2 of 5 samples (per condition) were counted as a consensus peak
control consensus peaks										heat shock consensus peaks
chromosome	start	end	all start sites	all end sites	samples containing peak	peak scores	no of samples containing peak			chromosome	start	end	all start sites	all end sites	samples containing peak	peak scores	no of samples containing peak
chr2L	5104	6116	5104,5178,5203,5475	5902,5961,6116,5896	GFP_C_R5.macs2_peak_1,GFP_C_R1.macs2_peak_1,GFP_C_R2.macs2_peak_1,GFP_C_R3.macs2_peak_1	37,92,36,36	4			chr2L	5227	5917	5227,5475,5588	5917,5902,5900	GFP_HS_R4.macs2_peak_1,GFP_HS_R3.macs2_peak_1,GFP_HS_R5.macs2_peak_1	75,29,23	3
chr2L	6600	7221	6600	7221	GFP_C_R1.macs2_peak_2	36	1			chr2L	6731	7177	6731	7177	GFP_HS_R2.macs2_peak_1	13	1
chr2L	12147	12425	12147	12425	GFP_C_R1.macs2_peak_3	33	1			chr2L	83328	83605	83328	83605	GFP_HS_R4.macs2_peak_2	17	1
chr2L	13548	14047	13548,13821	13822,14047	GFP_C_R1.macs2_peak_4,GFP_C_R2.macs2_peak_2	18,13	2			chr2L	86239	86477	86239	86477	GFP_HS_R4.macs2_peak_3	17	1
chr2L	15923	16297	15923,15973	16199,16297	GFP_C_R5.macs2_peak_2,GFP_C_R1.macs2_peak_5	16,17	2			chr2L	87325	87672	87325,87416	87672,87623	GFP_HS_R4.macs2_peak_4,GFP_HS_R5.macs2_peak_2	58,25	2
chr2L	17631	17860	17631	17860	GFP_C_R1.macs2_peak_6	24	1			chr2L	104052	104269	104052	104269	GFP_HS_R5.macs2_peak_3	13	1
chr2L	27849	28273	27849	28273	GFP_C_R4.macs2_peak_1	14	1			chr2L	109082	109496	109082	109496	GFP_HS_R4.macs2_peak_5	17	1
chr2L	53766	53992	53766	53992	GFP_C_R1.macs2_peak_7	17	1			chr2L	114852	115069	114852	115069	GFP_HS_R4.macs2_peak_6	17	1
chr2L	54713	55050	54713	55050	GFP_C_R1.macs2_peak_8	36	1			chr2L	143263	143594	143263	143594	GFP_HS_R4.macs2_peak_7	18	1
chr2L	66737	67117	66737	67117	GFP_C_R1.macs2_peak_9	41	1			chr2L	158302	158570	158302	158570	GFP_HS_R4.macs2_peak_8	23	1
chr2L	77993	78292	77993	78292	GFP_C_R1.macs2_peak_10	24	1			chr2L	160375	160881	160375	160881	GFP_HS_R4.macs2_peak_9	17	1
chr2L	79236	79875	79236	79875	GFP_C_R1.macs2_peak_11	30	1			chr2L	161211	162208	161211	162208	GFP_HS_R4.macs2_peak_10	39	1
chr2L	81318	81541	81318	81541	GFP_C_R1.macs2_peak_12	20	1			chr2L	166520	167037	166520,166615	166853,167037	GFP_HS_R4.macs2_peak_11,GFP_HS_R5.macs2_peak_4	24,27	2
chr2L	82375	82737	82375	82737	GFP_C_R1.macs2_peak_13	17	1			chr2L	171566	171944	171566	171944	GFP_HS_R4.macs2_peak_12	19	1
chr2L	86989	87243	86989	87243	GFP_C_R2.macs2_peak_3	15	1			chr2L	172383	172621	172383	172621	GFP_HS_R4.macs2_peak_13	16	1
chr2L	87392	87691	87392	87691	GFP_C_R1.macs2_peak_14	41	1			chr2L	174329	174548	174329	174548	GFP_HS_R4.macs2_peak_14	19	1
chr2L	102639	103482	102639,102740	103482,103186	GFP_C_R1.macs2_peak_15,GFP_C_R2.macs2_peak_4	42,19	2			chr2L	195734	196072	195734	196072	GFP_HS_R4.macs2_peak_15	14	1
chr2L	107602	107986	107602	107986	GFP_C_R1.macs2_peak_16	45	1			chr2L	209455	209742	209455	209742	GFP_HS_R4.macs2_peak_16	13	1
chr2L	108037	108359	108037	108359	GFP_C_R5.macs2_peak_3	13	1			chr2L	220745	220963	220745	220963	GFP_HS_R4.macs2_peak_17	23	1
chr2L	114571	115290	114571	115290	GFP_C_R1.macs2_peak_17	35	1			chr2L	221961	222312	221961,222055	222312,222306	GFP_HS_R2.macs2_peak_2,GFP_HS_R1.macs2_peak_1	24,24	2
chr2L	134807	135020	134807	135020	GFP_C_R1.macs2_peak_18	21	1			chr2L	230707	231049	230707	231049	GFP_HS_R4.macs2_peak_18	16	1
chr2L	151911	152440	151911	152440	GFP_C_R1.macs2_peak_19	28	1			chr2L	277348	277676	277348	277676	GFP_HS_R4.macs2_peak_19	37	1
chr2L	156207	156616	156207	156616	GFP_C_R1.macs2_peak_20	24	1			chr2L	278418	278931	278418	278931	GFP_HS_R4.macs2_peak_20	30	1
chr2L	158212	159291	158212,158317	159291,159173	GFP_C_R1.macs2_peak_21,GFP_C_R2.macs2_peak_5	30,23	2			chr2L	283158	283510	283158	283510	GFP_HS_R4.macs2_peak_21	25	1
chr2L	159712	160026	159712	160026	GFP_C_R2.macs2_peak_6	13	1			chr2L	327861	328107	327861	328107	GFP_HS_R4.macs2_peak_22	20	1
chr2L	160252	161754	160252,160504,161400	161154,161557,161754	GFP_C_R1.macs2_peak_22,GFP_C_R2.macs2_peak_7,GFP_C_R3.macs2_peak_2	50,24,17	3			chr2L	343781	344124	343781	344124	GFP_HS_R4.macs2_peak_23	14	1
chr2L	166115	167162	166115,166511,166511	167068,166783,167162	GFP_C_R1.macs2_peak_23,GFP_C_R3.macs2_peak_3,GFP_C_R2.macs2_peak_8	24,19,40	3			chr2L	345814	346324	345814	346324	GFP_HS_R4.macs2_peak_24	21	1
chr2L	171365	171846	171365,171425	171678,171846	GFP_C_R1.macs2_peak_24,GFP_C_R4.macs2_peak_2	26,21	2			chr2L	347540	347767	347540	347767	GFP_HS_R5.macs2_peak_5	16	1
chr2L	172887	173278	172887	173278	GFP_C_R1.macs2_peak_25	26	1			chr2L	356321	356595	356321	356595	GFP_HS_R5.macs2_peak_6	16	1
chr2L	174115	174441	174115	174441	GFP_C_R1.macs2_peak_26	21	1			chr2L	356975	357438	356975,356975	357352,357438	GFP_HS_R2.macs2_peak_3,GFP_HS_R1.macs2_peak_2	13,14	2
chr2L	193584	193878	193584	193878	GFP_C_R4.macs2_peak_3	13	1			chr2L	358047	358315	358047	358315	GFP_HS_R5.macs2_peak_7	17	1
chr2L	203429	203937	203429	203937	GFP_C_R1.macs2_peak_27	36	1			chr2L	358538	358757	358538	358757	GFP_HS_R5.macs2_peak_8	13	1
chr2L	211214	211441	211214	211441	GFP_C_R1.macs2_peak_28	23	1			chr2L	366921	367244	366921	367244	GFP_HS_R4.macs2_peak_25	22	1
chr2L	212459	212817	212459	212817	GFP_C_R1.macs2_peak_29	29	1			chr2L	403688	404978	403688,404098	404651,404978	GFP_HS_R5.macs2_peak_9,GFP_HS_R4.macs2_peak_26	21,27	2
chr2L	220118	220369	220118	220369	GFP_C_R1.macs2_peak_30	16	1			chr2L	404991	405275	404991	405275	GFP_HS_R5.macs2_peak_10	14	1
chr2L	221414	222626	221414,221653,221709	222626,222120,221950	GFP_C_R1.macs2_peak_31,GFP_C_R2.macs2_peak_9,GFP_C_R4.macs2_peak_4	54,26,18	3			chr2L	430728	431178	430728,430759	430997,431178	GFP_HS_R5.macs2_peak_11,GFP_HS_R4.macs2_peak_27	39,40	2
chr2L	224420	224660	224420	224660	GFP_C_R2.macs2_peak_10	16	1			chr2L	452701	453098	452701,452730	453011,453098	GFP_HS_R4.macs2_peak_28,GFP_HS_R5.macs2_peak_12	27,31	2
chr2L	231930	232349	231930	232349	GFP_C_R1.macs2_peak_32	28	1			chr2L	453448	453692	453448	453692	GFP_HS_R4.macs2_peak_29	25	1
chr2L	232680	232912	232680	232912	GFP_C_R1.macs2_peak_33	19	1			chr2L	467677	467930	467677	467930	GFP_HS_R4.macs2_peak_30	16	1
chr2L	236400	236893	236400	236893	GFP_C_R1.macs2_peak_34	23	1			chr2L	476570	476848	476570	476848	GFP_HS_R4.macs2_peak_31	17	1
chr2L	244375	244717	244375	244717	GFP_C_R1.macs2_peak_35	22	1			chr2L	478555	479168	478555,478852	479095,479168	GFP_HS_R5.macs2_peak_13,GFP_HS_R4.macs2_peak_32	29,34	2
chr2L	245415	246152	245415	246152	GFP_C_R1.macs2_peak_36	28	1			chr2L	480789	481070	480789	481070	GFP_HS_R4.macs2_peak_33	23	1
chr2L	246476	247813	246476,246552	247813,246878	GFP_C_R1.macs2_peak_37,GFP_C_R2.macs2_peak_11	35,19	2			chr2L	512179	512460	512179	512460	GFP_HS_R4.macs2_peak_34	20	1
chr2L	249576	250801	249576	250801	GFP_C_R1.macs2_peak_38	35	1			chr2L	529507	529784	529507	529784	GFP_HS_R4.macs2_peak_35	25	1
chr2L	251216	251750	251216	251750	GFP_C_R1.macs2_peak_39	20	1			chr2L	531175	531392	531175	531392	GFP_HS_R4.macs2_peak_36	13	1
chr2L	255293	255735	255293	255735	GFP_C_R1.macs2_peak_40	20	1			chr2L	546179	546911	546179	546911	GFP_HS_R2.macs2_peak_4	13	1
chr2L	271727	271993	271727	271993	GFP_C_R1.macs2_peak_41	21	1			chr2L	568203	568486	568203	568486	GFP_HS_R5.macs2_peak_14	14	1
chr2L	276854	277526	276854	277526	GFP_C_R1.macs2_peak_42	14	1			chr2L	589855	590414	589855	590414	GFP_HS_R5.macs2_peak_15	13	1
chr2L	277776	278932	277776,278056,278210,278434	278932,278646,278483,278793	GFP_C_R2.macs2_peak_12,GFP_C_R3.macs2_peak_4,GFP_C_R5.macs2_peak_4,GFP_C_R1.macs2_peak_43	21,21,15,28	4			chr2L	595239	595473	595239	595473	GFP_HS_R4.macs2_peak_37	17	1
chr2L	279969	280787	279969	280787	GFP_C_R1.macs2_peak_44	29	1			chr2L	607598	608186	607598	608186	GFP_HS_R1.macs2_peak_3	14	1
chr2L	281918	283187	281918,282150,282275	282566,282372,283187	GFP_C_R2.macs2_peak_13,GFP_C_R3.macs2_peak_5,GFP_C_R1.macs2_peak_45	15,15,34	3			chr2L	638634	638858	638634	638858	GFP_HS_R2.macs2_peak_5	13	1
chr2L	295358	295591	295358	295591	GFP_C_R1.macs2_peak_46	27	1			chr2L	668855	669155	668855	669155	GFP_HS_R4.macs2_peak_38	32	1
chr2L	303043	303280	303043	303280	GFP_C_R1.macs2_peak_47	20	1			chr2L	710919	711955	710919,711336	711448,711955	GFP_HS_R2.macs2_peak_6,GFP_HS_R1.macs2_peak_4	15,15	2
chr2L	347414	347769	347414,347546	347653,347769	GFP_C_R1.macs2_peak_48,GFP_C_R4.macs2_peak_5	17,20	2			chr2L	712723	713792	712723,712921	713792,713792	GFP_HS_R2.macs2_peak_7,GFP_HS_R1.macs2_peak_5	14,15	2
chr2L	356080	356792	356080,356327,356372	356483,356595,356792	GFP_C_R1.macs2_peak_49,GFP_C_R5.macs2_peak_5,GFP_C_R2.macs2_peak_14	14,13,14	3			chr2L	739779	740681	739779,740008	740314,740681	GFP_HS_R1.macs2_peak_6,GFP_HS_R2.macs2_peak_8	15,15	2
chr2L	356962	357464	356962	357464	GFP_C_R4.macs2_peak_6	36	1			chr2L	781134	781396	781134	781396	GFP_HS_R5.macs2_peak_16	13	1
chr2L	358050	358649	358050	358649	GFP_C_R1.macs2_peak_50	24	1			chr2L	828150	828581	828150,828262	828462,828581	GFP_HS_R4.macs2_peak_39,GFP_HS_R3.macs2_peak_2	18,13	2
chr2L	368516	368761	368516	368761	GFP_C_R1.macs2_peak_51	26	1			chr2L	831592	832149	831592	832149	GFP_HS_R4.macs2_peak_40	17	1
chr2L	370978	371270	370978	371270	GFP_C_R1.macs2_peak_52	20	1			chr2L	845282	845650	845282	845650	GFP_HS_R4.macs2_peak_41	29	1
chr2L	403553	403918	403553	403918	GFP_C_R1.macs2_peak_53	23	1			chr2L	849471	849999	849471,849711	849950,849999	GFP_HS_R5.macs2_peak_17,GFP_HS_R4.macs2_peak_42	17,28	2
chr2L	404078	404494	404078	404494	GFP_C_R2.macs2_peak_15	27	1			chr2L	850949	851288	850949	851288	GFP_HS_R4.macs2_peak_43	23	1
chr2L	405360	405619	405360	405619	GFP_C_R1.macs2_peak_54	13	1			chr2L	859595	859998	859595	859998	GFP_HS_R4.macs2_peak_44	23	1
chr2L	414121	415069	414121	415069	GFP_C_R1.macs2_peak_55	29	1			chr2L	867371	868633	867371,867847,868001,868298	868633,868385,868475,868610	GFP_HS_R1.macs2_peak_7,GFP_HS_R2.macs2_peak_9,GFP_HS_R4.macs2_peak_45,GFP_HS_R5.macs2_peak_18	24,17,20,14	4
chr2L	417742	418125	417742	418125	GFP_C_R1.macs2_peak_56	29	1			chr2L	869268	869661	869268	869661	GFP_HS_R4.macs2_peak_46	25	1
chr2L	419040	419878	419040,419459	419878,419856	GFP_C_R1.macs2_peak_57,GFP_C_R2.macs2_peak_16	28,17	2			chr2L	871457	871782	871457	871782	GFP_HS_R2.macs2_peak_10	14	1
chr2L	420942	421179	420942	421179	GFP_C_R1.macs2_peak_58	17	1			chr2L	901100	901543	901100	901543	GFP_HS_R4.macs2_peak_47	21	1
chr2L	430036	430315	430036	430315	GFP_C_R1.macs2_peak_59	20	1			chr2L	953084	953414	953084	953414	GFP_HS_R4.macs2_peak_48	15	1
chr2L	430781	431046	430781,430796	430997,431046	GFP_C_R3.macs2_peak_6,GFP_C_R5.macs2_peak_6	16,21	2			chr2L	984506	984868	984506,984535	984745,984868	GFP_HS_R4.macs2_peak_49,GFP_HS_R2.macs2_peak_11	13,16	2
chr2L	442286	442620	442286	442620	GFP_C_R1.macs2_peak_60	29	1			chr2L	1006094	1007038	1006094,1006275	1006577,1007038	GFP_HS_R2.macs2_peak_12,GFP_HS_R1.macs2_peak_8	13,14	2
chr2L	450814	451210	450814	451210	GFP_C_R1.macs2_peak_61	19	1			chr2L	1007671	1008028	1007671	1008028	GFP_HS_R4.macs2_peak_50	43	1
chr2L	452774	453232	452774	453232	GFP_C_R2.macs2_peak_17	23	1			chr2L	1028758	1029030	1028758	1029030	GFP_HS_R4.macs2_peak_51	22	1
chr2L	455641	455933	455641	455933	GFP_C_R3.macs2_peak_7	14	1			chr2L	1036609	1036978	1036609	1036978	GFP_HS_R1.macs2_peak_9	14	1
chr2L	478755	479264	478755,478811,478932	479122,479032,479264	GFP_C_R2.macs2_peak_18,GFP_C_R3.macs2_peak_8,GFP_C_R4.macs2_peak_7	20,14,13	3			chr2L	1040824	1041073	1040824	1041073	GFP_HS_R1.macs2_peak_10	15	1
chr2L	510868	511211	510868	511211	GFP_C_R1.macs2_peak_62	22	1			chr2L	1068080	1068286	1068080	1068286	GFP_HS_R5.macs2_peak_19	19	1
chr2L	518344	518665	518344	518665	GFP_C_R4.macs2_peak_8	28	1			chr2L	1076641	1078488	1076641,1076811	1078488,1078297	GFP_HS_R1.macs2_peak_11,GFP_HS_R2.macs2_peak_13	30,44	2
chr2L	523197	523588	523197,523235	523502,523588	GFP_C_R2.macs2_peak_19,GFP_C_R1.macs2_peak_63	32,40	2			chr2L	1107559	1107905	1107559	1107905	GFP_HS_R4.macs2_peak_52	17	1
chr2L	526784	527036	526784	527036	GFP_C_R1.macs2_peak_64	22	1			chr2L	1128920	1129149	1128920	1129149	GFP_HS_R2.macs2_peak_14	17	1
chr2L	530824	531090	530824	531090	GFP_C_R1.macs2_peak_65	17	1			chr2L	1130647	1130887	1130647	1130887	GFP_HS_R4.macs2_peak_53	20	1
chr2L	531700	532209	531700	532209	GFP_C_R1.macs2_peak_66	43	1			chr2L	1140526	1140806	1140526	1140806	GFP_HS_R2.macs2_peak_15	13	1
chr2L	535692	535973	535692	535973	GFP_C_R1.macs2_peak_67	20	1			chr2L	1142181	1142491	1142181	1142491	GFP_HS_R1.macs2_peak_12	15	1
chr2L	537621	537950	537621	537950	GFP_C_R1.macs2_peak_68	17	1			chr2L	1149285	1149728	1149285	1149728	GFP_HS_R4.macs2_peak_54	23	1
chr2L	540751	541004	540751	541004	GFP_C_R2.macs2_peak_20	21	1			chr2L	1157973	1158340	1157973	1158340	GFP_HS_R1.macs2_peak_13	14	1
chr2L	555776	556079	555776	556079	GFP_C_R1.macs2_peak_69	13	1			chr2L	1169601	1169805	1169601	1169805	GFP_HS_R5.macs2_peak_20	26	1
chr2L	568064	568649	568064	568649	GFP_C_R1.macs2_peak_70	14	1			chr2L	1218085	1218793	1218085	1218793	GFP_HS_R1.macs2_peak_14	15	1
chr2L	572101	572596	572101	572596	GFP_C_R1.macs2_peak_71	36	1			chr2L	1219734	1219975	1219734	1219975	GFP_HS_R3.macs2_peak_3	15	1
chr2L	587762	588076	587762	588076	GFP_C_R1.macs2_peak_72	23	1			chr2L	1314415	1314675	1314415	1314675	GFP_HS_R4.macs2_peak_55	13	1
chr2L	588149	588406	588149	588406	GFP_C_R2.macs2_peak_21	17	1			chr2L	1343307	1343742	1343307	1343742	GFP_HS_R4.macs2_peak_56	24	1
chr2L	590087	590304	590087	590304	GFP_C_R1.macs2_peak_73	13	1			chr2L	1379183	1379495	1379183	1379495	GFP_HS_R4.macs2_peak_57	17	1
chr2L	594051	594303	594051	594303	GFP_C_R1.macs2_peak_74	31	1			chr2L	1403887	1404399	1403887	1404399	GFP_HS_R4.macs2_peak_58	22	1
chr2L	711148	711626	711148	711626	GFP_C_R4.macs2_peak_9	15	1			chr2L	1410615	1412112	1410615,1411342	1412112,1411754	GFP_HS_R4.macs2_peak_59,GFP_HS_R5.macs2_peak_21	16,13	2
chr2L	713164	713936	713164	713936	GFP_C_R4.macs2_peak_10	15	1			chr2L	1415872	1416128	1415872	1416128	GFP_HS_R4.macs2_peak_60	14	1
chr2L	722775	723031	722775	723031	GFP_C_R1.macs2_peak_75	38	1			chr2L	1421470	1422171	1421470	1422171	GFP_HS_R1.macs2_peak_15	17	1
chr2L	739927	740711	739927	740711	GFP_C_R1.macs2_peak_76	29	1			chr2L	1441484	1441709	1441484	1441709	GFP_HS_R4.macs2_peak_61	13	1
chr2L	781146	781415	781146	781415	GFP_C_R5.macs2_peak_7	13	1			chr2L	1463125	1463764	1463125,1463427	1463566,1463764	GFP_HS_R4.macs2_peak_62,GFP_HS_R1.macs2_peak_16	21,15	2
chr2L	786362	786576	786362	786576	GFP_C_R1.macs2_peak_77	32	1			chr2L	1497893	1498133	1497893	1498133	GFP_HS_R4.macs2_peak_63	13	1
chr2L	815693	816422	815693	816422	GFP_C_R1.macs2_peak_78	26	1			chr2L	1503164	1503412	1503164	1503412	GFP_HS_R4.macs2_peak_64	22	1
chr2L	826028	827031	826028,826093,826479	826765,827031,826734	GFP_C_R2.macs2_peak_22,GFP_C_R1.macs2_peak_79,GFP_C_R3.macs2_peak_9	24,50,13	3			chr2L	1508563	1508823	1508563	1508823	GFP_HS_R4.macs2_peak_65	16	1
chr2L	827782	828809	827782,827924	828579,828809	GFP_C_R1.macs2_peak_80,GFP_C_R3.macs2_peak_10	19,14	2			chr2L	1511797	1512086	1511797	1512086	GFP_HS_R4.macs2_peak_66	20	1
chr2L	831570	832775	831570	832775	GFP_C_R1.macs2_peak_81	47	1			chr2L	1578724	1579016	1578724	1579016	GFP_HS_R1.macs2_peak_17	13	1
chr2L	833753	834082	833753	834082	GFP_C_R1.macs2_peak_82	20	1			chr2L	1601636	1601850	1601636	1601850	GFP_HS_R5.macs2_peak_22	14	1
chr2L	842646	843025	842646	843025	GFP_C_R1.macs2_peak_83	17	1			chr2L	1654417	1654696	1654417	1654696	GFP_HS_R4.macs2_peak_67	17	1
chr2L	849514	850000	849514	850000	GFP_C_R3.macs2_peak_11	28	1			chr2L	1710530	1710979	1710530,1710584	1710792,1710979	GFP_HS_R5.macs2_peak_23,GFP_HS_R4.macs2_peak_68	23,17	2
chr2L	850754	851592	850754,850767	851592,851016	GFP_C_R1.macs2_peak_84,GFP_C_R2.macs2_peak_23	29,17	2			chr2L	1713135	1713560	1713135	1713560	GFP_HS_R4.macs2_peak_69	23	1
chr2L	856223	856547	856223	856547	GFP_C_R1.macs2_peak_85	21	1			chr2L	1732392	1732654	1732392	1732654	GFP_HS_R4.macs2_peak_70	19	1
chr2L	865193	865463	865193	865463	GFP_C_R1.macs2_peak_86	32	1			chr2L	1781148	1781380	1781148	1781380	GFP_HS_R3.macs2_peak_4	14	1
chr2L	865915	866191	865915	866191	GFP_C_R2.macs2_peak_24	17	1			chr2L	1799839	1804185	1799839,1799839	1804185,1804185	GFP_HS_R1.macs2_peak_18,GFP_HS_R2.macs2_peak_16	33,15	2
chr2L	867655	868899	867655,867956,868189	868353,868291,868899	GFP_C_R4.macs2_peak_11,GFP_C_R3.macs2_peak_12,GFP_C_R1.macs2_peak_87	24,16,36	3			chr2L	1880138	1880395	1880138	1880395	GFP_HS_R4.macs2_peak_71	22	1
chr2L	869948	870312	869948	870312	GFP_C_R1.macs2_peak_88	28	1			chr2L	1886140	1887349	1886140	1887349	GFP_HS_R5.macs2_peak_24	39	1
chr2L	870693	871924	870693,871185,871662	871296,871778,871924	GFP_C_R4.macs2_peak_12,GFP_C_R1.macs2_peak_89,GFP_C_R4.macs2_peak_13	17,20,14	2			chr2L	1892159	1892588	1892159	1892588	GFP_HS_R4.macs2_peak_72	24	1
chr2L	873867	874425	873867	874425	GFP_C_R1.macs2_peak_90	23	1			chr2L	1900815	1901046	1900815	1901046	GFP_HS_R4.macs2_peak_73	24	1
chr2L	918906	919371	918906	919371	GFP_C_R1.macs2_peak_91	21	1			chr2L	1957903	1958199	1957903	1958199	GFP_HS_R4.macs2_peak_74	32	1
chr2L	930461	930727	930461	930727	GFP_C_R1.macs2_peak_92	27	1			chr2L	1970179	1970763	1970179,1970334,1970489	1970753,1970728,1970763	GFP_HS_R5.macs2_peak_25,GFP_HS_R3.macs2_peak_5,GFP_HS_R4.macs2_peak_75	17,17,36	3
chr2L	958923	959203	958923	959203	GFP_C_R1.macs2_peak_93	24	1			chr2L	1972761	1973194	1972761,1972854	1973194,1973088	GFP_HS_R2.macs2_peak_17,GFP_HS_R3.macs2_peak_6	27,13	2
chr2L	967379	967608	967379	967608	GFP_C_R2.macs2_peak_25	13	1			chr2L	1979671	1979933	1979671	1979933	GFP_HS_R4.macs2_peak_76	22	1
chr2L	974339	974637	974339	974637	GFP_C_R1.macs2_peak_94	23	1			chr2L	1980428	1980719	1980428	1980719	GFP_HS_R4.macs2_peak_77	28	1
chr2L	984522	984745	984522	984745	GFP_C_R3.macs2_peak_13	14	1			chr2L	1980886	1981106	1980886	1981106	GFP_HS_R5.macs2_peak_26	28	1
chr2L	1005900	1006403	1005900	1006403	GFP_C_R4.macs2_peak_14	14	1			chr2L	1995218	1995941	1995218	1995941	GFP_HS_R1.macs2_peak_19	15	1
chr2L	1006788	1007027	1006788	1007027	GFP_C_R4.macs2_peak_15	13	1			chr2L	2144770	2145039	2144770	2145039	GFP_HS_R4.macs2_peak_78	13	1
chr2L	1023483	1023740	1023483	1023740	GFP_C_R1.macs2_peak_95	16	1			chr2L	2146284	2146522	2146284	2146522	GFP_HS_R4.macs2_peak_79	19	1
chr2L	1036912	1037436	1036912	1037436	GFP_C_R4.macs2_peak_16	13	1			chr2L	2155662	2156276	2155662,2155768	2156096,2156276	GFP_HS_R5.macs2_peak_27,GFP_HS_R4.macs2_peak_80	17,24	2
chr2L	1046266	1046485	1046266	1046485	GFP_C_R1.macs2_peak_96	28	1			chr2L	2164769	2165168	2164769,2164801,2164885	2165165,2165168,2165125	GFP_HS_R4.macs2_peak_81,GFP_HS_R2.macs2_peak_18,GFP_HS_R1.macs2_peak_20	36,22,15	3
chr2L	1050040	1050474	1050040	1050474	GFP_C_R1.macs2_peak_97	24	1			chr2L	2166963	2167345	2166963	2167345	GFP_HS_R4.macs2_peak_82	31	1
chr2L	1052023	1052257	1052023	1052257	GFP_C_R1.macs2_peak_98	23	1			chr2L	2181896	2182346	2181896	2182346	GFP_HS_R4.macs2_peak_83	18	1
chr2L	1055664	1056322	1055664	1056322	GFP_C_R1.macs2_peak_99	29	1			chr2L	2196601	2196913	2196601	2196913	GFP_HS_R4.macs2_peak_84	30	1
chr2L	1068128	1068753	1068128	1068753	GFP_C_R1.macs2_peak_100	49	1			chr2L	2346885	2347103	2346885	2347103	GFP_HS_R4.macs2_peak_85	22	1
chr2L	1068777	1069087	1068777,1068856	1069022,1069087	GFP_C_R3.macs2_peak_14,GFP_C_R2.macs2_peak_26	14,14	2			chr2L	2365048	2366073	2365048	2366073	GFP_HS_R4.macs2_peak_86	16	1
chr2L	1069866	1070245	1069866	1070245	GFP_C_R1.macs2_peak_101	20	1			chr2L	2370168	2370405	2370168	2370405	GFP_HS_R1.macs2_peak_21	14	1
chr2L	1074261	1075111	1074261	1075111	GFP_C_R4.macs2_peak_17	19	1			chr2L	2373148	2373418	2373148	2373418	GFP_HS_R4.macs2_peak_87	21	1
chr2L	1075837	1076097	1075837	1076097	GFP_C_R1.macs2_peak_102	17	1			chr2L	2376329	2376601	2376329,2376359	2376601,2376574	GFP_HS_R4.macs2_peak_88,GFP_HS_R3.macs2_peak_7	27,16	2
chr2L	1076421	1078411	1076421,1076495,1076595,1078176	1076814,1076995,1078206,1078411	GFP_C_R1.macs2_peak_103,GFP_C_R2.macs2_peak_27,GFP_C_R4.macs2_peak_18,GFP_C_R2.macs2_peak_28	57,14,45,13	3			chr2L	2456701	2457224	2456701,2456890	2457033,2457224	GFP_HS_R2.macs2_peak_19,GFP_HS_R1.macs2_peak_22	16,22	2
chr2L	1080751	1081312	1080751	1081312	GFP_C_R4.macs2_peak_19	13	1			chr2L	2498975	2499407	2498975	2499407	GFP_HS_R4.macs2_peak_89	18	1
chr2L	1112262	1112766	1112262	1112766	GFP_C_R1.macs2_peak_104	25	1			chr2L	2574718	2575048	2574718	2575048	GFP_HS_R3.macs2_peak_8	18	1
chr2L	1117057	1117357	1117057	1117357	GFP_C_R1.macs2_peak_105	19	1			chr2L	2575059	2575764	2575059,2575166,2575217	2575349,2575764,2575554	GFP_HS_R4.macs2_peak_90,GFP_HS_R1.macs2_peak_23,GFP_HS_R5.macs2_peak_28	17,14,18	3
chr2L	1119897	1120470	1119897,1119915	1120196,1120470	GFP_C_R2.macs2_peak_29,GFP_C_R1.macs2_peak_106	25,30	2			chr2L	2576508	2577273	2576508,2576613,2576806	2577074,2577273,2577074	GFP_HS_R1.macs2_peak_24,GFP_HS_R4.macs2_peak_91,GFP_HS_R2.macs2_peak_20	17,40,18	3
chr2L	1128763	1129083	1128763	1129083	GFP_C_R1.macs2_peak_107	29	1			chr2L	2580093	2580412	2580093	2580412	GFP_HS_R4.macs2_peak_92	22	1
chr2L	1129384	1129741	1129384	1129741	GFP_C_R1.macs2_peak_108	24	1			chr2L	2582572	2583052	2582572,2582740	2582836,2583052	GFP_HS_R4.macs2_peak_93,GFP_HS_R1.macs2_peak_25	27,15	2
chr2L	1141045	1141412	1141045	1141412	GFP_C_R4.macs2_peak_20	15	1			chr2L	2584707	2585225	2584707	2585225	GFP_HS_R1.macs2_peak_26	21	1
chr2L	1142937	1143197	1142937	1143197	GFP_C_R1.macs2_peak_109	20	1			chr2L	2634165	2634476	2634165	2634476	GFP_HS_R4.macs2_peak_94	22	1
chr2L	1147177	1147391	1147177	1147391	GFP_C_R1.macs2_peak_110	17	1			chr2L	2711461	2711706	2711461	2711706	GFP_HS_R4.macs2_peak_95	20	1
chr2L	1147627	1147876	1147627	1147876	GFP_C_R1.macs2_peak_111	23	1			chr2L	2743730	2744080	2743730	2744080	GFP_HS_R5.macs2_peak_29	16	1
chr2L	1157941	1158436	1157941	1158436	GFP_C_R1.macs2_peak_112	32	1			chr2L	2752967	2753644	2752967	2753644	GFP_HS_R4.macs2_peak_96	26	1
chr2L	1163441	1163775	1163441	1163775	GFP_C_R1.macs2_peak_113	14	1			chr2L	2755783	2756330	2755783	2756330	GFP_HS_R2.macs2_peak_21	14	1
chr2L	1173844	1174084	1173844	1174084	GFP_C_R1.macs2_peak_114	23	1			chr2L	2757027	2757731	2757027	2757731	GFP_HS_R4.macs2_peak_97	22	1
chr2L	1174733	1174963	1174733	1174963	GFP_C_R5.macs2_peak_8	17	1			chr2L	2759320	2759544	2759320	2759544	GFP_HS_R4.macs2_peak_98	14	1
chr2L	1175805	1176092	1175805	1176092	GFP_C_R1.macs2_peak_115	24	1			chr2L	2767679	2768129	2767679	2768129	GFP_HS_R4.macs2_peak_99	17	1
chr2L	1176891	1177331	1176891	1177331	GFP_C_R1.macs2_peak_116	17	1			chr2L	2768783	2769135	2768783	2769135	GFP_HS_R4.macs2_peak_100	17	1
chr2L	1178573	1178887	1178573	1178887	GFP_C_R5.macs2_peak_9	20	1			chr2L	2770247	2772144	2770247,2770247,2770525	2770792,2772144,2770827	GFP_HS_R2.macs2_peak_22,GFP_HS_R1.macs2_peak_27,GFP_HS_R4.macs2_peak_101	13,14,38	3
chr2L	1234343	1234624	1234343	1234624	GFP_C_R1.macs2_peak_117	31	1			chr2L	2774039	2777707	2774039	2777707	GFP_HS_R1.macs2_peak_28	13	1
chr2L	1260319	1260543	1260319	1260543	GFP_C_R1.macs2_peak_118	39	1			chr2L	2779310	2779745	2779310,2779505	2779745,2779745	GFP_HS_R2.macs2_peak_23,GFP_HS_R1.macs2_peak_29	13,14	2
chr2L	1279078	1279309	1279078	1279309	GFP_C_R1.macs2_peak_119	16	1			chr2L	2814678	2815500	2814678,2815241	2815252,2815500	GFP_HS_R4.macs2_peak_102,GFP_HS_R5.macs2_peak_30	23,18	2
chr2L	1304670	1305037	1304670	1305037	GFP_C_R1.macs2_peak_120	48	1			chr2L	2874309	2874782	2874309	2874782	GFP_HS_R4.macs2_peak_103	29	1
chr2L	1312568	1312923	1312568	1312923	GFP_C_R1.macs2_peak_121	15	1			chr2L	2956601	2956861	2956601	2956861	GFP_HS_R4.macs2_peak_104	19	1
chr2L	1361780	1362065	1361780	1362065	GFP_C_R1.macs2_peak_122	16	1			chr2L	2987808	2988272	2987808	2988272	GFP_HS_R4.macs2_peak_105	30	1
chr2L	1383196	1383623	1383196	1383623	GFP_C_R1.macs2_peak_123	16	1			chr2L	2999521	2999948	2999521	2999948	GFP_HS_R4.macs2_peak_106	18	1
chr2L	1384041	1384416	1384041	1384416	GFP_C_R1.macs2_peak_124	17	1			chr2L	3021839	3022160	3021839	3022160	GFP_HS_R4.macs2_peak_107	15	1
chr2L	1386748	1387507	1386748,1386927	1386989,1387507	GFP_C_R2.macs2_peak_30,GFP_C_R1.macs2_peak_125	20,26	2			chr2L	3028927	3029300	3028927	3029300	GFP_HS_R4.macs2_peak_108	17	1
chr2L	1390543	1391052	1390543	1391052	GFP_C_R1.macs2_peak_126	28	1			chr2L	3038433	3038650	3038433	3038650	GFP_HS_R4.macs2_peak_109	18	1
chr2L	1394216	1394766	1394216	1394766	GFP_C_R1.macs2_peak_127	31	1			chr2L	3055908	3056137	3055908	3056137	GFP_HS_R4.macs2_peak_110	22	1
chr2L	1396459	1397007	1396459	1397007	GFP_C_R1.macs2_peak_128	23	1			chr2L	3071627	3071914	3071627	3071914	GFP_HS_R1.macs2_peak_30	17	1
chr2L	1400195	1400901	1400195	1400901	GFP_C_R1.macs2_peak_129	31	1			chr2L	3078418	3078837	3078418	3078837	GFP_HS_R2.macs2_peak_24	13	1
chr2L	1402371	1403020	1402371,1402467	1402867,1403020	GFP_C_R5.macs2_peak_10,GFP_C_R1.macs2_peak_130	31,23	2			chr2L	3080513	3080769	3080513	3080769	GFP_HS_R5.macs2_peak_31	17	1
chr2L	1403315	1404318	1403315	1404318	GFP_C_R1.macs2_peak_131	31	1			chr2L	3158200	3158989	3158200,3158431	3158989,3158915	GFP_HS_R4.macs2_peak_111,GFP_HS_R5.macs2_peak_32	47,24	2
chr2L	1404779	1405483	1404779,1405059	1405152,1405483	GFP_C_R3.macs2_peak_15,GFP_C_R1.macs2_peak_132	17,16	2			chr2L	3159276	3159516	3159276	3159516	GFP_HS_R3.macs2_peak_9	15	1
chr2L	1407093	1407345	1407093	1407345	GFP_C_R1.macs2_peak_133	42	1			chr2L	3165053	3165274	3165053	3165274	GFP_HS_R4.macs2_peak_112	30	1
chr2L	1408039	1408401	1408039	1408401	GFP_C_R1.macs2_peak_134	25	1			chr2L	3165974	3166255	3165974	3166255	GFP_HS_R4.macs2_peak_113	17	1
chr2L	1409464	1409734	1409464	1409734	GFP_C_R2.macs2_peak_31	23	1			chr2L	3370662	3371017	3370662	3371017	GFP_HS_R4.macs2_peak_114	13	1
chr2L	1410632	1412062	1410632,1410916,1411104,1411133	1412062,1411789,1411797,1411750	GFP_C_R1.macs2_peak_135,GFP_C_R2.macs2_peak_32,GFP_C_R3.macs2_peak_16,GFP_C_R5.macs2_peak_11	60,40,23,19	4			chr2L	3469256	3469532	3469256	3469532	GFP_HS_R4.macs2_peak_115	24	1
chr2L	1417869	1418201	1417869	1418201	GFP_C_R1.macs2_peak_136	21	1			chr2L	3539548	3540056	3539548	3540056	GFP_HS_R4.macs2_peak_116	14	1
chr2L	1418694	1419081	1418694	1419081	GFP_C_R4.macs2_peak_21	16	1			chr2L	3542616	3542857	3542616	3542857	GFP_HS_R3.macs2_peak_10	13	1
chr2L	1419120	1419492	1419120	1419492	GFP_C_R1.macs2_peak_137	23	1			chr2L	3549018	3549281	3549018	3549281	GFP_HS_R3.macs2_peak_11	18	1
chr2L	1421583	1422228	1421583,1421612,1421919,1421946	1422097,1422172,1422228,1422218	GFP_C_R4.macs2_peak_22,GFP_C_R1.macs2_peak_138,GFP_C_R2.macs2_peak_33,GFP_C_R3.macs2_peak_17	24,49,29,39	4			chr2L	3580561	3581318	3580561,3580596,3580768	3581249,3581318,3581111	GFP_HS_R3.macs2_peak_12,GFP_HS_R5.macs2_peak_33,GFP_HS_R4.macs2_peak_117	17,23,68	3
chr2L	1435836	1436374	1435836	1436374	GFP_C_R1.macs2_peak_139	29	1			chr2L	3605517	3605776	3605517	3605776	GFP_HS_R4.macs2_peak_118	14	1
chr2L	1437245	1437632	1437245	1437632	GFP_C_R1.macs2_peak_140	21	1			chr2L	3606852	3607097	3606852	3607097	GFP_HS_R4.macs2_peak_119	32	1
chr2L	1462746	1463659	1462746	1463659	GFP_C_R1.macs2_peak_141	23	1			chr2L	3633696	3633972	3633696	3633972	GFP_HS_R3.macs2_peak_13	13	1
chr2L	1476027	1476296	1476027	1476296	GFP_C_R4.macs2_peak_23	25	1			chr2L	3655675	3656709	3655675,3655712	3656015,3656709	GFP_HS_R5.macs2_peak_34,GFP_HS_R2.macs2_peak_25	17,16	2
chr2L	1503433	1503809	1503433	1503809	GFP_C_R1.macs2_peak_142	38	1			chr2L	3657190	3657597	3657190	3657597	GFP_HS_R4.macs2_peak_120	35	1
chr2L	1506638	1506892	1506638	1506892	GFP_C_R1.macs2_peak_143	24	1			chr2L	3672262	3672597	3672262	3672597	GFP_HS_R1.macs2_peak_31	14	1
chr2L	1508499	1508906	1508499	1508906	GFP_C_R1.macs2_peak_144	24	1			chr2L	3714185	3714444	3714185	3714444	GFP_HS_R4.macs2_peak_121	17	1
chr2L	1517594	1518208	1517594,1517722	1518208,1518065	GFP_C_R1.macs2_peak_145,GFP_C_R2.macs2_peak_34	54,13	2			chr2L	3771199	3772063	3771199,3771304,3771350,3771515,3771515	3771619,3771619,3771954,3771782,3772063	GFP_HS_R2.macs2_peak_26,GFP_HS_R1.macs2_peak_32,GFP_HS_R4.macs2_peak_122,GFP_HS_R3.macs2_peak_14,GFP_HS_R5.macs2_peak_35	20,13,58,21,36	5
chr2L	1519684	1519992	1519684	1519992	GFP_C_R1.macs2_peak_146	23	1			chr2L	3826303	3826609	3826303	3826609	GFP_HS_R4.macs2_peak_123	22	1
chr2L	1520666	1521098	1520666	1521098	GFP_C_R1.macs2_peak_147	14	1			chr2L	3861553	3861801	3861553	3861801	GFP_HS_R4.macs2_peak_124	25	1
chr2L	1525308	1525557	1525308	1525557	GFP_C_R3.macs2_peak_18	13	1			chr2L	3862642	3862868	3862642	3862868	GFP_HS_R4.macs2_peak_125	17	1
chr2L	1555305	1555526	1555305	1555526	GFP_C_R1.macs2_peak_148	14	1			chr2L	3868725	3869036	3868725	3869036	GFP_HS_R4.macs2_peak_126	30	1
chr2L	1650845	1651085	1650845	1651085	GFP_C_R1.macs2_peak_149	23	1			chr2L	4028648	4029429	4028648,4028810,4028890	4029269,4029429,4029151	GFP_HS_R5.macs2_peak_36,GFP_HS_R4.macs2_peak_127,GFP_HS_R1.macs2_peak_33	23,33,15	3
chr2L	1715588	1715798	1715588	1715798	GFP_C_R1.macs2_peak_150	25	1			chr2L	4030608	4031038	4030608	4031038	GFP_HS_R5.macs2_peak_37	14	1
chr2L	1716993	1717263	1716993	1717263	GFP_C_R1.macs2_peak_151	16	1			chr2L	4032462	4032698	4032462	4032698	GFP_HS_R4.macs2_peak_128	35	1
chr2L	1727684	1728001	1727684	1728001	GFP_C_R1.macs2_peak_152	20	1			chr2L	4055111	4055334	4055111	4055334	GFP_HS_R4.macs2_peak_129	16	1
chr2L	1728650	1728976	1728650	1728976	GFP_C_R5.macs2_peak_12	19	1			chr2L	4065029	4065454	4065029	4065454	GFP_HS_R4.macs2_peak_130	32	1
chr2L	1731985	1732321	1731985	1732321	GFP_C_R1.macs2_peak_153	22	1			chr2L	4069009	4069418	4069009	4069418	GFP_HS_R4.macs2_peak_131	29	1
chr2L	1752176	1752690	1752176	1752690	GFP_C_R1.macs2_peak_154	21	1			chr2L	4070562	4070786	4070562	4070786	GFP_HS_R5.macs2_peak_38	17	1
chr2L	1792545	1792891	1792545	1792891	GFP_C_R1.macs2_peak_155	24	1			chr2L	4110209	4110430	4110209	4110430	GFP_HS_R4.macs2_peak_132	18	1
chr2L	1799839	1804185	1799839	1804185	GFP_C_R4.macs2_peak_24	33	1			chr2L	4118901	4119231	4118901	4119231	GFP_HS_R4.macs2_peak_133	20	1
chr2L	1886408	1887095	1886408,1886410,1886538	1887095,1886737,1886961	GFP_C_R2.macs2_peak_35,GFP_C_R3.macs2_peak_19,GFP_C_R1.macs2_peak_156	36,26,23	3			chr2L	4201221	4201467	4201221	4201467	GFP_HS_R4.macs2_peak_134	18	1
chr2L	1887331	1887563	1887331	1887563	GFP_C_R1.macs2_peak_157	22	1			chr2L	4219693	4220143	4219693	4220143	GFP_HS_R4.macs2_peak_135	19	1
chr2L	1889513	1889948	1889513	1889948	GFP_C_R1.macs2_peak_158	34	1			chr2L	4221092	4222135	4221092,4221606,4221827	4222135,4222010,4222062	GFP_HS_R4.macs2_peak_136,GFP_HS_R3.macs2_peak_15,GFP_HS_R5.macs2_peak_39	17,14,14	3
chr2L	1901707	1902024	1901707	1902024	GFP_C_R1.macs2_peak_159	21	1			chr2L	4222411	4222634	4222411	4222634	GFP_HS_R5.macs2_peak_40	14	1
chr2L	1958020	1958612	1958020	1958612	GFP_C_R1.macs2_peak_160	20	1			chr2L	4281053	4281969	4281053,4281309,4281535	4281683,4281746,4281969	GFP_HS_R4.macs2_peak_137,GFP_HS_R5.macs2_peak_41,GFP_HS_R3.macs2_peak_16	20,20,20	3
chr2L	1969970	1970978	1969970,1970258,1970524	1970978,1970745,1970745	GFP_C_R1.macs2_peak_161,GFP_C_R3.macs2_peak_20,GFP_C_R2.macs2_peak_36	36,22,22	3			chr2L	4283023	4283513	4283023,4283120,4283144	4283332,4283513,4283491	GFP_HS_R1.macs2_peak_34,GFP_HS_R3.macs2_peak_17,GFP_HS_R5.macs2_peak_42	13,15,29	3
chr2L	1972590	1973085	1972590,1972625,1972751	1973085,1972875,1973016	GFP_C_R2.macs2_peak_37,GFP_C_R1.macs2_peak_162,GFP_C_R4.macs2_peak_25	19,56,28	3			chr2L	4287175	4287685	4287175,4287271	4287592,4287685	GFP_HS_R5.macs2_peak_43,GFP_HS_R2.macs2_peak_27	20,20	2
chr2L	1975214	1975431	1975214	1975431	GFP_C_R1.macs2_peak_163	23	1			chr2L	4333496	4334189	4333496,4333519	4334189,4334034	GFP_HS_R3.macs2_peak_18,GFP_HS_R4.macs2_peak_138	21,27	2
chr2L	1978196	1978504	1978196	1978504	GFP_C_R1.macs2_peak_164	19	1			chr2L	4347561	4347894	4347561	4347894	GFP_HS_R4.macs2_peak_139	30	1
chr2L	1980883	1981343	1980883	1981343	GFP_C_R1.macs2_peak_165	27	1			chr2L	4351899	4352318	4351899,4351926	4352318,4352148	GFP_HS_R4.macs2_peak_140,GFP_HS_R3.macs2_peak_19	25,18	2
chr2L	1998167	1998423	1998167	1998423	GFP_C_R4.macs2_peak_26	14	1			chr2L	4368677	4369250	4368677	4369250	GFP_HS_R4.macs2_peak_141	22	1
chr2L	2006887	2007277	2006887	2007277	GFP_C_R1.macs2_peak_166	17	1			chr2L	4370673	4370995	4370673	4370995	GFP_HS_R4.macs2_peak_142	14	1
chr2L	2009883	2010211	2009883	2010211	GFP_C_R2.macs2_peak_38	31	1			chr2L	4371327	4372079	4371327,4371570	4372079,4371980	GFP_HS_R2.macs2_peak_28,GFP_HS_R1.macs2_peak_35	21,14	2
chr2L	2075647	2075868	2075647	2075868	GFP_C_R4.macs2_peak_27	15	1			chr2L	4372167	4372493	4372167	4372493	GFP_HS_R4.macs2_peak_143	14	1
chr2L	2137824	2138210	2137824	2138210	GFP_C_R1.macs2_peak_167	16	1			chr2L	4377435	4377710	4377435	4377710	GFP_HS_R4.macs2_peak_144	21	1
chr2L	2142159	2142376	2142159	2142376	GFP_C_R2.macs2_peak_39	15	1			chr2L	4378675	4379033	4378675,4378707	4379033,4379025	GFP_HS_R4.macs2_peak_145,GFP_HS_R5.macs2_peak_44	24,21	2
chr2L	2142684	2142900	2142684	2142900	GFP_C_R1.macs2_peak_168	22	1			chr2L	4379257	4379719	4379257	4379719	GFP_HS_R4.macs2_peak_146	17	1
chr2L	2144190	2144559	2144190	2144559	GFP_C_R1.macs2_peak_169	22	1			chr2L	4380125	4381110	4380125,4380283,4380808	4380626,4380961,4381110	GFP_HS_R3.macs2_peak_20,GFP_HS_R4.macs2_peak_147,GFP_HS_R5.macs2_peak_45	14,26,13	3
chr2L	2145049	2145269	2145049	2145269	GFP_C_R1.macs2_peak_170	27	1			chr2L	4453511	4453751	4453511	4453751	GFP_HS_R4.macs2_peak_148	17	1
chr2L	2151890	2152147	2151890	2152147	GFP_C_R1.macs2_peak_171	14	1			chr2L	4458505	4458993	4458505	4458993	GFP_HS_R4.macs2_peak_149	20	1
chr2L	2154454	2154784	2154454	2154784	GFP_C_R1.macs2_peak_172	20	1			chr2L	4459711	4460026	4459711	4460026	GFP_HS_R5.macs2_peak_46	19	1
chr2L	2155665	2156497	2155665,2155687,2155740	2156497,2156217,2156216	GFP_C_R1.macs2_peak_173,GFP_C_R3.macs2_peak_21,GFP_C_R5.macs2_peak_13	28,19,14	3			chr2L	4461812	4462236	4461812,4461820	4462160,4462236	GFP_HS_R4.macs2_peak_150,GFP_HS_R5.macs2_peak_47	39,13	2
chr2L	2157760	2158109	2157760	2158109	GFP_C_R1.macs2_peak_174	13	1			chr2L	4462613	4462838	4462613	4462838	GFP_HS_R4.macs2_peak_151	25	1
chr2L	2163563	2163949	2163563	2163949	GFP_C_R1.macs2_peak_175	20	1			chr2L	4480493	4480832	4480493	4480832	GFP_HS_R4.macs2_peak_152	20	1
chr2L	2164774	2165341	2164774,2165103	2165113,2165341	GFP_C_R2.macs2_peak_40,GFP_C_R4.macs2_peak_28	22,17	2			chr2L	4501176	4501443	4501176	4501443	GFP_HS_R4.macs2_peak_153	24	1
chr2L	2166623	2167301	2166623	2167301	GFP_C_R1.macs2_peak_176	25	1			chr2L	4502074	4502314	4502074	4502314	GFP_HS_R4.macs2_peak_154	19	1
chr2L	2175360	2175590	2175360	2175590	GFP_C_R1.macs2_peak_177	20	1			chr2L	4539345	4541988	4539345,4539345	4541988,4541988	GFP_HS_R1.macs2_peak_36,GFP_HS_R2.macs2_peak_29	13,13	2
chr2L	2177868	2178286	2177868	2178286	GFP_C_R1.macs2_peak_178	56	1			chr2L	4593911	4594277	4593911	4594277	GFP_HS_R4.macs2_peak_155	20	1
chr2L	2178374	2178632	2178374	2178632	GFP_C_R2.macs2_peak_41	14	1			chr2L	4597300	4597687	4597300	4597687	GFP_HS_R4.macs2_peak_156	23	1
chr2L	2181826	2182253	2181826	2182253	GFP_C_R1.macs2_peak_179	25	1			chr2L	4598364	4598692	4598364	4598692	GFP_HS_R4.macs2_peak_157	20	1
chr2L	2190679	2191021	2190679	2191021	GFP_C_R1.macs2_peak_180	17	1			chr2L	4600545	4600924	4600545	4600924	GFP_HS_R2.macs2_peak_30	15	1
chr2L	2196816	2197070	2196816	2197070	GFP_C_R1.macs2_peak_181	18	1			chr2L	4614329	4614583	4614329	4614583	GFP_HS_R4.macs2_peak_158	36	1
chr2L	2214577	2215009	2214577	2215009	GFP_C_R1.macs2_peak_182	30	1			chr2L	4646606	4647046	4646606	4647046	GFP_HS_R4.macs2_peak_159	33	1
chr2L	2215282	2215497	2215282	2215497	GFP_C_R1.macs2_peak_183	17	1			chr2L	4649430	4649694	4649430	4649694	GFP_HS_R4.macs2_peak_160	14	1
chr2L	2219347	2219676	2219347	2219676	GFP_C_R1.macs2_peak_184	16	1			chr2L	4653294	4654112	4653294	4654112	GFP_HS_R4.macs2_peak_161	26	1
chr2L	2336837	2337209	2336837	2337209	GFP_C_R1.macs2_peak_185	34	1			chr2L	4660401	4660654	4660401	4660654	GFP_HS_R1.macs2_peak_37	13	1
chr2L	2364873	2366621	2364873,2365021	2366621,2365469	GFP_C_R1.macs2_peak_186,GFP_C_R3.macs2_peak_22	75,23	2			chr2L	4682651	4683041	4682651	4683041	GFP_HS_R1.macs2_peak_38	15	1
chr2L	2375847	2376590	2375847,2375930	2376560,2376590	GFP_C_R1.macs2_peak_187,GFP_C_R2.macs2_peak_42	29,27	2			chr2L	4687301	4687843	4687301	4687843	GFP_HS_R1.macs2_peak_39	23	1
chr2L	2383188	2383410	2383188	2383410	GFP_C_R1.macs2_peak_188	24	1			chr2L	4722816	4723043	4722816	4723043	GFP_HS_R4.macs2_peak_162	20	1
chr2L	2454593	2454835	2454593	2454835	GFP_C_R1.macs2_peak_189	13	1			chr2L	4724936	4725261	4724936	4725261	GFP_HS_R4.macs2_peak_163	26	1
chr2L	2456288	2457230	2456288,2456627	2456714,2457230	GFP_C_R3.macs2_peak_23,GFP_C_R4.macs2_peak_29	14,24	2			chr2L	4727406	4727682	4727406	4727682	GFP_HS_R4.macs2_peak_164	18	1
chr2L	2463033	2463324	2463033	2463324	GFP_C_R1.macs2_peak_190	22	1			chr2L	4797275	4797498	4797275	4797498	GFP_HS_R4.macs2_peak_165	18	1
chr2L	2465775	2466061	2465775	2466061	GFP_C_R1.macs2_peak_191	23	1			chr2L	4810278	4812473	4810278,4810798,4811215,4811285,4811389	4810815,4812099,4811712,4811940,4812473	GFP_HS_R1.macs2_peak_40,GFP_HS_R5.macs2_peak_48,GFP_HS_R2.macs2_peak_31,GFP_HS_R3.macs2_peak_21,GFP_HS_R4.macs2_peak_166	13,36,22,29,35	5
chr2L	2491698	2491923	2491698	2491923	GFP_C_R1.macs2_peak_192	27	1			chr2L	4813505	4813849	4813505	4813849	GFP_HS_R4.macs2_peak_167	23	1
chr2L	2492257	2493900	2492257,2492260,2492744	2492479,2493900,2493181	GFP_C_R2.macs2_peak_43,GFP_C_R1.macs2_peak_193,GFP_C_R2.macs2_peak_44	21,36,21	2			chr2L	4814834	4815163	4814834	4815163	GFP_HS_R3.macs2_peak_22	14	1
chr2L	2495107	2495338	2495107	2495338	GFP_C_R1.macs2_peak_194	23	1			chr2L	4815641	4815899	4815641	4815899	GFP_HS_R4.macs2_peak_168	26	1
chr2L	2495620	2495952	2495620	2495952	GFP_C_R1.macs2_peak_195	27	1			chr2L	4818761	4819084	4818761	4819084	GFP_HS_R4.macs2_peak_169	26	1
chr2L	2497247	2497515	2497247	2497515	GFP_C_R1.macs2_peak_196	36	1			chr2L	4821027	4821684	4821027	4821684	GFP_HS_R2.macs2_peak_32	25	1
chr2L	2497523	2497794	2497523	2497794	GFP_C_R2.macs2_peak_45	14	1			chr2L	4829275	4829505	4829275	4829505	GFP_HS_R4.macs2_peak_170	14	1
chr2L	2564565	2564840	2564565	2564840	GFP_C_R1.macs2_peak_197	23	1			chr2L	4830043	4830587	4830043	4830587	GFP_HS_R4.macs2_peak_171	20	1
chr2L	2574575	2575582	2574575,2575348	2575578,2575582	GFP_C_R2.macs2_peak_46,GFP_C_R4.macs2_peak_30	24,15	2			chr2L	4834192	4834411	4834192	4834411	GFP_HS_R4.macs2_peak_172	21	1
chr2L	2575932	2576230	2575932	2576230	GFP_C_R1.macs2_peak_198	29	1			chr2L	4850641	4850986	4850641	4850986	GFP_HS_R4.macs2_peak_173	15	1
chr2L	2576242	2577726	2576242,2576354,2576587,2576872,2576878,2577423	2577051,2577177,2577253,2577574,2577131,2577726	GFP_C_R4.macs2_peak_31,GFP_C_R2.macs2_peak_47,GFP_C_R3.macs2_peak_24,GFP_C_R1.macs2_peak_199,GFP_C_R5.macs2_peak_14,GFP_C_R2.macs2_peak_48	17,28,31,18,24,20	5			chr2L	4867004	4867429	4867004	4867429	GFP_HS_R1.macs2_peak_41	15	1
chr2L	2579342	2580418	2579342,2579969,2580175	2580248,2580216,2580418	GFP_C_R1.macs2_peak_200,GFP_C_R5.macs2_peak_15,GFP_C_R3.macs2_peak_25	50,17,16	3			chr2L	4868770	4869050	4868770	4869050	GFP_HS_R1.macs2_peak_42	17	1
chr2L	2584932	2585517	2584932,2585134	2585196,2585517	GFP_C_R4.macs2_peak_32,GFP_C_R1.macs2_peak_201	13,17	2			chr2L	4870403	4871163	4870403,4870822	4871138,4871163	GFP_HS_R1.macs2_peak_43,GFP_HS_R2.macs2_peak_33	15,15	2
chr2L	2585872	2586261	2585872	2586261	GFP_C_R1.macs2_peak_202	16	1			chr2L	4890263	4890939	4890263	4890939	GFP_HS_R4.macs2_peak_174	19	1
chr2L	2611535	2611782	2611535	2611782	GFP_C_R1.macs2_peak_203	21	1			chr2L	4891946	4892228	4891946,4891946	4892192,4892228	GFP_HS_R2.macs2_peak_34,GFP_HS_R4.macs2_peak_175	14,38	2
chr2L	2711344	2711616	2711344	2711616	GFP_C_R1.macs2_peak_204	14	1			chr2L	4899450	4899693	4899450	4899693	GFP_HS_R4.macs2_peak_176	15	1
chr2L	2713239	2713458	2713239	2713458	GFP_C_R1.macs2_peak_205	29	1			chr2L	4901998	4902586	4901998	4902586	GFP_HS_R4.macs2_peak_177	22	1
chr2L	2746409	2746734	2746409	2746734	GFP_C_R1.macs2_peak_206	23	1			chr2L	4944785	4945216	4944785,4944982	4945168,4945216	GFP_HS_R5.macs2_peak_49,GFP_HS_R4.macs2_peak_178	21,20	2
chr2L	2753493	2754353	2753493,2753504,2753580	2754353,2754190,2753920	GFP_C_R1.macs2_peak_207,GFP_C_R2.macs2_peak_49,GFP_C_R3.macs2_peak_26	37,20,16	3			chr2L	4945549	4945765	4945549	4945765	GFP_HS_R5.macs2_peak_50	13	1
chr2L	2755006	2755723	2755006	2755723	GFP_C_R1.macs2_peak_208	32	1			chr2L	4957973	4958254	4957973	4958254	GFP_HS_R5.macs2_peak_51	21	1
chr2L	2758727	2759172	2758727	2759172	GFP_C_R1.macs2_peak_209	14	1			chr2L	4959159	4959407	4959159	4959407	GFP_HS_R4.macs2_peak_179	22	1
chr2L	2759788	2760093	2759788	2760093	GFP_C_R1.macs2_peak_210	21	1			chr2L	4959787	4960227	4959787	4960227	GFP_HS_R4.macs2_peak_180	32	1
chr2L	2760971	2761213	2760971	2761213	GFP_C_R1.macs2_peak_211	20	1			chr2L	4977092	4977414	4977092	4977414	GFP_HS_R2.macs2_peak_35	17	1
chr2L	2765687	2765979	2765687	2765979	GFP_C_R1.macs2_peak_212	31	1			chr2L	4994069	4994713	4994069	4994713	GFP_HS_R4.macs2_peak_181	17	1
chr2L	2767338	2767813	2767338,2767587	2767678,2767813	GFP_C_R1.macs2_peak_213,GFP_C_R5.macs2_peak_16	38,17	2			chr2L	4995311	4995642	4995311	4995642	GFP_HS_R4.macs2_peak_182	23	1
chr2L	2769582	2769858	2769582	2769858	GFP_C_R1.macs2_peak_214	13	1			chr2L	4996110	4996349	4996110	4996349	GFP_HS_R4.macs2_peak_183	19	1
chr2L	2771496	2771712	2771496	2771712	GFP_C_R4.macs2_peak_33	26	1			chr2L	4996592	4996905	4996592	4996905	GFP_HS_R4.macs2_peak_184	31	1
chr2L	2772337	2772590	2772337	2772590	GFP_C_R1.macs2_peak_215	17	1			chr2L	5000067	5000317	5000067	5000317	GFP_HS_R1.macs2_peak_44	13	1
chr2L	2779489	2779814	2779489	2779814	GFP_C_R4.macs2_peak_34	14	1			chr2L	5000425	5001044	5000425,5000675,5000770	5001019,5000923,5001044	GFP_HS_R5.macs2_peak_52,GFP_HS_R4.macs2_peak_185,GFP_HS_R3.macs2_peak_23	29,17,17	3
chr2L	2780103	2780589	2780103	2780589	GFP_C_R4.macs2_peak_35	23	1			chr2L	5002128	5002540	5002128	5002540	GFP_HS_R4.macs2_peak_186	23	1
chr2L	2807307	2807530	2807307	2807530	GFP_C_R2.macs2_peak_50	16	1			chr2L	5006878	5007442	5006878	5007442	GFP_HS_R5.macs2_peak_53	22	1
chr2L	2808042	2808491	2808042,2808199	2808351,2808491	GFP_C_R1.macs2_peak_216,GFP_C_R2.macs2_peak_51	42,17	2			chr2L	5009956	5010352	5009956	5010352	GFP_HS_R4.macs2_peak_187	18	1
chr2L	2809161	2809561	2809161	2809561	GFP_C_R1.macs2_peak_217	26	1			chr2L	5011060	5011745	5011060,5011148,5011194	5011280,5011745,5011635	GFP_HS_R4.macs2_peak_188,GFP_HS_R3.macs2_peak_24,GFP_HS_R5.macs2_peak_54	24,17,17	3
chr2L	2814244	2814477	2814244	2814477	GFP_C_R1.macs2_peak_218	25	1			chr2L	5042757	5043019	5042757	5043019	GFP_HS_R5.macs2_peak_55	18	1
chr2L	2815377	2815651	2815377	2815651	GFP_C_R3.macs2_peak_27	15	1			chr2L	5043335	5043798	5043335	5043798	GFP_HS_R4.macs2_peak_189	37	1
chr2L	2839205	2839501	2839205	2839501	GFP_C_R1.macs2_peak_219	27	1			chr2L	5093386	5093696	5093386	5093696	GFP_HS_R5.macs2_peak_56	15	1
chr2L	2855861	2856301	2855861	2856301	GFP_C_R1.macs2_peak_220	23	1			chr2L	5096638	5096985	5096638	5096985	GFP_HS_R3.macs2_peak_25	13	1
chr2L	2863397	2863649	2863397	2863649	GFP_C_R1.macs2_peak_221	22	1			chr2L	5100006	5100231	5100006,5100007	5100231,5100228	GFP_HS_R5.macs2_peak_57,GFP_HS_R3.macs2_peak_26	14,14	2
chr2L	2873714	2874138	2873714	2874138	GFP_C_R1.macs2_peak_222	24	1			chr2L	5203727	5203993	5203727	5203993	GFP_HS_R4.macs2_peak_190	18	1
chr2L	2874605	2874834	2874605	2874834	GFP_C_R2.macs2_peak_52	43	1			chr2L	5239415	5240161	5239415	5240161	GFP_HS_R4.macs2_peak_191	14	1
chr2L	2884733	2885152	2884733	2885152	GFP_C_R1.macs2_peak_223	35	1			chr2L	5254195	5254442	5254195	5254442	GFP_HS_R2.macs2_peak_36	15	1
chr2L	2887104	2887396	2887104	2887396	GFP_C_R1.macs2_peak_224	21	1			chr2L	5293025	5293497	5293025	5293497	GFP_HS_R1.macs2_peak_45	13	1
chr2L	2983180	2983547	2983180	2983547	GFP_C_R1.macs2_peak_225	29	1			chr2L	5323847	5324247	5323847	5324247	GFP_HS_R4.macs2_peak_192	19	1
chr2L	2987815	2988169	2987815	2988169	GFP_C_R1.macs2_peak_226	32	1			chr2L	5324774	5325440	5324774,5325104	5325440,5325425	GFP_HS_R4.macs2_peak_193,GFP_HS_R2.macs2_peak_37	47,15	2
chr2L	2992530	2993323	2992530,2992874	2993323,2993309	GFP_C_R3.macs2_peak_28,GFP_C_R5.macs2_peak_17	20,15	2			chr2L	5327328	5327711	5327328,5327410	5327559,5327711	GFP_HS_R5.macs2_peak_58,GFP_HS_R4.macs2_peak_194	14,20	2
chr2L	2997244	2997484	2997244	2997484	GFP_C_R1.macs2_peak_227	28	1			chr2L	5370711	5371109	5370711	5371109	GFP_HS_R4.macs2_peak_195	20	1
chr2L	2999294	3000054	2999294,2999506	2999672,3000054	GFP_C_R4.macs2_peak_36,GFP_C_R1.macs2_peak_228	13,19	2			chr2L	5400822	5401480	5400822,5400910,5400951	5401480,5401207,5401240	GFP_HS_R5.macs2_peak_59,GFP_HS_R3.macs2_peak_27,GFP_HS_R4.macs2_peak_196	20,13,18	3
chr2L	3000240	3000720	3000240,3000498	3000670,3000720	GFP_C_R3.macs2_peak_29,GFP_C_R5.macs2_peak_18	16,16	2			chr2L	5402463	5402696	5402463	5402696	GFP_HS_R4.macs2_peak_197	27	1
chr2L	3001898	3002109	3001898	3002109	GFP_C_R1.macs2_peak_229	33	1			chr2L	5403329	5403973	5403329	5403973	GFP_HS_R2.macs2_peak_38	17	1
chr2L	3013030	3013476	3013030	3013476	GFP_C_R1.macs2_peak_230	27	1			chr2L	5431745	5432012	5431745	5432012	GFP_HS_R4.macs2_peak_198	14	1
chr2L	3024056	3024266	3024056	3024266	GFP_C_R1.macs2_peak_231	14	1			chr2L	5461294	5461713	5461294	5461713	GFP_HS_R4.macs2_peak_199	22	1
chr2L	3034497	3034779	3034497	3034779	GFP_C_R1.macs2_peak_232	24	1			chr2L	5512588	5512956	5512588	5512956	GFP_HS_R4.macs2_peak_200	18	1
chr2L	3037167	3037456	3037167	3037456	GFP_C_R4.macs2_peak_37	15	1			chr2L	5519724	5519969	5519724	5519969	GFP_HS_R4.macs2_peak_201	20	1
chr2L	3038411	3038721	3038411	3038721	GFP_C_R1.macs2_peak_233	32	1			chr2L	5540209	5540548	5540209	5540548	GFP_HS_R4.macs2_peak_202	20	1
chr2L	3049177	3049671	3049177	3049671	GFP_C_R1.macs2_peak_234	37	1			chr2L	5541477	5541846	5541477	5541846	GFP_HS_R4.macs2_peak_203	20	1
chr2L	3079654	3079887	3079654	3079887	GFP_C_R1.macs2_peak_235	27	1			chr2L	5546800	5547118	5546800	5547118	GFP_HS_R2.macs2_peak_39	13	1
chr2L	3079967	3080349	3079967	3080349	GFP_C_R4.macs2_peak_38	14	1			chr2L	5550742	5551230	5550742	5551230	GFP_HS_R1.macs2_peak_46	17	1
chr2L	3080516	3080871	3080516	3080871	GFP_C_R1.macs2_peak_236	31	1			chr2L	5724697	5724914	5724697	5724914	GFP_HS_R4.macs2_peak_204	17	1
chr2L	3083598	3083893	3083598	3083893	GFP_C_R1.macs2_peak_237	17	1			chr2L	5725952	5726451	5725952	5726451	GFP_HS_R4.macs2_peak_205	24	1
chr2L	3151925	3152164	3151925	3152164	GFP_C_R1.macs2_peak_238	16	1			chr2L	5726630	5726874	5726630	5726874	GFP_HS_R3.macs2_peak_28	13	1
chr2L	3152899	3153241	3152899	3153241	GFP_C_R1.macs2_peak_239	30	1			chr2L	5736654	5736923	5736654	5736923	GFP_HS_R1.macs2_peak_47	14	1
chr2L	3157999	3159643	3157999,3158438,3158472,3159229	3159643,3158975,3159571,3159586	GFP_C_R1.macs2_peak_240,GFP_C_R2.macs2_peak_53,GFP_C_R3.macs2_peak_30,GFP_C_R2.macs2_peak_54	24,20,14,30	3			chr2L	5801528	5801962	5801528,5801722	5801786,5801962	GFP_HS_R3.macs2_peak_29,GFP_HS_R4.macs2_peak_206	14,36	2
chr2L	3164119	3164384	3164119	3164384	GFP_C_R1.macs2_peak_241	16	1			chr2L	5878891	5879158	5878891	5879158	GFP_HS_R4.macs2_peak_207	32	1
chr2L	3303160	3303602	3303160,3303236	3303602,3303459	GFP_C_R2.macs2_peak_55,GFP_C_R1.macs2_peak_242	21,15	2			chr2L	5907159	5907515	5907159,5907167	5907480,5907515	GFP_HS_R4.macs2_peak_208,GFP_HS_R5.macs2_peak_60	41,17	2
chr2L	3303983	3304241	3303983	3304241	GFP_C_R1.macs2_peak_243	24	1			chr2L	5927652	5927889	5927652	5927889	GFP_HS_R4.macs2_peak_209	26	1
chr2L	3308866	3309124	3308866	3309124	GFP_C_R1.macs2_peak_244	21	1			chr2L	5980155	5980681	5980155	5980681	GFP_HS_R2.macs2_peak_40	15	1
chr2L	3318828	3319077	3318828	3319077	GFP_C_R1.macs2_peak_245	27	1			chr2L	5997191	5998769	5997191,5997194,5997199,5998230,5998233	5997848,5997630,5998769,5998566,5998459	GFP_HS_R5.macs2_peak_61,GFP_HS_R3.macs2_peak_30,GFP_HS_R4.macs2_peak_210,GFP_HS_R5.macs2_peak_62,GFP_HS_R3.macs2_peak_31	28,33,47,14,13	3
chr2L	3319648	3319875	3319648	3319875	GFP_C_R2.macs2_peak_56	20	1			chr2L	5998774	5999817	5998774,5999312	5999382,5999817	GFP_HS_R3.macs2_peak_32,GFP_HS_R4.macs2_peak_211	19,25	2
chr2L	3331971	3332307	3331971	3332307	GFP_C_R1.macs2_peak_246	30	1			chr2L	6014987	6015244	6014987	6015244	GFP_HS_R4.macs2_peak_212	20	1
chr2L	3368764	3369036	3368764	3369036	GFP_C_R1.macs2_peak_247	26	1			chr2L	6048006	6048485	6048006	6048485	GFP_HS_R4.macs2_peak_213	41	1
chr2L	3377547	3377812	3377547	3377812	GFP_C_R1.macs2_peak_248	31	1			chr2L	6048940	6049471	6048940	6049471	GFP_HS_R4.macs2_peak_214	37	1
chr2L	3378697	3378951	3378697	3378951	GFP_C_R1.macs2_peak_249	15	1			chr2L	6061654	6062447	6061654	6062447	GFP_HS_R4.macs2_peak_215	26	1
chr2L	3381261	3381469	3381261	3381469	GFP_C_R1.macs2_peak_250	15	1			chr2L	6062534	6063422	6062534,6062624,6062727,6062760,6063181	6062923,6062919,6062964,6063181,6063422	GFP_HS_R3.macs2_peak_33,GFP_HS_R5.macs2_peak_63,GFP_HS_R4.macs2_peak_216,GFP_HS_R2.macs2_peak_41,GFP_HS_R4.macs2_peak_217	20,20,19,17,14	4
chr2L	3422640	3422976	3422640	3422976	GFP_C_R1.macs2_peak_251	45	1			chr2L	6064022	6064263	6064022	6064263	GFP_HS_R5.macs2_peak_64	21	1
chr2L	3446670	3446914	3446670	3446914	GFP_C_R1.macs2_peak_252	25	1			chr2L	6066015	6066231	6066015	6066231	GFP_HS_R5.macs2_peak_65	30	1
chr2L	3449174	3449434	3449174	3449434	GFP_C_R1.macs2_peak_253	40	1			chr2L	6069153	6069993	6069153	6069993	GFP_HS_R4.macs2_peak_218	28	1
chr2L	3450871	3451402	3450871	3451402	GFP_C_R1.macs2_peak_254	40	1			chr2L	6079221	6079803	6079221	6079803	GFP_HS_R4.macs2_peak_219	23	1
chr2L	3457358	3457577	3457358	3457577	GFP_C_R1.macs2_peak_255	19	1			chr2L	6160603	6160842	6160603	6160842	GFP_HS_R4.macs2_peak_220	17	1
chr2L	3465978	3466415	3465978	3466415	GFP_C_R1.macs2_peak_256	14	1			chr2L	6192895	6193368	6192895	6193368	GFP_HS_R2.macs2_peak_42	13	1
chr2L	3467789	3468350	3467789,3467798	3468088,3468350	GFP_C_R1.macs2_peak_257,GFP_C_R5.macs2_peak_19	19,19	2			chr2L	6301921	6302224	6301921	6302224	GFP_HS_R1.macs2_peak_48	23	1
chr2L	3517842	3518207	3517842	3518207	GFP_C_R1.macs2_peak_258	28	1			chr2L	6308570	6308945	6308570	6308945	GFP_HS_R2.macs2_peak_43	15	1
chr2L	3521245	3521513	3521245	3521513	GFP_C_R1.macs2_peak_259	22	1			chr2L	6324242	6324732	6324242	6324732	GFP_HS_R5.macs2_peak_66	14	1
chr2L	3538838	3540056	3538838,3539095,3539602	3539367,3539673,3540056	GFP_C_R2.macs2_peak_57,GFP_C_R1.macs2_peak_260,GFP_C_R2.macs2_peak_58	21,29,23	2			chr2L	6366650	6367097	6366650	6367097	GFP_HS_R4.macs2_peak_221	14	1
chr2L	3541392	3541636	3541392	3541636	GFP_C_R2.macs2_peak_59	25	1			chr2L	6430947	6441184	6430947,6430947	6441184,6441184	GFP_HS_R1.macs2_peak_49,GFP_HS_R2.macs2_peak_44	15,15	2
chr2L	3548952	3549345	3548952	3549345	GFP_C_R1.macs2_peak_261	17	1			chr2L	6445696	6446170	6445696	6446170	GFP_HS_R4.macs2_peak_222	32	1
chr2L	3550915	3551218	3550915	3551218	GFP_C_R1.macs2_peak_262	24	1			chr2L	6446869	6447520	6446869,6447157,6447319	6447332,6447431,6447520	GFP_HS_R3.macs2_peak_34,GFP_HS_R4.macs2_peak_223,GFP_HS_R5.macs2_peak_67	14,28,17	3
chr2L	3562957	3563252	3562957	3563252	GFP_C_R1.macs2_peak_263	24	1			chr2L	6450712	6450959	6450712	6450959	GFP_HS_R4.macs2_peak_224	16	1
chr2L	3580475	3581587	3580475,3580558,3580671,3580781	3581587,3581346,3581008,3581320	GFP_C_R1.macs2_peak_264,GFP_C_R5.macs2_peak_20,GFP_C_R3.macs2_peak_31,GFP_C_R2.macs2_peak_60	42,19,19,34	4			chr2L	6455133	6455478	6455133,6455229	6455432,6455478	GFP_HS_R4.macs2_peak_225,GFP_HS_R1.macs2_peak_50	29,25	2
chr2L	3585569	3585800	3585569	3585800	GFP_C_R1.macs2_peak_265	16	1			chr2L	6455972	6456273	6455972	6456273	GFP_HS_R4.macs2_peak_226	30	1
chr2L	3596065	3596416	3596065	3596416	GFP_C_R4.macs2_peak_39	13	1			chr2L	6473719	6473994	6473719	6473994	GFP_HS_R4.macs2_peak_227	17	1
chr2L	3604634	3604884	3604634	3604884	GFP_C_R2.macs2_peak_61	14	1			chr2L	6496174	6496483	6496174	6496483	GFP_HS_R4.macs2_peak_228	24	1
chr2L	3607017	3607340	3607017	3607340	GFP_C_R1.macs2_peak_266	21	1			chr2L	6537420	6537967	6537420	6537967	GFP_HS_R1.macs2_peak_51	15	1
chr2L	3619874	3620407	3619874	3620407	GFP_C_R1.macs2_peak_267	22	1			chr2L	6561542	6562018	6561542	6562018	GFP_HS_R1.macs2_peak_52	18	1
chr2L	3623705	3624096	3623705	3624096	GFP_C_R1.macs2_peak_268	28	1			chr2L	6585164	6585583	6585164	6585583	GFP_HS_R1.macs2_peak_53	14	1
chr2L	3632486	3632975	3632486	3632975	GFP_C_R1.macs2_peak_269	19	1			chr2L	6611807	6612077	6611807	6612077	GFP_HS_R4.macs2_peak_229	14	1
chr2L	3655200	3655985	3655200,3655455	3655587,3655985	GFP_C_R2.macs2_peak_62,GFP_C_R1.macs2_peak_270	18,32	2			chr2L	6617303	6618021	6617303	6618021	GFP_HS_R4.macs2_peak_230	20	1
chr2L	3670118	3670451	3670118	3670451	GFP_C_R4.macs2_peak_40	13	1			chr2L	6647484	6648255	6647484,6647538	6647829,6648255	GFP_HS_R2.macs2_peak_45,GFP_HS_R1.macs2_peak_54	15,15	2
chr2L	3672348	3672625	3672348	3672625	GFP_C_R4.macs2_peak_41	14	1			chr2L	6677261	6677537	6677261	6677537	GFP_HS_R4.macs2_peak_231	22	1
chr2L	3713872	3714107	3713872	3714107	GFP_C_R1.macs2_peak_271	14	1			chr2L	6684875	6685207	6684875	6685207	GFP_HS_R5.macs2_peak_68	15	1
chr2L	3721842	3722148	3721842	3722148	GFP_C_R1.macs2_peak_272	19	1			chr2L	6708266	6708697	6708266	6708697	GFP_HS_R4.macs2_peak_232	19	1
chr2L	3741073	3741283	3741073	3741283	GFP_C_R1.macs2_peak_273	24	1			chr2L	6716133	6716400	6716133	6716400	GFP_HS_R4.macs2_peak_233	24	1
chr2L	3758676	3758925	3758676	3758925	GFP_C_R1.macs2_peak_274	14	1			chr2L	6723522	6724407	6723522,6723573	6724250,6724407	GFP_HS_R2.macs2_peak_46,GFP_HS_R1.macs2_peak_55	19,20	2
chr2L	3771222	3772055	3771222,3771275,3771355,3771489,3771677	3771767,3771979,3772055,3772055,3772001	GFP_C_R4.macs2_peak_42,GFP_C_R1.macs2_peak_275,GFP_C_R2.macs2_peak_63,GFP_C_R3.macs2_peak_32,GFP_C_R5.macs2_peak_21	20,29,43,27,21	5			chr2L	6729804	6730172	6729804	6730172	GFP_HS_R4.macs2_peak_234	19	1
chr2L	3775670	3775884	3775670	3775884	GFP_C_R1.macs2_peak_276	36	1			chr2L	6736970	6737225	6736970	6737225	GFP_HS_R4.macs2_peak_235	20	1
chr2L	3777851	3778874	3777851	3778874	GFP_C_R1.macs2_peak_277	27	1			chr2L	6739163	6739419	6739163	6739419	GFP_HS_R4.macs2_peak_236	19	1
chr2L	3822493	3823212	3822493,3822593	3823011,3823212	GFP_C_R4.macs2_peak_43,GFP_C_R1.macs2_peak_278	22,24	2			chr2L	6793657	6794228	6793657,6793797	6794228,6794058	GFP_HS_R4.macs2_peak_237,GFP_HS_R5.macs2_peak_69	17,17	2
chr2L	3825340	3825817	3825340,3825590	3825690,3825817	GFP_C_R2.macs2_peak_64,GFP_C_R1.macs2_peak_279	21,29	2			chr2L	6794299	6795196	6794299,6794436,6794439,6794645	6794811,6794718,6794724,6795196	GFP_HS_R2.macs2_peak_47,GFP_HS_R5.macs2_peak_70,GFP_HS_R3.macs2_peak_35,GFP_HS_R4.macs2_peak_238	19,18,17,23	4
chr2L	3833711	3834154	3833711	3834154	GFP_C_R1.macs2_peak_280	32	1			chr2L	6852862	6853173	6852862	6853173	GFP_HS_R4.macs2_peak_239	23	1
chr2L	3836477	3836710	3836477	3836710	GFP_C_R1.macs2_peak_281	19	1			chr2L	6853909	6854375	6853909	6854375	GFP_HS_R3.macs2_peak_36	14	1
chr2L	3862664	3862887	3862664	3862887	GFP_C_R1.macs2_peak_282	24	1			chr2L	6886187	6886465	6886187	6886465	GFP_HS_R4.macs2_peak_240	26	1
chr2L	3871011	3871314	3871011	3871314	GFP_C_R1.macs2_peak_283	16	1			chr2L	6912676	6913242	6912676	6913242	GFP_HS_R4.macs2_peak_241	29	1
chr2L	3872448	3872735	3872448	3872735	GFP_C_R5.macs2_peak_22	24	1			chr2L	6914056	6914573	6914056	6914573	GFP_HS_R4.macs2_peak_242	31	1
chr2L	3889865	3890132	3889865	3890132	GFP_C_R1.macs2_peak_284	31	1			chr2L	6926952	6927525	6926952	6927525	GFP_HS_R4.macs2_peak_243	19	1
chr2L	3895887	3896124	3895887	3896124	GFP_C_R1.macs2_peak_285	14	1			chr2L	6939730	6940115	6939730	6940115	GFP_HS_R4.macs2_peak_244	19	1
chr2L	3996818	3997153	3996818	3997153	GFP_C_R1.macs2_peak_286	16	1			chr2L	6943828	6944089	6943828	6944089	GFP_HS_R3.macs2_peak_37	14	1
chr2L	4028451	4029645	4028451,4028511,4028847,4029115	4028873,4028861,4029122,4029645	GFP_C_R1.macs2_peak_287,GFP_C_R4.macs2_peak_44,GFP_C_R2.macs2_peak_65,GFP_C_R4.macs2_peak_45	35,24,20,15	3			chr2L	6945290	6945744	6945290	6945744	GFP_HS_R4.macs2_peak_245	26	1
chr2L	4030489	4031161	4030489,4030523,4030536	4031070,4031119,4031161	GFP_C_R1.macs2_peak_288,GFP_C_R5.macs2_peak_23,GFP_C_R2.macs2_peak_66	65,19,19	3			chr2L	6956348	6956884	6956348,6956517,6956525	6956805,6956842,6956884	GFP_HS_R3.macs2_peak_38,GFP_HS_R5.macs2_peak_71,GFP_HS_R4.macs2_peak_246	13,13,32	3
chr2L	4034374	4034734	4034374,4034374,4034423	4034712,4034734,4034696	GFP_C_R2.macs2_peak_67,GFP_C_R1.macs2_peak_289,GFP_C_R3.macs2_peak_33	21,71,21	3			chr2L	6966306	6966617	6966306	6966617	GFP_HS_R4.macs2_peak_247	24	1
chr2L	4040515	4040774	4040515	4040774	GFP_C_R1.macs2_peak_290	16	1			chr2L	6973526	6973888	6973526	6973888	GFP_HS_R4.macs2_peak_248	16	1
chr2L	4043258	4043925	4043258	4043925	GFP_C_R1.macs2_peak_291	26	1			chr2L	6979264	6979596	6979264	6979596	GFP_HS_R4.macs2_peak_249	40	1
chr2L	4050626	4051000	4050626	4051000	GFP_C_R1.macs2_peak_292	29	1			chr2L	7006394	7006674	7006394	7006674	GFP_HS_R1.macs2_peak_56	13	1
chr2L	4055822	4056087	4055822	4056087	GFP_C_R1.macs2_peak_293	22	1			chr2L	7009598	7009914	7009598	7009914	GFP_HS_R1.macs2_peak_57	23	1
chr2L	4060760	4061110	4060760	4061110	GFP_C_R1.macs2_peak_294	23	1			chr2L	7010003	7010894	7010003,7010143,7010144	7010330,7010894,7010850	GFP_HS_R4.macs2_peak_250,GFP_HS_R1.macs2_peak_58,GFP_HS_R2.macs2_peak_48	13,24,17	3
chr2L	4062442	4062659	4062442	4062659	GFP_C_R1.macs2_peak_295	24	1			chr2L	7013379	7013604	7013379	7013604	GFP_HS_R4.macs2_peak_251	19	1
chr2L	4063311	4063679	4063311	4063679	GFP_C_R1.macs2_peak_296	24	1			chr2L	7023363	7023654	7023363	7023654	GFP_HS_R4.macs2_peak_252	22	1
chr2L	4069260	4069520	4069260	4069520	GFP_C_R5.macs2_peak_24	22	1			chr2L	7026694	7026936	7026694	7026936	GFP_HS_R4.macs2_peak_253	17	1
chr2L	4070742	4071464	4070742	4071464	GFP_C_R1.macs2_peak_297	23	1			chr2L	7027041	7027367	7027041	7027367	GFP_HS_R1.macs2_peak_59	20	1
chr2L	4074811	4075315	4074811	4075315	GFP_C_R1.macs2_peak_298	26	1			chr2L	7037823	7038095	7037823	7038095	GFP_HS_R4.macs2_peak_254	17	1
chr2L	4076517	4076844	4076517	4076844	GFP_C_R1.macs2_peak_299	23	1			chr2L	7038317	7038847	7038317	7038847	GFP_HS_R4.macs2_peak_255	14	1
chr2L	4077688	4077928	4077688	4077928	GFP_C_R1.macs2_peak_300	21	1			chr2L	7039423	7039911	7039423	7039911	GFP_HS_R4.macs2_peak_256	20	1
chr2L	4079871	4080093	4079871	4080093	GFP_C_R1.macs2_peak_301	25	1			chr2L	7048597	7049016	7048597	7049016	GFP_HS_R4.macs2_peak_257	15	1
chr2L	4080569	4081042	4080569,4080757	4081042,4081042	GFP_C_R1.macs2_peak_302,GFP_C_R2.macs2_peak_68	18,13	2			chr2L	7049558	7049994	7049558	7049994	GFP_HS_R4.macs2_peak_258	29	1
chr2L	4091485	4091916	4091485	4091916	GFP_C_R1.macs2_peak_303	23	1			chr2L	7054217	7054472	7054217	7054472	GFP_HS_R4.macs2_peak_259	17	1
chr2L	4093679	4094100	4093679	4094100	GFP_C_R1.macs2_peak_304	19	1			chr2L	7055848	7056265	7055848	7056265	GFP_HS_R4.macs2_peak_260	36	1
chr2L	4096157	4096700	4096157	4096700	GFP_C_R1.macs2_peak_305	43	1			chr2L	7056489	7056858	7056489	7056858	GFP_HS_R5.macs2_peak_72	24	1
chr2L	4098328	4098883	4098328	4098883	GFP_C_R1.macs2_peak_306	47	1			chr2L	7065440	7065876	7065440,7065602	7065876,7065815	GFP_HS_R4.macs2_peak_261,GFP_HS_R5.macs2_peak_73	52,29	2
chr2L	4101277	4101492	4101277	4101492	GFP_C_R1.macs2_peak_307	20	1			chr2L	7068524	7068787	7068524	7068787	GFP_HS_R2.macs2_peak_49	13	1
chr2L	4103435	4104250	4103435,4103638	4104250,4103853	GFP_C_R1.macs2_peak_308,GFP_C_R5.macs2_peak_25	28,15	2			chr2L	7078969	7079393	7078969	7079393	GFP_HS_R4.macs2_peak_262	28	1
chr2L	4105287	4105554	4105287	4105554	GFP_C_R1.macs2_peak_309	19	1			chr2L	7115094	7115335	7115094	7115335	GFP_HS_R4.macs2_peak_263	23	1
chr2L	4105908	4106456	4105908	4106456	GFP_C_R1.macs2_peak_310	20	1			chr2L	7181399	7181659	7181399	7181659	GFP_HS_R4.macs2_peak_264	17	1
chr2L	4119028	4119296	4119028	4119296	GFP_C_R1.macs2_peak_311	20	1			chr2L	7182055	7182814	7182055	7182814	GFP_HS_R4.macs2_peak_265	26	1
chr2L	4127248	4127851	4127248	4127851	GFP_C_R1.macs2_peak_312	13	1			chr2L	7193976	7194803	7193976	7194803	GFP_HS_R4.macs2_peak_266	24	1
chr2L	4129258	4129673	4129258	4129673	GFP_C_R1.macs2_peak_313	34	1			chr2L	7195116	7195338	7195116	7195338	GFP_HS_R3.macs2_peak_39	16	1
chr2L	4179904	4180573	4179904	4180573	GFP_C_R1.macs2_peak_314	15	1			chr2L	7202808	7203048	7202808	7203048	GFP_HS_R4.macs2_peak_267	19	1
chr2L	4203672	4203990	4203672	4203990	GFP_C_R1.macs2_peak_315	19	1			chr2L	7218194	7218465	7218194	7218465	GFP_HS_R1.macs2_peak_60	14	1
chr2L	4211747	4212060	4211747	4212060	GFP_C_R1.macs2_peak_316	14	1			chr2L	7262658	7262892	7262658	7262892	GFP_HS_R4.macs2_peak_268	15	1
chr2L	4221092	4222710	4221092,4221274,4222357	4222626,4222087,4222710	GFP_C_R2.macs2_peak_69,GFP_C_R1.macs2_peak_317,GFP_C_R1.macs2_peak_318	30,35,23	2			chr2L	7277332	7277821	7277332	7277821	GFP_HS_R4.macs2_peak_269	21	1
chr2L	4223126	4223431	4223126	4223431	GFP_C_R2.macs2_peak_70	17	1			chr2L	7289800	7290144	7289800	7290144	GFP_HS_R5.macs2_peak_74	16	1
chr2L	4224360	4224827	4224360	4224827	GFP_C_R1.macs2_peak_319	43	1			chr2L	7295512	7295835	7295512	7295835	GFP_HS_R4.macs2_peak_270	24	1
chr2L	4226455	4226994	4226455	4226994	GFP_C_R1.macs2_peak_320	17	1			chr2L	7304627	7304909	7304627	7304909	GFP_HS_R4.macs2_peak_271	19	1
chr2L	4229953	4230184	4229953	4230184	GFP_C_R1.macs2_peak_321	13	1			chr2L	7306134	7306356	7306134	7306356	GFP_HS_R4.macs2_peak_272	28	1
chr2L	4257345	4257628	4257345	4257628	GFP_C_R1.macs2_peak_322	19	1			chr2L	7306660	7307149	7306660,7306739,7306756	7307071,7307149,7307091	GFP_HS_R4.macs2_peak_273,GFP_HS_R3.macs2_peak_40,GFP_HS_R5.macs2_peak_75	24,27,26	3
chr2L	4277713	4278045	4277713	4278045	GFP_C_R1.macs2_peak_323	14	1			chr2L	7310140	7311081	7310140	7311081	GFP_HS_R4.macs2_peak_274	17	1
chr2L	4278783	4279220	4278783	4279220	GFP_C_R1.macs2_peak_324	24	1			chr2L	7319596	7319879	7319596	7319879	GFP_HS_R4.macs2_peak_275	20	1
chr2L	4280785	4282289	4280785,4280943,4280985,4281195	4281004,4282289,4282100,4282031	GFP_C_R1.macs2_peak_325,GFP_C_R5.macs2_peak_26,GFP_C_R3.macs2_peak_34,GFP_C_R2.macs2_peak_71	21,17,26,26	4			chr2L	7372619	7372953	7372619	7372953	GFP_HS_R4.macs2_peak_276	20	1
chr2L	4282654	4283611	4282654,4282868,4283067,4283101	4283611,4283422,4283486,4283482	GFP_C_R1.macs2_peak_326,GFP_C_R4.macs2_peak_46,GFP_C_R3.macs2_peak_35,GFP_C_R2.macs2_peak_72	14,39,26,23	4			chr2L	7383020	7383307	7383020	7383307	GFP_HS_R4.macs2_peak_277	23	1
chr2L	4284172	4284473	4284172	4284473	GFP_C_R1.macs2_peak_327	35	1			chr2L	7435776	7436073	7435776	7436073	GFP_HS_R1.macs2_peak_61	16	1
chr2L	4284686	4285003	4284686	4285003	GFP_C_R3.macs2_peak_36	13	1			chr2L	7470215	7470546	7470215	7470546	GFP_HS_R4.macs2_peak_278	22	1
chr2L	4287038	4287835	4287038,4287039,4287082,4287107,4287146	4287835,4287548,4287627,4287610,4287557	GFP_C_R4.macs2_peak_47,GFP_C_R1.macs2_peak_328,GFP_C_R2.macs2_peak_73,GFP_C_R3.macs2_peak_37,GFP_C_R5.macs2_peak_27	31,34,32,17,17	5			chr2L	7489128	7489473	7489128	7489473	GFP_HS_R2.macs2_peak_50	13	1
chr2L	4288562	4288825	4288562	4288825	GFP_C_R1.macs2_peak_329	14	1			chr2L	7500266	7500523	7500266	7500523	GFP_HS_R4.macs2_peak_279	19	1
chr2L	4329988	4330260	4329988	4330260	GFP_C_R1.macs2_peak_330	17	1			chr2L	7507474	7507723	7507474	7507723	GFP_HS_R4.macs2_peak_280	24	1
chr2L	4330752	4331130	4330752	4331130	GFP_C_R1.macs2_peak_331	46	1			chr2L	7508582	7508883	7508582	7508883	GFP_HS_R4.macs2_peak_281	14	1
chr2L	4333420	4334728	4333420,4334064	4334288,4334728	GFP_C_R1.macs2_peak_332,GFP_C_R2.macs2_peak_74	23,20	2			chr2L	7519809	7520043	7519809	7520043	GFP_HS_R4.macs2_peak_282	20	1
chr2L	4339129	4339342	4339129	4339342	GFP_C_R1.macs2_peak_333	16	1			chr2L	7520304	7520677	7520304	7520677	GFP_HS_R2.macs2_peak_51	14	1
chr2L	4339964	4340336	4339964	4340336	GFP_C_R1.macs2_peak_334	30	1			chr2L	7542181	7542414	7542181	7542414	GFP_HS_R4.macs2_peak_283	21	1
chr2L	4341529	4341806	4341529	4341806	GFP_C_R1.macs2_peak_335	24	1			chr2L	7543257	7543915	7543257	7543915	GFP_HS_R4.macs2_peak_284	29	1
chr2L	4351711	4351925	4351711	4351925	GFP_C_R5.macs2_peak_28	27	1			chr2L	7544158	7544637	7544158,7544241	7544381,7544637	GFP_HS_R1.macs2_peak_62,GFP_HS_R4.macs2_peak_285	13,30	2
chr2L	4354969	4355277	4354969	4355277	GFP_C_R1.macs2_peak_336	27	1			chr2L	7602425	7602671	7602425	7602671	GFP_HS_R4.macs2_peak_286	20	1
chr2L	4360740	4360981	4360740	4360981	GFP_C_R1.macs2_peak_337	15	1			chr2L	7655347	7655632	7655347	7655632	GFP_HS_R4.macs2_peak_287	20	1
chr2L	4363667	4364277	4363667,4363854	4364072,4364277	GFP_C_R1.macs2_peak_338,GFP_C_R2.macs2_peak_75	16,14	2			chr2L	7786253	7786470	7786253	7786470	GFP_HS_R4.macs2_peak_288	16	1
chr2L	4368458	4369181	4368458,4368540,4368546,4368609	4368738,4369044,4369181,4369044	GFP_C_R4.macs2_peak_48,GFP_C_R2.macs2_peak_76,GFP_C_R1.macs2_peak_339,GFP_C_R3.macs2_peak_38	17,34,68,22	4			chr2L	7789394	7789688	7789394	7789688	GFP_HS_R1.macs2_peak_63	14	1
chr2L	4371852	4372135	4371852	4372135	GFP_C_R2.macs2_peak_77	21	1			chr2L	7814843	7815117	7814843	7815117	GFP_HS_R4.macs2_peak_289	19	1
chr2L	4375301	4375696	4375301	4375696	GFP_C_R1.macs2_peak_340	35	1			chr2L	7828020	7828817	7828020,7828213,7828263,7828363	7828311,7828776,7828702,7828817	GFP_HS_R2.macs2_peak_52,GFP_HS_R5.macs2_peak_76,GFP_HS_R4.macs2_peak_290,GFP_HS_R3.macs2_peak_41	15,50,56,34	4
chr2L	4375982	4378203	4375982,4376222,4376655,4377220,4377469,4377710	4376271,4376695,4377312,4377881,4377745,4378203	GFP_C_R1.macs2_peak_341,GFP_C_R2.macs2_peak_78,GFP_C_R1.macs2_peak_342,GFP_C_R2.macs2_peak_79,GFP_C_R5.macs2_peak_29,GFP_C_R1.macs2_peak_343	21,20,37,20,14,17	3			chr2L	7873244	7873774	7873244,7873257	7873558,7873774	GFP_HS_R2.macs2_peak_53,GFP_HS_R1.macs2_peak_64	13,14	2
chr2L	4378591	4379192	4378591,4378936	4379192,4379166	GFP_C_R2.macs2_peak_80,GFP_C_R1.macs2_peak_344	21,17	2			chr2L	7884999	7885387	7884999	7885387	GFP_HS_R4.macs2_peak_291	29	1
chr2L	4380113	4381102	4380113,4380196,4380516,4380636	4380597,4381102,4381040,4381023	GFP_C_R5.macs2_peak_30,GFP_C_R2.macs2_peak_81,GFP_C_R1.macs2_peak_345,GFP_C_R3.macs2_peak_39	19,26,26,13	4			chr2L	7890057	7890976	7890057,7890313	7890902,7890976	GFP_HS_R1.macs2_peak_65,GFP_HS_R2.macs2_peak_54	15,15	2
chr2L	4381560	4381794	4381560	4381794	GFP_C_R1.macs2_peak_346	23	1			chr2L	7891160	7891464	7891160	7891464	GFP_HS_R1.macs2_peak_66	14	1
chr2L	4382518	4383271	4382518	4383271	GFP_C_R1.macs2_peak_347	36	1			chr2L	7892528	7892892	7892528	7892892	GFP_HS_R2.macs2_peak_55	13	1
chr2L	4385866	4386261	4385866	4386261	GFP_C_R1.macs2_peak_348	32	1			chr2L	7898796	7899032	7898796	7899032	GFP_HS_R4.macs2_peak_292	22	1
chr2L	4395115	4395549	4395115	4395549	GFP_C_R1.macs2_peak_349	24	1			chr2L	7993681	7994856	7993681	7994856	GFP_HS_R4.macs2_peak_293	42	1
chr2L	4399102	4399320	4399102	4399320	GFP_C_R1.macs2_peak_350	31	1			chr2L	8018120	8019214	8018120	8019214	GFP_HS_R2.macs2_peak_56	15	1
chr2L	4405232	4405459	4405232	4405459	GFP_C_R5.macs2_peak_31	14	1			chr2L	8031310	8031713	8031310,8031337	8031713,8031686	GFP_HS_R4.macs2_peak_294,GFP_HS_R5.macs2_peak_77	14,16	2
chr2L	4450183	4450500	4450183	4450500	GFP_C_R1.macs2_peak_351	23	1			chr2L	8033248	8033664	8033248	8033664	GFP_HS_R4.macs2_peak_295	22	1
chr2L	4452810	4453621	4452810,4453180	4453184,4453621	GFP_C_R2.macs2_peak_82,GFP_C_R1.macs2_peak_352	13,24	2			chr2L	8036393	8036711	8036393	8036711	GFP_HS_R4.macs2_peak_296	22	1
chr2L	4454736	4454993	4454736	4454993	GFP_C_R1.macs2_peak_353	23	1			chr2L	8038862	8039510	8038862	8039510	GFP_HS_R4.macs2_peak_297	17	1
chr2L	4458500	4458801	4458500	4458801	GFP_C_R1.macs2_peak_354	27	1			chr2L	8042079	8042782	8042079	8042782	GFP_HS_R3.macs2_peak_42	13	1
chr2L	4459539	4460129	4459539,4459656,4459844	4459833,4459873,4460129	GFP_C_R3.macs2_peak_40,GFP_C_R5.macs2_peak_32,GFP_C_R1.macs2_peak_355	39,25,25	3			chr2L	8043058	8043375	8043058	8043375	GFP_HS_R4.macs2_peak_298	23	1
chr2L	4462121	4462458	4462121	4462458	GFP_C_R1.macs2_peak_356	26	1			chr2L	8081673	8082207	8081673	8082207	GFP_HS_R5.macs2_peak_78	24	1
chr2L	4462828	4463097	4462828	4463097	GFP_C_R1.macs2_peak_357	27	1			chr2L	8082455	8082665	8082455	8082665	GFP_HS_R5.macs2_peak_79	21	1
chr2L	4463318	4463739	4463318	4463739	GFP_C_R1.macs2_peak_358	23	1			chr2L	8082804	8083146	8082804	8083146	GFP_HS_R4.macs2_peak_299	20	1
chr2L	4477290	4477525	4477290	4477525	GFP_C_R1.macs2_peak_359	21	1			chr2L	8083587	8084162	8083587	8084162	GFP_HS_R4.macs2_peak_300	24	1
chr2L	4495493	4495751	4495493	4495751	GFP_C_R1.macs2_peak_360	34	1			chr2L	8084746	8085248	8084746,8084850	8085248,8085128	GFP_HS_R4.macs2_peak_301,GFP_HS_R5.macs2_peak_80	18,19	2
chr2L	4510056	4510263	4510056	4510263	GFP_C_R1.macs2_peak_361	32	1			chr2L	8104264	8104537	8104264	8104537	GFP_HS_R4.macs2_peak_302	17	1
chr2L	4539345	4541988	4539345	4541988	GFP_C_R4.macs2_peak_49	13	1			chr2L	8126121	8126689	8126121	8126689	GFP_HS_R4.macs2_peak_303	29	1
chr2L	4550997	4551322	4550997	4551322	GFP_C_R1.macs2_peak_362	17	1			chr2L	8128430	8128676	8128430	8128676	GFP_HS_R4.macs2_peak_304	16	1
chr2L	4574523	4575169	4574523	4575169	GFP_C_R1.macs2_peak_363	17	1			chr2L	8165747	8166115	8165747	8166115	GFP_HS_R1.macs2_peak_67	14	1
chr2L	4593709	4593963	4593709	4593963	GFP_C_R1.macs2_peak_364	20	1			chr2L	8209570	8210447	8209570	8210447	GFP_HS_R4.macs2_peak_305	37	1
chr2L	4614388	4614605	4614388	4614605	GFP_C_R1.macs2_peak_365	44	1			chr2L	8212592	8213156	8212592,8212876	8213156,8213134	GFP_HS_R5.macs2_peak_81,GFP_HS_R4.macs2_peak_306	39,23	2
chr2L	4622709	4623163	4622709	4623163	GFP_C_R1.macs2_peak_366	14	1			chr2L	8213606	8213932	8213606	8213932	GFP_HS_R4.macs2_peak_307	14	1
chr2L	4639949	4640166	4639949	4640166	GFP_C_R1.macs2_peak_367	20	1			chr2L	8217313	8217623	8217313	8217623	GFP_HS_R4.macs2_peak_308	21	1
chr2L	4648075	4648350	4648075	4648350	GFP_C_R5.macs2_peak_33	15	1			chr2L	8276277	8276502	8276277	8276502	GFP_HS_R1.macs2_peak_68	15	1
chr2L	4649647	4649953	4649647	4649953	GFP_C_R5.macs2_peak_34	14	1			chr2L	8300417	8300756	8300417,8300438,8300506	8300751,8300719,8300756	GFP_HS_R4.macs2_peak_309,GFP_HS_R5.macs2_peak_82,GFP_HS_R3.macs2_peak_43	19,21,20	3
chr2L	4652391	4652787	4652391	4652787	GFP_C_R3.macs2_peak_41	15	1			chr2L	8304607	8305522	8304607,8304756,8305041	8304813,8305522,8305521	GFP_HS_R5.macs2_peak_83,GFP_HS_R4.macs2_peak_310,GFP_HS_R5.macs2_peak_84	16,38,14	2
chr2L	4654513	4654735	4654513	4654735	GFP_C_R1.macs2_peak_368	19	1			chr2L	8305895	8306232	8305895	8306232	GFP_HS_R4.macs2_peak_311	14	1
chr2L	4655771	4656116	4655771	4656116	GFP_C_R1.macs2_peak_369	19	1			chr2L	8361540	8361763	8361540	8361763	GFP_HS_R4.macs2_peak_312	18	1
chr2L	4660434	4660924	4660434	4660924	GFP_C_R1.macs2_peak_370	23	1			chr2L	8362490	8362757	8362490	8362757	GFP_HS_R4.macs2_peak_313	16	1
chr2L	4669524	4669833	4669524	4669833	GFP_C_R2.macs2_peak_83	17	1			chr2L	8364342	8364688	8364342	8364688	GFP_HS_R4.macs2_peak_314	24	1
chr2L	4672382	4672610	4672382	4672610	GFP_C_R1.macs2_peak_371	22	1			chr2L	8366155	8366494	8366155	8366494	GFP_HS_R4.macs2_peak_315	23	1
chr2L	4684519	4684826	4684519	4684826	GFP_C_R3.macs2_peak_42	13	1			chr2L	8374580	8374942	8374580	8374942	GFP_HS_R1.macs2_peak_69	22	1
chr2L	4685989	4686338	4685989	4686338	GFP_C_R1.macs2_peak_372	22	1			chr2L	8384516	8385010	8384516,8384543	8384832,8385010	GFP_HS_R4.macs2_peak_316,GFP_HS_R5.macs2_peak_85	29,21	2
chr2L	4687363	4687737	4687363	4687737	GFP_C_R4.macs2_peak_50	33	1			chr2L	8385094	8385439	8385094	8385439	GFP_HS_R4.macs2_peak_317	29	1
chr2L	4687955	4688306	4687955	4688306	GFP_C_R1.macs2_peak_373	24	1			chr2L	8386872	8387719	8386872,8387389	8387719,8387646	GFP_HS_R4.macs2_peak_318,GFP_HS_R5.macs2_peak_86	35,28	2
chr2L	4692620	4693051	4692620	4693051	GFP_C_R1.macs2_peak_374	26	1			chr2L	8402135	8402767	8402135	8402767	GFP_HS_R4.macs2_peak_319	18	1
chr2L	4697019	4697354	4697019	4697354	GFP_C_R1.macs2_peak_375	14	1			chr2L	8415566	8415992	8415566	8415992	GFP_HS_R2.macs2_peak_57	14	1
chr2L	4697885	4698143	4697885	4698143	GFP_C_R1.macs2_peak_376	25	1			chr2L	8416314	8416949	8416314,8416486,8416533	8416941,8416876,8416949	GFP_HS_R2.macs2_peak_58,GFP_HS_R4.macs2_peak_320,GFP_HS_R1.macs2_peak_70	29,22,30	3
chr2L	4714180	4714428	4714180	4714428	GFP_C_R1.macs2_peak_377	17	1			chr2L	8422678	8422908	8422678	8422908	GFP_HS_R4.macs2_peak_321	33	1
chr2L	4720567	4720797	4720567	4720797	GFP_C_R2.macs2_peak_84	14	1			chr2L	8434159	8434394	8434159	8434394	GFP_HS_R4.macs2_peak_322	30	1
chr2L	4725849	4726227	4725849	4726227	GFP_C_R1.macs2_peak_378	30	1			chr2L	8438530	8438888	8438530	8438888	GFP_HS_R4.macs2_peak_323	17	1
chr2L	4726549	4727021	4726549	4727021	GFP_C_R1.macs2_peak_379	24	1			chr2L	8478282	8478597	8478282	8478597	GFP_HS_R1.macs2_peak_71	13	1
chr2L	4727938	4728277	4727938	4728277	GFP_C_R1.macs2_peak_380	20	1			chr2L	8478663	8479312	8478663	8479312	GFP_HS_R5.macs2_peak_87	18	1
chr2L	4728691	4729275	4728691	4729275	GFP_C_R1.macs2_peak_381	28	1			chr2L	8479450	8479671	8479450	8479671	GFP_HS_R3.macs2_peak_44	17	1
chr2L	4729286	4729563	4729286	4729563	GFP_C_R2.macs2_peak_85	20	1			chr2L	8487264	8487488	8487264	8487488	GFP_HS_R4.macs2_peak_324	20	1
chr2L	4729583	4729859	4729583	4729859	GFP_C_R1.macs2_peak_382	17	1			chr2L	8493042	8493561	8493042,8493057	8493561,8493396	GFP_HS_R2.macs2_peak_59,GFP_HS_R1.macs2_peak_72	13,14	2
chr2L	4784681	4784986	4784681	4784986	GFP_C_R1.macs2_peak_383	31	1			chr2L	8493943	8494428	8493943	8494428	GFP_HS_R2.macs2_peak_60	13	1
chr2L	4787969	4788282	4787969	4788282	GFP_C_R1.macs2_peak_384	20	1			chr2L	8495077	8495310	8495077	8495310	GFP_HS_R4.macs2_peak_325	19	1
chr2L	4797922	4798174	4797922	4798174	GFP_C_R1.macs2_peak_385	18	1			chr2L	8498177	8498846	8498177	8498846	GFP_HS_R1.macs2_peak_73	14	1
chr2L	4809834	4810121	4809834	4810121	GFP_C_R1.macs2_peak_386	17	1			chr2L	8510671	8510942	8510671	8510942	GFP_HS_R1.macs2_peak_74	15	1
chr2L	4810440	4810652	4810440	4810652	GFP_C_R1.macs2_peak_387	22	1			chr2L	8516037	8516322	8516037	8516322	GFP_HS_R5.macs2_peak_88	25	1
chr2L	4810750	4812523	4810750,4811033,4811242,4811487	4812523,4812225,4811823,4812246	GFP_C_R2.macs2_peak_86,GFP_C_R1.macs2_peak_388,GFP_C_R5.macs2_peak_35,GFP_C_R3.macs2_peak_43	35,112,50,24	4			chr2L	8516870	8517640	8516870,8517236	8517640,8517608	GFP_HS_R4.macs2_peak_326,GFP_HS_R5.macs2_peak_89	37,23	2
chr2L	4813132	4813405	4813132	4813405	GFP_C_R1.macs2_peak_389	17	1			chr2L	8517993	8518215	8517993	8518215	GFP_HS_R4.macs2_peak_327	21	1
chr2L	4815020	4815825	4815020	4815825	GFP_C_R1.macs2_peak_390	29	1			chr2L	8542137	8542730	8542137,8542167,8542241	8542730,8542658,8542593	GFP_HS_R5.macs2_peak_90,GFP_HS_R2.macs2_peak_61,GFP_HS_R1.macs2_peak_75	35,24,17	3
chr2L	4818245	4818758	4818245	4818758	GFP_C_R1.macs2_peak_391	30	1			chr2L	8543855	8544208	8543855	8544208	GFP_HS_R4.macs2_peak_328	19	1
chr2L	4822093	4822948	4822093,4822626	4822712,4822948	GFP_C_R1.macs2_peak_392,GFP_C_R4.macs2_peak_51	44,25	2			chr2L	8556784	8557054	8556784	8557054	GFP_HS_R4.macs2_peak_329	22	1
chr2L	4824130	4824557	4824130	4824557	GFP_C_R1.macs2_peak_393	22	1			chr2L	8602778	8602996	8602778	8602996	GFP_HS_R4.macs2_peak_330	37	1
chr2L	4829010	4829505	4829010	4829505	GFP_C_R1.macs2_peak_394	14	1			chr2L	8682504	8682750	8682504	8682750	GFP_HS_R5.macs2_peak_91	13	1
chr2L	4829776	4830444	4829776	4830444	GFP_C_R1.macs2_peak_395	27	1			chr2L	8686025	8686482	8686025	8686482	GFP_HS_R4.macs2_peak_331	22	1
chr2L	4835953	4836414	4835953	4836414	GFP_C_R1.macs2_peak_396	22	1			chr2L	8699727	8700205	8699727	8700205	GFP_HS_R4.macs2_peak_332	20	1
chr2L	4838069	4838393	4838069	4838393	GFP_C_R4.macs2_peak_52	14	1			chr2L	8825182	8825752	8825182,8825388	8825542,8825752	GFP_HS_R2.macs2_peak_62,GFP_HS_R4.macs2_peak_333	17,25	2
chr2L	4838541	4838839	4838541	4838839	GFP_C_R1.macs2_peak_397	26	1			chr2L	8841899	8842135	8841899	8842135	GFP_HS_R4.macs2_peak_334	22	1
chr2L	4845256	4845529	4845256	4845529	GFP_C_R1.macs2_peak_398	30	1			chr2L	8886559	8886879	8886559	8886879	GFP_HS_R4.macs2_peak_335	20	1
chr2L	4848194	4848453	4848194	4848453	GFP_C_R5.macs2_peak_36	18	1			chr2L	8926932	8927215	8926932	8927215	GFP_HS_R4.macs2_peak_336	21	1
chr2L	4852191	4852549	4852191	4852549	GFP_C_R1.macs2_peak_399	22	1			chr2L	8936355	8936891	8936355,8936512	8936891,8936888	GFP_HS_R4.macs2_peak_337,GFP_HS_R5.macs2_peak_92	22,16	2
chr2L	4865282	4865670	4865282	4865670	GFP_C_R4.macs2_peak_53	15	1			chr2L	8942682	8942996	8942682	8942996	GFP_HS_R4.macs2_peak_338	23	1
chr2L	4870454	4870933	4870454	4870933	GFP_C_R4.macs2_peak_54	15	1			chr2L	8943712	8944195	8943712	8944195	GFP_HS_R4.macs2_peak_339	14	1
chr2L	4883454	4883740	4883454	4883740	GFP_C_R1.macs2_peak_400	14	1			chr2L	8948279	8948531	8948279	8948531	GFP_HS_R5.macs2_peak_93	13	1
chr2L	4889288	4890315	4889288,4889702	4889833,4890315	GFP_C_R4.macs2_peak_55,GFP_C_R2.macs2_peak_87	23,16	2			chr2L	8951292	8951935	8951292,8951635	8951675,8951935	GFP_HS_R5.macs2_peak_94,GFP_HS_R4.macs2_peak_340	21,14	2
chr2L	4891596	4892601	4891596,4891889,4891951	4892087,4892601,4892167	GFP_C_R1.macs2_peak_401,GFP_C_R4.macs2_peak_56,GFP_C_R3.macs2_peak_44	24,15,23	3			chr2L	8952411	8952927	8952411,8952412	8952850,8952927	GFP_HS_R5.macs2_peak_95,GFP_HS_R4.macs2_peak_341	23,23	2
chr2L	4896793	4897034	4896793	4897034	GFP_C_R1.macs2_peak_402	20	1			chr2L	9120777	9121227	9120777,9120884	9121227,9121123	GFP_HS_R4.macs2_peak_342,GFP_HS_R5.macs2_peak_96	38,23	2
chr2L	4898289	4898721	4898289	4898721	GFP_C_R1.macs2_peak_403	23	1			chr2L	9124235	9125098	9124235	9125098	GFP_HS_R4.macs2_peak_343	17	1
chr2L	4905782	4906043	4905782	4906043	GFP_C_R1.macs2_peak_404	21	1			chr2L	9125475	9125889	9125475	9125889	GFP_HS_R4.macs2_peak_344	23	1
chr2L	4910278	4910541	4910278	4910541	GFP_C_R4.macs2_peak_57	15	1			chr2L	9145469	9145786	9145469	9145786	GFP_HS_R4.macs2_peak_345	19	1
chr2L	4945124	4945775	4945124	4945775	GFP_C_R1.macs2_peak_405	20	1			chr2L	9146533	9146789	9146533	9146789	GFP_HS_R2.macs2_peak_63	19	1
chr2L	4968710	4969175	4968710	4969175	GFP_C_R2.macs2_peak_88	17	1			chr2L	9149990	9150420	9149990,9150087	9150368,9150420	GFP_HS_R5.macs2_peak_97,GFP_HS_R4.macs2_peak_346	25,23	2
chr2L	4971285	4971631	4971285	4971631	GFP_C_R1.macs2_peak_406	42	1			chr2L	9150766	9151314	9150766	9151314	GFP_HS_R4.macs2_peak_347	31	1
chr2L	4972242	4972778	4972242	4972778	GFP_C_R1.macs2_peak_407	24	1			chr2L	9156554	9156907	9156554	9156907	GFP_HS_R4.macs2_peak_348	21	1
chr2L	4981381	4981758	4981381	4981758	GFP_C_R4.macs2_peak_58	14	1			chr2L	9159582	9160042	9159582,9159824	9159967,9160042	GFP_HS_R4.macs2_peak_349,GFP_HS_R5.macs2_peak_98	19,14	2
chr2L	4990928	4991162	4990928	4991162	GFP_C_R2.macs2_peak_89	21	1			chr2L	9176115	9176615	9176115	9176615	GFP_HS_R4.macs2_peak_350	26	1
chr2L	4991460	4991707	4991460	4991707	GFP_C_R1.macs2_peak_408	23	1			chr2L	9239125	9239652	9239125	9239652	GFP_HS_R1.macs2_peak_76	15	1
chr2L	4993999	4994248	4993999	4994248	GFP_C_R1.macs2_peak_409	24	1			chr2L	9250433	9250872	9250433	9250872	GFP_HS_R4.macs2_peak_351	20	1
chr2L	4994604	4994983	4994604	4994983	GFP_C_R1.macs2_peak_410	22	1			chr2L	9396655	9396866	9396655	9396866	GFP_HS_R5.macs2_peak_99	17	1
chr2L	4995551	4997117	4995551,4995957	4997117,4996297	GFP_C_R1.macs2_peak_411,GFP_C_R2.macs2_peak_90	26,25	2			chr2L	9422009	9423080	9422009,9422245	9422910,9423080	GFP_HS_R1.macs2_peak_77,GFP_HS_R2.macs2_peak_64	14,13	2
chr2L	4998426	4998645	4998426	4998645	GFP_C_R1.macs2_peak_412	16	1			chr2L	9448265	9448601	9448265	9448601	GFP_HS_R1.macs2_peak_78	29	1
chr2L	4999018	4999666	4999018,4999264	4999312,4999666	GFP_C_R2.macs2_peak_91,GFP_C_R1.macs2_peak_413	14,15	2			chr2L	9452466	9452748	9452466	9452748	GFP_HS_R2.macs2_peak_65	14	1
chr2L	4999925	5001255	4999925,5000280,5000345,5000537	5001255,5000851,5001111,5000847	GFP_C_R1.macs2_peak_414,GFP_C_R2.macs2_peak_92,GFP_C_R3.macs2_peak_45,GFP_C_R5.macs2_peak_37	46,29,29,23	4			chr2L	9453062	9453541	9453062,9453314	9453457,9453541	GFP_HS_R5.macs2_peak_100,GFP_HS_R4.macs2_peak_352	15,24	2
chr2L	5003418	5003764	5003418	5003764	GFP_C_R1.macs2_peak_415	33	1			chr2L	9453783	9454934	9453783,9453878,9454160,9454333,9454453	9454508,9454507,9454934,9454671,9454854	GFP_HS_R1.macs2_peak_79,GFP_HS_R2.macs2_peak_66,GFP_HS_R4.macs2_peak_353,GFP_HS_R3.macs2_peak_45,GFP_HS_R5.macs2_peak_101	15,21,25,33,30	5
chr2L	5007274	5007753	5007274	5007753	GFP_C_R3.macs2_peak_46	21	1			chr2L	9457499	9457730	9457499	9457730	GFP_HS_R4.macs2_peak_354	14	1
chr2L	5009943	5010352	5009943	5010352	GFP_C_R2.macs2_peak_93	15	1			chr2L	9463733	9463986	9463733	9463986	GFP_HS_R1.macs2_peak_80	14	1
chr2L	5010939	5011663	5010939	5011663	GFP_C_R1.macs2_peak_416	49	1			chr2L	9464329	9464707	9464329	9464707	GFP_HS_R4.macs2_peak_355	22	1
chr2L	5052607	5053052	5052607	5053052	GFP_C_R1.macs2_peak_417	22	1			chr2L	9485180	9485494	9485180,9485195,9485206	9485412,9485412,9485494	GFP_HS_R4.macs2_peak_356,GFP_HS_R5.macs2_peak_102,GFP_HS_R3.macs2_peak_46	22,13,23	3
chr2L	5087026	5087315	5087026	5087315	GFP_C_R1.macs2_peak_418	18	1			chr2L	9487557	9488054	9487557	9488054	GFP_HS_R3.macs2_peak_47	27	1
chr2L	5091807	5092030	5091807	5092030	GFP_C_R1.macs2_peak_419	15	1			chr2L	9488255	9488609	9488255	9488609	GFP_HS_R4.macs2_peak_357	15	1
chr2L	5093377	5094232	5093377,5093681	5094232,5093946	GFP_C_R1.macs2_peak_420,GFP_C_R3.macs2_peak_47	30,22	2			chr2L	9493679	9494738	9493679,9493855,9493904	9494738,9494322,9494482	GFP_HS_R5.macs2_peak_103,GFP_HS_R4.macs2_peak_358,GFP_HS_R3.macs2_peak_48	21,31,14	3
chr2L	5095436	5095780	5095436	5095780	GFP_C_R4.macs2_peak_59	21	1			chr2L	9519799	9520498	9519799	9520498	GFP_HS_R5.macs2_peak_104	15	1
chr2L	5096496	5097131	5096496	5097131	GFP_C_R1.macs2_peak_421	31	1			chr2L	9522060	9523032	9522060,9522207	9523032,9522434	GFP_HS_R5.macs2_peak_105,GFP_HS_R4.macs2_peak_359	19,18	2
chr2L	5098157	5098490	5098157	5098490	GFP_C_R1.macs2_peak_422	17	1			chr2L	9523673	9523934	9523673	9523934	GFP_HS_R4.macs2_peak_360	18	1
chr2L	5099877	5100333	5099877,5100001	5100246,5100333	GFP_C_R1.macs2_peak_423,GFP_C_R3.macs2_peak_48	34,13	2			chr2L	9536338	9536593	9536338	9536593	GFP_HS_R4.macs2_peak_361	19	1
chr2L	5120949	5121261	5120949	5121261	GFP_C_R1.macs2_peak_424	23	1			chr2L	9538677	9539394	9538677,9538965	9539279,9539394	GFP_HS_R2.macs2_peak_67,GFP_HS_R1.macs2_peak_81	15,15	2
chr2L	5150373	5150737	5150373	5150737	GFP_C_R4.macs2_peak_60	13	1			chr2L	9539693	9540081	9539693	9540081	GFP_HS_R2.macs2_peak_68	15	1
chr2L	5184545	5184869	5184545	5184869	GFP_C_R1.macs2_peak_425	27	1			chr2L	9543237	9543493	9543237	9543493	GFP_HS_R1.macs2_peak_82	14	1
chr2L	5202155	5202431	5202155	5202431	GFP_C_R1.macs2_peak_426	29	1			chr2L	9556162	9556407	9556162	9556407	GFP_HS_R1.macs2_peak_83	16	1
chr2L	5231126	5231757	5231126,5231148	5231528,5231757	GFP_C_R2.macs2_peak_94,GFP_C_R1.macs2_peak_427	15,35	2			chr2L	9568324	9569076	9568324,9568628,9568661	9568820,9568848,9569076	GFP_HS_R2.macs2_peak_69,GFP_HS_R5.macs2_peak_106,GFP_HS_R4.macs2_peak_362	20,28,24	3
chr2L	5270483	5270771	5270483	5270771	GFP_C_R4.macs2_peak_61	19	1			chr2L	9569768	9570147	9569768	9570147	GFP_HS_R4.macs2_peak_363	28	1
chr2L	5276963	5277527	5276963,5276972	5277527,5277379	GFP_C_R3.macs2_peak_49,GFP_C_R5.macs2_peak_38	18,18	2			chr2L	9572464	9572686	9572464	9572686	GFP_HS_R4.macs2_peak_364	14	1
chr2L	5323450	5323863	5323450	5323863	GFP_C_R1.macs2_peak_428	25	1			chr2L	9575108	9575437	9575108	9575437	GFP_HS_R4.macs2_peak_365	46	1
chr2L	5324468	5324731	5324468	5324731	GFP_C_R1.macs2_peak_429	20	1			chr2L	9576220	9576518	9576220	9576518	GFP_HS_R4.macs2_peak_366	17	1
chr2L	5325620	5326174	5325620,5325790	5326174,5326052	GFP_C_R2.macs2_peak_95,GFP_C_R3.macs2_peak_50	14,14	2			chr2L	9581563	9582254	9581563,9581666	9582254,9581958	GFP_HS_R1.macs2_peak_84,GFP_HS_R2.macs2_peak_70	15,15	2
chr2L	5326853	5327199	5326853	5327199	GFP_C_R1.macs2_peak_430	29	1			chr2L	9583109	9583443	9583109	9583443	GFP_HS_R1.macs2_peak_85	16	1
chr2L	5327349	5327905	5327349,5327500	5327905,5327766	GFP_C_R3.macs2_peak_51,GFP_C_R1.macs2_peak_431	13,27	2			chr2L	9585119	9585974	9585119	9585974	GFP_HS_R1.macs2_peak_86	14	1
chr2L	5328085	5328316	5328085	5328316	GFP_C_R5.macs2_peak_39	19	1			chr2L	9601052	9601401	9601052	9601401	GFP_HS_R2.macs2_peak_71	13	1
chr2L	5328504	5328752	5328504	5328752	GFP_C_R1.macs2_peak_432	27	1			chr2L	9601890	9602141	9601890	9602141	GFP_HS_R4.macs2_peak_367	23	1
chr2L	5330589	5330848	5330589	5330848	GFP_C_R1.macs2_peak_433	31	1			chr2L	9698867	9699191	9698867	9699191	GFP_HS_R4.macs2_peak_368	16	1
chr2L	5392626	5393466	5392626	5393466	GFP_C_R1.macs2_peak_434	37	1			chr2L	9699983	9700219	9699983	9700219	GFP_HS_R4.macs2_peak_369	15	1
chr2L	5400905	5401332	5400905	5401332	GFP_C_R1.macs2_peak_435	33	1			chr2L	9717683	9717916	9717683	9717916	GFP_HS_R3.macs2_peak_49	14	1
chr2L	5403466	5403984	5403466,5403577,5403635	5403984,5403927,5403950	GFP_C_R1.macs2_peak_436,GFP_C_R3.macs2_peak_52,GFP_C_R4.macs2_peak_62	32,16,24	3			chr2L	9758800	9759173	9758800	9759173	GFP_HS_R4.macs2_peak_370	29	1
chr2L	5404711	5405064	5404711,5404742	5405052,5405064	GFP_C_R3.macs2_peak_53,GFP_C_R1.macs2_peak_437	19,27	2			chr2L	9763430	9763990	9763430	9763990	GFP_HS_R4.macs2_peak_371	22	1
chr2L	5409026	5409257	5409026	5409257	GFP_C_R1.macs2_peak_438	25	1			chr2L	9764982	9765237	9764982	9765237	GFP_HS_R5.macs2_peak_107	13	1
chr2L	5411123	5411405	5411123	5411405	GFP_C_R1.macs2_peak_439	17	1			chr2L	9892902	9893504	9892902	9893504	GFP_HS_R4.macs2_peak_372	32	1
chr2L	5416262	5416765	5416262	5416765	GFP_C_R1.macs2_peak_440	30	1			chr2L	9894449	9894782	9894449	9894782	GFP_HS_R4.macs2_peak_373	28	1
chr2L	5417592	5417812	5417592	5417812	GFP_C_R5.macs2_peak_40	13	1			chr2L	9894879	9895265	9894879	9895265	GFP_HS_R3.macs2_peak_50	16	1
chr2L	5461022	5461739	5461022,5461083,5461184	5461368,5461712,5461739	GFP_C_R3.macs2_peak_54,GFP_C_R1.macs2_peak_441,GFP_C_R2.macs2_peak_96	16,20,26	3			chr2L	9895742	9896155	9895742	9896155	GFP_HS_R4.macs2_peak_374	23	1
chr2L	5461967	5462311	5461967	5462311	GFP_C_R1.macs2_peak_442	21	1			chr2L	9897022	9897602	9897022,9897187,9897280	9897581,9897602,9897601	GFP_HS_R3.macs2_peak_51,GFP_HS_R5.macs2_peak_108,GFP_HS_R4.macs2_peak_375	24,24,19	3
chr2L	5474327	5474580	5474327	5474580	GFP_C_R1.macs2_peak_443	23	1			chr2L	9902870	9903209	9902870	9903209	GFP_HS_R5.macs2_peak_109	20	1
chr2L	5496808	5497286	5496808	5497286	GFP_C_R1.macs2_peak_444	13	1			chr2L	9907514	9907785	9907514	9907785	GFP_HS_R5.macs2_peak_110	21	1
chr2L	5508065	5508936	5508065,5508133	5508404,5508936	GFP_C_R1.macs2_peak_445,GFP_C_R4.macs2_peak_63	13,13	2			chr2L	9912637	9912871	9912637	9912871	GFP_HS_R1.macs2_peak_87	15	1
chr2L	5517534	5518116	5517534	5518116	GFP_C_R1.macs2_peak_446	33	1			chr2L	9938244	9938654	9938244	9938654	GFP_HS_R4.macs2_peak_376	19	1
chr2L	5521587	5521983	5521587	5521983	GFP_C_R1.macs2_peak_447	27	1			chr2L	9938916	9939208	9938916	9939208	GFP_HS_R4.macs2_peak_377	22	1
chr2L	5523823	5524204	5523823	5524204	GFP_C_R1.macs2_peak_448	30	1			chr2L	9949219	9949520	9949219	9949520	GFP_HS_R4.macs2_peak_378	33	1
chr2L	5546103	5546317	5546103	5546317	GFP_C_R1.macs2_peak_449	29	1			chr2L	9953601	9954026	9953601	9954026	GFP_HS_R4.macs2_peak_379	19	1
chr2L	5550758	5551275	5550758	5551275	GFP_C_R3.macs2_peak_55	19	1			chr2L	9972906	9973145	9972906	9973145	GFP_HS_R4.macs2_peak_380	26	1
chr2L	5560320	5560615	5560320	5560615	GFP_C_R1.macs2_peak_450	17	1			chr2L	9984556	9984984	9984556	9984984	GFP_HS_R4.macs2_peak_381	19	1
chr2L	5561703	5561971	5561703	5561971	GFP_C_R1.macs2_peak_451	24	1			chr2L	9987524	9987789	9987524	9987789	GFP_HS_R4.macs2_peak_382	34	1
chr2L	5582780	5583184	5582780	5583184	GFP_C_R1.macs2_peak_452	28	1			chr2L	9996947	9997236	9996947	9997236	GFP_HS_R3.macs2_peak_52	18	1
chr2L	5720812	5721109	5720812	5721109	GFP_C_R1.macs2_peak_453	14	1			chr2L	10003860	10004405	10003860	10004405	GFP_HS_R1.macs2_peak_88	22	1
chr2L	5721707	5721954	5721707	5721954	GFP_C_R1.macs2_peak_454	16	1			chr2L	10006348	10006605	10006348	10006605	GFP_HS_R1.macs2_peak_89	15	1
chr2L	5723287	5723938	5723287	5723938	GFP_C_R2.macs2_peak_97	17	1			chr2L	10007085	10007428	10007085	10007428	GFP_HS_R4.macs2_peak_383	25	1
chr2L	5724002	5724255	5724002	5724255	GFP_C_R3.macs2_peak_56	16	1			chr2L	10050383	10050659	10050383	10050659	GFP_HS_R4.macs2_peak_384	19	1
chr2L	5751951	5752477	5751951	5752477	GFP_C_R1.macs2_peak_455	27	1			chr2L	10185195	10185588	10185195	10185588	GFP_HS_R4.macs2_peak_385	15	1
chr2L	5775081	5775522	5775081	5775522	GFP_C_R1.macs2_peak_456	18	1			chr2L	10202512	10202787	10202512	10202787	GFP_HS_R4.macs2_peak_386	17	1
chr2L	5777122	5777369	5777122	5777369	GFP_C_R1.macs2_peak_457	17	1			chr2L	10204026	10204249	10204026	10204249	GFP_HS_R4.macs2_peak_387	24	1
chr2L	5799635	5799897	5799635	5799897	GFP_C_R1.macs2_peak_458	20	1			chr2L	10216012	10216358	10216012	10216358	GFP_HS_R4.macs2_peak_388	14	1
chr2L	5801730	5802466	5801730,5801785,5801855,5802061	5802129,5802201,5802119,5802466	GFP_C_R3.macs2_peak_57,GFP_C_R1.macs2_peak_459,GFP_C_R4.macs2_peak_64,GFP_C_R2.macs2_peak_98	13,25,13,13	4			chr2L	10220503	10220879	10220503,10220656	10220733,10220879	GFP_HS_R4.macs2_peak_389,GFP_HS_R3.macs2_peak_53	28,13	2
chr2L	5812680	5813024	5812680	5813024	GFP_C_R1.macs2_peak_460	30	1			chr2L	10226101	10226683	10226101,10226119	10226683,10226657	GFP_HS_R4.macs2_peak_390,GFP_HS_R5.macs2_peak_111	29,23	2
chr2L	5863177	5863616	5863177	5863616	GFP_C_R1.macs2_peak_461	32	1			chr2L	10232563	10233021	10232563,10232640	10233021,10232866	GFP_HS_R5.macs2_peak_112,GFP_HS_R4.macs2_peak_391	19,24	2
chr2L	5869429	5869742	5869429	5869742	GFP_C_R1.macs2_peak_462	16	1			chr2L	10235972	10236377	10235972	10236377	GFP_HS_R4.macs2_peak_392	18	1
chr2L	5871100	5871488	5871100	5871488	GFP_C_R1.macs2_peak_463	41	1			chr2L	10245855	10246465	10245855	10246465	GFP_HS_R4.macs2_peak_393	24	1
chr2L	5872138	5872392	5872138	5872392	GFP_C_R1.macs2_peak_464	27	1			chr2L	10246925	10247183	10246925	10247183	GFP_HS_R4.macs2_peak_394	16	1
chr2L	5875123	5875428	5875123	5875428	GFP_C_R1.macs2_peak_465	26	1			chr2L	10248106	10248481	10248106	10248481	GFP_HS_R4.macs2_peak_395	14	1
chr2L	5902003	5902220	5902003	5902220	GFP_C_R1.macs2_peak_466	24	1			chr2L	10249546	10250833	10249546,10249991	10250833,10250383	GFP_HS_R5.macs2_peak_113,GFP_HS_R4.macs2_peak_396	35,26	2
chr2L	5905372	5905680	5905372	5905680	GFP_C_R1.macs2_peak_467	27	1			chr2L	10250989	10251274	10250989	10251274	GFP_HS_R4.macs2_peak_397	25	1
chr2L	5907022	5907290	5907022	5907290	GFP_C_R1.macs2_peak_468	14	1			chr2L	10252149	10252392	10252149	10252392	GFP_HS_R1.macs2_peak_90	14	1
chr2L	5910324	5910671	5910324	5910671	GFP_C_R1.macs2_peak_469	14	1			chr2L	10260561	10260920	10260561	10260920	GFP_HS_R5.macs2_peak_114	15	1
chr2L	5919251	5919618	5919251	5919618	GFP_C_R1.macs2_peak_470	23	1			chr2L	10264171	10264612	10264171	10264612	GFP_HS_R5.macs2_peak_115	23	1
chr2L	5948792	5949293	5948792	5949293	GFP_C_R1.macs2_peak_471	24	1			chr2L	10266573	10266946	10266573	10266946	GFP_HS_R4.macs2_peak_398	33	1
chr2L	5958827	5959056	5958827	5959056	GFP_C_R1.macs2_peak_472	22	1			chr2L	10270519	10270757	10270519	10270757	GFP_HS_R4.macs2_peak_399	17	1
chr2L	5972577	5972933	5972577	5972933	GFP_C_R4.macs2_peak_65	31	1			chr2L	10272008	10272776	10272008	10272776	GFP_HS_R4.macs2_peak_400	23	1
chr2L	5976771	5976982	5976771	5976982	GFP_C_R4.macs2_peak_66	14	1			chr2L	10273835	10274160	10273835	10274160	GFP_HS_R4.macs2_peak_401	22	1
chr2L	5980188	5980964	5980188,5980293	5980964,5980778	GFP_C_R1.macs2_peak_473,GFP_C_R4.macs2_peak_67	26,16	2			chr2L	10274571	10275015	10274571	10275015	GFP_HS_R4.macs2_peak_402	21	1
chr2L	5982471	5982785	5982471	5982785	GFP_C_R1.macs2_peak_474	36	1			chr2L	10275560	10275790	10275560	10275790	GFP_HS_R3.macs2_peak_54	15	1
chr2L	5983531	5983942	5983531	5983942	GFP_C_R1.macs2_peak_475	13	1			chr2L	10277413	10277964	10277413	10277964	GFP_HS_R5.macs2_peak_116	31	1
chr2L	5996957	5997842	5996957,5997167,5997190,5997194	5997630,5997758,5997842,5997703	GFP_C_R3.macs2_peak_58,GFP_C_R5.macs2_peak_41,GFP_C_R2.macs2_peak_99,GFP_C_R1.macs2_peak_476	31,33,30,46	4			chr2L	10280505	10280819	10280505	10280819	GFP_HS_R4.macs2_peak_403	15	1
chr2L	5998114	5999757	5998114,5998236,5998238,5998597,5999123	5998810,5999081,5999382,5999613,5999757	GFP_C_R1.macs2_peak_477,GFP_C_R5.macs2_peak_42,GFP_C_R2.macs2_peak_100,GFP_C_R3.macs2_peak_59,GFP_C_R1.macs2_peak_478	50,19,33,13,42	4			chr2L	10288864	10289139	10288864	10289139	GFP_HS_R4.macs2_peak_404	15	1
chr2L	6000295	6000592	6000295	6000592	GFP_C_R1.macs2_peak_479	26	1			chr2L	10291369	10291943	10291369,10291477	10291943,10291907	GFP_HS_R5.macs2_peak_117,GFP_HS_R3.macs2_peak_55	29,17	2
chr2L	6002467	6002835	6002467	6002835	GFP_C_R1.macs2_peak_480	21	1			chr2L	10305485	10305757	10305485	10305757	GFP_HS_R4.macs2_peak_405	21	1
chr2L	6014896	6015186	6014896	6015186	GFP_C_R1.macs2_peak_481	17	1			chr2L	10306985	10307243	10306985	10307243	GFP_HS_R4.macs2_peak_406	18	1
chr2L	6032146	6032411	6032146	6032411	GFP_C_R1.macs2_peak_482	14	1			chr2L	10314269	10314489	10314269	10314489	GFP_HS_R4.macs2_peak_407	20	1
chr2L	6037873	6038319	6037873,6037952	6038097,6038319	GFP_C_R2.macs2_peak_101,GFP_C_R5.macs2_peak_43	19,13	2			chr2L	10315107	10316012	10315107	10316012	GFP_HS_R4.macs2_peak_408	21	1
chr2L	6041897	6042141	6041897	6042141	GFP_C_R1.macs2_peak_483	22	1			chr2L	10316635	10316869	10316635	10316869	GFP_HS_R4.macs2_peak_409	17	1
chr2L	6047259	6047518	6047259	6047518	GFP_C_R1.macs2_peak_484	20	1			chr2L	10320825	10321199	10320825	10321199	GFP_HS_R4.macs2_peak_410	20	1
chr2L	6047845	6048346	6047845,6047973,6048026	6048285,6048272,6048346	GFP_C_R1.macs2_peak_485,GFP_C_R2.macs2_peak_102,GFP_C_R3.macs2_peak_60	27,19,17	3			chr2L	10332407	10332753	10332407	10332753	GFP_HS_R4.macs2_peak_411	17	1
chr2L	6048814	6049456	6048814,6048954	6049088,6049456	GFP_C_R4.macs2_peak_68,GFP_C_R2.macs2_peak_103	39,20	2			chr2L	10334706	10335177	10334706	10335177	GFP_HS_R4.macs2_peak_412	30	1
chr2L	6049873	6050616	6049873,6050136,6050310	6050310,6050383,6050616	GFP_C_R1.macs2_peak_486,GFP_C_R3.macs2_peak_61,GFP_C_R2.macs2_peak_104	20,13,17	3			chr2L	10356276	10356516	10356276	10356516	GFP_HS_R5.macs2_peak_118	13	1
chr2L	6050830	6051056	6050830	6051056	GFP_C_R5.macs2_peak_44	23	1			chr2L	10356739	10357173	10356739	10357173	GFP_HS_R4.macs2_peak_413	24	1
chr2L	6053837	6054215	6053837	6054215	GFP_C_R1.macs2_peak_487	23	1			chr2L	10376780	10377286	10376780	10377286	GFP_HS_R3.macs2_peak_56	13	1
chr2L	6059887	6060152	6059887	6060152	GFP_C_R1.macs2_peak_488	31	1			chr2L	10380437	10380767	10380437	10380767	GFP_HS_R4.macs2_peak_414	26	1
chr2L	6061435	6061802	6061435	6061802	GFP_C_R1.macs2_peak_489	14	1			chr2L	10385617	10386212	10385617	10386212	GFP_HS_R1.macs2_peak_91	14	1
chr2L	6062669	6063246	6062669,6062875	6063246,6063227	GFP_C_R3.macs2_peak_62,GFP_C_R1.macs2_peak_490	26,17	2			chr2L	10386263	10386750	10386263	10386750	GFP_HS_R2.macs2_peak_72	14	1
chr2L	6065934	6066984	6065934,6065959,6066597	6066648,6066316,6066984	GFP_C_R1.macs2_peak_491,GFP_C_R3.macs2_peak_63,GFP_C_R5.macs2_peak_45	35,26,15	3			chr2L	10388173	10388667	10388173,10388184	10388626,10388667	GFP_HS_R1.macs2_peak_92,GFP_HS_R2.macs2_peak_73	14,14	2
chr2L	6069186	6069591	6069186	6069591	GFP_C_R5.macs2_peak_46	14	1			chr2L	10396191	10396582	10396191	10396582	GFP_HS_R2.macs2_peak_74	14	1
chr2L	6070792	6071423	6070792,6070913	6071102,6071423	GFP_C_R2.macs2_peak_105,GFP_C_R1.macs2_peak_492	13,20	2			chr2L	10419230	10419483	10419230	10419483	GFP_HS_R5.macs2_peak_119	14	1
chr2L	6073497	6073961	6073497	6073961	GFP_C_R1.macs2_peak_493	32	1			chr2L	10423568	10423858	10423568	10423858	GFP_HS_R4.macs2_peak_415	18	1
chr2L	6088284	6088901	6088284	6088901	GFP_C_R1.macs2_peak_494	32	1			chr2L	10425863	10426136	10425863	10426136	GFP_HS_R4.macs2_peak_416	17	1
chr2L	6092283	6092620	6092283	6092620	GFP_C_R1.macs2_peak_495	17	1			chr2L	10430643	10431033	10430643,10430682	10430884,10431033	GFP_HS_R4.macs2_peak_417,GFP_HS_R5.macs2_peak_120	20,43	2
chr2L	6098588	6099294	6098588	6099294	GFP_C_R2.macs2_peak_106	24	1			chr2L	10441194	10441599	10441194	10441599	GFP_HS_R4.macs2_peak_418	19	1
chr2L	6176319	6176572	6176319	6176572	GFP_C_R1.macs2_peak_496	31	1			chr2L	10457389	10458089	10457389,10457811	10458086,10458089	GFP_HS_R4.macs2_peak_419,GFP_HS_R5.macs2_peak_121	39,26	2
chr2L	6177623	6177831	6177623	6177831	GFP_C_R1.macs2_peak_497	24	1			chr2L	10483251	10483572	10483251	10483572	GFP_HS_R4.macs2_peak_420	23	1
chr2L	6179130	6179546	6179130,6179321	6179522,6179546	GFP_C_R1.macs2_peak_498,GFP_C_R2.macs2_peak_107	43,19	2			chr2L	10500107	10500440	10500107	10500440	GFP_HS_R4.macs2_peak_421	28	1
chr2L	6179878	6180338	6179878,6180066	6180120,6180338	GFP_C_R2.macs2_peak_108,GFP_C_R1.macs2_peak_499	13,14	2			chr2L	10500476	10500727	10500476	10500727	GFP_HS_R5.macs2_peak_122	17	1
chr2L	6238224	6238441	6238224	6238441	GFP_C_R1.macs2_peak_500	23	1			chr2L	10503223	10503753	10503223	10503753	GFP_HS_R4.macs2_peak_422	24	1
chr2L	6284704	6284970	6284704	6284970	GFP_C_R1.macs2_peak_501	24	1			chr2L	10506596	10506812	10506596	10506812	GFP_HS_R4.macs2_peak_423	19	1
chr2L	6304337	6304658	6304337	6304658	GFP_C_R4.macs2_peak_69	15	1			chr2L	10529863	10530174	10529863	10530174	GFP_HS_R2.macs2_peak_75	15	1
chr2L	6304855	6305102	6304855	6305102	GFP_C_R1.macs2_peak_502	18	1			chr2L	10547612	10547829	10547612	10547829	GFP_HS_R5.macs2_peak_123	16	1
chr2L	6324142	6324447	6324142	6324447	GFP_C_R2.macs2_peak_109	17	1			chr2L	10548960	10549298	10548960	10549298	GFP_HS_R4.macs2_peak_424	36	1
chr2L	6338381	6338595	6338381	6338595	GFP_C_R4.macs2_peak_70	23	1			chr2L	10647845	10648237	10647845,10647855	10648105,10648237	GFP_HS_R3.macs2_peak_57,GFP_HS_R5.macs2_peak_124	15,16	2
chr2L	6346155	6346375	6346155	6346375	GFP_C_R1.macs2_peak_503	26	1			chr2L	10730335	10730646	10730335	10730646	GFP_HS_R4.macs2_peak_425	35	1
chr2L	6354069	6354303	6354069	6354303	GFP_C_R1.macs2_peak_504	20	1			chr2L	10737547	10737792	10737547	10737792	GFP_HS_R4.macs2_peak_426	17	1
chr2L	6355535	6355803	6355535	6355803	GFP_C_R1.macs2_peak_505	19	1			chr2L	10743162	10743493	10743162	10743493	GFP_HS_R4.macs2_peak_427	26	1
chr2L	6362249	6362543	6362249	6362543	GFP_C_R4.macs2_peak_71	15	1			chr2L	10751106	10751389	10751106	10751389	GFP_HS_R4.macs2_peak_428	17	1
chr2L	6366244	6366497	6366244	6366497	GFP_C_R1.macs2_peak_506	32	1			chr2L	10839435	10840008	10839435	10840008	GFP_HS_R4.macs2_peak_429	23	1
chr2L	6403362	6403763	6403362	6403763	GFP_C_R1.macs2_peak_507	20	1			chr2L	10842018	10842320	10842018	10842320	GFP_HS_R4.macs2_peak_430	14	1
chr2L	6405665	6405948	6405665	6405948	GFP_C_R3.macs2_peak_64	13	1			chr2L	10858569	10859116	10858569,10858639,10858661	10859116,10859110,10858920	GFP_HS_R3.macs2_peak_58,GFP_HS_R5.macs2_peak_125,GFP_HS_R4.macs2_peak_431	21,18,19	3
chr2L	6411046	6411367	6411046	6411367	GFP_C_R1.macs2_peak_508	22	1			chr2L	10859297	10859577	10859297	10859577	GFP_HS_R4.macs2_peak_432	17	1
chr2L	6424181	6424625	6424181,6424397	6424488,6424625	GFP_C_R1.macs2_peak_509,GFP_C_R3.macs2_peak_65	15,13	2			chr2L	10970085	10970309	10970085	10970309	GFP_HS_R3.macs2_peak_59	17	1
chr2L	6425981	6426255	6425981	6426255	GFP_C_R5.macs2_peak_47	13	1			chr2L	10975930	10976228	10975930	10976228	GFP_HS_R4.macs2_peak_433	17	1
chr2L	6430947	6441184	6430947	6441184	GFP_C_R4.macs2_peak_72	15	1			chr2L	10976550	10976987	10976550	10976987	GFP_HS_R4.macs2_peak_434	23	1
chr2L	6445356	6446043	6445356,6445435,6445638	6445608,6446021,6446043	GFP_C_R1.macs2_peak_510,GFP_C_R5.macs2_peak_48,GFP_C_R3.macs2_peak_66	25,16,19	3			chr2L	10989147	10989726	10989147,10989150,10989377	10989478,10989578,10989726	GFP_HS_R4.macs2_peak_435,GFP_HS_R5.macs2_peak_126,GFP_HS_R3.macs2_peak_60	29,29,29	3
chr2L	6455648	6456254	6455648,6455763	6455865,6456254	GFP_C_R2.macs2_peak_110,GFP_C_R1.macs2_peak_511	14,53	2			chr2L	10990623	10990878	10990623	10990878	GFP_HS_R3.macs2_peak_61	14	1
chr2L	6465873	6466234	6465873	6466234	GFP_C_R4.macs2_peak_73	13	1			chr2L	10998797	10999036	10998797	10999036	GFP_HS_R5.macs2_peak_127	13	1
chr2L	6471810	6472045	6471810	6472045	GFP_C_R1.macs2_peak_512	32	1			chr2L	11001275	11001573	11001275	11001573	GFP_HS_R4.macs2_peak_436	23	1
chr2L	6472824	6473158	6472824	6473158	GFP_C_R1.macs2_peak_513	17	1			chr2L	11004630	11005005	11004630	11005005	GFP_HS_R4.macs2_peak_437	15	1
chr2L	6473655	6473961	6473655	6473961	GFP_C_R2.macs2_peak_111	29	1			chr2L	11011392	11011680	11011392	11011680	GFP_HS_R4.macs2_peak_438	17	1
chr2L	6477185	6477489	6477185	6477489	GFP_C_R1.macs2_peak_514	15	1			chr2L	11012468	11012810	11012468	11012810	GFP_HS_R4.macs2_peak_439	29	1
chr2L	6479964	6480378	6479964	6480378	GFP_C_R1.macs2_peak_515	25	1			chr2L	11072669	11072946	11072669	11072946	GFP_HS_R4.macs2_peak_440	19	1
chr2L	6480679	6481179	6480679	6481179	GFP_C_R1.macs2_peak_516	27	1			chr2L	11077690	11078007	11077690	11078007	GFP_HS_R4.macs2_peak_441	24	1
chr2L	6493034	6493427	6493034	6493427	GFP_C_R1.macs2_peak_517	24	1			chr2L	11091015	11091280	11091015	11091280	GFP_HS_R4.macs2_peak_442	17	1
chr2L	6500574	6500796	6500574	6500796	GFP_C_R1.macs2_peak_518	20	1			chr2L	11099996	11100338	11099996	11100338	GFP_HS_R5.macs2_peak_128	21	1
chr2L	6504429	6504872	6504429	6504872	GFP_C_R1.macs2_peak_519	37	1			chr2L	11100778	11101096	11100778	11101096	GFP_HS_R4.macs2_peak_443	13	1
chr2L	6507924	6508140	6507924	6508140	GFP_C_R1.macs2_peak_520	15	1			chr2L	11102509	11103265	11102509	11103265	GFP_HS_R4.macs2_peak_444	20	1
chr2L	6508564	6508782	6508564	6508782	GFP_C_R2.macs2_peak_112	13	1			chr2L	11123504	11123751	11123504	11123751	GFP_HS_R5.macs2_peak_129	13	1
chr2L	6514268	6514738	6514268	6514738	GFP_C_R1.macs2_peak_521	29	1			chr2L	11124452	11124684	11124452	11124684	GFP_HS_R4.macs2_peak_445	20	1
chr2L	6514963	6515282	6514963	6515282	GFP_C_R2.macs2_peak_113	13	1			chr2L	11129393	11129693	11129393	11129693	GFP_HS_R4.macs2_peak_446	16	1
chr2L	6516555	6516792	6516555	6516792	GFP_C_R2.macs2_peak_114	18	1			chr2L	11130145	11130599	11130145	11130599	GFP_HS_R4.macs2_peak_447	17	1
chr2L	6526702	6526953	6526702	6526953	GFP_C_R1.macs2_peak_522	16	1			chr2L	11130887	11131260	11130887	11131260	GFP_HS_R4.macs2_peak_448	17	1
chr2L	6527413	6527818	6527413,6527543	6527645,6527818	GFP_C_R1.macs2_peak_523,GFP_C_R2.macs2_peak_115	43,26	2			chr2L	11179146	11179435	11179146	11179435	GFP_HS_R4.macs2_peak_449	17	1
chr2L	6533538	6533996	6533538	6533996	GFP_C_R4.macs2_peak_74	16	1			chr2L	11214431	11214768	11214431	11214768	GFP_HS_R4.macs2_peak_450	13	1
chr2L	6537058	6537313	6537058	6537313	GFP_C_R4.macs2_peak_75	15	1			chr2L	11268747	11269568	11268747,11268770,11268896,11269181	11268965,11269454,11269568,11269425	GFP_HS_R5.macs2_peak_130,GFP_HS_R3.macs2_peak_62,GFP_HS_R4.macs2_peak_451,GFP_HS_R5.macs2_peak_131	22,23,29,31	3
chr2L	6556830	6558075	6556830,6557314	6557443,6558075	GFP_C_R4.macs2_peak_76,GFP_C_R1.macs2_peak_524	20,33	2			chr2L	11282151	11282367	11282151	11282367	GFP_HS_R4.macs2_peak_452	22	1
chr2L	6561168	6561631	6561168	6561631	GFP_C_R1.macs2_peak_525	22	1			chr2L	11291493	11291745	11291493	11291745	GFP_HS_R4.macs2_peak_453	17	1
chr2L	6586019	6586284	6586019	6586284	GFP_C_R4.macs2_peak_77	15	1			chr2L	11358168	11359062	11358168,11358757	11358974,11359062	GFP_HS_R5.macs2_peak_132,GFP_HS_R3.macs2_peak_63	33,13	2
chr2L	6610928	6611466	6610928	6611466	GFP_C_R2.macs2_peak_116	20	1			chr2L	11368713	11368988	11368713	11368988	GFP_HS_R4.macs2_peak_454	31	1
chr2L	6611813	6612340	6611813,6611958	6612340,6612210	GFP_C_R3.macs2_peak_67,GFP_C_R1.macs2_peak_526	16,49	2			chr2L	11433122	11433448	11433122	11433448	GFP_HS_R4.macs2_peak_455	30	1
chr2L	6612607	6612941	6612607	6612941	GFP_C_R1.macs2_peak_527	14	1			chr2L	11447637	11447975	11447637	11447975	GFP_HS_R5.macs2_peak_133	26	1
chr2L	6616396	6617017	6616396	6617017	GFP_C_R1.macs2_peak_528	26	1			chr2L	11452306	11453123	11452306	11453123	GFP_HS_R4.macs2_peak_456	19	1
chr2L	6622571	6622818	6622571	6622818	GFP_C_R3.macs2_peak_68	14	1			chr2L	11491364	11491691	11491364	11491691	GFP_HS_R1.macs2_peak_93	13	1
chr2L	6638056	6639027	6638056	6639027	GFP_C_R1.macs2_peak_529	22	1			chr2L	11492373	11492701	11492373	11492701	GFP_HS_R1.macs2_peak_94	14	1
chr2L	6639940	6640355	6639940	6640355	GFP_C_R1.macs2_peak_530	32	1			chr2L	11501703	11501947	11501703	11501947	GFP_HS_R4.macs2_peak_457	15	1
chr2L	6647102	6647922	6647102	6647922	GFP_C_R4.macs2_peak_78	17	1			chr2L	11502916	11503206	11502916	11503206	GFP_HS_R4.macs2_peak_458	17	1
chr2L	6648202	6648414	6648202	6648414	GFP_C_R1.macs2_peak_531	24	1			chr2L	11505565	11505900	11505565	11505900	GFP_HS_R4.macs2_peak_459	23	1
chr2L	6648894	6649386	6648894	6649386	GFP_C_R1.macs2_peak_532	47	1			chr2L	11516829	11517519	11516829,11517128	11517519,11517484	GFP_HS_R4.macs2_peak_460,GFP_HS_R5.macs2_peak_134	24,14	2
chr2L	6657459	6657714	6657459	6657714	GFP_C_R1.macs2_peak_533	15	1			chr2L	11520924	11521154	11520924	11521154	GFP_HS_R4.macs2_peak_461	23	1
chr2L	6657947	6658281	6657947	6658281	GFP_C_R1.macs2_peak_534	23	1			chr2L	11553952	11554228	11553952	11554228	GFP_HS_R4.macs2_peak_462	19	1
chr2L	6662477	6662811	6662477	6662811	GFP_C_R1.macs2_peak_535	20	1			chr2L	11764756	11765070	11764756	11765070	GFP_HS_R2.macs2_peak_76	15	1
chr2L	6671392	6671684	6671392	6671684	GFP_C_R1.macs2_peak_536	30	1			chr2L	11806748	11807405	11806748,11807007	11807405,11807278	GFP_HS_R1.macs2_peak_95,GFP_HS_R2.macs2_peak_77	23,16	2
chr2L	6674794	6675129	6674794	6675129	GFP_C_R1.macs2_peak_537	25	1			chr2L	11807833	11809401	11807833,11808142,11808209,11808588,11808830	11809346,11809397,11809386,11809401,11809289	GFP_HS_R5.macs2_peak_135,GFP_HS_R1.macs2_peak_96,GFP_HS_R4.macs2_peak_463,GFP_HS_R2.macs2_peak_78,GFP_HS_R3.macs2_peak_64	47,30,61,29,30	5
chr2L	6683458	6683793	6683458	6683793	GFP_C_R1.macs2_peak_538	32	1			chr2L	11900167	11900759	11900167	11900759	GFP_HS_R4.macs2_peak_464	13	1
chr2L	6684398	6685204	6684398,6684538,6684820	6684686,6684976,6685204	GFP_C_R5.macs2_peak_49,GFP_C_R2.macs2_peak_117,GFP_C_R1.macs2_peak_539	14,28,36	3			chr2L	11970339	11971656	11970339,11970861,11970886,11970887	11971311,11971218,11971316,11971656	GFP_HS_R4.macs2_peak_465,GFP_HS_R5.macs2_peak_136,GFP_HS_R1.macs2_peak_97,GFP_HS_R2.macs2_peak_79	29,26,25,25	4
chr2L	6719819	6720112	6719819	6720112	GFP_C_R2.macs2_peak_118	13	1			chr2L	11996020	11996439	11996020,11996032,11996063	11996439,11996281,11996360	GFP_HS_R4.macs2_peak_466,GFP_HS_R5.macs2_peak_137,GFP_HS_R3.macs2_peak_65	24,25,14	3
chr2L	6723141	6723638	6723141	6723638	GFP_C_R4.macs2_peak_79	24	1			chr2L	12003183	12003810	12003183	12003810	GFP_HS_R4.macs2_peak_467	14	1
chr2L	6724030	6724359	6724030	6724359	GFP_C_R4.macs2_peak_80	31	1			chr2L	12007127	12007601	12007127,12007169	12007386,12007601	GFP_HS_R4.macs2_peak_468,GFP_HS_R1.macs2_peak_98	25,26	2
chr2L	6758127	6758384	6758127	6758384	GFP_C_R1.macs2_peak_540	14	1			chr2L	12010371	12011366	12010371,12010406,12010588,12010779	12010897,12011366,12010893,12011004	GFP_HS_R2.macs2_peak_80,GFP_HS_R1.macs2_peak_99,GFP_HS_R5.macs2_peak_138,GFP_HS_R4.macs2_peak_469	13,24,19,20	4
chr2L	6792865	6793129	6792865	6793129	GFP_C_R1.macs2_peak_541	23	1			chr2L	12011604	12012396	12011604,12011881	12012174,12012396	GFP_HS_R5.macs2_peak_139,GFP_HS_R4.macs2_peak_470	19,26	2
chr2L	6793800	6794445	6793800,6793802,6794085	6794082,6794211,6794445	GFP_C_R5.macs2_peak_50,GFP_C_R2.macs2_peak_119,GFP_C_R1.macs2_peak_542	17,23,23	3			chr2L	12034327	12034718	12034327	12034718	GFP_HS_R4.macs2_peak_471	27	1
chr2L	6794688	6795301	6794688	6795301	GFP_C_R1.macs2_peak_543	31	1			chr2L	12048885	12049131	12048885	12049131	GFP_HS_R4.macs2_peak_472	20	1
chr2L	6820161	6820444	6820161	6820444	GFP_C_R1.macs2_peak_544	47	1			chr2L	12052678	12052959	12052678	12052959	GFP_HS_R4.macs2_peak_473	20	1
chr2L	6833899	6834390	6833899	6834390	GFP_C_R1.macs2_peak_545	27	1			chr2L	12055151	12055638	12055151	12055638	GFP_HS_R5.macs2_peak_140	14	1
chr2L	6835460	6835820	6835460	6835820	GFP_C_R1.macs2_peak_546	23	1			chr2L	12064871	12065103	12064871	12065103	GFP_HS_R3.macs2_peak_66	19	1
chr2L	6850999	6851419	6850999	6851419	GFP_C_R1.macs2_peak_547	22	1			chr2L	12075413	12076283	12075413,12075575,12075669	12076282,12075838,12076283	GFP_HS_R5.macs2_peak_141,GFP_HS_R3.macs2_peak_67,GFP_HS_R4.macs2_peak_474	26,26,33	3
chr2L	6853909	6854553	6853909	6854553	GFP_C_R1.macs2_peak_548	24	1			chr2L	12077349	12077703	12077349,12077397	12077703,12077688	GFP_HS_R3.macs2_peak_68,GFP_HS_R5.macs2_peak_142	14,21	2
chr2L	6854921	6855334	6854921	6855334	GFP_C_R2.macs2_peak_120	14	1			chr2L	12079847	12080123	12079847	12080123	GFP_HS_R4.macs2_peak_475	18	1
chr2L	6866190	6866502	6866190	6866502	GFP_C_R1.macs2_peak_549	15	1			chr2L	12082824	12083322	12082824	12083322	GFP_HS_R4.macs2_peak_476	23	1
chr2L	6889112	6889367	6889112	6889367	GFP_C_R1.macs2_peak_550	15	1			chr2L	12085512	12085934	12085512	12085934	GFP_HS_R4.macs2_peak_477	18	1
chr2L	6891971	6892343	6891971	6892343	GFP_C_R1.macs2_peak_551	15	1			chr2L	12092671	12093119	12092671	12093119	GFP_HS_R4.macs2_peak_478	26	1
chr2L	6894594	6894808	6894594	6894808	GFP_C_R1.macs2_peak_552	18	1			chr2L	12095159	12095380	12095159	12095380	GFP_HS_R3.macs2_peak_69	13	1
chr2L	6902003	6902219	6902003	6902219	GFP_C_R4.macs2_peak_81	13	1			chr2L	12096240	12096799	12096240	12096799	GFP_HS_R5.macs2_peak_143	21	1
chr2L	6911993	6912373	6911993	6912373	GFP_C_R1.macs2_peak_553	29	1			chr2L	12099728	12100518	12099728	12100518	GFP_HS_R4.macs2_peak_479	30	1
chr2L	6913007	6913426	6913007,6913206	6913231,6913426	GFP_C_R3.macs2_peak_69,GFP_C_R2.macs2_peak_121	17,16	2			chr2L	12102563	12102784	12102563	12102784	GFP_HS_R4.macs2_peak_480	14	1
chr2L	6913930	6914619	6913930,6913943	6914619,6914597	GFP_C_R1.macs2_peak_554,GFP_C_R3.macs2_peak_70	40,13	2			chr2L	12103389	12103735	12103389,12103424	12103735,12103735	GFP_HS_R5.macs2_peak_144,GFP_HS_R3.macs2_peak_70	32,16	2
chr2L	6918968	6919462	6918968	6919462	GFP_C_R2.macs2_peak_122	25	1			chr2L	12104398	12104793	12104398,12104417	12104793,12104789	GFP_HS_R5.macs2_peak_145,GFP_HS_R4.macs2_peak_481	28,19	2
chr2L	6920090	6921642	6920090,6920257,6920508,6921292	6921074,6920607,6921569,6921642	GFP_C_R2.macs2_peak_123,GFP_C_R4.macs2_peak_82,GFP_C_R1.macs2_peak_555,GFP_C_R2.macs2_peak_124	29,22,50,29	3			chr2L	12110988	12111611	12110988,12111003	12111611,12111296	GFP_HS_R4.macs2_peak_482,GFP_HS_R5.macs2_peak_146	21,16	2
chr2L	6922250	6922595	6922250	6922595	GFP_C_R1.macs2_peak_556	30	1			chr2L	12175001	12175504	12175001	12175504	GFP_HS_R5.macs2_peak_147	32	1
chr2L	6925434	6925723	6925434	6925723	GFP_C_R1.macs2_peak_557	18	1			chr2L	12191287	12191606	12191287	12191606	GFP_HS_R4.macs2_peak_483	18	1
chr2L	6927174	6927477	6927174	6927477	GFP_C_R1.macs2_peak_558	29	1			chr2L	12268404	12268738	12268404	12268738	GFP_HS_R1.macs2_peak_100	14	1
chr2L	6927825	6928474	6927825	6928474	GFP_C_R1.macs2_peak_559	25	1			chr2L	12426446	12426735	12426446	12426735	GFP_HS_R4.macs2_peak_484	33	1
chr2L	6931526	6931965	6931526	6931965	GFP_C_R1.macs2_peak_560	30	1			chr2L	12428713	12429127	12428713	12429127	GFP_HS_R4.macs2_peak_485	17	1
chr2L	6934585	6934907	6934585	6934907	GFP_C_R1.macs2_peak_561	33	1			chr2L	12430430	12430668	12430430	12430668	GFP_HS_R4.macs2_peak_486	18	1
chr2L	6939719	6940300	6939719	6940300	GFP_C_R1.macs2_peak_562	35	1			chr2L	12432765	12433348	12432765	12433348	GFP_HS_R4.macs2_peak_487	34	1
chr2L	6942306	6942570	6942306	6942570	GFP_C_R1.macs2_peak_563	32	1			chr2L	12435258	12435816	12435258	12435816	GFP_HS_R4.macs2_peak_488	29	1
chr2L	6944874	6945490	6944874	6945490	GFP_C_R2.macs2_peak_125	20	1			chr2L	12459978	12460199	12459978	12460199	GFP_HS_R4.macs2_peak_489	28	1
chr2L	6948700	6949148	6948700	6949148	GFP_C_R1.macs2_peak_564	19	1			chr2L	12461018	12461558	12461018	12461558	GFP_HS_R1.macs2_peak_101	18	1
chr2L	6956581	6956839	6956581	6956839	GFP_C_R1.macs2_peak_565	33	1			chr2L	12467534	12468014	12467534	12468014	GFP_HS_R2.macs2_peak_81	13	1
chr2L	6957901	6958115	6957901	6958115	GFP_C_R1.macs2_peak_566	37	1			chr2L	12482749	12483085	12482749	12483085	GFP_HS_R4.macs2_peak_490	19	1
chr2L	6966402	6966956	6966402	6966956	GFP_C_R1.macs2_peak_567	28	1			chr2L	12492227	12492713	12492227	12492713	GFP_HS_R4.macs2_peak_491	14	1
chr2L	6967223	6967530	6967223	6967530	GFP_C_R1.macs2_peak_568	21	1			chr2L	12498458	12498921	12498458	12498921	GFP_HS_R4.macs2_peak_492	17	1
chr2L	6971293	6971666	6971293	6971666	GFP_C_R1.macs2_peak_569	24	1			chr2L	12502483	12502814	12502483	12502814	GFP_HS_R1.macs2_peak_102	13	1
chr2L	6971945	6972207	6971945	6972207	GFP_C_R1.macs2_peak_570	22	1			chr2L	12509874	12510095	12509874	12510095	GFP_HS_R4.macs2_peak_493	17	1
chr2L	6984836	6985326	6984836	6985326	GFP_C_R1.macs2_peak_571	23	1			chr2L	12536600	12537313	12536600	12537313	GFP_HS_R4.macs2_peak_494	25	1
chr2L	6999813	7000223	6999813	7000223	GFP_C_R1.macs2_peak_572	36	1			chr2L	12538307	12538553	12538307	12538553	GFP_HS_R4.macs2_peak_495	25	1
chr2L	7002969	7003350	7002969	7003350	GFP_C_R1.macs2_peak_573	25	1			chr2L	12543255	12544333	12543255,12543831	12544163,12544333	GFP_HS_R5.macs2_peak_148,GFP_HS_R4.macs2_peak_496	39,47	2
chr2L	7009427	7010080	7009427	7010080	GFP_C_R4.macs2_peak_83	17	1			chr2L	12545545	12546020	12545545	12546020	GFP_HS_R5.macs2_peak_149	17	1
chr2L	7010222	7010673	7010222,7010419	7010567,7010673	GFP_C_R2.macs2_peak_126,GFP_C_R4.macs2_peak_84	24,20	2			chr2L	12546274	12546572	12546274	12546572	GFP_HS_R4.macs2_peak_497	19	1
chr2L	7022170	7022518	7022170	7022518	GFP_C_R1.macs2_peak_574	19	1			chr2L	12557759	12558018	12557759	12558018	GFP_HS_R1.macs2_peak_103	13	1
chr2L	7032220	7032545	7032220	7032545	GFP_C_R1.macs2_peak_575	26	1			chr2L	12585131	12585350	12585131	12585350	GFP_HS_R4.macs2_peak_498	26	1
chr2L	7033040	7033513	7033040,7033249	7033332,7033513	GFP_C_R4.macs2_peak_85,GFP_C_R1.macs2_peak_576	19,28	2			chr2L	12585867	12586436	12585867	12586436	GFP_HS_R4.macs2_peak_499	31	1
chr2L	7037706	7037950	7037706	7037950	GFP_C_R1.macs2_peak_577	25	1			chr2L	12619659	12619918	12619659	12619918	GFP_HS_R5.macs2_peak_150	17	1
chr2L	7040828	7041133	7040828	7041133	GFP_C_R1.macs2_peak_578	23	1			chr2L	12661034	12661512	12661034	12661512	GFP_HS_R4.macs2_peak_500	23	1
chr2L	7042116	7042484	7042116,7042213	7042350,7042484	GFP_C_R1.macs2_peak_579,GFP_C_R2.macs2_peak_127	23,22	2			chr2L	12666072	12666852	12666072,12666080,12666372	12666558,12666325,12666852	GFP_HS_R3.macs2_peak_71,GFP_HS_R5.macs2_peak_151,GFP_HS_R4.macs2_peak_501	16,23,17	3
chr2L	7043291	7043501	7043291	7043501	GFP_C_R1.macs2_peak_580	31	1			chr2L	12684249	12684522	12684249	12684522	GFP_HS_R2.macs2_peak_82	15	1
chr2L	7044407	7044698	7044407	7044698	GFP_C_R1.macs2_peak_581	17	1			chr2L	12684577	12685367	12684577,12684995	12685027,12685367	GFP_HS_R1.macs2_peak_104,GFP_HS_R4.macs2_peak_502	15,18	2
chr2L	7048614	7049522	7048614,7048702,7048904,7048949	7049205,7049258,7049114,7049522	GFP_C_R1.macs2_peak_582,GFP_C_R2.macs2_peak_128,GFP_C_R4.macs2_peak_86,GFP_C_R3.macs2_peak_71	61,34,19,27	4			chr2L	12704831	12705057	12704831	12705057	GFP_HS_R4.macs2_peak_503	19	1
chr2L	7049910	7050277	7049910,7049981	7050122,7050277	GFP_C_R1.macs2_peak_583,GFP_C_R2.macs2_peak_129	29,17	2			chr2L	12722004	12722488	12722004,12722269	12722487,12722488	GFP_HS_R4.macs2_peak_504,GFP_HS_R3.macs2_peak_72	31,13	2
chr2L	7050550	7050890	7050550	7050890	GFP_C_R1.macs2_peak_584	24	1			chr2L	12744570	12744775	12744570	12744775	GFP_HS_R5.macs2_peak_152	16	1
chr2L	7052465	7052739	7052465	7052739	GFP_C_R1.macs2_peak_585	38	1			chr2L	12781149	12781494	12781149,12781149	12781417,12781494	GFP_HS_R3.macs2_peak_73,GFP_HS_R4.macs2_peak_505	13,22	2
chr2L	7053576	7053819	7053576	7053819	GFP_C_R1.macs2_peak_586	15	1			chr2L	12789277	12789523	12789277	12789523	GFP_HS_R4.macs2_peak_506	23	1
chr2L	7054320	7054723	7054320	7054723	GFP_C_R1.macs2_peak_587	27	1			chr2L	12866335	12866688	12866335	12866688	GFP_HS_R1.macs2_peak_105	13	1
chr2L	7056189	7057103	7056189,7056201,7056726	7056958,7056414,7057103	GFP_C_R2.macs2_peak_130,GFP_C_R1.macs2_peak_588,GFP_C_R1.macs2_peak_589	30,38,45	2			chr2L	12999471	12999718	12999471	12999718	GFP_HS_R4.macs2_peak_507	17	1
chr2L	7065092	7066029	7065092,7065149,7065550	7066029,7065497,7065854	GFP_C_R1.macs2_peak_590,GFP_C_R2.macs2_peak_131,GFP_C_R3.macs2_peak_72	35,20,28	3			chr2L	13000122	13000566	13000122	13000566	GFP_HS_R4.macs2_peak_508	21	1
chr2L	7068394	7068911	7068394	7068911	GFP_C_R4.macs2_peak_87	22	1			chr2L	13017236	13017523	13017236	13017523	GFP_HS_R4.macs2_peak_509	23	1
chr2L	7076535	7076788	7076535	7076788	GFP_C_R5.macs2_peak_51	15	1			chr2L	13021025	13021320	13021025	13021320	GFP_HS_R4.macs2_peak_510	26	1
chr2L	7079005	7079398	7079005,7079138	7079271,7079398	GFP_C_R1.macs2_peak_591,GFP_C_R5.macs2_peak_52	21,13	2			chr2L	13021840	13022224	13021840	13022224	GFP_HS_R5.macs2_peak_153	13	1
chr2L	7154965	7155523	7154965	7155523	GFP_C_R1.macs2_peak_592	31	1			chr2L	13027613	13027909	13027613	13027909	GFP_HS_R4.macs2_peak_511	14	1
chr2L	7178983	7179309	7178983	7179309	GFP_C_R1.macs2_peak_593	27	1			chr2L	13030222	13030516	13030222	13030516	GFP_HS_R4.macs2_peak_512	21	1
chr2L	7181023	7181398	7181023	7181398	GFP_C_R5.macs2_peak_53	14	1			chr2L	13169093	13169429	13169093	13169429	GFP_HS_R4.macs2_peak_513	18	1
chr2L	7182034	7182246	7182034	7182246	GFP_C_R1.macs2_peak_594	17	1			chr2L	13172905	13174927	13172905,13173726,13174704	13174280,13174778,13174927	GFP_HS_R1.macs2_peak_106,GFP_HS_R2.macs2_peak_83,GFP_HS_R1.macs2_peak_107	14,13,13	2
chr2L	7188722	7188993	7188722	7188993	GFP_C_R1.macs2_peak_595	15	1			chr2L	13176353	13177890	13176353,13176651,13176711,13176884,13176896	13177890,13177063,13177080,13177378,13177363	GFP_HS_R4.macs2_peak_514,GFP_HS_R3.macs2_peak_74,GFP_HS_R5.macs2_peak_154,GFP_HS_R1.macs2_peak_108,GFP_HS_R2.macs2_peak_84	24,17,20,15,22	5
chr2L	7194100	7194890	7194100,7194100,7194198	7194675,7194890,7194632	GFP_C_R2.macs2_peak_132,GFP_C_R1.macs2_peak_596,GFP_C_R3.macs2_peak_73	30,31,24	3			chr2L	13178908	13179545	13178908	13179545	GFP_HS_R1.macs2_peak_109	14	1
chr2L	7200829	7201302	7200829	7201302	GFP_C_R1.macs2_peak_597	25	1			chr2L	13179720	13180015	13179720	13180015	GFP_HS_R3.macs2_peak_75	19	1
chr2L	7215690	7215902	7215690	7215902	GFP_C_R1.macs2_peak_598	16	1			chr2L	13185464	13185850	13185464	13185850	GFP_HS_R4.macs2_peak_515	22	1
chr2L	7218057	7218569	7218057,7218113,7218319	7218548,7218364,7218569	GFP_C_R2.macs2_peak_133,GFP_C_R4.macs2_peak_88,GFP_C_R1.macs2_peak_599	23,15,23	3			chr2L	13194779	13195026	13194779	13195026	GFP_HS_R4.macs2_peak_516	17	1
chr2L	7218906	7219422	7218906	7219422	GFP_C_R1.macs2_peak_600	14	1			chr2L	13196944	13197503	13196944,13197035	13197210,13197503	GFP_HS_R5.macs2_peak_155,GFP_HS_R4.macs2_peak_517	13,25	2
chr2L	7222652	7223062	7222652	7223062	GFP_C_R1.macs2_peak_601	30	1			chr2L	13202662	13203051	13202662	13203051	GFP_HS_R4.macs2_peak_518	14	1
chr2L	7227539	7227832	7227539	7227832	GFP_C_R5.macs2_peak_54	13	1			chr2L	13214141	13214671	13214141,13214342	13214553,13214671	GFP_HS_R4.macs2_peak_519,GFP_HS_R1.macs2_peak_110	28,18	2
chr2L	7247573	7247947	7247573	7247947	GFP_C_R1.macs2_peak_602	17	1			chr2L	13219260	13219876	13219260,13219376,13219599	13219545,13219876,13219834	GFP_HS_R3.macs2_peak_76,GFP_HS_R4.macs2_peak_520,GFP_HS_R5.macs2_peak_156	13,21,23	3
chr2L	7281921	7282281	7281921	7282281	GFP_C_R1.macs2_peak_603	24	1			chr2L	13221955	13222209	13221955	13222209	GFP_HS_R3.macs2_peak_77	14	1
chr2L	7289591	7290135	7289591,7289756,7289911	7289945,7290130,7290135	GFP_C_R1.macs2_peak_604,GFP_C_R3.macs2_peak_74,GFP_C_R2.macs2_peak_134	22,15,17	3			chr2L	13224588	13225268	13224588	13225268	GFP_HS_R4.macs2_peak_521	33	1
chr2L	7291025	7291465	7291025	7291465	GFP_C_R1.macs2_peak_605	23	1			chr2L	13232789	13233198	13232789	13233198	GFP_HS_R4.macs2_peak_522	23	1
chr2L	7304267	7305431	7304267	7305431	GFP_C_R1.macs2_peak_606	23	1			chr2L	13256163	13256673	13256163	13256673	GFP_HS_R4.macs2_peak_523	31	1
chr2L	7306631	7307144	7306631,7306678,7306755	7307139,7307144,7307062	GFP_C_R2.macs2_peak_135,GFP_C_R3.macs2_peak_75,GFP_C_R1.macs2_peak_607	25,25,60	3			chr2L	13275332	13275758	13275332	13275758	GFP_HS_R4.macs2_peak_524	39	1
chr2L	7309801	7310479	7309801	7310479	GFP_C_R1.macs2_peak_608	27	1			chr2L	13378663	13379106	13378663	13379106	GFP_HS_R4.macs2_peak_525	14	1
chr2L	7310734	7311127	7310734	7311127	GFP_C_R1.macs2_peak_609	41	1			chr2L	13452974	13457525	13452974,13452974	13457525,13457525	GFP_HS_R1.macs2_peak_111,GFP_HS_R2.macs2_peak_85	13,13	2
chr2L	7311370	7312135	7311370	7312135	GFP_C_R1.macs2_peak_610	34	1			chr2L	13460242	13460564	13460242	13460564	GFP_HS_R4.macs2_peak_526	16	1
chr2L	7328702	7328912	7328702	7328912	GFP_C_R1.macs2_peak_611	30	1			chr2L	13461008	13461396	13461008	13461396	GFP_HS_R4.macs2_peak_527	16	1
chr2L	7356451	7356746	7356451	7356746	GFP_C_R1.macs2_peak_612	21	1			chr2L	13513399	13513616	13513399	13513616	GFP_HS_R5.macs2_peak_157	19	1
chr2L	7362996	7363325	7362996	7363325	GFP_C_R1.macs2_peak_613	39	1			chr2L	13529793	13530100	13529793	13530100	GFP_HS_R5.macs2_peak_158	19	1
chr2L	7372413	7372644	7372413	7372644	GFP_C_R1.macs2_peak_614	14	1			chr2L	13549158	13550475	13549158,13549992,13550122	13550031,13550301,13550475	GFP_HS_R1.macs2_peak_112,GFP_HS_R4.macs2_peak_528,GFP_HS_R5.macs2_peak_159	14,27,32	3
chr2L	7380173	7380381	7380173	7380381	GFP_C_R1.macs2_peak_615	20	1			chr2L	13550671	13551032	13550671	13551032	GFP_HS_R4.macs2_peak_529	27	1
chr2L	7403711	7403924	7403711	7403924	GFP_C_R1.macs2_peak_616	20	1			chr2L	13552691	13553099	13552691	13553099	GFP_HS_R4.macs2_peak_530	41	1
chr2L	7425845	7426107	7425845	7426107	GFP_C_R1.macs2_peak_617	16	1			chr2L	13555012	13555252	13555012	13555252	GFP_HS_R4.macs2_peak_531	30	1
chr2L	7470002	7470408	7470002	7470408	GFP_C_R1.macs2_peak_618	16	1			chr2L	13555688	13555929	13555688	13555929	GFP_HS_R4.macs2_peak_532	24	1
chr2L	7485967	7486207	7485967	7486207	GFP_C_R1.macs2_peak_619	33	1			chr2L	13558731	13559551	13558731,13558769	13559531,13559551	GFP_HS_R2.macs2_peak_86,GFP_HS_R1.macs2_peak_113	15,15	2
chr2L	7495398	7496106	7495398	7496106	GFP_C_R1.macs2_peak_620	34	1			chr2L	13579506	13580081	13579506	13580081	GFP_HS_R4.macs2_peak_533	20	1
chr2L	7496943	7497200	7496943	7497200	GFP_C_R1.macs2_peak_621	46	1			chr2L	13593297	13593550	13593297	13593550	GFP_HS_R4.macs2_peak_534	14	1
chr2L	7507240	7507520	7507240	7507520	GFP_C_R1.macs2_peak_622	31	1			chr2L	13640936	13641352	13640936	13641352	GFP_HS_R5.macs2_peak_160	20	1
chr2L	7508112	7508343	7508112	7508343	GFP_C_R1.macs2_peak_623	27	1			chr2L	13641595	13641875	13641595	13641875	GFP_HS_R5.macs2_peak_161	14	1
chr2L	7508566	7509349	7508566	7509349	GFP_C_R1.macs2_peak_624	56	1			chr2L	13645349	13645693	13645349	13645693	GFP_HS_R4.macs2_peak_535	14	1
chr2L	7512703	7513440	7512703	7513440	GFP_C_R1.macs2_peak_625	14	1			chr2L	13655734	13657909	13655734,13655734	13657909,13657909	GFP_HS_R1.macs2_peak_114,GFP_HS_R2.macs2_peak_87	13,13	2
chr2L	7516030	7516526	7516030	7516526	GFP_C_R1.macs2_peak_626	33	1			chr2L	13789568	13790174	13789568	13790174	GFP_HS_R4.macs2_peak_536	18	1
chr2L	7516776	7516992	7516776	7516992	GFP_C_R1.macs2_peak_627	14	1			chr2L	13802901	13803608	13802901	13803608	GFP_HS_R1.macs2_peak_115	14	1
chr2L	7517373	7517632	7517373	7517632	GFP_C_R1.macs2_peak_628	14	1			chr2L	13811900	13812255	13811900	13812255	GFP_HS_R3.macs2_peak_78	14	1
chr2L	7518121	7518392	7518121	7518392	GFP_C_R1.macs2_peak_629	13	1			chr2L	13819243	13819493	13819243	13819493	GFP_HS_R2.macs2_peak_88	13	1
chr2L	7519804	7520221	7519804,7519843	7520056,7520221	GFP_C_R1.macs2_peak_630,GFP_C_R2.macs2_peak_136	29,13	2			chr2L	13820534	13821045	13820534	13821045	GFP_HS_R5.macs2_peak_162	20	1
chr2L	7520477	7520905	7520477,7520559	7520854,7520905	GFP_C_R4.macs2_peak_89,GFP_C_R1.macs2_peak_631	23,23	2			chr2L	13824156	13824405	13824156	13824405	GFP_HS_R5.macs2_peak_163	16	1
chr2L	7521334	7521770	7521334	7521770	GFP_C_R1.macs2_peak_632	32	1			chr2L	13827346	13827761	13827346	13827761	GFP_HS_R4.macs2_peak_537	30	1
chr2L	7530369	7530811	7530369	7530811	GFP_C_R2.macs2_peak_137	19	1			chr2L	13829761	13830486	13829761,13829949	13830059,13830486	GFP_HS_R4.macs2_peak_538,GFP_HS_R5.macs2_peak_164	22,17	2
chr2L	7535430	7535769	7535430	7535769	GFP_C_R1.macs2_peak_633	14	1			chr2L	13830574	13830904	13830574	13830904	GFP_HS_R4.macs2_peak_539	21	1
chr2L	7541403	7541784	7541403	7541784	GFP_C_R1.macs2_peak_634	26	1			chr2L	13831420	13831660	13831420	13831660	GFP_HS_R4.macs2_peak_540	28	1
chr2L	7543561	7544590	7543561,7543568,7544084	7544574,7544590,7544574	GFP_C_R3.macs2_peak_76,GFP_C_R1.macs2_peak_635,GFP_C_R2.macs2_peak_138	24,36,33	3			chr2L	13832070	13832323	13832070	13832323	GFP_HS_R3.macs2_peak_79	14	1
chr2L	7594091	7594350	7594091	7594350	GFP_C_R1.macs2_peak_636	21	1			chr2L	13833329	13833722	13833329	13833722	GFP_HS_R4.macs2_peak_541	27	1
chr2L	7680652	7681197	7680652	7681197	GFP_C_R1.macs2_peak_637	19	1			chr2L	13834585	13835863	13834585,13834695,13835116,13835148,13835318	13835468,13835493,13835473,13835812,13835863	GFP_HS_R4.macs2_peak_542,GFP_HS_R5.macs2_peak_165,GFP_HS_R3.macs2_peak_80,GFP_HS_R1.macs2_peak_116,GFP_HS_R2.macs2_peak_89	51,19,19,19,34	5
chr2L	7722656	7722912	7722656	7722912	GFP_C_R1.macs2_peak_638	38	1			chr2L	13836661	13836885	13836661	13836885	GFP_HS_R4.macs2_peak_543	19	1
chr2L	7728579	7728961	7728579	7728961	GFP_C_R5.macs2_peak_55	27	1			chr2L	13837576	13837848	13837576	13837848	GFP_HS_R4.macs2_peak_544	36	1
chr2L	7756419	7756679	7756419	7756679	GFP_C_R1.macs2_peak_639	22	1			chr2L	13851152	13851680	13851152,13851183,13851397	13851501,13851560,13851680	GFP_HS_R5.macs2_peak_166,GFP_HS_R3.macs2_peak_81,GFP_HS_R1.macs2_peak_117	33,16,22	3
chr2L	7789585	7789909	7789585	7789909	GFP_C_R1.macs2_peak_640	20	1			chr2L	13851973	13852277	13851973	13852277	GFP_HS_R1.macs2_peak_118	15	1
chr2L	7793728	7794546	7793728	7794546	GFP_C_R1.macs2_peak_641	22	1			chr2L	13853764	13858862	13853764	13858862	GFP_HS_R2.macs2_peak_90	15	1
chr2L	7809061	7809291	7809061	7809291	GFP_C_R1.macs2_peak_642	19	1			chr2L	13865696	13866142	13865696	13866142	GFP_HS_R2.macs2_peak_91	14	1
chr2L	7810791	7811000	7810791	7811000	GFP_C_R1.macs2_peak_643	21	1			chr2L	13905424	13905798	13905424	13905798	GFP_HS_R4.macs2_peak_545	17	1
chr2L	7811147	7811794	7811147,7811529	7811552,7811794	GFP_C_R2.macs2_peak_139,GFP_C_R1.macs2_peak_644	17,14	2			chr2L	13910940	13911165	13910940	13911165	GFP_HS_R4.macs2_peak_546	27	1
chr2L	7812462	7813805	7812462,7813575	7813613,7813805	GFP_C_R1.macs2_peak_645,GFP_C_R5.macs2_peak_56	29,14	2			chr2L	13956493	13956986	13956493	13956986	GFP_HS_R4.macs2_peak_547	13	1
chr2L	7827470	7829129	7827470,7827627,7827642,7827834,7828366	7828883,7827893,7828882,7829129,7828902	GFP_C_R2.macs2_peak_140,GFP_C_R4.macs2_peak_90,GFP_C_R3.macs2_peak_77,GFP_C_R1.macs2_peak_646,GFP_C_R5.macs2_peak_57	30,17,14,25,37	5			chr2L	14027674	14028389	14027674	14028389	GFP_HS_R4.macs2_peak_548	18	1
chr2L	7832325	7832797	7832325	7832797	GFP_C_R1.macs2_peak_647	27	1			chr2L	14038958	14039194	14038958	14039194	GFP_HS_R4.macs2_peak_549	16	1
chr2L	7846018	7846308	7846018	7846308	GFP_C_R2.macs2_peak_141	15	1			chr2L	14045239	14045500	14045239	14045500	GFP_HS_R4.macs2_peak_550	25	1
chr2L	7857303	7857524	7857303	7857524	GFP_C_R1.macs2_peak_648	19	1			chr2L	14375190	14375473	14375190	14375473	GFP_HS_R1.macs2_peak_119	17	1
chr2L	7869200	7869502	7869200	7869502	GFP_C_R4.macs2_peak_91	15	1			chr2L	14384346	14384580	14384346	14384580	GFP_HS_R5.macs2_peak_167	13	1
chr2L	7884249	7884460	7884249	7884460	GFP_C_R1.macs2_peak_649	26	1			chr2L	14402402	14402921	14402402	14402921	GFP_HS_R5.macs2_peak_168	20	1
chr2L	7884977	7885501	7884977,7884977,7885087,7885252	7885269,7885300,7885390,7885501	GFP_C_R2.macs2_peak_142,GFP_C_R3.macs2_peak_78,GFP_C_R4.macs2_peak_92,GFP_C_R1.macs2_peak_650	13,17,32,23	4			chr2L	14413004	14413356	14413004	14413356	GFP_HS_R4.macs2_peak_551	17	1
chr2L	7886083	7886785	7886083	7886785	GFP_C_R1.macs2_peak_651	31	1			chr2L	14415634	14415993	14415634	14415993	GFP_HS_R4.macs2_peak_552	22	1
chr2L	7887762	7888067	7887762	7888067	GFP_C_R4.macs2_peak_93	21	1			chr2L	14461595	14462071	14461595	14462071	GFP_HS_R4.macs2_peak_553	22	1
chr2L	7890649	7891312	7890649	7891312	GFP_C_R4.macs2_peak_94	14	1			chr2L	14469711	14470148	14469711,14469885	14470148,14470135	GFP_HS_R4.macs2_peak_554,GFP_HS_R5.macs2_peak_169	23,16	2
chr2L	7896434	7896710	7896434	7896710	GFP_C_R1.macs2_peak_652	23	1			chr2L	14562715	14562961	14562715	14562961	GFP_HS_R4.macs2_peak_555	23	1
chr2L	7909205	7909426	7909205	7909426	GFP_C_R5.macs2_peak_58	13	1			chr2L	14569983	14570273	14569983	14570273	GFP_HS_R4.macs2_peak_556	36	1
chr2L	7968223	7968434	7968223	7968434	GFP_C_R1.macs2_peak_653	16	1			chr2L	14652714	14653099	14652714	14653099	GFP_HS_R5.macs2_peak_170	17	1
chr2L	7975192	7975736	7975192,7975384	7975409,7975736	GFP_C_R4.macs2_peak_95,GFP_C_R1.macs2_peak_654	13,19	2			chr2L	14657588	14657922	14657588	14657922	GFP_HS_R4.macs2_peak_557	16	1
chr2L	7976075	7976685	7976075,7976314,7976457	7976602,7976644,7976685	GFP_C_R4.macs2_peak_96,GFP_C_R5.macs2_peak_59,GFP_C_R3.macs2_peak_79	14,22,22	3			chr2L	14659287	14659721	14659287	14659721	GFP_HS_R4.macs2_peak_558	14	1
chr2L	7993622	7994432	7993622,7993627	7994432,7994387	GFP_C_R1.macs2_peak_655,GFP_C_R2.macs2_peak_143	52,21	2			chr2L	14744002	14744308	14744002	14744308	GFP_HS_R4.macs2_peak_559	19	1
chr2L	8030221	8031607	8030221,8030387,8030455	8030870,8030756,8031607	GFP_C_R2.macs2_peak_144,GFP_C_R3.macs2_peak_80,GFP_C_R1.macs2_peak_656	17,23,43	3			chr2L	14782713	14783100	14782713	14783100	GFP_HS_R1.macs2_peak_120	14	1
chr2L	8033671	8034074	8033671	8034074	GFP_C_R1.macs2_peak_657	23	1			chr2L	14988069	14992431	14988069,14988069	14992431,14992431	GFP_HS_R1.macs2_peak_121,GFP_HS_R2.macs2_peak_92	13,13	2
chr2L	8036480	8036783	8036480	8036783	GFP_C_R1.macs2_peak_658	16	1			chr2L	14994135	14994385	14994135	14994385	GFP_HS_R2.macs2_peak_93	24	1
chr2L	8037975	8038969	8037975	8038969	GFP_C_R1.macs2_peak_659	31	1			chr2L	14997967	14998559	14997967	14998559	GFP_HS_R1.macs2_peak_122	16	1
chr2L	8038970	8039282	8038970	8039282	GFP_C_R3.macs2_peak_81	13	1			chr2L	15006673	15007045	15006673	15007045	GFP_HS_R4.macs2_peak_560	14	1
chr2L	8039288	8039521	8039288	8039521	GFP_C_R2.macs2_peak_145	17	1			chr2L	15027259	15027768	15027259	15027768	GFP_HS_R4.macs2_peak_561	19	1
chr2L	8039858	8040537	8039858	8040537	GFP_C_R1.macs2_peak_660	15	1			chr2L	15039549	15040124	15039549,15039711	15040124,15039922	GFP_HS_R4.macs2_peak_562,GFP_HS_R5.macs2_peak_171	16,15	2
chr2L	8040755	8041107	8040755	8041107	GFP_C_R1.macs2_peak_661	27	1			chr2L	15043673	15043940	15043673	15043940	GFP_HS_R3.macs2_peak_82	17	1
chr2L	8042260	8042679	8042260	8042679	GFP_C_R1.macs2_peak_662	40	1			chr2L	15047547	15047884	15047547	15047884	GFP_HS_R4.macs2_peak_563	16	1
chr2L	8043483	8043940	8043483,8043644	8043888,8043940	GFP_C_R1.macs2_peak_663,GFP_C_R4.macs2_peak_97	23,22	2			chr2L	15049070	15049518	15049070	15049518	GFP_HS_R1.macs2_peak_123	13	1
chr2L	8049732	8049994	8049732	8049994	GFP_C_R1.macs2_peak_664	22	1			chr2L	15052480	15052846	15052480	15052846	GFP_HS_R2.macs2_peak_94	13	1
chr2L	8064457	8064761	8064457	8064761	GFP_C_R5.macs2_peak_60	13	1			chr2L	15056917	15057875	15056917,15057014,15057145,15057324,15057341	15057871,15057399,15057750,15057772,15057875	GFP_HS_R1.macs2_peak_124,GFP_HS_R2.macs2_peak_95,GFP_HS_R3.macs2_peak_83,GFP_HS_R4.macs2_peak_564,GFP_HS_R5.macs2_peak_172	24,15,14,17,19	5
chr2L	8069190	8069407	8069190	8069407	GFP_C_R1.macs2_peak_665	19	1			chr2L	15111408	15111725	15111408	15111725	GFP_HS_R4.macs2_peak_565	15	1
chr2L	8070077	8070306	8070077	8070306	GFP_C_R1.macs2_peak_666	22	1			chr2L	15113722	15113959	15113722	15113959	GFP_HS_R4.macs2_peak_566	20	1
chr2L	8075071	8075415	8075071	8075415	GFP_C_R1.macs2_peak_667	15	1			chr2L	15159947	15160219	15159947	15160219	GFP_HS_R1.macs2_peak_125	14	1
chr2L	8081545	8082094	8081545,8081680,8081715	8081833,8082094,8081994	GFP_C_R3.macs2_peak_82,GFP_C_R1.macs2_peak_668,GFP_C_R2.macs2_peak_146	19,54,14	3			chr2L	15233010	15233259	15233010	15233259	GFP_HS_R4.macs2_peak_567	13	1
chr2L	8082454	8082892	8082454,8082464,8082538	8082891,8082714,8082892	GFP_C_R3.macs2_peak_83,GFP_C_R1.macs2_peak_669,GFP_C_R2.macs2_peak_147	19,27,21	3			chr2L	15265862	15266064	15265862	15266064	GFP_HS_R5.macs2_peak_173	14	1
chr2L	8083519	8084010	8083519	8084010	GFP_C_R2.macs2_peak_148	17	1			chr2L	15272185	15272414	15272185	15272414	GFP_HS_R5.macs2_peak_174	14	1
chr2L	8126870	8127304	8126870	8127304	GFP_C_R1.macs2_peak_670	14	1			chr2L	15273784	15274301	15273784	15274301	GFP_HS_R4.macs2_peak_568	22	1
chr2L	8132216	8132478	8132216	8132478	GFP_C_R1.macs2_peak_671	36	1			chr2L	15296596	15296900	15296596,15296611	15296900,15296832	GFP_HS_R5.macs2_peak_175,GFP_HS_R4.macs2_peak_569	22,13	2
chr2L	8134258	8134484	8134258	8134484	GFP_C_R1.macs2_peak_672	16	1			chr2L	15314883	15315122	15314883	15315122	GFP_HS_R4.macs2_peak_570	18	1
chr2L	8135963	8136204	8135963	8136204	GFP_C_R1.macs2_peak_673	17	1			chr2L	15316395	15316759	15316395	15316759	GFP_HS_R4.macs2_peak_571	14	1
chr2L	8163074	8163722	8163074	8163722	GFP_C_R1.macs2_peak_674	27	1			chr2L	15337024	15337257	15337024	15337257	GFP_HS_R4.macs2_peak_572	14	1
chr2L	8165728	8166293	8165728,8166021	8166076,8166293	GFP_C_R4.macs2_peak_98,GFP_C_R3.macs2_peak_84	15,17	2			chr2L	15422174	15422483	15422174	15422483	GFP_HS_R5.macs2_peak_176	17	1
chr2L	8166319	8166534	8166319	8166534	GFP_C_R1.macs2_peak_675	27	1			chr2L	15443953	15444211	15443953	15444211	GFP_HS_R4.macs2_peak_573	21	1
chr2L	8166908	8167733	8166908	8167733	GFP_C_R1.macs2_peak_676	14	1			chr2L	15457859	15458112	15457859	15458112	GFP_HS_R4.macs2_peak_574	26	1
chr2L	8182090	8182303	8182090	8182303	GFP_C_R1.macs2_peak_677	23	1			chr2L	15476900	15477216	15476900	15477216	GFP_HS_R4.macs2_peak_575	14	1
chr2L	8206446	8206998	8206446	8206998	GFP_C_R1.macs2_peak_678	22	1			chr2L	15499218	15499835	15499218	15499835	GFP_HS_R4.macs2_peak_576	36	1
chr2L	8208835	8210600	8208835,8209180,8209495,8209591,8210001,8210097	8209758,8210106,8209757,8210128,8210543,8210600	GFP_C_R1.macs2_peak_679,GFP_C_R3.macs2_peak_85,GFP_C_R5.macs2_peak_61,GFP_C_R2.macs2_peak_149,GFP_C_R5.macs2_peak_62,GFP_C_R1.macs2_peak_680	29,27,16,30,19,32	4			chr2L	15651309	15652559	15651309,15651868,15651868	15652125,15652306,15652559	GFP_HS_R4.macs2_peak_577,GFP_HS_R3.macs2_peak_84,GFP_HS_R5.macs2_peak_177	20,13,23	3
chr2L	8211028	8211317	8211028	8211317	GFP_C_R1.macs2_peak_681	19	1			chr2L	15745806	15746507	15745806,15745811,15745834,15745875	15746507,15746207,15746147,15746277	GFP_HS_R5.macs2_peak_178,GFP_HS_R2.macs2_peak_96,GFP_HS_R1.macs2_peak_126,GFP_HS_R4.macs2_peak_578	22,22,22,20	4
chr2L	8212384	8213314	8212384,8212515	8213146,8213314	GFP_C_R2.macs2_peak_150,GFP_C_R1.macs2_peak_682	30,31	2			chr2L	15746655	15747293	15746655	15747293	GFP_HS_R4.macs2_peak_579	31	1
chr2L	8231549	8231888	8231549	8231888	GFP_C_R1.macs2_peak_683	18	1			chr2L	15747355	15748255	15747355,15747613	15748253,15748255	GFP_HS_R5.macs2_peak_179,GFP_HS_R4.macs2_peak_580	25,23	2
chr2L	8238700	8239431	8238700	8239431	GFP_C_R1.macs2_peak_684	26	1			chr2L	15750558	15750971	15750558	15750971	GFP_HS_R4.macs2_peak_581	29	1
chr2L	8266837	8267047	8266837	8267047	GFP_C_R1.macs2_peak_685	38	1			chr2L	15761533	15762867	15761533,15761551,15761640,15762193	15762297,15761920,15762867,15762721	GFP_HS_R4.macs2_peak_582,GFP_HS_R3.macs2_peak_85,GFP_HS_R5.macs2_peak_180,GFP_HS_R3.macs2_peak_86	37,21,28,21	3
chr2L	8274662	8275256	8274662	8275256	GFP_C_R1.macs2_peak_686	20	1			chr2L	15763575	15764598	15763575,15763660	15763968,15764598	GFP_HS_R5.macs2_peak_181,GFP_HS_R4.macs2_peak_583	17,23	2
chr2L	8276657	8277150	8276657	8277150	GFP_C_R1.macs2_peak_687	26	1			chr2L	15820099	15820398	15820099	15820398	GFP_HS_R1.macs2_peak_127	14	1
chr2L	8277556	8277931	8277556	8277931	GFP_C_R1.macs2_peak_688	24	1			chr2L	15863314	15863534	15863314	15863534	GFP_HS_R5.macs2_peak_182	13	1
chr2L	8281867	8282534	8281867,8282177	8282384,8282534	GFP_C_R5.macs2_peak_63,GFP_C_R3.macs2_peak_86	14,13	2			chr2L	15960923	15961197	15960923	15961197	GFP_HS_R5.macs2_peak_183	20	1
chr2L	8289679	8290111	8289679,8289898	8290106,8290111	GFP_C_R2.macs2_peak_151,GFP_C_R1.macs2_peak_689	13,27	2			chr2L	16001251	16001495	16001251	16001495	GFP_HS_R1.macs2_peak_128	14	1
chr2L	8291046	8291415	8291046	8291415	GFP_C_R1.macs2_peak_690	19	1			chr2L	16049810	16050351	16049810,16049902	16050236,16050351	GFP_HS_R5.macs2_peak_184,GFP_HS_R4.macs2_peak_584	24,22	2
chr2L	8296843	8297134	8296843	8297134	GFP_C_R2.macs2_peak_152	21	1			chr2L	16080468	16080922	16080468	16080922	GFP_HS_R1.macs2_peak_129	14	1
chr2L	8300392	8301091	8300392,8300395	8301091,8300759	GFP_C_R2.macs2_peak_153,GFP_C_R1.macs2_peak_691	29,65	2			chr2L	16166044	16166344	16166044	16166344	GFP_HS_R4.macs2_peak_585	23	1
chr2L	8304578	8305751	8304578,8304584,8304585	8305751,8305651,8305044	GFP_C_R1.macs2_peak_692,GFP_C_R3.macs2_peak_87,GFP_C_R2.macs2_peak_154	24,20,19	3			chr2L	16189611	16189984	16189611	16189984	GFP_HS_R5.macs2_peak_185	14	1
chr2L	8311229	8311443	8311229	8311443	GFP_C_R1.macs2_peak_693	25	1			chr2L	16219418	16219688	16219418	16219688	GFP_HS_R4.macs2_peak_586	21	1
chr2L	8312911	8313136	8312911	8313136	GFP_C_R1.macs2_peak_694	20	1			chr2L	16222714	16222974	16222714	16222974	GFP_HS_R4.macs2_peak_587	22	1
chr2L	8319175	8319471	8319175	8319471	GFP_C_R1.macs2_peak_695	20	1			chr2L	16257166	16258774	16257166	16258774	GFP_HS_R4.macs2_peak_588	33	1
chr2L	8328200	8328772	8328200,8328365	8328620,8328772	GFP_C_R1.macs2_peak_696,GFP_C_R3.macs2_peak_88	29,13	2			chr2L	16260777	16261123	16260777	16261123	GFP_HS_R4.macs2_peak_589	25	1
chr2L	8362787	8363134	8362787	8363134	GFP_C_R2.macs2_peak_155	19	1			chr2L	16262416	16262750	16262416	16262750	GFP_HS_R4.macs2_peak_590	30	1
chr2L	8364167	8364647	8364167	8364647	GFP_C_R1.macs2_peak_697	45	1			chr2L	16265438	16265778	16265438	16265778	GFP_HS_R4.macs2_peak_591	19	1
chr2L	8364922	8365194	8364922	8365194	GFP_C_R3.macs2_peak_89	25	1			chr2L	16269115	16269825	16269115	16269825	GFP_HS_R4.macs2_peak_592	13	1
chr2L	8365509	8365827	8365509	8365827	GFP_C_R1.macs2_peak_698	19	1			chr2L	16279533	16279978	16279533,16279638	16279777,16279978	GFP_HS_R1.macs2_peak_130,GFP_HS_R2.macs2_peak_97	15,16	2
chr2L	8365903	8366447	8365903,8366096	8366128,8366447	GFP_C_R2.macs2_peak_156,GFP_C_R1.macs2_peak_699	14,45	2			chr2L	16284605	16284919	16284605	16284919	GFP_HS_R1.macs2_peak_131	13	1
chr2L	8372896	8373277	8372896	8373277	GFP_C_R1.macs2_peak_700	27	1			chr2L	16286230	16286736	16286230	16286736	GFP_HS_R2.macs2_peak_98	16	1
chr2L	8374458	8374836	8374458	8374836	GFP_C_R4.macs2_peak_99	23	1			chr2L	16287115	16287706	16287115,16287151,16287475	16287620,16287620,16287706	GFP_HS_R2.macs2_peak_99,GFP_HS_R1.macs2_peak_132,GFP_HS_R4.macs2_peak_593	13,13,33	3
chr2L	8374988	8375289	8374988	8375289	GFP_C_R1.macs2_peak_701	17	1			chr2L	16310111	16310912	16310111,16310127,16310516,16310540	16310840,16310840,16310912,16310780	GFP_HS_R1.macs2_peak_133,GFP_HS_R2.macs2_peak_100,GFP_HS_R4.macs2_peak_594,GFP_HS_R3.macs2_peak_87	14,14,19,15	4
chr2L	8375574	8376040	8375574	8376040	GFP_C_R1.macs2_peak_702	21	1			chr2L	16313918	16314327	16313918	16314327	GFP_HS_R4.macs2_peak_595	16	1
chr2L	8381700	8381951	8381700	8381951	GFP_C_R1.macs2_peak_703	22	1			chr2L	16324759	16325406	16324759	16325406	GFP_HS_R4.macs2_peak_596	23	1
chr2L	8382350	8383314	8382350	8383314	GFP_C_R1.macs2_peak_704	19	1			chr2L	16330038	16330474	16330038,16330073	16330311,16330474	GFP_HS_R4.macs2_peak_597,GFP_HS_R2.macs2_peak_101	16,24	2
chr2L	8383855	8385394	8383855,8384218,8384672	8384386,8384827,8385394	GFP_C_R1.macs2_peak_705,GFP_C_R2.macs2_peak_157,GFP_C_R1.macs2_peak_706	14,25,27	2			chr2L	16331298	16331672	16331298	16331672	GFP_HS_R4.macs2_peak_598	19	1
chr2L	8386421	8387939	8386421,8386877,8386942	8387939,8387719,8387651	GFP_C_R1.macs2_peak_707,GFP_C_R2.macs2_peak_158,GFP_C_R3.macs2_peak_90	50,20,27	3			chr2L	16341716	16342265	16341716	16342265	GFP_HS_R5.macs2_peak_186	14	1
chr2L	8393859	8394365	8393859	8394365	GFP_C_R1.macs2_peak_708	21	1			chr2L	16343288	16343695	16343288	16343695	GFP_HS_R4.macs2_peak_599	13	1
chr2L	8399027	8399310	8399027	8399310	GFP_C_R4.macs2_peak_100	22	1			chr2L	16350322	16354411	16350322,16350322,16350913,16352695	16350668,16352239,16354151,16354411	GFP_HS_R1.macs2_peak_134,GFP_HS_R2.macs2_peak_102,GFP_HS_R1.macs2_peak_135,GFP_HS_R2.macs2_peak_103	19,34,51,22	2
chr2L	8401054	8401291	8401054	8401291	GFP_C_R1.macs2_peak_709	23	1			chr2L	16469754	16470005	16469754	16470005	GFP_HS_R4.macs2_peak_600	22	1
chr2L	8401820	8402271	8401820	8402271	GFP_C_R1.macs2_peak_710	33	1			chr2L	16499067	16499300	16499067	16499300	GFP_HS_R4.macs2_peak_601	22	1
chr2L	8403477	8404136	8403477,8403563	8403757,8404136	GFP_C_R2.macs2_peak_159,GFP_C_R1.macs2_peak_711	19,29	2			chr2L	16506381	16506816	16506381	16506816	GFP_HS_R4.macs2_peak_602	17	1
chr2L	8404841	8405080	8404841	8405080	GFP_C_R1.macs2_peak_712	14	1			chr2L	16601609	16601869	16601609,16601639	16601848,16601869	GFP_HS_R3.macs2_peak_88,GFP_HS_R5.macs2_peak_187	23,23	2
chr2L	8407678	8408052	8407678	8408052	GFP_C_R1.macs2_peak_713	27	1			chr2L	16657855	16658206	16657855	16658206	GFP_HS_R4.macs2_peak_603	19	1
chr2L	8409178	8409715	8409178	8409715	GFP_C_R1.macs2_peak_714	21	1			chr2L	16680049	16680381	16680049	16680381	GFP_HS_R4.macs2_peak_604	14	1
chr2L	8414554	8415814	8414554,8414736	8415814,8415095	GFP_C_R1.macs2_peak_715,GFP_C_R2.macs2_peak_160	28,18	2			chr2L	16719860	16720117	16719860	16720117	GFP_HS_R3.macs2_peak_89	15	1
chr2L	8416349	8417193	8416349,8416570,8416600	8416939,8416876,8417193	GFP_C_R4.macs2_peak_101,GFP_C_R2.macs2_peak_161,GFP_C_R1.macs2_peak_716	31,21,20	3			chr2L	16720233	16721077	16720233,16720554	16721077,16721062	GFP_HS_R5.macs2_peak_188,GFP_HS_R4.macs2_peak_605	25,24	2
chr2L	8420857	8421200	8420857	8421200	GFP_C_R4.macs2_peak_102	14	1			chr2L	16731127	16731482	16731127	16731482	GFP_HS_R4.macs2_peak_606	20	1
chr2L	8421366	8421911	8421366	8421911	GFP_C_R1.macs2_peak_717	20	1			chr2L	16735804	16736210	16735804	16736210	GFP_HS_R4.macs2_peak_607	26	1
chr2L	8422904	8423146	8422904	8423146	GFP_C_R2.macs2_peak_162	15	1			chr2L	16738027	16738332	16738027	16738332	GFP_HS_R4.macs2_peak_608	23	1
chr2L	8424416	8425098	8424416	8425098	GFP_C_R1.macs2_peak_718	21	1			chr2L	16743210	16743615	16743210	16743615	GFP_HS_R2.macs2_peak_104	17	1
chr2L	8430145	8430707	8430145	8430707	GFP_C_R1.macs2_peak_719	34	1			chr2L	16824765	16825054	16824765	16825054	GFP_HS_R4.macs2_peak_609	21	1
chr2L	8463525	8463849	8463525	8463849	GFP_C_R1.macs2_peak_720	25	1			chr2L	16825876	16826141	16825876	16826141	GFP_HS_R4.macs2_peak_610	17	1
chr2L	8466868	8467291	8466868	8467291	GFP_C_R1.macs2_peak_721	21	1			chr2L	16850244	16850793	16850244	16850793	GFP_HS_R1.macs2_peak_136	18	1
chr2L	8470258	8470562	8470258	8470562	GFP_C_R1.macs2_peak_722	24	1			chr2L	17013430	17013671	17013430	17013671	GFP_HS_R5.macs2_peak_189	13	1
chr2L	8472427	8472713	8472427	8472713	GFP_C_R4.macs2_peak_103	13	1			chr2L	17018652	17018938	17018652	17018938	GFP_HS_R4.macs2_peak_611	21	1
chr2L	8474584	8475051	8474584	8475051	GFP_C_R1.macs2_peak_723	28	1			chr2L	17143980	17144207	17143980	17144207	GFP_HS_R1.macs2_peak_137	20	1
chr2L	8478212	8479801	8478212,8478235,8478305,8479562	8479187,8479756,8478564,8479801	GFP_C_R1.macs2_peak_724,GFP_C_R3.macs2_peak_91,GFP_C_R2.macs2_peak_163,GFP_C_R1.macs2_peak_725	48,23,23,43	3			chr2L	17222082	17222693	17222082	17222693	GFP_HS_R1.macs2_peak_138	19	1
chr2L	8482646	8482904	8482646	8482904	GFP_C_R1.macs2_peak_726	33	1			chr2L	17244044	17244368	17244044	17244368	GFP_HS_R4.macs2_peak_612	19	1
chr2L	8495617	8495842	8495617	8495842	GFP_C_R4.macs2_peak_104	15	1			chr2L	17364422	17364695	17364422	17364695	GFP_HS_R4.macs2_peak_613	14	1
chr2L	8504763	8504976	8504763	8504976	GFP_C_R1.macs2_peak_727	30	1			chr2L	17382019	17382451	17382019	17382451	GFP_HS_R5.macs2_peak_190	14	1
chr2L	8509223	8509626	8509223	8509626	GFP_C_R1.macs2_peak_728	29	1			chr2L	17383672	17383897	17383672	17383897	GFP_HS_R5.macs2_peak_191	15	1
chr2L	8510464	8511122	8510464,8510533	8511122,8510989	GFP_C_R4.macs2_peak_105,GFP_C_R1.macs2_peak_729	25,19	2			chr2L	17384368	17385336	17384368,17384399,17384402	17385336,17385055,17385056	GFP_HS_R5.macs2_peak_192,GFP_HS_R3.macs2_peak_90,GFP_HS_R4.macs2_peak_614	56,29,30	3
chr2L	8514577	8514794	8514577	8514794	GFP_C_R1.macs2_peak_730	30	1			chr2L	17386581	17386851	17386581	17386851	GFP_HS_R4.macs2_peak_615	19	1
chr2L	8517242	8517792	8517242	8517792	GFP_C_R2.macs2_peak_164	22	1			chr2L	17473020	17473265	17473020	17473265	GFP_HS_R4.macs2_peak_616	17	1
chr2L	8521609	8521862	8521609	8521862	GFP_C_R1.macs2_peak_731	20	1			chr2L	17483745	17483998	17483745	17483998	GFP_HS_R4.macs2_peak_617	22	1
chr2L	8542210	8542727	8542210,8542240,8542240	8542727,8542727,8542727	GFP_C_R1.macs2_peak_732,GFP_C_R2.macs2_peak_165,GFP_C_R3.macs2_peak_92	50,27,27	3			chr2L	17583182	17583437	17583182	17583437	GFP_HS_R4.macs2_peak_618	20	1
chr2L	8543838	8544127	8543838	8544127	GFP_C_R4.macs2_peak_106	20	1			chr2L	17603462	17603758	17603462	17603758	GFP_HS_R4.macs2_peak_619	25	1
chr2L	8581348	8581556	8581348	8581556	GFP_C_R1.macs2_peak_733	26	1			chr2L	17737440	17737745	17737440	17737745	GFP_HS_R4.macs2_peak_620	24	1
chr2L	8585191	8585638	8585191	8585638	GFP_C_R1.macs2_peak_734	21	1			chr2L	17759456	17759846	17759456,17759606	17759846,17759818	GFP_HS_R3.macs2_peak_91,GFP_HS_R5.macs2_peak_193	23,24	2
chr2L	8588035	8588747	8588035	8588747	GFP_C_R1.macs2_peak_735	33	1			chr2L	17760749	17761036	17760749	17761036	GFP_HS_R5.macs2_peak_194	17	1
chr2L	8618582	8618818	8618582	8618818	GFP_C_R1.macs2_peak_736	16	1			chr2L	17783952	17784217	17783952	17784217	GFP_HS_R4.macs2_peak_621	24	1
chr2L	8638832	8639046	8638832	8639046	GFP_C_R1.macs2_peak_737	14	1			chr2L	17785650	17785871	17785650	17785871	GFP_HS_R4.macs2_peak_622	14	1
chr2L	8669930	8670197	8669930	8670197	GFP_C_R1.macs2_peak_738	23	1			chr2L	17786588	17786949	17786588	17786949	GFP_HS_R4.macs2_peak_623	22	1
chr2L	8678361	8678591	8678361	8678591	GFP_C_R1.macs2_peak_739	25	1			chr2L	17929549	17929929	17929549	17929929	GFP_HS_R4.macs2_peak_624	20	1
chr2L	8685745	8686170	8685745	8686170	GFP_C_R1.macs2_peak_740	29	1			chr2L	18135607	18135874	18135607	18135874	GFP_HS_R4.macs2_peak_625	24	1
chr2L	8712331	8712652	8712331	8712652	GFP_C_R1.macs2_peak_741	16	1			chr2L	18138663	18139199	18138663	18139199	GFP_HS_R4.macs2_peak_626	29	1
chr2L	8719863	8720081	8719863	8720081	GFP_C_R1.macs2_peak_742	20	1			chr2L	18139496	18139818	18139496	18139818	GFP_HS_R4.macs2_peak_627	14	1
chr2L	8721397	8721797	8721397	8721797	GFP_C_R5.macs2_peak_64	13	1			chr2L	18313860	18314571	18313860	18314571	GFP_HS_R4.macs2_peak_628	18	1
chr2L	8722690	8722956	8722690	8722956	GFP_C_R1.macs2_peak_743	17	1			chr2L	18357573	18358081	18357573	18358081	GFP_HS_R4.macs2_peak_629	30	1
chr2L	8752259	8752497	8752259	8752497	GFP_C_R1.macs2_peak_744	23	1			chr2L	18441858	18443344	18441858,18441861,18441892	18442376,18442127,18443344	GFP_HS_R5.macs2_peak_195,GFP_HS_R3.macs2_peak_92,GFP_HS_R4.macs2_peak_630	29,22,41	3
chr2L	8811828	8812087	8811828	8812087	GFP_C_R1.macs2_peak_745	23	1			chr2L	18446538	18446840	18446538	18446840	GFP_HS_R5.macs2_peak_196	15	1
chr2L	8825004	8826174	8825004,8825110	8826174,8825552	GFP_C_R1.macs2_peak_746,GFP_C_R2.macs2_peak_166	34,17	2			chr2L	18448650	18449169	18448650,18448772	18448893,18449169	GFP_HS_R5.macs2_peak_197,GFP_HS_R4.macs2_peak_631	14,19	2
chr2L	8842006	8842310	8842006	8842310	GFP_C_R1.macs2_peak_747	25	1			chr2L	18458267	18458772	18458267	18458772	GFP_HS_R1.macs2_peak_139	15	1
chr2L	8845915	8846273	8845915	8846273	GFP_C_R3.macs2_peak_93	23	1			chr2L	18479182	18479477	18479182	18479477	GFP_HS_R5.macs2_peak_198	23	1
chr2L	8846616	8847200	8846616,8846831,8846876	8847200,8847131,8847131	GFP_C_R1.macs2_peak_748,GFP_C_R3.macs2_peak_94,GFP_C_R2.macs2_peak_167	27,23,13	3			chr2L	18480572	18481238	18480572,18480760	18481238,18480967	GFP_HS_R4.macs2_peak_632,GFP_HS_R3.macs2_peak_93	27,14	2
chr2L	8849554	8850004	8849554	8850004	GFP_C_R1.macs2_peak_749	19	1			chr2L	18484580	18484921	18484580	18484921	GFP_HS_R2.macs2_peak_105	13	1
chr2L	8883264	8883545	8883264	8883545	GFP_C_R1.macs2_peak_750	13	1			chr2L	18485361	18485690	18485361	18485690	GFP_HS_R3.macs2_peak_94	25	1
chr2L	8920825	8921043	8920825	8921043	GFP_C_R1.macs2_peak_751	24	1			chr2L	18486959	18487172	18486959	18487172	GFP_HS_R5.macs2_peak_199	23	1
chr2L	8935895	8936110	8935895	8936110	GFP_C_R1.macs2_peak_752	15	1			chr2L	18487317	18487605	18487317	18487605	GFP_HS_R4.macs2_peak_633	21	1
chr2L	8940112	8940389	8940112	8940389	GFP_C_R2.macs2_peak_168	13	1			chr2L	18589289	18589537	18589289	18589537	GFP_HS_R4.macs2_peak_634	17	1
chr2L	8943244	8943618	8943244	8943618	GFP_C_R3.macs2_peak_95	16	1			chr2L	18598028	18598241	18598028	18598241	GFP_HS_R5.macs2_peak_200	17	1
chr2L	8948551	8948996	8948551	8948996	GFP_C_R1.macs2_peak_753	26	1			chr2L	18598790	18599069	18598790	18599069	GFP_HS_R4.macs2_peak_635	13	1
chr2L	8951344	8951753	8951344,8951537	8951712,8951753	GFP_C_R1.macs2_peak_754,GFP_C_R3.macs2_peak_96	27,20	2			chr2L	18628820	18629243	18628820	18629243	GFP_HS_R4.macs2_peak_636	19	1
chr2L	8952444	8953065	8952444,8952629	8952851,8953065	GFP_C_R2.macs2_peak_169,GFP_C_R1.macs2_peak_755	17,35	2			chr2L	18676260	18676790	18676260	18676790	GFP_HS_R5.macs2_peak_201	20	1
chr2L	8956443	8956944	8956443	8956944	GFP_C_R1.macs2_peak_756	21	1			chr2L	18688367	18689163	18688367,18688385,18688552	18688903,18688874,18689163	GFP_HS_R3.macs2_peak_95,GFP_HS_R4.macs2_peak_637,GFP_HS_R5.macs2_peak_202	20,27,21	3
chr2L	8959481	8959696	8959481	8959696	GFP_C_R1.macs2_peak_757	21	1			chr2L	18689635	18690339	18689635	18690339	GFP_HS_R4.macs2_peak_638	19	1
chr2L	8995051	8995459	8995051	8995459	GFP_C_R1.macs2_peak_758	32	1			chr2L	18702769	18703393	18702769,18702987	18703393,18703335	GFP_HS_R4.macs2_peak_639,GFP_HS_R3.macs2_peak_96	25,26	2
chr2L	8996722	8997306	8996722	8997306	GFP_C_R4.macs2_peak_107	23	1			chr2L	18705250	18705853	18705250,18705540	18705850,18705853	GFP_HS_R4.macs2_peak_640,GFP_HS_R5.macs2_peak_203	19,14	2
chr2L	9063512	9063874	9063512	9063874	GFP_C_R5.macs2_peak_65	19	1			chr2L	18707238	18707603	18707238	18707603	GFP_HS_R4.macs2_peak_641	19	1
chr2L	9107093	9107398	9107093	9107398	GFP_C_R1.macs2_peak_759	27	1			chr2L	18730397	18730715	18730397	18730715	GFP_HS_R5.macs2_peak_204	16	1
chr2L	9118693	9118910	9118693	9118910	GFP_C_R4.macs2_peak_108	13	1			chr2L	18737337	18737806	18737337,18737574	18737584,18737806	GFP_HS_R3.macs2_peak_97,GFP_HS_R5.macs2_peak_205	17,16	2
chr2L	9120777	9121587	9120777	9121587	GFP_C_R3.macs2_peak_97	15	1			chr2L	18782660	18783294	18782660,18782837	18782944,18783294	GFP_HS_R4.macs2_peak_642,GFP_HS_R2.macs2_peak_106	45,19	2
chr2L	9124271	9125296	9124271,9124396,9124972	9125296,9125131,9125185	GFP_C_R1.macs2_peak_760,GFP_C_R2.macs2_peak_170,GFP_C_R5.macs2_peak_66	33,24,24	3			chr2L	18834497	18835030	18834497	18835030	GFP_HS_R4.macs2_peak_643	16	1
chr2L	9125829	9126170	9125829	9126170	GFP_C_R1.macs2_peak_761	22	1			chr2L	18838562	18839612	18838562,18838960,18839217	18839520,18839612,18839612	GFP_HS_R4.macs2_peak_644,GFP_HS_R5.macs2_peak_206,GFP_HS_R3.macs2_peak_98	26,22,21	3
chr2L	9128889	9129263	9128889	9129263	GFP_C_R1.macs2_peak_762	15	1			chr2L	18849723	18849969	18849723	18849969	GFP_HS_R4.macs2_peak_645	19	1
chr2L	9129577	9130430	9129577	9130430	GFP_C_R1.macs2_peak_763	29	1			chr2L	18854067	18854355	18854067	18854355	GFP_HS_R4.macs2_peak_646	24	1
chr2L	9136681	9136891	9136681	9136891	GFP_C_R1.macs2_peak_764	21	1			chr2L	18858325	18859230	18858325,18858713,18858966	18859036,18859183,18859230	GFP_HS_R5.macs2_peak_207,GFP_HS_R4.macs2_peak_647,GFP_HS_R3.macs2_peak_99	28,26,20	3
chr2L	9141464	9141707	9141464	9141707	GFP_C_R5.macs2_peak_67	20	1			chr2L	18874929	18875394	18874929,18875112	18875394,18875322	GFP_HS_R4.macs2_peak_648,GFP_HS_R5.macs2_peak_208	35,16	2
chr2L	9145656	9146155	9145656	9146155	GFP_C_R1.macs2_peak_765	19	1			chr2L	18881202	18881809	18881202,18881240	18881809,18881524	GFP_HS_R4.macs2_peak_649,GFP_HS_R3.macs2_peak_100	29,17	2
chr2L	9146533	9146957	9146533,9146538	9146866,9146957	GFP_C_R1.macs2_peak_766,GFP_C_R2.macs2_peak_171	39,16	2			chr2L	18922883	18923128	18922883	18923128	GFP_HS_R4.macs2_peak_650	20	1
chr2L	9148724	9148946	9148724	9148946	GFP_C_R1.macs2_peak_767	21	1			chr2L	18943618	18943832	18943618	18943832	GFP_HS_R5.macs2_peak_209	19	1
chr2L	9150008	9150607	9150008,9150097,9150390	9150328,9150449,9150607	GFP_C_R2.macs2_peak_172,GFP_C_R5.macs2_peak_68,GFP_C_R3.macs2_peak_98	23,17,17	3			chr2L	18944422	18944782	18944422	18944782	GFP_HS_R4.macs2_peak_651	24	1
chr2L	9151039	9151401	9151039,9151089	9151401,9151389	GFP_C_R5.macs2_peak_69,GFP_C_R1.macs2_peak_768	18,26	2			chr2L	18948343	18948611	18948343	18948611	GFP_HS_R4.macs2_peak_652	17	1
chr2L	9156420	9156711	9156420,9156469	9156711,9156706	GFP_C_R1.macs2_peak_769,GFP_C_R2.macs2_peak_173	38,22	2			chr2L	18948998	18949310	18948998	18949310	GFP_HS_R5.macs2_peak_210	14	1
chr2L	9159703	9160098	9159703	9160098	GFP_C_R1.macs2_peak_770	34	1			chr2L	18949531	18950055	18949531,18949566	18949835,18950055	GFP_HS_R4.macs2_peak_653,GFP_HS_R5.macs2_peak_211	26,14	2
chr2L	9160390	9161069	9160390	9161069	GFP_C_R1.macs2_peak_771	34	1			chr2L	18987044	18987364	18987044	18987364	GFP_HS_R1.macs2_peak_140	14	1
chr2L	9162574	9163369	9162574	9163369	GFP_C_R1.macs2_peak_772	33	1			chr2L	19008618	19009049	19008618	19009049	GFP_HS_R4.macs2_peak_654	24	1
chr2L	9166720	9167026	9166720	9167026	GFP_C_R1.macs2_peak_773	21	1			chr2L	19045622	19045894	19045622	19045894	GFP_HS_R4.macs2_peak_655	19	1
chr2L	9175178	9175660	9175178	9175660	GFP_C_R1.macs2_peak_774	22	1			chr2L	19049898	19050176	19049898	19050176	GFP_HS_R4.macs2_peak_656	28	1
chr2L	9183374	9183750	9183374	9183750	GFP_C_R1.macs2_peak_775	20	1			chr2L	19051779	19052254	19051779	19052254	GFP_HS_R4.macs2_peak_657	17	1
chr2L	9205112	9205344	9205112	9205344	GFP_C_R1.macs2_peak_776	26	1			chr2L	19064037	19064268	19064037	19064268	GFP_HS_R4.macs2_peak_658	13	1
chr2L	9224624	9224908	9224624	9224908	GFP_C_R1.macs2_peak_777	22	1			chr2L	19068804	19069307	19068804	19069307	GFP_HS_R5.macs2_peak_212	20	1
chr2L	9225069	9225322	9225069	9225322	GFP_C_R5.macs2_peak_70	14	1			chr2L	19082813	19083031	19082813	19083031	GFP_HS_R5.macs2_peak_213	14	1
chr2L	9225374	9225682	9225374	9225682	GFP_C_R1.macs2_peak_778	22	1			chr2L	19083080	19083480	19083080	19083480	GFP_HS_R4.macs2_peak_659	31	1
chr2L	9235096	9235327	9235096	9235327	GFP_C_R4.macs2_peak_109	17	1			chr2L	19083702	19083935	19083702	19083935	GFP_HS_R4.macs2_peak_660	24	1
chr2L	9250534	9251181	9250534	9251181	GFP_C_R1.macs2_peak_779	37	1			chr2L	19107305	19107568	19107305	19107568	GFP_HS_R4.macs2_peak_661	13	1
chr2L	9256297	9256595	9256297	9256595	GFP_C_R1.macs2_peak_780	13	1			chr2L	19114284	19114567	19114284	19114567	GFP_HS_R4.macs2_peak_662	39	1
chr2L	9308417	9308901	9308417	9308901	GFP_C_R1.macs2_peak_781	29	1			chr2L	19133287	19133995	19133287,19133599	19133756,19133995	GFP_HS_R5.macs2_peak_214,GFP_HS_R4.macs2_peak_663	17,27	2
chr2L	9330857	9331215	9330857	9331215	GFP_C_R2.macs2_peak_174	29	1			chr2L	19135015	19135508	19135015,19135044	19135508,19135314	GFP_HS_R4.macs2_peak_664,GFP_HS_R5.macs2_peak_215	25,20	2
chr2L	9362873	9363315	9362873	9363315	GFP_C_R1.macs2_peak_782	24	1			chr2L	19136703	19137369	19136703	19137369	GFP_HS_R4.macs2_peak_665	26	1
chr2L	9421530	9421923	9421530,9421678	9421819,9421923	GFP_C_R1.macs2_peak_783,GFP_C_R4.macs2_peak_110	31,22	2			chr2L	19158015	19158555	19158015	19158555	GFP_HS_R4.macs2_peak_666	22	1
chr2L	9422880	9423092	9422880	9423092	GFP_C_R4.macs2_peak_111	15	1			chr2L	19164511	19165013	19164511	19165013	GFP_HS_R4.macs2_peak_667	20	1
chr2L	9431133	9432025	9431133	9432025	GFP_C_R1.macs2_peak_784	23	1			chr2L	19165746	19165990	19165746	19165990	GFP_HS_R4.macs2_peak_668	18	1
chr2L	9448431	9448650	9448431	9448650	GFP_C_R1.macs2_peak_785	63	1			chr2L	19181318	19182297	19181318,19181436,19181440	19182050,19182297,19181981	GFP_HS_R5.macs2_peak_216,GFP_HS_R4.macs2_peak_669,GFP_HS_R3.macs2_peak_101	33,47,18	3
chr2L	9449889	9450505	9449889	9450505	GFP_C_R4.macs2_peak_112	23	1			chr2L	19186201	19186490	19186201	19186490	GFP_HS_R4.macs2_peak_670	32	1
chr2L	9453062	9453493	9453062,9453267	9453463,9453493	GFP_C_R2.macs2_peak_175,GFP_C_R3.macs2_peak_99	18,18	2			chr2L	19188425	19188811	19188425	19188811	GFP_HS_R4.macs2_peak_671	24	1
chr2L	9453680	9455064	9453680,9453963,9454039,9454059	9454608,9454851,9455064,9454688	GFP_C_R4.macs2_peak_113,GFP_C_R1.macs2_peak_786,GFP_C_R3.macs2_peak_100,GFP_C_R2.macs2_peak_176	17,41,30,51	4			chr2L	19189207	19191096	19189207,19190149	19191096,19190663	GFP_HS_R4.macs2_peak_672,GFP_HS_R3.macs2_peak_102	33,34	2
chr2L	9457197	9457567	9457197	9457567	GFP_C_R1.macs2_peak_787	17	1			chr2L	19201221	19201476	19201221	19201476	GFP_HS_R4.macs2_peak_673	17	1
chr2L	9459169	9459415	9459169	9459415	GFP_C_R2.macs2_peak_177	20	1			chr2L	19326864	19327422	19326864,19327000	19327157,19327422	GFP_HS_R4.macs2_peak_674,GFP_HS_R5.macs2_peak_217	22,18	2
chr2L	9462380	9462956	9462380	9462956	GFP_C_R1.macs2_peak_788	31	1			chr2L	19333960	19334387	19333960,19333983	19334326,19334387	GFP_HS_R3.macs2_peak_103,GFP_HS_R5.macs2_peak_218	16,23	2
chr2L	9485113	9485417	9485113,9485114,9485158,9485180	9485417,9485354,9485412,9485412	GFP_C_R1.macs2_peak_789,GFP_C_R5.macs2_peak_71,GFP_C_R3.macs2_peak_101,GFP_C_R2.macs2_peak_178	45,13,22,13	4			chr2L	19338365	19338656	19338365	19338656	GFP_HS_R4.macs2_peak_675	20	1
chr2L	9487296	9487582	9487296	9487582	GFP_C_R2.macs2_peak_179	18	1			chr2L	19364806	19365068	19364806	19365068	GFP_HS_R4.macs2_peak_676	14	1
chr2L	9487895	9488110	9487895	9488110	GFP_C_R5.macs2_peak_72	18	1			chr2L	19403911	19404173	19403911	19404173	GFP_HS_R3.macs2_peak_104	15	1
chr2L	9493867	9494762	9493867,9493904	9494718,9494762	GFP_C_R3.macs2_peak_102,GFP_C_R2.macs2_peak_180	25,16	2			chr2L	19425813	19426685	19425813,19426112,19426117	19426685,19426502,19426645	GFP_HS_R5.macs2_peak_219,GFP_HS_R3.macs2_peak_105,GFP_HS_R4.macs2_peak_677	38,22,28	3
chr2L	9494887	9495236	9494887	9495236	GFP_C_R4.macs2_peak_114	23	1			chr2L	19431895	19432304	19431895	19432304	GFP_HS_R4.macs2_peak_678	21	1
chr2L	9496443	9497234	9496443,9496693	9496910,9497234	GFP_C_R1.macs2_peak_790,GFP_C_R3.macs2_peak_103	22,23	2			chr2L	19451087	19451463	19451087	19451463	GFP_HS_R4.macs2_peak_679	14	1
chr2L	9497248	9497832	9497248	9497832	GFP_C_R1.macs2_peak_791	24	1			chr2L	19452582	19452966	19452582,19452583	19452861,19452966	GFP_HS_R5.macs2_peak_220,GFP_HS_R4.macs2_peak_680	23,16	2
chr2L	9516430	9516639	9516430	9516639	GFP_C_R1.macs2_peak_792	17	1			chr2L	19493061	19493988	19493061,19493151,19493268	19493691,19493988,19493478	GFP_HS_R5.macs2_peak_221,GFP_HS_R4.macs2_peak_681,GFP_HS_R3.macs2_peak_106	17,31,24	3
chr2L	9518718	9519420	9518718	9519420	GFP_C_R1.macs2_peak_793	43	1			chr2L	19511273	19511552	19511273	19511552	GFP_HS_R4.macs2_peak_682	19	1
chr2L	9519946	9520627	9519946,9520238	9520571,9520627	GFP_C_R5.macs2_peak_73,GFP_C_R1.macs2_peak_794	19,31	2			chr2L	19514842	19515119	19514842	19515119	GFP_HS_R4.macs2_peak_683	14	1
chr2L	9521364	9521596	9521364	9521596	GFP_C_R4.macs2_peak_115	18	1			chr2L	19528605	19528835	19528605	19528835	GFP_HS_R4.macs2_peak_684	17	1
chr2L	9522047	9522986	9522047,9522465,9522586	9522548,9522913,9522986	GFP_C_R1.macs2_peak_795,GFP_C_R2.macs2_peak_181,GFP_C_R4.macs2_peak_116	31,18,18	3			chr2L	19535648	19535873	19535648	19535873	GFP_HS_R4.macs2_peak_685	21	1
chr2L	9539982	9540475	9539982,9540122	9540205,9540475	GFP_C_R4.macs2_peak_117,GFP_C_R5.macs2_peak_74	15,14	2			chr2L	19543773	19543995	19543773	19543995	GFP_HS_R4.macs2_peak_686	17	1
chr2L	9568140	9569190	9568140,9568328,9568436,9568443	9568841,9568746,9568868,9569190	GFP_C_R1.macs2_peak_796,GFP_C_R4.macs2_peak_118,GFP_C_R3.macs2_peak_104,GFP_C_R2.macs2_peak_182	49,13,26,33	4			chr2L	19572163	19572396	19572163	19572396	GFP_HS_R2.macs2_peak_107	15	1
chr2L	9570621	9570934	9570621	9570934	GFP_C_R1.macs2_peak_797	18	1			chr2L	19574704	19575953	19574704	19575953	GFP_HS_R4.macs2_peak_687	40	1
chr2L	9581391	9581915	9581391,9581666	9581670,9581915	GFP_C_R1.macs2_peak_798,GFP_C_R4.macs2_peak_119	26,17	2			chr2L	19576201	19577614	19576201,19576356,19576972,19577134	19576649,19577080,19577609,19577614	GFP_HS_R2.macs2_peak_108,GFP_HS_R4.macs2_peak_688,GFP_HS_R1.macs2_peak_141,GFP_HS_R2.macs2_peak_109	22,35,19,20	3
chr2L	9584441	9585203	9584441	9585203	GFP_C_R4.macs2_peak_120	13	1			chr2L	19578918	19579602	19578918	19579602	GFP_HS_R4.macs2_peak_689	17	1
chr2L	9586560	9587079	9586560	9587079	GFP_C_R4.macs2_peak_121	25	1			chr2L	19583979	19584239	19583979,19584020	19584239,19584239	GFP_HS_R4.macs2_peak_690,GFP_HS_R5.macs2_peak_222	50,35	2
chr2L	9698862	9699588	9698862	9699588	GFP_C_R1.macs2_peak_799	57	1			chr2L	19656703	19670308	19656703	19670308	GFP_HS_R2.macs2_peak_110	15	1
chr2L	9705591	9705854	9705591	9705854	GFP_C_R1.macs2_peak_800	16	1			chr2L	19674383	19674629	19674383	19674629	GFP_HS_R4.macs2_peak_691	32	1
chr2L	9712753	9713055	9712753	9713055	GFP_C_R1.macs2_peak_801	24	1			chr2L	19679042	19679346	19679042	19679346	GFP_HS_R4.macs2_peak_692	19	1
chr2L	9714592	9714805	9714592	9714805	GFP_C_R5.macs2_peak_75	13	1			chr2L	19708429	19711009	19708429	19711009	GFP_HS_R2.macs2_peak_111	15	1
chr2L	9714985	9715526	9714985,9715276	9715495,9715526	GFP_C_R1.macs2_peak_802,GFP_C_R3.macs2_peak_105	35,20	2			chr2L	19713380	19713611	19713380	19713611	GFP_HS_R1.macs2_peak_142	15	1
chr2L	9715927	9716294	9715927	9716294	GFP_C_R1.macs2_peak_803	27	1			chr2L	19736079	19736588	19736079	19736588	GFP_HS_R4.macs2_peak_693	20	1
chr2L	9726914	9727154	9726914	9727154	GFP_C_R1.macs2_peak_804	25	1			chr2L	19774120	19774400	19774120	19774400	GFP_HS_R5.macs2_peak_223	14	1
chr2L	9758787	9759361	9758787	9759361	GFP_C_R1.macs2_peak_805	38	1			chr2L	19784779	19785055	19784779	19785055	GFP_HS_R4.macs2_peak_694	32	1
chr2L	9763732	9764161	9763732,9763768	9764161,9764051	GFP_C_R1.macs2_peak_806,GFP_C_R5.macs2_peak_76	39,17	2			chr2L	19790540	19791003	19790540	19791003	GFP_HS_R4.macs2_peak_695	29	1
chr2L	9764744	9765460	9764744	9765460	GFP_C_R1.macs2_peak_807	47	1			chr2L	19791986	19792319	19791986	19792319	GFP_HS_R4.macs2_peak_696	14	1
chr2L	9792902	9793463	9792902	9793463	GFP_C_R1.macs2_peak_808	25	1			chr2L	19795236	19795589	19795236	19795589	GFP_HS_R4.macs2_peak_697	19	1
chr2L	9805505	9805775	9805505	9805775	GFP_C_R1.macs2_peak_809	20	1			chr2L	19795939	19796306	19795939	19796306	GFP_HS_R4.macs2_peak_698	20	1
chr2L	9861374	9861631	9861374	9861631	GFP_C_R4.macs2_peak_122	13	1			chr2L	19796468	19796820	19796468	19796820	GFP_HS_R5.macs2_peak_224	17	1
chr2L	9889333	9889554	9889333	9889554	GFP_C_R1.macs2_peak_810	25	1			chr2L	19798163	19798723	19798163	19798723	GFP_HS_R1.macs2_peak_143	14	1
chr2L	9892865	9893488	9892865	9893488	GFP_C_R1.macs2_peak_811	26	1			chr2L	19800629	19801113	19800629	19801113	GFP_HS_R1.macs2_peak_144	14	1
chr2L	9894378	9896196	9894378,9894790,9894803	9895491,9895271,9896196	GFP_C_R2.macs2_peak_183,GFP_C_R5.macs2_peak_77,GFP_C_R1.macs2_peak_812	30,22,48	3			chr2L	19801698	19801991	19801698	19801991	GFP_HS_R1.macs2_peak_145	13	1
chr2L	9896961	9897580	9896961,9897272,9897281	9897580,9897553,9897530	GFP_C_R1.macs2_peak_813,GFP_C_R2.macs2_peak_184,GFP_C_R5.macs2_peak_78	49,44,15	3			chr2L	19809438	19810967	19809438,19809989	19810833,19810967	GFP_HS_R1.macs2_peak_146,GFP_HS_R2.macs2_peak_112	28,27	2
chr2L	9897978	9898386	9897978	9898386	GFP_C_R2.macs2_peak_185	16	1			chr2L	19811709	19812089	19811709	19812089	GFP_HS_R2.macs2_peak_113	15	1
chr2L	9907683	9908015	9907683	9908015	GFP_C_R1.macs2_peak_814	35	1			chr2L	19812359	19812693	19812359	19812693	GFP_HS_R1.macs2_peak_147	15	1
chr2L	9918114	9918382	9918114	9918382	GFP_C_R1.macs2_peak_815	21	1			chr2L	19813132	19813634	19813132	19813634	GFP_HS_R2.macs2_peak_114	15	1
chr2L	9954086	9954421	9954086	9954421	GFP_C_R1.macs2_peak_816	28	1			chr2L	19813785	19814415	19813785,19813879	19814415,19814325	GFP_HS_R1.macs2_peak_148,GFP_HS_R2.macs2_peak_115	15,15	2
chr2L	9956464	9956679	9956464	9956679	GFP_C_R1.macs2_peak_817	26	1			chr2L	19846679	19846911	19846679	19846911	GFP_HS_R4.macs2_peak_699	15	1
chr2L	9964767	9965313	9964767	9965313	GFP_C_R1.macs2_peak_818	23	1			chr2L	19866525	19867640	19866525,19866593,19866629	19867640,19867446,19867286	GFP_HS_R4.macs2_peak_700,GFP_HS_R5.macs2_peak_225,GFP_HS_R3.macs2_peak_107	29,48,30	3
chr2L	9965553	9965889	9965553	9965889	GFP_C_R1.macs2_peak_819	32	1			chr2L	19903116	19903349	19903116	19903349	GFP_HS_R4.macs2_peak_701	17	1
chr2L	9966135	9966437	9966135	9966437	GFP_C_R1.macs2_peak_820	31	1			chr2L	19934871	19935118	19934871	19935118	GFP_HS_R4.macs2_peak_702	21	1
chr2L	9969662	9970062	9969662,9969675	9970062,9969910	GFP_C_R3.macs2_peak_106,GFP_C_R1.macs2_peak_821	13,20	2			chr2L	19943949	19944190	19943949	19944190	GFP_HS_R1.macs2_peak_149	15	1
chr2L	9987598	9987848	9987598	9987848	GFP_C_R1.macs2_peak_822	35	1			chr2L	19945913	19946490	19945913	19946490	GFP_HS_R1.macs2_peak_150	15	1
chr2L	9988342	9988766	9988342	9988766	GFP_C_R1.macs2_peak_823	24	1			chr2L	19947618	19948118	19947618	19948118	GFP_HS_R1.macs2_peak_151	14	1
chr2L	9989745	9990511	9989745	9990511	GFP_C_R1.macs2_peak_824	41	1			chr2L	20061693	20062358	20061693	20062358	GFP_HS_R4.macs2_peak_703	33	1
chr2L	9991694	9992335	9991694	9992335	GFP_C_R1.macs2_peak_825	24	1			chr2L	20085412	20085660	20085412	20085660	GFP_HS_R4.macs2_peak_704	15	1
chr2L	9992939	9993818	9992939,9993029	9993190,9993818	GFP_C_R2.macs2_peak_186,GFP_C_R1.macs2_peak_826	25,20	2			chr2L	20086057	20086296	20086057	20086296	GFP_HS_R4.macs2_peak_705	17	1
chr2L	9995446	9995955	9995446,9995449	9995955,9995727	GFP_C_R1.macs2_peak_827,GFP_C_R5.macs2_peak_79	38,17	2			chr2L	20090843	20091628	20090843	20091628	GFP_HS_R4.macs2_peak_706	17	1
chr2L	9996311	9997216	9996311	9997216	GFP_C_R1.macs2_peak_828	41	1			chr2L	20096644	20096896	20096644,20096665	20096866,20096896	GFP_HS_R3.macs2_peak_108,GFP_HS_R5.macs2_peak_226	19,13	2
chr2L	9998963	9999421	9998963	9999421	GFP_C_R1.macs2_peak_829	23	1			chr2L	20099707	20100170	20099707,20099943	20099954,20100170	GFP_HS_R5.macs2_peak_227,GFP_HS_R4.macs2_peak_707	13,18	2
chr2L	10004178	10004472	10004178	10004472	GFP_C_R4.macs2_peak_123	15	1			chr2L	20113824	20114795	20113824	20114795	GFP_HS_R1.macs2_peak_152	15	1
chr2L	10004574	10004834	10004574	10004834	GFP_C_R1.macs2_peak_830	33	1			chr2L	20115219	20115483	20115219	20115483	GFP_HS_R1.macs2_peak_153	15	1
chr2L	10006410	10007272	10006410	10007272	GFP_C_R1.macs2_peak_831	19	1			chr2L	20120790	20121018	20120790	20121018	GFP_HS_R4.macs2_peak_708	21	1
chr2L	10008729	10009037	10008729	10009037	GFP_C_R2.macs2_peak_187	15	1			chr2L	20125080	20125460	20125080	20125460	GFP_HS_R4.macs2_peak_709	17	1
chr2L	10009092	10009495	10009092	10009495	GFP_C_R1.macs2_peak_832	16	1			chr2L	20126001	20126239	20126001	20126239	GFP_HS_R4.macs2_peak_710	26	1
chr2L	10010287	10011091	10010287	10011091	GFP_C_R1.macs2_peak_833	26	1			chr2L	20147920	20148258	20147920	20148258	GFP_HS_R5.macs2_peak_228	17	1
chr2L	10013460	10013793	10013460	10013793	GFP_C_R1.macs2_peak_834	13	1			chr2L	20149793	20150086	20149793	20150086	GFP_HS_R4.macs2_peak_711	22	1
chr2L	10015570	10015796	10015570	10015796	GFP_C_R1.macs2_peak_835	13	1			chr2L	20164358	20164646	20164358	20164646	GFP_HS_R1.macs2_peak_154	15	1
chr2L	10058879	10059097	10058879	10059097	GFP_C_R1.macs2_peak_836	35	1			chr2L	20165037	20165303	20165037	20165303	GFP_HS_R4.macs2_peak_712	13	1
chr2L	10077101	10077310	10077101	10077310	GFP_C_R1.macs2_peak_837	14	1			chr2L	20171249	20171489	20171249	20171489	GFP_HS_R2.macs2_peak_116	13	1
chr2L	10110802	10111073	10110802	10111073	GFP_C_R4.macs2_peak_124	13	1			chr2L	20198127	20198464	20198127	20198464	GFP_HS_R5.macs2_peak_229	17	1
chr2L	10136780	10136999	10136780	10136999	GFP_C_R1.macs2_peak_838	43	1			chr2L	20200829	20201742	20200829,20200904,20201258,20201343	20201508,20201121,20201742,20201602	GFP_HS_R5.macs2_peak_230,GFP_HS_R3.macs2_peak_109,GFP_HS_R4.macs2_peak_713,GFP_HS_R3.macs2_peak_110	17,17,35,17	3
chr2L	10144686	10145068	10144686	10145068	GFP_C_R1.macs2_peak_839	59	1			chr2L	20204858	20205511	20204858,20205063,20205078	20205471,20205511,20205399	GFP_HS_R5.macs2_peak_231,GFP_HS_R4.macs2_peak_714,GFP_HS_R3.macs2_peak_111	32,59,17	3
chr2L	10146886	10147110	10146886	10147110	GFP_C_R1.macs2_peak_840	35	1			chr2L	20207423	20207703	20207423,20207483	20207667,20207703	GFP_HS_R3.macs2_peak_112,GFP_HS_R4.macs2_peak_715	24,15	2
chr2L	10198815	10199129	10198815	10199129	GFP_C_R1.macs2_peak_841	19	1			chr2L	20209010	20209753	20209010,20209010,20209016	20209499,20209753,20209703	GFP_HS_R3.macs2_peak_113,GFP_HS_R5.macs2_peak_232,GFP_HS_R4.macs2_peak_716	23,27,21	3
chr2L	10205863	10206120	10205863	10206120	GFP_C_R1.macs2_peak_842	27	1			chr2L	20213218	20214051	20213218,20213603	20213661,20214051	GFP_HS_R4.macs2_peak_717,GFP_HS_R3.macs2_peak_114	24,17	2
chr2L	10214399	10214624	10214399	10214624	GFP_C_R1.macs2_peak_843	14	1			chr2L	20310740	20311296	20310740,20310816	20311296,20311136	GFP_HS_R2.macs2_peak_117,GFP_HS_R1.macs2_peak_155	25,15	2
chr2L	10220199	10220610	10220199	10220610	GFP_C_R1.macs2_peak_844	30	1			chr2L	20313799	20314107	20313799	20314107	GFP_HS_R4.macs2_peak_718	16	1
chr2L	10224910	10225460	10224910	10225460	GFP_C_R1.macs2_peak_845	38	1			chr2L	20319486	20319716	20319486	20319716	GFP_HS_R4.macs2_peak_719	28	1
chr2L	10225826	10226709	10225826,10226063,10226101	10226709,10226704,10226683	GFP_C_R1.macs2_peak_846,GFP_C_R3.macs2_peak_107,GFP_C_R2.macs2_peak_188	23,27,27	3			chr2L	20347816	20348569	20347816	20348569	GFP_HS_R4.macs2_peak_720	14	1
chr2L	10230052	10230266	10230052	10230266	GFP_C_R4.macs2_peak_125	15	1			chr2L	20350063	20350326	20350063	20350326	GFP_HS_R1.macs2_peak_156	15	1
chr2L	10230635	10231129	10230635,10230776	10230928,10231129	GFP_C_R5.macs2_peak_80,GFP_C_R2.macs2_peak_189	17,23	2			chr2L	20360450	20360713	20360450	20360713	GFP_HS_R4.macs2_peak_721	17	1
chr2L	10232284	10233013	10232284,10232551	10232996,10233013	GFP_C_R1.macs2_peak_847,GFP_C_R2.macs2_peak_190	40,31	2			chr2L	20416824	20417430	20416824	20417430	GFP_HS_R4.macs2_peak_722	33	1
chr2L	10235938	10236377	10235938	10236377	GFP_C_R3.macs2_peak_108	18	1			chr2L	20446597	20452660	20446597,20446702,20446702	20446981,20452660,20452660	GFP_HS_R4.macs2_peak_723,GFP_HS_R1.macs2_peak_157,GFP_HS_R2.macs2_peak_118	39,15,15	3
chr2L	10237685	10237933	10237685	10237933	GFP_C_R1.macs2_peak_848	23	1			chr2L	20488426	20488707	20488426	20488707	GFP_HS_R4.macs2_peak_724	18	1
chr2L	10246961	10247235	10246961	10247235	GFP_C_R2.macs2_peak_191	17	1			chr2L	20607502	20607836	20607502	20607836	GFP_HS_R1.macs2_peak_158	14	1
chr2L	10249629	10250108	10249629	10250108	GFP_C_R1.macs2_peak_849	14	1			chr2L	20654033	20654311	20654033	20654311	GFP_HS_R4.macs2_peak_725	17	1
chr2L	10250129	10250818	10250129,10250156,10250525	10250744,10250723,10250818	GFP_C_R3.macs2_peak_109,GFP_C_R2.macs2_peak_192,GFP_C_R1.macs2_peak_850	33,26,47	3			chr2L	20655711	20656319	20655711	20656319	GFP_HS_R4.macs2_peak_726	29	1
chr2L	10259889	10260226	10259889	10260226	GFP_C_R3.macs2_peak_110	14	1			chr2L	20660323	20660532	20660323	20660532	GFP_HS_R5.macs2_peak_233	14	1
chr2L	10260253	10261631	10260253,10260740	10261631,10260971	GFP_C_R1.macs2_peak_851,GFP_C_R3.macs2_peak_111	35,25	2			chr2L	20675917	20676136	20675917	20676136	GFP_HS_R5.macs2_peak_234	13	1
chr2L	10263729	10263988	10263729	10263988	GFP_C_R4.macs2_peak_126	13	1			chr2L	20761497	20761767	20761497	20761767	GFP_HS_R1.macs2_peak_159	15	1
chr2L	10264171	10265094	10264171,10264207,10264574	10265080,10264627,10265094	GFP_C_R2.macs2_peak_193,GFP_C_R3.macs2_peak_112,GFP_C_R1.macs2_peak_852	27,21,23	3			chr2L	20769948	20770409	20769948	20770409	GFP_HS_R4.macs2_peak_727	18	1
chr2L	10266163	10266628	10266163	10266628	GFP_C_R3.macs2_peak_113	19	1			chr2L	20775604	20775950	20775604	20775950	GFP_HS_R4.macs2_peak_728	33	1
chr2L	10268633	10269783	10268633,10268677,10268875,10269373	10269434,10269408,10269155,10269783	GFP_C_R1.macs2_peak_853,GFP_C_R2.macs2_peak_194,GFP_C_R3.macs2_peak_114,GFP_C_R3.macs2_peak_115	29,20,20,15	3			chr2L	20778464	20778770	20778464	20778770	GFP_HS_R4.macs2_peak_729	30	1
chr2L	10270133	10270396	10270133	10270396	GFP_C_R1.macs2_peak_854	14	1			chr2L	20787624	20787977	20787624	20787977	GFP_HS_R4.macs2_peak_730	14	1
chr2L	10270803	10271262	10270803,10270992	10271079,10271262	GFP_C_R2.macs2_peak_195,GFP_C_R1.macs2_peak_855	16,39	2			chr2L	20788306	20789714	20788306,20788782	20789714,20789488	GFP_HS_R1.macs2_peak_160,GFP_HS_R2.macs2_peak_119	14,14	2
chr2L	10272360	10273908	10272360,10272455,10272502,10272832	10273146,10272965,10273908,10273153	GFP_C_R5.macs2_peak_81,GFP_C_R3.macs2_peak_116,GFP_C_R1.macs2_peak_856,GFP_C_R2.macs2_peak_196	24,16,42,24	4			chr2L	20790969	20791562	20790969	20791562	GFP_HS_R1.macs2_peak_161	14	1
chr2L	10274772	10275251	10274772	10275251	GFP_C_R1.macs2_peak_857	35	1			chr2L	20793176	20793622	20793176	20793622	GFP_HS_R1.macs2_peak_162	15	1
chr2L	10275499	10276166	10275499,10275693,10275925	10276067,10275908,10276166	GFP_C_R5.macs2_peak_82,GFP_C_R1.macs2_peak_858,GFP_C_R2.macs2_peak_197	14,21,21	3			chr2L	20797458	20797947	20797458,20797526	20797692,20797947	GFP_HS_R1.macs2_peak_163,GFP_HS_R5.macs2_peak_235	13,13	2
chr2L	10276424	10276631	10276424	10276631	GFP_C_R1.macs2_peak_859	29	1			chr2L	20798261	20798651	20798261	20798651	GFP_HS_R5.macs2_peak_236	19	1
chr2L	10277329	10278089	10277329,10277330,10277372,10277374	10277964,10278052,10278089,10277710	GFP_C_R1.macs2_peak_860,GFP_C_R2.macs2_peak_198,GFP_C_R3.macs2_peak_117,GFP_C_R5.macs2_peak_83	31,23,29,26	4			chr2L	20816316	20816550	20816316	20816550	GFP_HS_R5.macs2_peak_237	15	1
chr2L	10280621	10280931	10280621	10280931	GFP_C_R1.macs2_peak_861	22	1			chr2L	20858221	20858710	20858221	20858710	GFP_HS_R5.macs2_peak_238	21	1
chr2L	10291375	10291937	10291375,10291423,10291423	10291632,10291935,10291937	GFP_C_R5.macs2_peak_84,GFP_C_R2.macs2_peak_199,GFP_C_R3.macs2_peak_118	27,30,40	3			chr2L	20918573	20918856	20918573	20918856	GFP_HS_R4.macs2_peak_731	17	1
chr2L	10295279	10295755	10295279	10295755	GFP_C_R1.macs2_peak_862	23	1			chr2L	20940180	20940425	20940180	20940425	GFP_HS_R2.macs2_peak_120	13	1
chr2L	10296129	10296393	10296129	10296393	GFP_C_R1.macs2_peak_863	18	1			chr2L	20944540	20944972	20944540	20944972	GFP_HS_R1.macs2_peak_164	14	1
chr2L	10303746	10303983	10303746	10303983	GFP_C_R5.macs2_peak_85	14	1			chr2L	20945275	20945635	20945275	20945635	GFP_HS_R2.macs2_peak_121	13	1
chr2L	10311748	10312532	10311748	10312532	GFP_C_R4.macs2_peak_127	17	1			chr2L	20948704	20949014	20948704	20949014	GFP_HS_R4.macs2_peak_732	24	1
chr2L	10313950	10314506	10313950	10314506	GFP_C_R1.macs2_peak_864	29	1			chr2L	20952883	20953277	20952883	20953277	GFP_HS_R4.macs2_peak_733	14	1
chr2L	10315071	10316356	10315071,10315438,10315443	10315948,10316356,10315949	GFP_C_R1.macs2_peak_865,GFP_C_R3.macs2_peak_119,GFP_C_R2.macs2_peak_200	30,22,22	3			chr2L	20975515	20975912	20975515	20975912	GFP_HS_R4.macs2_peak_734	17	1
chr2L	10316435	10316701	10316435	10316701	GFP_C_R1.macs2_peak_866	32	1			chr2L	20976158	20976503	20976158	20976503	GFP_HS_R3.macs2_peak_115	15	1
chr2L	10317086	10317402	10317086	10317402	GFP_C_R2.macs2_peak_201	26	1			chr2L	20985125	20985353	20985125	20985353	GFP_HS_R4.macs2_peak_735	13	1
chr2L	10320811	10321311	10320811	10321311	GFP_C_R5.macs2_peak_86	21	1			chr2L	20995878	20996198	20995878	20996198	GFP_HS_R4.macs2_peak_736	24	1
chr2L	10331774	10332119	10331774	10332119	GFP_C_R1.macs2_peak_867	25	1			chr2L	21017806	21018981	21017806,21018455	21018941,21018981	GFP_HS_R2.macs2_peak_122,GFP_HS_R1.macs2_peak_165	16,16	2
chr2L	10333460	10334371	10333460	10334371	GFP_C_R1.macs2_peak_868	45	1			chr2L	21024577	21025301	21024577,21024868	21024888,21025301	GFP_HS_R3.macs2_peak_116,GFP_HS_R4.macs2_peak_737	13,17	2
chr2L	10334542	10335349	10334542,10334553,10334582,10334685	10335089,10335041,10334906,10335349	GFP_C_R2.macs2_peak_202,GFP_C_R5.macs2_peak_87,GFP_C_R3.macs2_peak_120,GFP_C_R1.macs2_peak_869	26,30,23,58	4			chr2L	21028511	21028740	21028511	21028740	GFP_HS_R4.macs2_peak_738	18	1
chr2L	10336663	10336970	10336663	10336970	GFP_C_R1.macs2_peak_870	16	1			chr2L	21034224	21034471	21034224	21034471	GFP_HS_R4.macs2_peak_739	20	1
chr2L	10344282	10344556	10344282	10344556	GFP_C_R2.macs2_peak_203	19	1			chr2L	21034752	21035187	21034752	21035187	GFP_HS_R4.macs2_peak_740	23	1
chr2L	10344690	10344925	10344690	10344925	GFP_C_R1.macs2_peak_871	17	1			chr2L	21050235	21050474	21050235	21050474	GFP_HS_R4.macs2_peak_741	32	1
chr2L	10346880	10347382	10346880	10347382	GFP_C_R1.macs2_peak_872	27	1			chr2L	21052947	21053525	21052947,21053054,21053264	21053344,21053347,21053525	GFP_HS_R3.macs2_peak_117,GFP_HS_R5.macs2_peak_239,GFP_HS_R2.macs2_peak_123	23,16,15	3
chr2L	10350876	10351154	10350876	10351154	GFP_C_R1.macs2_peak_873	40	1			chr2L	21091936	21092201	21091936	21092201	GFP_HS_R4.macs2_peak_742	20	1
chr2L	10358174	10358397	10358174	10358397	GFP_C_R1.macs2_peak_874	25	1			chr2L	21104477	21104783	21104477	21104783	GFP_HS_R4.macs2_peak_743	21	1
chr2L	10367292	10367528	10367292	10367528	GFP_C_R1.macs2_peak_875	20	1			chr2L	21105150	21105744	21105150,21105263	21105383,21105744	GFP_HS_R5.macs2_peak_240,GFP_HS_R4.macs2_peak_744	23,32	2
chr2L	10376024	10377039	10376024	10377039	GFP_C_R1.macs2_peak_876	32	1			chr2L	21138506	21138991	21138506	21138991	GFP_HS_R4.macs2_peak_745	17	1
chr2L	10378365	10378628	10378365	10378628	GFP_C_R1.macs2_peak_877	14	1			chr2L	21143451	21143930	21143451	21143930	GFP_HS_R4.macs2_peak_746	14	1
chr2L	10379696	10380063	10379696	10380063	GFP_C_R1.macs2_peak_878	23	1			chr2L	21162262	21162655	21162262	21162655	GFP_HS_R4.macs2_peak_747	13	1
chr2L	10380620	10380861	10380620	10380861	GFP_C_R1.macs2_peak_879	28	1			chr2L	21163292	21163754	21163292	21163754	GFP_HS_R5.macs2_peak_241	20	1
chr2L	10386424	10386843	10386424	10386843	GFP_C_R1.macs2_peak_880	22	1			chr2L	21165101	21166191	21165101	21166191	GFP_HS_R4.macs2_peak_748	29	1
chr2L	10388288	10388958	10388288,10388450	10388709,10388958	GFP_C_R4.macs2_peak_128,GFP_C_R1.macs2_peak_881	22,35	2			chr2L	21166654	21167080	21166654,21166779	21167080,21167042	GFP_HS_R5.macs2_peak_242,GFP_HS_R4.macs2_peak_749	28,27	2
chr2L	10392704	10392988	10392704	10392988	GFP_C_R1.macs2_peak_882	20	1			chr2L	21168396	21168682	21168396	21168682	GFP_HS_R4.macs2_peak_750	44	1
chr2L	10396777	10397169	10396777	10397169	GFP_C_R1.macs2_peak_883	30	1			chr2L	21170134	21170378	21170134	21170378	GFP_HS_R4.macs2_peak_751	17	1
chr2L	10397927	10398196	10397927	10398196	GFP_C_R1.macs2_peak_884	42	1			chr2L	21178911	21179120	21178911	21179120	GFP_HS_R3.macs2_peak_118	21	1
chr2L	10398269	10398535	10398269	10398535	GFP_C_R4.macs2_peak_129	17	1			chr2L	21214792	21215106	21214792	21215106	GFP_HS_R5.macs2_peak_243	23	1
chr2L	10402500	10403064	10402500	10403064	GFP_C_R1.macs2_peak_885	36	1			chr2L	21220816	21221720	21220816,21221112	21221145,21221720	GFP_HS_R5.macs2_peak_244,GFP_HS_R1.macs2_peak_166	15,23	2
chr2L	10404446	10404679	10404446	10404679	GFP_C_R4.macs2_peak_130	16	1			chr2L	21236349	21236780	21236349	21236780	GFP_HS_R4.macs2_peak_752	18	1
chr2L	10406987	10407282	10406987	10407282	GFP_C_R1.macs2_peak_886	22	1			chr2L	21237403	21237661	21237403	21237661	GFP_HS_R5.macs2_peak_245	16	1
chr2L	10410737	10411174	10410737,10410884	10410949,10411174	GFP_C_R4.macs2_peak_131,GFP_C_R1.macs2_peak_887	14,32	2			chr2L	21245291	21245624	21245291	21245624	GFP_HS_R4.macs2_peak_753	24	1
chr2L	10417776	10418224	10417776	10418224	GFP_C_R1.macs2_peak_888	27	1			chr2L	21260232	21261065	21260232	21261065	GFP_HS_R4.macs2_peak_754	35	1
chr2L	10418709	10419003	10418709	10419003	GFP_C_R1.macs2_peak_889	23	1			chr2L	21263191	21264030	21263191,21263555	21264030,21263802	GFP_HS_R4.macs2_peak_755,GFP_HS_R5.macs2_peak_246	17,27	2
chr2L	10419286	10419879	10419286	10419879	GFP_C_R2.macs2_peak_204	13	1			chr2L	21264695	21264974	21264695	21264974	GFP_HS_R1.macs2_peak_167	13	1
chr2L	10422448	10422684	10422448	10422684	GFP_C_R5.macs2_peak_88	20	1			chr2L	21265030	21265307	21265030	21265307	GFP_HS_R2.macs2_peak_124	15	1
chr2L	10424290	10424586	10424290	10424586	GFP_C_R1.macs2_peak_890	24	1			chr2L	21265373	21265676	21265373	21265676	GFP_HS_R1.macs2_peak_168	14	1
chr2L	10428021	10428242	10428021	10428242	GFP_C_R4.macs2_peak_132	14	1			chr2L	21284810	21285198	21284810,21284834	21285162,21285198	GFP_HS_R2.macs2_peak_125,GFP_HS_R1.macs2_peak_169	13,13	2
chr2L	10429618	10429840	10429618	10429840	GFP_C_R1.macs2_peak_891	29	1			chr2L	21287197	21287421	21287197	21287421	GFP_HS_R1.macs2_peak_170	22	1
chr2L	10430643	10431293	10430643,10430701,10430758	10431293,10431149,10431249	GFP_C_R1.macs2_peak_892,GFP_C_R3.macs2_peak_121,GFP_C_R2.macs2_peak_205	50,27,20	3			chr2L	21291679	21292169	21291679	21292169	GFP_HS_R4.macs2_peak_756	19	1
chr2L	10437456	10437818	10437456	10437818	GFP_C_R1.macs2_peak_893	27	1			chr2L	21309576	21309836	21309576	21309836	GFP_HS_R4.macs2_peak_757	53	1
chr2L	10440568	10440924	10440568	10440924	GFP_C_R1.macs2_peak_894	27	1			chr2L	21310594	21310828	21310594	21310828	GFP_HS_R3.macs2_peak_119	21	1
chr2L	10444857	10445114	10444857	10445114	GFP_C_R1.macs2_peak_895	33	1			chr2L	21310863	21311364	21310863,21311039	21311086,21311364	GFP_HS_R4.macs2_peak_758,GFP_HS_R5.macs2_peak_247	20,22	2
chr2L	10457424	10458053	10457424,10457566,10457814	10457949,10458035,10458053	GFP_C_R3.macs2_peak_122,GFP_C_R2.macs2_peak_206,GFP_C_R1.macs2_peak_896	17,32,33	3			chr2L	21327566	21327797	21327566	21327797	GFP_HS_R4.macs2_peak_759	20	1
chr2L	10477639	10477879	10477639	10477879	GFP_C_R1.macs2_peak_897	27	1			chr2L	21344786	21345328	21344786,21344852,21344964	21345203,21345132,21345328	GFP_HS_R5.macs2_peak_248,GFP_HS_R3.macs2_peak_120,GFP_HS_R4.macs2_peak_760	35,17,23	3
chr2L	10478991	10479550	10478991	10479550	GFP_C_R1.macs2_peak_898	29	1			chr2L	21405558	21405762	21405558	21405762	GFP_HS_R5.macs2_peak_249	15	1
chr2L	10482242	10482577	10482242	10482577	GFP_C_R1.macs2_peak_899	17	1			chr2L	21407204	21407731	21407204	21407731	GFP_HS_R5.macs2_peak_250	16	1
chr2L	10483178	10483729	10483178,10483313,10483376	10483618,10483530,10483729	GFP_C_R4.macs2_peak_133,GFP_C_R3.macs2_peak_123,GFP_C_R1.macs2_peak_900	23,30,23	3			chr2L	21413705	21414001	21413705	21414001	GFP_HS_R4.macs2_peak_761	24	1
chr2L	10488429	10488901	10488429	10488901	GFP_C_R2.macs2_peak_207	23	1			chr2L	21422423	21423021	21422423,21422423	21423021,21423021	GFP_HS_R1.macs2_peak_171,GFP_HS_R2.macs2_peak_126	13,13	2
chr2L	10495393	10495716	10495393	10495716	GFP_C_R5.macs2_peak_89	19	1			chr2L	21426144	21427521	21426144,21426144,21426416,21426459,21426522	21427521,21427521,21427131,21427284,21427195	GFP_HS_R1.macs2_peak_172,GFP_HS_R2.macs2_peak_127,GFP_HS_R3.macs2_peak_121,GFP_HS_R4.macs2_peak_762,GFP_HS_R5.macs2_peak_251	273,273,234,302,331	5
chr2L	10495895	10496124	10495895	10496124	GFP_C_R1.macs2_peak_901	20	1			chr2L	21427810	21428434	21427810,21427817,21427840,21427922	21428395,21428237,21428359,21428434	GFP_HS_R5.macs2_peak_252,GFP_HS_R1.macs2_peak_173,GFP_HS_R3.macs2_peak_122,GFP_HS_R4.macs2_peak_763	259,49,258,351	4
chr2L	10496618	10497148	10496618,10496626	10496846,10497148	GFP_C_R5.macs2_peak_90,GFP_C_R2.macs2_peak_208	13,13	2			chr2L	21428843	21486472	21428843,21428843,21430516,21430672,21430691	21486472,21486472,21431197,21431023,21431156	GFP_HS_R1.macs2_peak_174,GFP_HS_R2.macs2_peak_128,GFP_HS_R4.macs2_peak_764,GFP_HS_R3.macs2_peak_123,GFP_HS_R5.macs2_peak_253	109,131,302,188,212	5
chr2L	10501992	10502210	10501992	10502210	GFP_C_R1.macs2_peak_902	27	1			chr2L	21487823	21532661	21487823,21487823	21532661,21532661	GFP_HS_R1.macs2_peak_175,GFP_HS_R2.macs2_peak_129	15,15	2
chr2L	10506428	10507856	10506428,10506552,10506555,10506985	10506847,10507856,10507026,10507555	GFP_C_R2.macs2_peak_209,GFP_C_R5.macs2_peak_91,GFP_C_R3.macs2_peak_124,GFP_C_R1.macs2_peak_903	26,19,13,26	4			chr2L	21542423	21542790	21542423,21542459,21542459,21542486	21542790,21542709,21542769,21542709	GFP_HS_R4.macs2_peak_765,GFP_HS_R2.macs2_peak_130,GFP_HS_R1.macs2_peak_176,GFP_HS_R5.macs2_peak_254	61,40,40,42	4
chr2L	10548839	10549471	10548839,10548988,10548988	10549471,10549278,10549286	GFP_C_R1.macs2_peak_904,GFP_C_R3.macs2_peak_125,GFP_C_R2.macs2_peak_210	19,21,21	3			chr2L	21544955	21545412	21544955,21545066	21545246,21545412	GFP_HS_R1.macs2_peak_177,GFP_HS_R2.macs2_peak_131	16,16	2
chr2L	10552122	10552334	10552122	10552334	GFP_C_R1.macs2_peak_905	26	1			chr2L	21556860	21557130	21556860	21557130	GFP_HS_R1.macs2_peak_178	15	1
chr2L	10562835	10563065	10562835	10563065	GFP_C_R5.macs2_peak_92	17	1			chr2L	21558271	21558496	21558271	21558496	GFP_HS_R1.macs2_peak_179	18	1
chr2L	10573122	10573389	10573122	10573389	GFP_C_R1.macs2_peak_906	28	1			chr2L	21573053	21573284	21573053	21573284	GFP_HS_R4.macs2_peak_766	19	1
chr2L	10585236	10585454	10585236	10585454	GFP_C_R1.macs2_peak_907	23	1			chr2L	21584293	21584576	21584293,21584295	21584576,21584521	GFP_HS_R1.macs2_peak_180,GFP_HS_R2.macs2_peak_132	13,13	2
chr2L	10587629	10588171	10587629	10588171	GFP_C_R1.macs2_peak_908	16	1			chr2L	21618694	21618961	21618694	21618961	GFP_HS_R5.macs2_peak_255	14	1
chr2L	10603353	10603623	10603353	10603623	GFP_C_R1.macs2_peak_909	14	1			chr2L	21624377	21624611	21624377	21624611	GFP_HS_R1.macs2_peak_181	13	1
chr2L	10628118	10628329	10628118	10628329	GFP_C_R1.macs2_peak_910	22	1			chr2L	21627389	21627784	21627389	21627784	GFP_HS_R4.macs2_peak_767	24	1
chr2L	10647833	10648040	10647833	10648040	GFP_C_R1.macs2_peak_911	22	1			chr2L	21628897	21629148	21628897	21629148	GFP_HS_R2.macs2_peak_133	13	1
chr2L	10648249	10648484	10648249	10648484	GFP_C_R1.macs2_peak_912	37	1			chr2L	21629474	21629907	21629474	21629907	GFP_HS_R2.macs2_peak_134	14	1
chr2L	10694195	10694402	10694195	10694402	GFP_C_R1.macs2_peak_913	34	1			chr2L	21641969	21642377	21641969	21642377	GFP_HS_R5.macs2_peak_256	19	1
chr2L	10700965	10701223	10700965	10701223	GFP_C_R1.macs2_peak_914	13	1			chr2L	21678063	21678327	21678063	21678327	GFP_HS_R3.macs2_peak_124	21	1
chr2L	10729473	10729846	10729473	10729846	GFP_C_R1.macs2_peak_915	21	1			chr2L	21678557	21678871	21678557	21678871	GFP_HS_R5.macs2_peak_257	15	1
chr2L	10730158	10730376	10730158	10730376	GFP_C_R2.macs2_peak_211	13	1			chr2L	21679512	21680033	21679512	21680033	GFP_HS_R4.macs2_peak_768	17	1
chr2L	10730929	10732051	10730929	10732051	GFP_C_R1.macs2_peak_916	29	1			chr2L	21699366	21699671	21699366	21699671	GFP_HS_R2.macs2_peak_135	13	1
chr2L	10734447	10734673	10734447	10734673	GFP_C_R1.macs2_peak_917	23	1			chr2L	21700603	21700934	21700603	21700934	GFP_HS_R1.macs2_peak_182	14	1
chr2L	10736410	10736634	10736410	10736634	GFP_C_R1.macs2_peak_918	35	1			chr2L	21702156	21702375	21702156	21702375	GFP_HS_R4.macs2_peak_769	14	1
chr2L	10737352	10737563	10737352	10737563	GFP_C_R1.macs2_peak_919	20	1			chr2L	21724572	21725237	21724572,21724780	21725185,21725237	GFP_HS_R1.macs2_peak_183,GFP_HS_R2.macs2_peak_136	14,13	2
chr2L	10737811	10738116	10737811	10738116	GFP_C_R1.macs2_peak_920	18	1			chr2L	21741312	21741717	21741312	21741717	GFP_HS_R4.macs2_peak_770	14	1
chr2L	10739295	10739692	10739295	10739692	GFP_C_R1.macs2_peak_921	18	1			chr2L	21747720	21747979	21747720	21747979	GFP_HS_R4.macs2_peak_771	14	1
chr2L	10743167	10743581	10743167	10743581	GFP_C_R3.macs2_peak_126	19	1			chr2L	21756575	21757300	21756575,21756774	21757300,21757212	GFP_HS_R5.macs2_peak_258,GFP_HS_R4.macs2_peak_772	23,17	2
chr2L	10764847	10765455	10764847	10765455	GFP_C_R1.macs2_peak_922	27	1			chr2L	21792460	21793200	21792460	21793200	GFP_HS_R4.macs2_peak_773	28	1
chr2L	10768641	10769018	10768641	10769018	GFP_C_R1.macs2_peak_923	31	1			chr2L	21795040	21795308	21795040	21795308	GFP_HS_R2.macs2_peak_137	14	1
chr2L	10796800	10797042	10796800	10797042	GFP_C_R1.macs2_peak_924	14	1			chr2L	21810016	21810555	21810016	21810555	GFP_HS_R4.macs2_peak_774	19	1
chr2L	10821839	10822175	10821839	10822175	GFP_C_R1.macs2_peak_925	24	1			chr2L	21831923	21832307	21831923	21832307	GFP_HS_R4.macs2_peak_775	14	1
chr2L	10829131	10829351	10829131	10829351	GFP_C_R4.macs2_peak_134	13	1			chr2L	21847420	21847922	21847420,21847659	21847733,21847922	GFP_HS_R4.macs2_peak_776,GFP_HS_R5.macs2_peak_259	22,31	2
chr2L	10839839	10840101	10839839	10840101	GFP_C_R1.macs2_peak_926	30	1			chr2L	21851447	21851790	21851447	21851790	GFP_HS_R4.macs2_peak_777	18	1
chr2L	10840671	10841233	10840671	10841233	GFP_C_R1.macs2_peak_927	24	1			chr2L	21853369	21853842	21853369	21853842	GFP_HS_R4.macs2_peak_778	26	1
chr2L	10841912	10842902	10841912,10842013	10842902,10842824	GFP_C_R2.macs2_peak_212,GFP_C_R1.macs2_peak_928	14,31	2			chr2L	21856991	21857264	21856991	21857264	GFP_HS_R4.macs2_peak_779	18	1
chr2L	10846932	10847281	10846932	10847281	GFP_C_R1.macs2_peak_929	23	1			chr2L	21864267	21864693	21864267	21864693	GFP_HS_R4.macs2_peak_780	14	1
chr2L	10849976	10850282	10849976	10850282	GFP_C_R1.macs2_peak_930	15	1			chr2L	21868570	21869079	21868570,21868623,21868657	21869079,21868998,21869076	GFP_HS_R5.macs2_peak_260,GFP_HS_R4.macs2_peak_781,GFP_HS_R3.macs2_peak_125	20,19,14	3
chr2L	10858606	10859403	10858606,10858606,10858633,10858691	10859148,10859271,10859403,10859073	GFP_C_R3.macs2_peak_127,GFP_C_R2.macs2_peak_213,GFP_C_R5.macs2_peak_93,GFP_C_R1.macs2_peak_931	42,28,17,21	4			chr2L	21937956	21938216	21937956	21938216	GFP_HS_R5.macs2_peak_261	15	1
chr2L	10886591	10886877	10886591	10886877	GFP_C_R4.macs2_peak_135	14	1			chr2L	22017907	22018199	22017907	22018199	GFP_HS_R4.macs2_peak_782	20	1
chr2L	10904399	10904642	10904399	10904642	GFP_C_R1.macs2_peak_932	37	1			chr2L	22024462	22024824	22024462	22024824	GFP_HS_R2.macs2_peak_138	22	1
chr2L	10959925	10960488	10959925	10960488	GFP_C_R1.macs2_peak_933	25	1			chr2L	22055476	22055789	22055476	22055789	GFP_HS_R1.macs2_peak_184	14	1
chr2L	10964521	10964788	10964521	10964788	GFP_C_R5.macs2_peak_94	15	1			chr2L	22068569	22069051	22068569	22069051	GFP_HS_R2.macs2_peak_139	13	1
chr2L	10968796	10969504	10968796,10969042	10969504,10969261	GFP_C_R3.macs2_peak_128,GFP_C_R2.macs2_peak_214	15,20	2			chr2L	22121282	22121591	22121282,22121326	22121566,22121591	GFP_HS_R2.macs2_peak_140,GFP_HS_R3.macs2_peak_126	13,14	2
chr2L	10976150	10976620	10976150	10976620	GFP_C_R2.macs2_peak_215	17	1			chr2L	22121788	22122178	22121788	22122178	GFP_HS_R4.macs2_peak_783	41	1
chr2L	10976887	10977484	10976887	10977484	GFP_C_R2.macs2_peak_216	26	1			chr2L	22122530	22123414	22122530,22122599	22122867,22123414	GFP_HS_R3.macs2_peak_127,GFP_HS_R4.macs2_peak_784	13,33	2
chr2L	10986098	10986380	10986098	10986380	GFP_C_R5.macs2_peak_95	16	1			chr2L	22124946	22125306	22124946	22125306	GFP_HS_R4.macs2_peak_785	26	1
chr2L	10987246	10987467	10987246	10987467	GFP_C_R1.macs2_peak_934	28	1			chr2L	22125755	22126229	22125755	22126229	GFP_HS_R5.macs2_peak_262	14	1
chr2L	10987849	10988170	10987849	10988170	GFP_C_R2.macs2_peak_217	21	1			chr2L	22131290	22131664	22131290,22131403,22131404	22131664,22131619,22131619	GFP_HS_R4.macs2_peak_786,GFP_HS_R5.macs2_peak_263,GFP_HS_R3.macs2_peak_128	69,46,37	3
chr2L	10989253	10989831	10989253,10989351	10989757,10989831	GFP_C_R1.macs2_peak_935,GFP_C_R2.macs2_peak_218	37,21	2			chr2L	22132789	22133010	22132789	22133010	GFP_HS_R5.macs2_peak_264	17	1
chr2L	10990488	10990914	10990488,10990653	10990770,10990914	GFP_C_R1.macs2_peak_936,GFP_C_R3.macs2_peak_129	20,19	2			chr2L	22134014	22134339	22134014	22134339	GFP_HS_R2.macs2_peak_141	19	1
chr2L	10994930	10995238	10994930	10995238	GFP_C_R1.macs2_peak_937	17	1			chr2L	22140041	22140310	22140041	22140310	GFP_HS_R5.macs2_peak_265	13	1
chr2L	10997013	10997345	10997013	10997345	GFP_C_R1.macs2_peak_938	18	1			chr2L	22151809	22152254	22151809,22152035	22152051,22152254	GFP_HS_R5.macs2_peak_266,GFP_HS_R4.macs2_peak_787	19,16	2
chr2L	10999581	10999841	10999581	10999841	GFP_C_R1.macs2_peak_939	27	1			chr2L	22247322	22247759	22247322	22247759	GFP_HS_R1.macs2_peak_185	14	1
chr2L	11010903	11011218	11010903	11011218	GFP_C_R1.macs2_peak_940	22	1			chr2L	22255706	22255910	22255706	22255910	GFP_HS_R5.macs2_peak_267	14	1
chr2L	11071294	11071507	11071294	11071507	GFP_C_R1.macs2_peak_941	14	1			chr2L	22257766	22258018	22257766	22258018	GFP_HS_R4.macs2_peak_788	19	1
chr2L	11072840	11073073	11072840	11073073	GFP_C_R1.macs2_peak_942	19	1			chr2L	22308614	22308970	22308614	22308970	GFP_HS_R1.macs2_peak_186	14	1
chr2L	11076314	11076701	11076314	11076701	GFP_C_R3.macs2_peak_130	16	1			chr2L	22312811	22313157	22312811	22313157	GFP_HS_R1.macs2_peak_187	13	1
chr2L	11078936	11079178	11078936	11079178	GFP_C_R1.macs2_peak_943	32	1			chr2L	22405057	22405460	22405057	22405460	GFP_HS_R4.macs2_peak_789	26	1
chr2L	11099592	11100567	11099592,11099745,11099980,11100260	11099965,11100176,11100270,11100567	GFP_C_R1.macs2_peak_944,GFP_C_R2.macs2_peak_219,GFP_C_R5.macs2_peak_96,GFP_C_R1.macs2_peak_945	21,26,20,20	3			chr2L	22414712	22436835	22414712,22414712,22428158	22436835,22436835,22428520	GFP_HS_R1.macs2_peak_188,GFP_HS_R2.macs2_peak_142,GFP_HS_R4.macs2_peak_790	15,15,44	3
chr2L	11100701	11100995	11100701	11100995	GFP_C_R2.macs2_peak_220	19	1			chr2L	22443223	22443786	22443223	22443786	GFP_HS_R4.macs2_peak_791	34	1
chr2L	11102553	11102812	11102553	11102812	GFP_C_R1.macs2_peak_946	21	1			chr2L	22446351	22448952	22446351,22446351	22448952,22448952	GFP_HS_R1.macs2_peak_189,GFP_HS_R2.macs2_peak_143	13,13	2
chr2L	11106318	11107021	11106318,11106499	11106535,11107021	GFP_C_R2.macs2_peak_221,GFP_C_R1.macs2_peak_947	16,23	2			chr2L	22451442	22451848	22451442	22451848	GFP_HS_R4.macs2_peak_792	26	1
chr2L	11113827	11114073	11113827	11114073	GFP_C_R1.macs2_peak_948	17	1			chr2L	22452183	22452783	22452183	22452783	GFP_HS_R4.macs2_peak_793	24	1
chr2L	11123415	11124115	11123415,11123550,11123708	11123992,11124017,11124115	GFP_C_R3.macs2_peak_131,GFP_C_R1.macs2_peak_949,GFP_C_R5.macs2_peak_97	18,26,18	3			chr2L	22459200	22462402	22459200,22459200	22462402,22462402	GFP_HS_R1.macs2_peak_190,GFP_HS_R2.macs2_peak_144	13,13	2
chr2L	11127869	11128319	11127869	11128319	GFP_C_R1.macs2_peak_950	28	1			chr2L	22468725	22477184	22468725,22468725	22477184,22477184	GFP_HS_R1.macs2_peak_191,GFP_HS_R2.macs2_peak_145	13,13	2
chr2L	11130079	11130559	11130079	11130559	GFP_C_R1.macs2_peak_951	17	1			chr2L	22487305	22489354	22487305,22487305	22489354,22489354	GFP_HS_R1.macs2_peak_192,GFP_HS_R2.macs2_peak_146	13,13	2
chr2L	11130778	11131202	11130778	11131202	GFP_C_R1.macs2_peak_952	23	1			chr2L	22490424	22502191	22490424,22490431,22490547,22490636	22490677,22490706,22502191,22502191	GFP_HS_R4.macs2_peak_794,GFP_HS_R3.macs2_peak_129,GFP_HS_R1.macs2_peak_193,GFP_HS_R2.macs2_peak_147	31,19,33,15	4
chr2L	11131671	11131997	11131671	11131997	GFP_C_R1.macs2_peak_953	16	1			chr2L	22523624	22523910	22523624	22523910	GFP_HS_R2.macs2_peak_148	13	1
chr2L	11157437	11157677	11157437	11157677	GFP_C_R5.macs2_peak_98	13	1			chr2L	22550545	22550792	22550545	22550792	GFP_HS_R4.macs2_peak_795	22	1
chr2L	11185701	11185991	11185701	11185991	GFP_C_R1.macs2_peak_954	14	1			chr2L	22578039	22578468	22578039,22578170	22578408,22578468	GFP_HS_R4.macs2_peak_796,GFP_HS_R5.macs2_peak_268	21,22	2
chr2L	11190816	11191365	11190816	11191365	GFP_C_R1.macs2_peak_955	24	1			chr2L	22614172	22616314	22614172,22614172	22616314,22616314	GFP_HS_R1.macs2_peak_194,GFP_HS_R2.macs2_peak_149	13,13	2
chr2L	11219259	11219479	11219259	11219479	GFP_C_R5.macs2_peak_99	15	1			chr2L	22617437	22621007	22617437,22617437	22621007,22621007	GFP_HS_R1.macs2_peak_195,GFP_HS_R2.macs2_peak_150	13,13	2
chr2L	11224250	11224704	11224250	11224704	GFP_C_R1.macs2_peak_956	38	1			chr2L	22624971	22625827	22624971	22625827	GFP_HS_R4.macs2_peak_797	14	1
chr2L	11250260	11250639	11250260	11250639	GFP_C_R1.macs2_peak_957	19	1			chr2L	22626213	22626684	22626213,22626378	22626478,22626684	GFP_HS_R4.macs2_peak_798,GFP_HS_R5.macs2_peak_269	13,13	2
chr2L	11258909	11259135	11258909	11259135	GFP_C_R1.macs2_peak_958	20	1			chr2L	22626966	22627554	22626966	22627554	GFP_HS_R4.macs2_peak_799	19	1
chr2L	11267989	11268250	11267989	11268250	GFP_C_R2.macs2_peak_222	16	1			chr2L	22633905	22634260	22633905	22634260	GFP_HS_R4.macs2_peak_800	31	1
chr2L	11268808	11269901	11268808,11268856,11268903,11268974	11269901,11269396,11269772,11269364	GFP_C_R3.macs2_peak_132,GFP_C_R5.macs2_peak_100,GFP_C_R2.macs2_peak_223,GFP_C_R4.macs2_peak_136	29,22,30,23	4			chr2L	22634760	22635242	22634760	22635242	GFP_HS_R4.macs2_peak_801	32	1
chr2L	11270987	11271397	11270987	11271397	GFP_C_R1.macs2_peak_959	17	1			chr2L	22699416	22699791	22699416	22699791	GFP_HS_R1.macs2_peak_196	18	1
chr2L	11327725	11328157	11327725,11327729,11327861	11328018,11327936,11328157	GFP_C_R2.macs2_peak_224,GFP_C_R1.macs2_peak_960,GFP_C_R5.macs2_peak_101	15,24,15	3			chr2L	22701052	22701732	22701052	22701732	GFP_HS_R1.macs2_peak_197	15	1
chr2L	11341226	11341567	11341226	11341567	GFP_C_R1.macs2_peak_961	21	1			chr2L	22780693	22781385	22780693,22780738,22780856	22781036,22781344,22781385	GFP_HS_R3.macs2_peak_130,GFP_HS_R5.macs2_peak_270,GFP_HS_R4.macs2_peak_802	26,27,26	3
chr2L	11358048	11359230	11358048,11358393	11359230,11358658	GFP_C_R1.macs2_peak_962,GFP_C_R3.macs2_peak_133	33,31	2			chr2L	22787052	22906703	22787052,22787052	22906703,22906703	GFP_HS_R1.macs2_peak_198,GFP_HS_R2.macs2_peak_151	15,15	2
chr2L	11365421	11365700	11365421	11365700	GFP_C_R1.macs2_peak_963	15	1			chr2L	22947311	22954035	22947311,22947311	22954035,22954035	GFP_HS_R1.macs2_peak_199,GFP_HS_R2.macs2_peak_152	30,30	2
chr2L	11419165	11419391	11419165	11419391	GFP_C_R1.macs2_peak_964	21	1			chr2L	22956733	22956982	22956733	22956982	GFP_HS_R1.macs2_peak_200	16	1
chr2L	11433250	11433611	11433250,11433281	11433575,11433611	GFP_C_R2.macs2_peak_225,GFP_C_R1.macs2_peak_965	15,16	2			chr2L	22981906	22982383	22981906	22982383	GFP_HS_R1.macs2_peak_201	15	1
chr2L	11434699	11435254	11434699	11435254	GFP_C_R1.macs2_peak_966	35	1			chr2L	22986823	22987114	22986823	22987114	GFP_HS_R4.macs2_peak_803	23	1
chr2L	11441823	11442080	11441823	11442080	GFP_C_R1.macs2_peak_967	14	1			chr2L	23079411	23079726	23079411	23079726	GFP_HS_R4.macs2_peak_804	14	1
chr2L	11447520	11447953	11447520,11447651,11447716	11447953,11447945,11447945	GFP_C_R1.macs2_peak_968,GFP_C_R2.macs2_peak_226,GFP_C_R3.macs2_peak_134	56,17,19	3			chr2L	23093965	23094199	23093965	23094199	GFP_HS_R4.macs2_peak_805	16	1
chr2L	11452529	11452931	11452529	11452931	GFP_C_R1.macs2_peak_969	26	1			chr2L	23123831	23124243	23123831,23123840	23124243,23124240	GFP_HS_R1.macs2_peak_202,GFP_HS_R2.macs2_peak_153	16,16	2
chr2L	11491298	11491783	11491298	11491783	GFP_C_R4.macs2_peak_137	13	1			chr2L	23173519	23173840	23173519	23173840	GFP_HS_R4.macs2_peak_806	13	1
chr2L	11492113	11492553	11492113	11492553	GFP_C_R4.macs2_peak_138	25	1			chr2L	23174240	23174570	23174240	23174570	GFP_HS_R4.macs2_peak_807	18	1
chr2L	11496179	11496438	11496179	11496438	GFP_C_R1.macs2_peak_970	26	1			chr2L	23178647	23178889	23178647	23178889	GFP_HS_R5.macs2_peak_271	14	1
chr2L	11499768	11500122	11499768	11500122	GFP_C_R5.macs2_peak_102	15	1			chr2L	23185183	23190709	23185183,23185183,23189114,23189174	23190709,23190709,23189399,23189507	GFP_HS_R1.macs2_peak_203,GFP_HS_R2.macs2_peak_154,GFP_HS_R5.macs2_peak_272,GFP_HS_R4.macs2_peak_808	30,30,13,38	4
chr2L	11502528	11502748	11502528	11502748	GFP_C_R1.macs2_peak_971	20	1			chr2L	23191868	23192302	23191868,23191868	23192302,23192302	GFP_HS_R1.macs2_peak_204,GFP_HS_R2.macs2_peak_155	13,30	2
chr2L	11512859	11513118	11512859	11513118	GFP_C_R1.macs2_peak_972	25	1			chr2L	23214225	23215025	23214225,23214644	23215025,23214940	GFP_HS_R4.macs2_peak_809,GFP_HS_R5.macs2_peak_273	21,35	2
chr2L	11515479	11515782	11515479	11515782	GFP_C_R1.macs2_peak_973	14	1			chr2L	23215496	23215874	23215496,23215498	23215763,23215874	GFP_HS_R3.macs2_peak_131,GFP_HS_R4.macs2_peak_810	21,21	2
chr2L	11516829	11517409	11516829,11516850,11517134	11517186,11517176,11517409	GFP_C_R2.macs2_peak_227,GFP_C_R1.macs2_peak_974,GFP_C_R5.macs2_peak_103	17,29,19	3			chr2L	23239680	23239969	23239680	23239969	GFP_HS_R1.macs2_peak_205	16	1
chr2L	11786023	11786302	11786023	11786302	GFP_C_R1.macs2_peak_975	27	1			chr2L	23245568	23280628	23245568,23245568	23280628,23280628	GFP_HS_R1.macs2_peak_206,GFP_HS_R2.macs2_peak_156	15,15	2
chr2L	11801619	11801886	11801619	11801886	GFP_C_R1.macs2_peak_976	37	1			chr2L	23313163	23313403	23313163	23313403	GFP_HS_R4.macs2_peak_811	17	1
chr2L	11807841	11808628	11807841,11807861,11808093	11808315,11808628,11808317	GFP_C_R2.macs2_peak_228,GFP_C_R3.macs2_peak_135,GFP_C_R1.macs2_peak_977	21,21,21	3			chr2L	23357676	23363856	23357676,23357676,23358072,23358172,23358393	23363856,23363856,23358614,23358602,23358639	GFP_HS_R1.macs2_peak_207,GFP_HS_R2.macs2_peak_157,GFP_HS_R5.macs2_peak_274,GFP_HS_R3.macs2_peak_132,GFP_HS_R4.macs2_peak_812	33,15,45,27,28	5
chr2L	11808766	11809615	11808766,11808815,11808880,11808894	11809615,11809346,11809326,11809299	GFP_C_R1.macs2_peak_978,GFP_C_R4.macs2_peak_139,GFP_C_R3.macs2_peak_136,GFP_C_R2.macs2_peak_229	72,30,37,44	4			chr2L	23371678	23371920	23371678	23371920	GFP_HS_R4.macs2_peak_813	22	1
chr2L	11810757	11811121	11810757	11811121	GFP_C_R1.macs2_peak_979	21	1			chr2L	23373997	23374350	23373997	23374350	GFP_HS_R1.macs2_peak_208	15	1
chr2L	11813452	11814009	11813452	11814009	GFP_C_R1.macs2_peak_980	32	1			chr2L	23389906	23390537	23389906,23390049	23390300,23390537	GFP_HS_R4.macs2_peak_814,GFP_HS_R5.macs2_peak_275	32,17	2
chr2L	11856387	11856659	11856387	11856659	GFP_C_R1.macs2_peak_981	24	1			chr2L	23407787	23412924	23407787,23407787	23412924,23412924	GFP_HS_R1.macs2_peak_209,GFP_HS_R2.macs2_peak_158	15,15	2
chr2L	11896437	11896675	11896437	11896675	GFP_C_R4.macs2_peak_140	14	1			chr2L	23433539	23433783	23433539	23433783	GFP_HS_R5.macs2_peak_276	15	1
chr2L	11953740	11954056	11953740	11954056	GFP_C_R1.macs2_peak_982	20	1			chr2L	23452000	23452422	23452000	23452422	GFP_HS_R4.macs2_peak_815	13	1
chr2L	11960573	11960923	11960573,11960661	11960815,11960923	GFP_C_R1.macs2_peak_983,GFP_C_R2.macs2_peak_230	21,14	2			chr2L	23460398	23460606	23460398	23460606	GFP_HS_R5.macs2_peak_277	13	1
chr2L	11970044	11971627	11970044,11970337,11970631,11970880,11970997,11970997	11970566,11971627,11971200,11971139,11971278,11971542	GFP_C_R4.macs2_peak_141,GFP_C_R2.macs2_peak_231,GFP_C_R1.macs2_peak_984,GFP_C_R4.macs2_peak_142,GFP_C_R5.macs2_peak_104,GFP_C_R3.macs2_peak_137	27,65,40,17,29,24	5			chr2L	23460619	23460980	23460619	23460980	GFP_HS_R4.macs2_peak_816	13	1
chr2L	11972042	11972397	11972042	11972397	GFP_C_R5.macs2_peak_105	13	1			chr2L	23461893	23462119	23461893	23462119	GFP_HS_R4.macs2_peak_817	14	1
chr2L	11973446	11973781	11973446	11973781	GFP_C_R1.macs2_peak_985	36	1			chr2L	23465735	23466035	23465735	23466035	GFP_HS_R5.macs2_peak_278	16	1
chr2L	11986758	11987339	11986758	11987339	GFP_C_R1.macs2_peak_986	14	1			chr2L	23486616	23487474	23486616,23486838,23486986	23487453,23487474,23487441	GFP_HS_R4.macs2_peak_818,GFP_HS_R5.macs2_peak_279,GFP_HS_R3.macs2_peak_133	22,13,13	3
chr2L	11989710	11990253	11989710,11989991	11990201,11990253	GFP_C_R1.macs2_peak_987,GFP_C_R2.macs2_peak_232	14,13	2			chr2L	23489646	23489862	23489646	23489862	GFP_HS_R4.macs2_peak_819	28	1
chr2L	11990915	11991220	11990915	11991220	GFP_C_R1.macs2_peak_988	23	1			chr2R	6533	7351	6533,6533	7351,7351	GFP_HS_R1.macs2_peak_210,GFP_HS_R2.macs2_peak_159	30,30	2
chr2L	11995977	11996381	11995977,11996010,11996067	11996329,11996381,11996299	GFP_C_R3.macs2_peak_138,GFP_C_R5.macs2_peak_106,GFP_C_R2.macs2_peak_233	24,25,24	3			chr2R	8948	9630	8948	9630	GFP_HS_R4.macs2_peak_820	13	1
chr2L	12000570	12000875	12000570	12000875	GFP_C_R1.macs2_peak_989	22	1			chr2R	46558	46929	46558,46558	46929,46929	GFP_HS_R1.macs2_peak_211,GFP_HS_R2.macs2_peak_160	13,13	2
chr2L	12002924	12003539	12002924	12003539	GFP_C_R1.macs2_peak_990	24	1			chr2R	59482	61007	59482,59482,60652	60882,60882,61007	GFP_HS_R1.macs2_peak_212,GFP_HS_R2.macs2_peak_161,GFP_HS_R4.macs2_peak_821	13,13,27	3
chr2L	12006862	12007502	12006862	12007502	GFP_C_R1.macs2_peak_991	25	1			chr2R	62108	64195	62108,62108	64195,64195	GFP_HS_R1.macs2_peak_213,GFP_HS_R2.macs2_peak_162	13,13	2
chr2L	12009867	12010917	12009867,12010202,12010478,12010591	12010375,12010618,12010874,12010917	GFP_C_R1.macs2_peak_992,GFP_C_R2.macs2_peak_234,GFP_C_R4.macs2_peak_143,GFP_C_R1.macs2_peak_993	29,14,17,37	3			chr2R	120124	120453	120124,120124	120453,120453	GFP_HS_R1.macs2_peak_214,GFP_HS_R2.macs2_peak_163	13,13	2
chr2L	12011608	12012602	12011608,12011709,12012238	12012278,12011980,12012602	GFP_C_R2.macs2_peak_235,GFP_C_R4.macs2_peak_144,GFP_C_R1.macs2_peak_994	19,20,42	3			chr2R	121650	123836	121650,121650	123836,123836	GFP_HS_R1.macs2_peak_215,GFP_HS_R2.macs2_peak_164	13,13	2
chr2L	12019276	12019540	12019276	12019540	GFP_C_R1.macs2_peak_995	32	1			chr2R	136166	136471	136166	136471	GFP_HS_R4.macs2_peak_822	20	1
chr2L	12028545	12028787	12028545	12028787	GFP_C_R1.macs2_peak_996	22	1			chr2R	136621	137545	136621,136832,137280	136949,137545,137517	GFP_HS_R5.macs2_peak_280,GFP_HS_R4.macs2_peak_823,GFP_HS_R5.macs2_peak_281	14,24,14	2
chr2L	12048170	12048896	12048170,12048364	12048578,12048896	GFP_C_R1.macs2_peak_997,GFP_C_R2.macs2_peak_236	33,13	2			chr2R	138458	138705	138458,138458	138696,138705	GFP_HS_R4.macs2_peak_824,GFP_HS_R5.macs2_peak_282	24,14	2
chr2L	12050631	12050989	12050631	12050989	GFP_C_R1.macs2_peak_998	16	1			chr2R	139482	140198	139482	140198	GFP_HS_R5.macs2_peak_283	19	1
chr2L	12055095	12056265	12055095	12056265	GFP_C_R1.macs2_peak_999	29	1			chr2R	143015	143243	143015	143243	GFP_HS_R5.macs2_peak_284	13	1
chr2L	12056890	12057155	12056890	12057155	GFP_C_R3.macs2_peak_139	13	1			chr2R	150676	159387	150676,150676	159387,159387	GFP_HS_R1.macs2_peak_216,GFP_HS_R2.macs2_peak_165	13,13	2
chr2L	12059330	12059766	12059330	12059766	GFP_C_R1.macs2_peak_1000	17	1			chr2R	175502	220191	175502,175502	220191,220191	GFP_HS_R1.macs2_peak_217,GFP_HS_R2.macs2_peak_166	15,15	2
chr2L	12075433	12076283	12075433,12075505,12075505	12076254,12076054,12076283	GFP_C_R5.macs2_peak_107,GFP_C_R2.macs2_peak_237,GFP_C_R3.macs2_peak_140	19,17,25	3			chr2R	221408	239800	221408,221408	239800,239800	GFP_HS_R1.macs2_peak_218,GFP_HS_R2.macs2_peak_167	15,13	2
chr2L	12076375	12076595	12076375	12076595	GFP_C_R2.macs2_peak_238	17	1			chr2R	241050	275183	241050,241050	275183,275183	GFP_HS_R1.macs2_peak_219,GFP_HS_R2.macs2_peak_168	15,15	2
chr2L	12077216	12077433	12077216	12077433	GFP_C_R1.macs2_peak_1001	29	1			chr2R	276288	286454	276288,276288	286454,286454	GFP_HS_R1.macs2_peak_220,GFP_HS_R2.macs2_peak_169	13,13	2
chr2L	12079642	12080082	12079642,12079737	12080082,12080000	GFP_C_R1.macs2_peak_1002,GFP_C_R2.macs2_peak_239	23,14	2			chr2R	305291	316822	305291,305291	316822,316822	GFP_HS_R1.macs2_peak_221,GFP_HS_R2.macs2_peak_170	15,15	2
chr2L	12080985	12081417	12080985	12081417	GFP_C_R1.macs2_peak_1003	19	1			chr2R	339937	375380	339937,339937	375380,375380	GFP_HS_R1.macs2_peak_222,GFP_HS_R2.macs2_peak_171	15,15	2
chr2L	12082553	12082810	12082553	12082810	GFP_C_R1.macs2_peak_1004	14	1			chr2R	376578	382663	376578,376578	382663,382663	GFP_HS_R1.macs2_peak_223,GFP_HS_R2.macs2_peak_172	30,13	2
chr2L	12084197	12084674	12084197	12084674	GFP_C_R1.macs2_peak_1005	25	1			chr2R	389287	389564	389287	389564	GFP_HS_R3.macs2_peak_134	14	1
chr2L	12085448	12086078	12085448	12086078	GFP_C_R1.macs2_peak_1006	38	1			chr2R	411653	414665	411653,411653	414665,414665	GFP_HS_R1.macs2_peak_224,GFP_HS_R2.macs2_peak_173	13,13	2
chr2L	12086742	12087142	12086742	12087142	GFP_C_R1.macs2_peak_1007	27	1			chr2R	415860	426918	415860,415860	426918,426918	GFP_HS_R1.macs2_peak_225,GFP_HS_R2.macs2_peak_174	13,13	2
chr2L	12092677	12093447	12092677	12093447	GFP_C_R1.macs2_peak_1008	34	1			chr2R	490479	490874	490479	490874	GFP_HS_R5.macs2_peak_285	23	1
chr2L	12096011	12096894	12096011,12096300,12096306	12096470,12096894,12096678	GFP_C_R1.macs2_peak_1009,GFP_C_R2.macs2_peak_240,GFP_C_R5.macs2_peak_108	26,20,14	3			chr2R	509136	509670	509136	509670	GFP_HS_R5.macs2_peak_286	17	1
chr2L	12097582	12097789	12097582	12097789	GFP_C_R1.macs2_peak_1010	31	1			chr2R	563977	564204	563977	564204	GFP_HS_R5.macs2_peak_287	16	1
chr2L	12100039	12100444	12100039	12100444	GFP_C_R1.macs2_peak_1011	51	1			chr2R	564393	564850	564393,564633	564669,564850	GFP_HS_R1.macs2_peak_226,GFP_HS_R4.macs2_peak_825	15,19	2
chr2L	12103364	12103773	12103364,12103400,12103448	12103677,12103691,12103773	GFP_C_R1.macs2_peak_1012,GFP_C_R2.macs2_peak_241,GFP_C_R3.macs2_peak_141	58,22,17	3			chr2R	567770	569509	567770,567770	569509,569509	GFP_HS_R1.macs2_peak_227,GFP_HS_R2.macs2_peak_175	15,15	2
chr2L	12104868	12105077	12104868	12105077	GFP_C_R1.macs2_peak_1013	24	1			chr2R	585340	585593	585340	585593	GFP_HS_R5.macs2_peak_288	13	1
chr2L	12105610	12105942	12105610	12105942	GFP_C_R1.macs2_peak_1014	20	1			chr2R	663830	668343	663830,663830	668343,668343	GFP_HS_R1.macs2_peak_228,GFP_HS_R2.macs2_peak_176	15,15	2
chr2L	12107691	12108080	12107691	12108080	GFP_C_R1.macs2_peak_1015	20	1			chr2R	671057	671723	671057,671354	671460,671723	GFP_HS_R1.macs2_peak_229,GFP_HS_R2.macs2_peak_177	14,13	2
chr2L	12108474	12108749	12108474	12108749	GFP_C_R1.macs2_peak_1016	27	1			chr2R	682322	688003	682322,682322,684537,685020	688003,688003,684795,685349	GFP_HS_R1.macs2_peak_230,GFP_HS_R2.macs2_peak_178,GFP_HS_R4.macs2_peak_826,GFP_HS_R4.macs2_peak_827	33,33,20,24	3
chr2L	12109495	12109971	12109495	12109971	GFP_C_R1.macs2_peak_1017	31	1			chr2R	693279	693527	693279	693527	GFP_HS_R4.macs2_peak_828	40	1
chr2L	12111093	12111466	12111093	12111466	GFP_C_R5.macs2_peak_109	15	1			chr2R	751669	870176	751669,751669	870176,870176	GFP_HS_R1.macs2_peak_231,GFP_HS_R2.macs2_peak_179	15,15	2
chr2L	12125417	12125739	12125417	12125739	GFP_C_R1.macs2_peak_1018	22	1			chr2R	871484	874537	871484,871484	874537,874537	GFP_HS_R1.macs2_peak_232,GFP_HS_R2.macs2_peak_180	13,13	2
chr2L	12172211	12172505	12172211	12172505	GFP_C_R5.macs2_peak_110	14	1			chr2R	882281	882543	882281	882543	GFP_HS_R5.macs2_peak_289	13	1
chr2L	12174706	12175405	12174706,12174736,12174753	12175306,12175405,12175250	GFP_C_R1.macs2_peak_1019,GFP_C_R3.macs2_peak_142,GFP_C_R2.macs2_peak_242	44,49,40	3			chr2R	937543	937808	937543	937808	GFP_HS_R5.macs2_peak_290	13	1
chr2L	12176766	12177044	12176766	12177044	GFP_C_R3.macs2_peak_143	14	1			chr2R	982017	982283	982017	982283	GFP_HS_R4.macs2_peak_829	22	1
chr2L	12177532	12177996	12177532	12177996	GFP_C_R1.macs2_peak_1020	24	1			chr2R	1049467	1049940	1049467	1049940	GFP_HS_R4.macs2_peak_830	24	1
chr2L	12249253	12249553	12249253	12249553	GFP_C_R1.macs2_peak_1021	26	1			chr2R	1053201	1055812	1053201	1055812	GFP_HS_R2.macs2_peak_181	13	1
chr2L	12398012	12398220	12398012	12398220	GFP_C_R1.macs2_peak_1022	21	1			chr2R	1057060	1058165	1057060,1057060	1058165,1058165	GFP_HS_R1.macs2_peak_233,GFP_HS_R2.macs2_peak_182	13,13	2
chr2L	12421540	12421885	12421540	12421885	GFP_C_R1.macs2_peak_1023	24	1			chr2R	1073445	1073676	1073445	1073676	GFP_HS_R5.macs2_peak_291	20	1
chr2L	12425613	12425934	12425613	12425934	GFP_C_R1.macs2_peak_1024	43	1			chr2R	1074159	1074677	1074159,1074442	1074443,1074677	GFP_HS_R4.macs2_peak_831,GFP_HS_R5.macs2_peak_292	19,14	2
chr2L	12426206	12426517	12426206	12426517	GFP_C_R1.macs2_peak_1025	19	1			chr2R	1122999	1136643	1122999	1136643	GFP_HS_R1.macs2_peak_234	15	1
chr2L	12432926	12433520	12432926	12433520	GFP_C_R5.macs2_peak_111	14	1			chr2R	1137818	1139204	1137818,1137818	1139204,1139204	GFP_HS_R1.macs2_peak_235,GFP_HS_R2.macs2_peak_183	13,13	2
chr2L	12433861	12434131	12433861	12434131	GFP_C_R1.macs2_peak_1026	13	1			chr2R	1160330	1161995	1160330,1160330	1161995,1161995	GFP_HS_R1.macs2_peak_236,GFP_HS_R2.macs2_peak_184	30,13	2
chr2L	12435570	12436228	12435570	12436228	GFP_C_R1.macs2_peak_1027	25	1			chr2R	1162375	1162791	1162375,1162426	1162693,1162791	GFP_HS_R5.macs2_peak_293,GFP_HS_R4.macs2_peak_832	16,15	2
chr2L	12454144	12454574	12454144	12454574	GFP_C_R4.macs2_peak_145	15	1			chr2R	1163193	1172830	1163193	1172830	GFP_HS_R2.macs2_peak_185	15	1
chr2L	12455181	12455509	12455181	12455509	GFP_C_R4.macs2_peak_146	15	1			chr2R	1178829	1179136	1178829	1179136	GFP_HS_R1.macs2_peak_237	15	1
chr2L	12457159	12457391	12457159	12457391	GFP_C_R3.macs2_peak_144	13	1			chr2R	1205417	1205679	1205417,1205417	1205636,1205679	GFP_HS_R4.macs2_peak_833,GFP_HS_R5.macs2_peak_294	16,29	2
chr2L	12457626	12458037	12457626,12457694	12457849,12458037	GFP_C_R2.macs2_peak_243,GFP_C_R5.macs2_peak_112	17,16	2			chr2R	1207101	1207410	1207101	1207410	GFP_HS_R3.macs2_peak_135	17	1
chr2L	12461488	12461798	12461488	12461798	GFP_C_R1.macs2_peak_1028	18	1			chr2R	1211299	1211719	1211299	1211719	GFP_HS_R4.macs2_peak_834	18	1
chr2L	12482119	12482423	12482119	12482423	GFP_C_R1.macs2_peak_1029	24	1			chr2R	1224572	1225303	1224572	1225303	GFP_HS_R2.macs2_peak_186	18	1
chr2L	12482749	12483145	12482749,12482763	12483044,12483145	GFP_C_R2.macs2_peak_244,GFP_C_R1.macs2_peak_1030	16,17	2			chr2R	1233472	1233703	1233472	1233703	GFP_HS_R1.macs2_peak_238	17	1
chr2L	12484296	12484510	12484296	12484510	GFP_C_R1.macs2_peak_1031	35	1			chr2R	1254352	1254759	1254352	1254759	GFP_HS_R4.macs2_peak_835	24	1
chr2L	12493013	12493571	12493013,12493295	12493471,12493571	GFP_C_R1.macs2_peak_1032,GFP_C_R2.macs2_peak_245	15,14	2			chr2R	1264538	1264841	1264538	1264841	GFP_HS_R4.macs2_peak_836	20	1
chr2L	12497107	12497378	12497107	12497378	GFP_C_R2.macs2_peak_246	15	1			chr2R	1318271	1318635	1318271	1318635	GFP_HS_R5.macs2_peak_295	17	1
chr2L	12498249	12498515	12498249	12498515	GFP_C_R4.macs2_peak_147	20	1			chr2R	1472707	1473607	1472707,1472707	1473607,1473607	GFP_HS_R1.macs2_peak_239,GFP_HS_R2.macs2_peak_187	13,13	2
chr2L	12498549	12498861	12498549	12498861	GFP_C_R1.macs2_peak_1033	20	1			chr2R	1477941	1478270	1477941	1478270	GFP_HS_R1.macs2_peak_240	20	1
chr2L	12499182	12499441	12499182	12499441	GFP_C_R4.macs2_peak_148	13	1			chr2R	1542469	1549064	1542469,1542469	1549064,1549064	GFP_HS_R1.macs2_peak_241,GFP_HS_R2.macs2_peak_188	15,13	2
chr2L	12507380	12507616	12507380	12507616	GFP_C_R1.macs2_peak_1034	28	1			chr2R	1554937	1555247	1554937	1555247	GFP_HS_R3.macs2_peak_136	15	1
chr2L	12515475	12515755	12515475	12515755	GFP_C_R4.macs2_peak_149	13	1			chr2R	1584652	1586192	1584652	1586192	GFP_HS_R2.macs2_peak_189	15	1
chr2L	12522366	12523743	12522366,12522703	12522831,12523743	GFP_C_R3.macs2_peak_145,GFP_C_R1.macs2_peak_1035	20,35	2			chr2R	1590803	1591020	1590803	1591020	GFP_HS_R4.macs2_peak_837	22	1
chr2L	12529126	12529441	12529126	12529441	GFP_C_R1.macs2_peak_1036	21	1			chr2R	1595494	1595716	1595494	1595716	GFP_HS_R4.macs2_peak_838	15	1
chr2L	12533602	12533810	12533602	12533810	GFP_C_R1.macs2_peak_1037	22	1			chr2R	1615994	1616414	1615994,1616082	1616340,1616414	GFP_HS_R4.macs2_peak_839,GFP_HS_R5.macs2_peak_296	34,21	2
chr2L	12540509	12540737	12540509	12540737	GFP_C_R1.macs2_peak_1038	29	1			chr2R	1617208	1617736	1617208,1617331	1617608,1617736	GFP_HS_R4.macs2_peak_840,GFP_HS_R5.macs2_peak_297	20,17	2
chr2L	12541218	12541530	12541218	12541530	GFP_C_R1.macs2_peak_1039	30	1			chr2R	1636821	1637074	1636821	1637074	GFP_HS_R5.macs2_peak_298	32	1
chr2L	12543060	12543619	12543060,12543314	12543389,12543619	GFP_C_R1.macs2_peak_1040,GFP_C_R3.macs2_peak_146	23,23	2			chr2R	1637962	1638585	1637962,1638004,1638187	1638326,1638393,1638585	GFP_HS_R4.macs2_peak_841,GFP_HS_R5.macs2_peak_299,GFP_HS_R1.macs2_peak_242	23,32,19	3
chr2L	12543690	12544674	12543690,12543993	12544519,12544674	GFP_C_R1.macs2_peak_1041,GFP_C_R2.macs2_peak_247	76,17	2			chr2R	1661996	1662420	1661996	1662420	GFP_HS_R4.macs2_peak_842	24	1
chr2L	12545296	12546582	12545296,12545542,12545599,12546299	12546070,12546530,12546533,12546582	GFP_C_R2.macs2_peak_248,GFP_C_R1.macs2_peak_1042,GFP_C_R3.macs2_peak_147,GFP_C_R2.macs2_peak_249	21,54,23,27	3			chr2R	1724852	1725135	1724852	1725135	GFP_HS_R1.macs2_peak_243	16	1
chr2L	12571390	12571618	12571390	12571618	GFP_C_R1.macs2_peak_1043	22	1			chr2R	1763154	1764083	1763154,1763154	1763799,1764083	GFP_HS_R2.macs2_peak_190,GFP_HS_R1.macs2_peak_244	18,18	2
chr2L	12573159	12573470	12573159	12573470	GFP_C_R1.macs2_peak_1044	28	1			chr2R	1785877	1800869	1785877,1785877	1800869,1800869	GFP_HS_R1.macs2_peak_245,GFP_HS_R2.macs2_peak_191	13,13	2
chr2L	12574715	12575094	12574715	12575094	GFP_C_R1.macs2_peak_1045	20	1			chr2R	1815799	1816121	1815799	1816121	GFP_HS_R4.macs2_peak_843	26	1
chr2L	12589158	12589719	12589158	12589719	GFP_C_R1.macs2_peak_1046	31	1			chr2R	1816926	1817357	1816926,1817021	1817331,1817357	GFP_HS_R4.macs2_peak_844,GFP_HS_R3.macs2_peak_137	26,15	2
chr2L	12590130	12590449	12590130	12590449	GFP_C_R3.macs2_peak_148	15	1			chr2R	1822155	1825196	1822155,1822155	1825196,1825196	GFP_HS_R1.macs2_peak_246,GFP_HS_R2.macs2_peak_192	13,13	2
chr2L	12603253	12603476	12603253	12603476	GFP_C_R1.macs2_peak_1047	23	1			chr2R	1826236	1829977	1826236,1826236	1829977,1829977	GFP_HS_R1.macs2_peak_247,GFP_HS_R2.macs2_peak_193	13,13	2
chr2L	12611915	12612194	12611915	12612194	GFP_C_R1.macs2_peak_1048	23	1			chr2R	1848912	1853314	1848912,1848912	1853314,1853314	GFP_HS_R1.macs2_peak_248,GFP_HS_R2.macs2_peak_194	15,15	2
chr2L	12616656	12616922	12616656	12616922	GFP_C_R1.macs2_peak_1049	32	1			chr2R	1906897	1907307	1906897,1907058	1907271,1907307	GFP_HS_R5.macs2_peak_300,GFP_HS_R3.macs2_peak_138	25,24	2
chr2L	12618224	12619105	12618224,12618531	12619105,12619041	GFP_C_R1.macs2_peak_1050,GFP_C_R2.macs2_peak_250	24,21	2			chr2R	1911836	1912053	1911836	1912053	GFP_HS_R4.macs2_peak_845	13	1
chr2L	12647308	12647639	12647308	12647639	GFP_C_R1.macs2_peak_1051	19	1			chr2R	1936533	1936752	1936533	1936752	GFP_HS_R4.macs2_peak_846	20	1
chr2L	12662903	12663184	12662903,12662932	12663184,12663182	GFP_C_R5.macs2_peak_113,GFP_C_R3.macs2_peak_149	16,16	2			chr2R	1990632	1990912	1990632	1990912	GFP_HS_R1.macs2_peak_249	13	1
chr2L	12666049	12666966	12666049,12666084,12666105,12666134,12666194	12666518,12666456,12666442,12666966,12666525	GFP_C_R5.macs2_peak_114,GFP_C_R2.macs2_peak_251,GFP_C_R3.macs2_peak_150,GFP_C_R1.macs2_peak_1052,GFP_C_R4.macs2_peak_150	15,29,29,76,18	5			chr2R	1994627	1995029	1994627	1995029	GFP_HS_R5.macs2_peak_301	20	1
chr2L	12671168	12671521	12671168	12671521	GFP_C_R1.macs2_peak_1053	23	1			chr2R	1997087	1997606	1997087	1997606	GFP_HS_R5.macs2_peak_302	16	1
chr2L	12684650	12685304	12684650	12685304	GFP_C_R4.macs2_peak_151	13	1			chr2R	1998542	1999163	1998542	1999163	GFP_HS_R4.macs2_peak_847	15	1
chr2L	12692293	12692822	12692293,12692370	12692723,12692822	GFP_C_R2.macs2_peak_252,GFP_C_R3.macs2_peak_151	17,23	2			chr2R	2006380	2006675	2006380	2006675	GFP_HS_R1.macs2_peak_250	14	1
chr2L	12694716	12694957	12694716	12694957	GFP_C_R1.macs2_peak_1054	23	1			chr2R	2016804	2017119	2016804	2017119	GFP_HS_R1.macs2_peak_251	16	1
chr2L	12721963	12722533	12721963,12721968	12722533,12722521	GFP_C_R1.macs2_peak_1055,GFP_C_R2.macs2_peak_253	39,24	2			chr2R	2023685	2028191	2023685,2023685,2026890	2028191,2028191,2027140	GFP_HS_R1.macs2_peak_252,GFP_HS_R2.macs2_peak_195,GFP_HS_R4.macs2_peak_848	15,15,34	3
chr2L	12735880	12736223	12735880	12736223	GFP_C_R1.macs2_peak_1056	23	1			chr2R	2030378	2030604	2030378	2030604	GFP_HS_R4.macs2_peak_849	28	1
chr2L	12744559	12744999	12744559,12744591	12744974,12744999	GFP_C_R1.macs2_peak_1057,GFP_C_R5.macs2_peak_115	36,23	2			chr2R	2061827	2062041	2061827	2062041	GFP_HS_R5.macs2_peak_303	30	1
chr2L	12746281	12746666	12746281	12746666	GFP_C_R1.macs2_peak_1058	14	1			chr2R	2067427	2068894	2067427,2067427	2068894,2068894	GFP_HS_R1.macs2_peak_253,GFP_HS_R2.macs2_peak_196	13,13	2
chr2L	12749481	12749951	12749481	12749951	GFP_C_R1.macs2_peak_1059	16	1			chr2R	2076288	2076585	2076288	2076585	GFP_HS_R4.macs2_peak_850	30	1
chr2L	12781149	12781674	12781149,12781316	12781577,12781674	GFP_C_R5.macs2_peak_116,GFP_C_R2.macs2_peak_254	13,13	2			chr2R	2093606	2093887	2093606	2093887	GFP_HS_R4.macs2_peak_851	25	1
chr2L	12835666	12835873	12835666	12835873	GFP_C_R1.macs2_peak_1060	25	1			chr2R	2109954	2110362	2109954,2110025	2110289,2110362	GFP_HS_R3.macs2_peak_139,GFP_HS_R1.macs2_peak_254	17,15	2
chr2L	12905362	12905579	12905362	12905579	GFP_C_R1.macs2_peak_1061	13	1			chr2R	2163644	2169570	2163644,2163644	2169570,2169570	GFP_HS_R1.macs2_peak_255,GFP_HS_R2.macs2_peak_197	15,15	2
chr2L	13018708	13018996	13018708	13018996	GFP_C_R1.macs2_peak_1062	21	1			chr2R	2186497	2186741	2186497	2186741	GFP_HS_R4.macs2_peak_852	17	1
chr2L	13021134	13021572	13021134	13021572	GFP_C_R2.macs2_peak_255	13	1			chr2R	2197358	2197591	2197358	2197591	GFP_HS_R1.macs2_peak_256	18	1
chr2L	13157804	13158019	13157804	13158019	GFP_C_R4.macs2_peak_152	17	1			chr2R	2233937	2234406	2233937,2233937	2234406,2234406	GFP_HS_R1.macs2_peak_257,GFP_HS_R2.macs2_peak_198	13,13	2
chr2L	13158662	13159215	13158662	13159215	GFP_C_R4.macs2_peak_153	15	1			chr2R	2267711	2268037	2267711,2267711	2267954,2268037	GFP_HS_R3.macs2_peak_140,GFP_HS_R5.macs2_peak_304	13,20	2
chr2L	13165603	13166125	13165603,13165690	13166125,13165923	GFP_C_R2.macs2_peak_256,GFP_C_R1.macs2_peak_1063	34,29	2			chr2R	2286878	2298435	2286878,2286878	2298435,2298435	GFP_HS_R1.macs2_peak_258,GFP_HS_R2.macs2_peak_199	15,15	2
chr2L	13169863	13170179	13169863	13170179	GFP_C_R1.macs2_peak_1064	28	1			chr2R	2302157	2302553	2302157	2302553	GFP_HS_R3.macs2_peak_141	18	1
chr2L	13171339	13171554	13171339	13171554	GFP_C_R4.macs2_peak_154	15	1			chr2R	2302575	2303191	2302575	2303191	GFP_HS_R4.macs2_peak_853	28	1
chr2L	13176179	13177429	13176179,13176229,13176907	13177100,13176670,13177429	GFP_C_R2.macs2_peak_257,GFP_C_R1.macs2_peak_1065,GFP_C_R1.macs2_peak_1066	23,20,35	2			chr2R	2343819	2344271	2343819	2344271	GFP_HS_R4.macs2_peak_854	16	1
chr2L	13179545	13179932	13179545	13179932	GFP_C_R3.macs2_peak_152	18	1			chr2R	2345155	2345382	2345155	2345382	GFP_HS_R3.macs2_peak_142	27	1
chr2L	13182085	13182534	13182085	13182534	GFP_C_R1.macs2_peak_1067	28	1			chr2R	2348826	2358347	2348826,2348826,2354753	2358347,2358347,2355385	GFP_HS_R1.macs2_peak_259,GFP_HS_R2.macs2_peak_200,GFP_HS_R4.macs2_peak_855	15,15,44	3
chr2L	13185784	13186104	13185784	13186104	GFP_C_R1.macs2_peak_1068	32	1			chr2R	2372832	2373322	2372832	2373322	GFP_HS_R4.macs2_peak_856	20	1
chr2L	13191846	13192081	13191846	13192081	GFP_C_R4.macs2_peak_155	13	1			chr2R	2377871	2384203	2377871,2377871	2384203,2384203	GFP_HS_R1.macs2_peak_260,GFP_HS_R2.macs2_peak_201	15,13	2
chr2L	13194773	13195135	13194773	13195135	GFP_C_R1.macs2_peak_1069	17	1			chr2R	2393109	2393333	2393109	2393333	GFP_HS_R4.macs2_peak_857	27	1
chr2L	13195413	13195651	13195413	13195651	GFP_C_R4.macs2_peak_156	25	1			chr2R	2394000	2400336	2394000,2394000	2400336,2400336	GFP_HS_R1.macs2_peak_261,GFP_HS_R2.macs2_peak_202	13,15	2
chr2L	13196587	13197192	13196587	13197192	GFP_C_R1.macs2_peak_1070	32	1			chr2R	2409726	2420266	2409726	2420266	GFP_HS_R2.macs2_peak_203	13	1
chr2L	13202199	13202433	13202199	13202433	GFP_C_R1.macs2_peak_1071	21	1			chr2R	2421482	2422839	2421482,2421516,2421600,2421971,2422415	2422839,2422120,2422076,2422421,2422635	GFP_HS_R4.macs2_peak_858,GFP_HS_R5.macs2_peak_305,GFP_HS_R3.macs2_peak_143,GFP_HS_R1.macs2_peak_262,GFP_HS_R5.macs2_peak_306	49,21,21,16,21	4
chr2L	13203160	13203446	13203160	13203446	GFP_C_R3.macs2_peak_153	14	1			chr2R	2425773	2426331	2425773,2425773,2425974	2425988,2426242,2426331	GFP_HS_R3.macs2_peak_144,GFP_HS_R5.macs2_peak_307,GFP_HS_R4.macs2_peak_859	28,30,40	3
chr2L	13213752	13214768	13213752	13214768	GFP_C_R3.macs2_peak_154	29	1			chr2R	2426737	2427879	2426737,2426846,2427019	2427671,2427879,2427365	GFP_HS_R5.macs2_peak_308,GFP_HS_R4.macs2_peak_860,GFP_HS_R3.macs2_peak_145	30,26,15	3
chr2L	13215334	13215652	13215334	13215652	GFP_C_R3.macs2_peak_155	16	1			chr2R	2430833	2432088	2430833,2430833	2432088,2432088	GFP_HS_R1.macs2_peak_263,GFP_HS_R2.macs2_peak_204	15,15	2
chr2L	13215915	13216198	13215915	13216198	GFP_C_R2.macs2_peak_258	16	1			chr2R	2442188	2483443	2442188,2442188	2483443,2483443	GFP_HS_R1.macs2_peak_264,GFP_HS_R2.macs2_peak_205	15,15	2
chr2L	13216208	13216762	13216208	13216762	GFP_C_R1.macs2_peak_1072	39	1			chr2R	2484785	2487685	2484785	2487685	GFP_HS_R1.macs2_peak_265	13	1
chr2L	13219265	13220185	13219265,13219359,13219379,13219552	13220083,13219870,13220185,13219878	GFP_C_R3.macs2_peak_156,GFP_C_R1.macs2_peak_1073,GFP_C_R2.macs2_peak_259,GFP_C_R5.macs2_peak_117	35,52,28,23	4			chr2R	2492794	2493326	2492794	2493326	GFP_HS_R5.macs2_peak_309	17	1
chr2L	13221537	13222723	13221537,13221937	13222723,13222220	GFP_C_R1.macs2_peak_1074,GFP_C_R3.macs2_peak_157	36,17	2			chr2R	2493598	2493981	2493598,2493674	2493841,2493981	GFP_HS_R4.macs2_peak_861,GFP_HS_R5.macs2_peak_310	15,28	2
chr2L	13224835	13225183	13224835	13225183	GFP_C_R1.macs2_peak_1075	21	1			chr2R	2495271	2495963	2495271	2495963	GFP_HS_R4.macs2_peak_862	24	1
chr2L	13225436	13225750	13225436	13225750	GFP_C_R2.macs2_peak_260	41	1			chr2R	2496675	2496929	2496675	2496929	GFP_HS_R5.macs2_peak_311	17	1
chr2L	13226742	13227674	13226742,13226963,13227265	13227602,13227176,13227674	GFP_C_R2.macs2_peak_261,GFP_C_R1.macs2_peak_1076,GFP_C_R3.macs2_peak_158	19,28,14	3			chr2R	2500296	2500553	2500296	2500553	GFP_HS_R4.macs2_peak_863	13	1
chr2L	13228277	13228485	13228277	13228485	GFP_C_R1.macs2_peak_1077	14	1			chr2R	2508217	2508445	2508217	2508445	GFP_HS_R3.macs2_peak_146	15	1
chr2L	13233817	13234583	13233817,13234086	13234583,13234312	GFP_C_R1.macs2_peak_1078,GFP_C_R2.macs2_peak_262	26,13	2			chr2R	2515628	2515856	2515628	2515856	GFP_HS_R2.macs2_peak_206	18	1
chr2L	13235265	13235486	13235265	13235486	GFP_C_R1.macs2_peak_1079	30	1			chr2R	2523563	2523801	2523563	2523801	GFP_HS_R5.macs2_peak_312	13	1
chr2L	13257057	13257337	13257057	13257337	GFP_C_R5.macs2_peak_118	16	1			chr2R	2562482	2563059	2562482	2563059	GFP_HS_R4.macs2_peak_864	26	1
chr2L	13297633	13297845	13297633	13297845	GFP_C_R1.macs2_peak_1080	22	1			chr2R	2565024	2565245	2565024	2565245	GFP_HS_R4.macs2_peak_865	27	1
chr2L	13366239	13366582	13366239	13366582	GFP_C_R2.macs2_peak_263	16	1			chr2R	2580251	2584252	2580251,2580251	2584252,2584252	GFP_HS_R1.macs2_peak_266,GFP_HS_R2.macs2_peak_207	13,13	2
chr2L	13367956	13368173	13367956	13368173	GFP_C_R1.macs2_peak_1081	17	1			chr2R	2618020	2618290	2618020	2618290	GFP_HS_R4.macs2_peak_866	13	1
chr2L	13378616	13378833	13378616	13378833	GFP_C_R2.macs2_peak_264	25	1			chr2R	2626488	2628948	2626488,2626488	2628948,2628948	GFP_HS_R1.macs2_peak_267,GFP_HS_R2.macs2_peak_208	13,13	2
chr2L	13380287	13380504	13380287	13380504	GFP_C_R1.macs2_peak_1082	24	1			chr2R	2638642	2638927	2638642	2638927	GFP_HS_R5.macs2_peak_313	17	1
chr2L	13387096	13387533	13387096	13387533	GFP_C_R1.macs2_peak_1083	23	1			chr2R	2711936	2720049	2711936,2711936	2720049,2720049	GFP_HS_R1.macs2_peak_268,GFP_HS_R2.macs2_peak_209	13,15	2
chr2L	13387614	13387883	13387614	13387883	GFP_C_R4.macs2_peak_157	13	1			chr2R	2738567	2738791	2738567	2738791	GFP_HS_R3.macs2_peak_147	15	1
chr2L	13393244	13393721	13393244	13393721	GFP_C_R1.macs2_peak_1084	27	1			chr2R	2738849	2739057	2738849	2739057	GFP_HS_R5.macs2_peak_314	18	1
chr2L	13395084	13395460	13395084	13395460	GFP_C_R1.macs2_peak_1085	16	1			chr2R	2758557	2764545	2758557,2758557	2764545,2764545	GFP_HS_R1.macs2_peak_269,GFP_HS_R2.macs2_peak_210	15,15	2
chr2L	13412781	13412993	13412781	13412993	GFP_C_R1.macs2_peak_1086	31	1			chr2R	2805452	2814047	2805452,2805452	2814047,2814047	GFP_HS_R1.macs2_peak_270,GFP_HS_R2.macs2_peak_211	15,13	2
chr2L	13452974	13457525	13452974	13457525	GFP_C_R4.macs2_peak_158	13	1			chr2R	2832176	2832467	2832176	2832467	GFP_HS_R1.macs2_peak_271	15	1
chr2L	13458702	13459082	13458702	13459082	GFP_C_R4.macs2_peak_159	14	1			chr2R	2842978	2843470	2842978	2843470	GFP_HS_R1.macs2_peak_272	15	1
chr2L	13461846	13462062	13461846	13462062	GFP_C_R5.macs2_peak_119	19	1			chr2R	2846341	2847029	2846341	2847029	GFP_HS_R2.macs2_peak_212	13	1
chr2L	13512610	13512845	13512610	13512845	GFP_C_R1.macs2_peak_1087	40	1			chr2R	2847975	2848782	2847975,2847975	2848606,2848782	GFP_HS_R2.macs2_peak_213,GFP_HS_R1.macs2_peak_273	13,14	2
chr2L	13517315	13517628	13517315	13517628	GFP_C_R1.macs2_peak_1088	27	1			chr2R	2849034	2849731	2849034	2849731	GFP_HS_R1.macs2_peak_274	16	1
chr2L	13528820	13529037	13528820	13529037	GFP_C_R1.macs2_peak_1089	30	1			chr2R	2858140	2858382	2858140	2858382	GFP_HS_R4.macs2_peak_867	16	1
chr2L	13546885	13547305	13546885	13547305	GFP_C_R1.macs2_peak_1090	36	1			chr2R	2864543	2865208	2864543	2865208	GFP_HS_R1.macs2_peak_275	14	1
chr2L	13547688	13548020	13547688	13548020	GFP_C_R1.macs2_peak_1091	19	1			chr2R	2890811	2891173	2890811	2891173	GFP_HS_R4.macs2_peak_868	13	1
chr2L	13549282	13550768	13549282,13550188,13550334	13550419,13550768,13550761	GFP_C_R1.macs2_peak_1092,GFP_C_R3.macs2_peak_159,GFP_C_R2.macs2_peak_265	23,29,16	3			chr2R	2981262	2981588	2981262	2981588	GFP_HS_R2.macs2_peak_214	16	1
chr2L	13554884	13555417	13554884,13555012,13555115	13555155,13555276,13555417	GFP_C_R1.macs2_peak_1093,GFP_C_R3.macs2_peak_160,GFP_C_R5.macs2_peak_120	23,22,23	3			chr2R	2989633	2989949	2989633	2989949	GFP_HS_R4.macs2_peak_869	22	1
chr2L	13559345	13559562	13559345	13559562	GFP_C_R4.macs2_peak_160	15	1			chr2R	3001746	3001957	3001746	3001957	GFP_HS_R5.macs2_peak_315	16	1
chr2L	13567791	13568148	13567791	13568148	GFP_C_R1.macs2_peak_1094	23	1			chr2R	3002497	3002761	3002497,3002528	3002761,3002756	GFP_HS_R2.macs2_peak_215,GFP_HS_R1.macs2_peak_276	18,18	2
chr2L	13571462	13571759	13571462	13571759	GFP_C_R1.macs2_peak_1095	20	1			chr2R	3003528	3003955	3003528	3003955	GFP_HS_R1.macs2_peak_277	15	1
chr2L	13572416	13572680	13572416	13572680	GFP_C_R1.macs2_peak_1096	20	1			chr2R	3020091	3020418	3020091	3020418	GFP_HS_R4.macs2_peak_870	32	1
chr2L	13579945	13580435	13579945	13580435	GFP_C_R1.macs2_peak_1097	35	1			chr2R	3029252	3029556	3029252	3029556	GFP_HS_R1.macs2_peak_278	16	1
chr2L	13593314	13593865	13593314	13593865	GFP_C_R1.macs2_peak_1098	45	1			chr2R	3037049	3037424	3037049,3037223	3037346,3037424	GFP_HS_R1.macs2_peak_279,GFP_HS_R5.macs2_peak_316	16,13	2
chr2L	13595384	13596027	13595384	13596027	GFP_C_R1.macs2_peak_1099	36	1			chr2R	3041823	3042176	3041823	3042176	GFP_HS_R4.macs2_peak_871	20	1
chr2L	13596245	13596750	13596245	13596750	GFP_C_R1.macs2_peak_1100	17	1			chr2R	3042718	3042944	3042718	3042944	GFP_HS_R4.macs2_peak_872	15	1
chr2L	13600606	13600972	13600606,13600730	13600894,13600972	GFP_C_R2.macs2_peak_266,GFP_C_R5.macs2_peak_121	24,15	2			chr2R	3045294	3045810	3045294	3045810	GFP_HS_R1.macs2_peak_280	13	1
chr2L	13601555	13601907	13601555	13601907	GFP_C_R1.macs2_peak_1101	32	1			chr2R	3051855	3052243	3051855,3051898	3052243,3052127	GFP_HS_R5.macs2_peak_317,GFP_HS_R4.macs2_peak_873	17,16	2
chr2L	13602425	13602897	13602425,13602482	13602897,13602820	GFP_C_R2.macs2_peak_267,GFP_C_R1.macs2_peak_1102	15,33	2			chr2R	3111468	3111888	3111468	3111888	GFP_HS_R1.macs2_peak_281	14	1
chr2L	13606724	13607009	13606724	13607009	GFP_C_R1.macs2_peak_1103	40	1			chr2R	3163364	3163588	3163364	3163588	GFP_HS_R1.macs2_peak_282	15	1
chr2L	13610004	13610338	13610004	13610338	GFP_C_R1.macs2_peak_1104	16	1			chr2R	3193264	3193583	3193264	3193583	GFP_HS_R4.macs2_peak_874	28	1
chr2L	13641577	13641800	13641577	13641800	GFP_C_R1.macs2_peak_1105	35	1			chr2R	3194913	3195144	3194913	3195144	GFP_HS_R2.macs2_peak_216	15	1
chr2L	13665449	13665712	13665449	13665712	GFP_C_R4.macs2_peak_161	28	1			chr2R	3203193	3203422	3203193	3203422	GFP_HS_R2.macs2_peak_217	20	1
chr2L	13682065	13682286	13682065	13682286	GFP_C_R1.macs2_peak_1106	23	1			chr2R	3209750	3210017	3209750	3210017	GFP_HS_R1.macs2_peak_283	24	1
chr2L	13702174	13702386	13702174	13702386	GFP_C_R1.macs2_peak_1107	20	1			chr2R	3212281	3213298	3212281,3212281	3213298,3213298	GFP_HS_R1.macs2_peak_284,GFP_HS_R2.macs2_peak_218	13,13	2
chr2L	13734436	13734718	13734436	13734718	GFP_C_R1.macs2_peak_1108	15	1			chr2R	3216286	3217613	3216286,3216286	3217613,3217613	GFP_HS_R1.macs2_peak_285,GFP_HS_R2.macs2_peak_219	13,13	2
chr2L	13763008	13763261	13763008	13763261	GFP_C_R1.macs2_peak_1109	34	1			chr2R	3228459	3243009	3228459,3228459	3243009,3243009	GFP_HS_R1.macs2_peak_286,GFP_HS_R2.macs2_peak_220	15,15	2
chr2L	13764303	13764921	13764303	13764921	GFP_C_R4.macs2_peak_162	13	1			chr2R	3244289	3252109	3244289,3244289	3252109,3252109	GFP_HS_R1.macs2_peak_287,GFP_HS_R2.macs2_peak_221	15,15	2
chr2L	13793644	13794244	13793644	13794244	GFP_C_R1.macs2_peak_1110	25	1			chr2R	3291975	3292707	3291975	3292707	GFP_HS_R4.macs2_peak_875	28	1
chr2L	13798967	13799186	13798967	13799186	GFP_C_R1.macs2_peak_1111	26	1			chr2R	3293448	3293927	3293448,3293505	3293927,3293890	GFP_HS_R5.macs2_peak_318,GFP_HS_R4.macs2_peak_876	23,33	2
chr2L	13809039	13809384	13809039	13809384	GFP_C_R5.macs2_peak_122	23	1			chr2R	3295414	3295616	3295414	3295616	GFP_HS_R5.macs2_peak_319	27	1
chr2L	13811666	13811918	13811666	13811918	GFP_C_R2.macs2_peak_268	13	1			chr2R	3299630	3324689	3299630,3299630,3303223	3324689,3324689,3303556	GFP_HS_R1.macs2_peak_288,GFP_HS_R2.macs2_peak_222,GFP_HS_R4.macs2_peak_877	30,15,16	3
chr2L	13813171	13813437	13813171	13813437	GFP_C_R1.macs2_peak_1112	16	1			chr2R	3325886	3326875	3325886,3325886,3326377	3326875,3326875,3326696	GFP_HS_R1.macs2_peak_289,GFP_HS_R2.macs2_peak_223,GFP_HS_R4.macs2_peak_878	13,13,31	3
chr2L	13817237	13817624	13817237	13817624	GFP_C_R1.macs2_peak_1113	36	1			chr2R	3330386	3331375	3330386,3330386	3331375,3331375	GFP_HS_R1.macs2_peak_290,GFP_HS_R2.macs2_peak_224	13,13	2
chr2L	13818648	13818945	13818648	13818945	GFP_C_R1.macs2_peak_1114	39	1			chr2R	3351224	3351603	3351224	3351603	GFP_HS_R4.macs2_peak_879	23	1
chr2L	13819238	13819925	13819238,13819527	13819616,13819925	GFP_C_R4.macs2_peak_163,GFP_C_R1.macs2_peak_1115	23,18	2			chr2R	3358555	3358876	3358555	3358876	GFP_HS_R4.macs2_peak_880	13	1
chr2L	13822343	13822590	13822343	13822590	GFP_C_R1.macs2_peak_1116	16	1			chr2R	3362439	3363491	3362439,3362439	3363491,3363491	GFP_HS_R1.macs2_peak_291,GFP_HS_R2.macs2_peak_225	13,13	2
chr2L	13829543	13830523	13829543,13829907	13830523,13830423	GFP_C_R1.macs2_peak_1117,GFP_C_R2.macs2_peak_269	23,22	2			chr2R	3368029	3368386	3368029	3368386	GFP_HS_R4.macs2_peak_881	28	1
chr2L	13831793	13832617	13831793	13832617	GFP_C_R1.macs2_peak_1118	17	1			chr2R	3402911	3442948	3402911,3402911	3442948,3442948	GFP_HS_R1.macs2_peak_292,GFP_HS_R2.macs2_peak_226	13,15	2
chr2L	13833323	13833556	13833323	13833556	GFP_C_R2.macs2_peak_270	17	1			chr2R	3447481	3447702	3447481	3447702	GFP_HS_R4.macs2_peak_882	26	1
chr2L	13834453	13834688	13834453	13834688	GFP_C_R1.macs2_peak_1119	15	1			chr2R	3490530	3491030	3490530	3491030	GFP_HS_R4.macs2_peak_883	33	1
chr2L	13834751	13835976	13834751,13835145,13835155,13835400	13835773,13835976,13835468,13835839	GFP_C_R2.macs2_peak_271,GFP_C_R4.macs2_peak_164,GFP_C_R3.macs2_peak_161,GFP_C_R1.macs2_peak_1120	20,24,17,29	4			chr2R	3491042	3491346	3491042	3491346	GFP_HS_R5.macs2_peak_320	18	1
chr2L	13836690	13837154	13836690	13837154	GFP_C_R3.macs2_peak_162	14	1			chr2R	3502198	3502731	3502198,3502256,3502442	3502659,3502498,3502731	GFP_HS_R2.macs2_peak_227,GFP_HS_R4.macs2_peak_884,GFP_HS_R5.macs2_peak_321	21,26,14	3
chr2L	13841499	13841880	13841499	13841880	GFP_C_R1.macs2_peak_1121	29	1			chr2R	3504161	3504646	3504161	3504646	GFP_HS_R1.macs2_peak_293	19	1
chr2L	13850770	13851891	13850770,13850942,13851188,13851353	13851343,13851502,13851891,13851630	GFP_C_R1.macs2_peak_1122,GFP_C_R5.macs2_peak_123,GFP_C_R3.macs2_peak_163,GFP_C_R2.macs2_peak_272	40,24,27,16	4			chr2R	3525600	3525823	3525600	3525823	GFP_HS_R1.macs2_peak_294	16	1
chr2L	13867719	13867943	13867719	13867943	GFP_C_R1.macs2_peak_1123	35	1			chr2R	3528062	3533646	3528062,3528062,3532223	3533646,3533646,3532476	GFP_HS_R1.macs2_peak_295,GFP_HS_R2.macs2_peak_228,GFP_HS_R5.macs2_peak_322	15,15,19	3
chr2L	13871903	13872321	13871903	13872321	GFP_C_R4.macs2_peak_165	13	1			chr2R	3555757	3556017	3555757	3556017	GFP_HS_R4.macs2_peak_885	20	1
chr2L	13872705	13872919	13872705	13872919	GFP_C_R1.macs2_peak_1124	24	1			chr2R	3569003	3569388	3569003	3569388	GFP_HS_R4.macs2_peak_886	25	1
chr2L	13873313	13873614	13873313	13873614	GFP_C_R1.macs2_peak_1125	15	1			chr2R	3664169	3665567	3664169,3664169	3665567,3665567	GFP_HS_R1.macs2_peak_296,GFP_HS_R2.macs2_peak_229	13,13	2
chr2L	13885222	13885484	13885222	13885484	GFP_C_R1.macs2_peak_1126	30	1			chr2R	3668436	3670067	3668436,3668669,3668669	3668859,3670067,3670067	GFP_HS_R5.macs2_peak_323,GFP_HS_R1.macs2_peak_297,GFP_HS_R2.macs2_peak_230	16,13,13	3
chr2L	13899297	13899533	13899297	13899533	GFP_C_R1.macs2_peak_1127	39	1			chr2R	3670408	3670815	3670408	3670815	GFP_HS_R5.macs2_peak_324	29	1
chr2L	13899795	13900052	13899795	13900052	GFP_C_R1.macs2_peak_1128	29	1			chr2R	3687394	3687637	3687394	3687637	GFP_HS_R5.macs2_peak_325	13	1
chr2L	13903615	13903992	13903615	13903992	GFP_C_R4.macs2_peak_166	30	1			chr2R	3692536	3698887	3692536,3692536	3698887,3698887	GFP_HS_R1.macs2_peak_298,GFP_HS_R2.macs2_peak_231	15,15	2
chr2L	13905507	13905776	13905507	13905776	GFP_C_R1.macs2_peak_1129	21	1			chr2R	3718808	3733332	3718808,3718808	3733332,3733332	GFP_HS_R1.macs2_peak_299,GFP_HS_R2.macs2_peak_232	13,15	2
chr2L	13911356	13911712	13911356	13911712	GFP_C_R5.macs2_peak_124	14	1			chr2R	3743928	3752964	3743928,3743928	3752964,3752964	GFP_HS_R1.macs2_peak_300,GFP_HS_R2.macs2_peak_233	15,15	2
chr2L	13915117	13915637	13915117	13915637	GFP_C_R1.macs2_peak_1130	28	1			chr2R	3757731	3758432	3757731,3757820,3757936	3758214,3758084,3758432	GFP_HS_R3.macs2_peak_148,GFP_HS_R5.macs2_peak_326,GFP_HS_R4.macs2_peak_887	35,21,65	3
chr2L	14028281	14028611	14028281	14028611	GFP_C_R1.macs2_peak_1131	18	1			chr2R	3763647	3763948	3763647	3763948	GFP_HS_R2.macs2_peak_234	17	1
chr2L	14169667	14169922	14169667	14169922	GFP_C_R1.macs2_peak_1132	34	1			chr2R	3768575	3769455	3768575,3768575	3769455,3769455	GFP_HS_R1.macs2_peak_301,GFP_HS_R2.macs2_peak_235	13,13	2
chr2L	14194362	14194786	14194362	14194786	GFP_C_R1.macs2_peak_1133	22	1			chr2R	3770652	3773716	3770652,3770652,3772408	3773716,3773716,3772624	GFP_HS_R1.macs2_peak_302,GFP_HS_R2.macs2_peak_236,GFP_HS_R3.macs2_peak_149	13,13,24	3
chr2L	14195407	14195845	14195407	14195845	GFP_C_R1.macs2_peak_1134	30	1			chr2R	3775152	3777221	3775152,3775152	3777221,3777221	GFP_HS_R1.macs2_peak_303,GFP_HS_R2.macs2_peak_237	13,13	2
chr2L	14221108	14221426	14221108	14221426	GFP_C_R1.macs2_peak_1135	27	1			chr2R	3800348	3805256	3800348,3800348,3800783	3805256,3805256,3801018	GFP_HS_R1.macs2_peak_304,GFP_HS_R2.macs2_peak_238,GFP_HS_R4.macs2_peak_888	15,15,21	3
chr2L	14228733	14228979	14228733	14228979	GFP_C_R1.macs2_peak_1136	31	1			chr2R	3810175	3810448	3810175	3810448	GFP_HS_R4.macs2_peak_889	16	1
chr2L	14233344	14233787	14233344	14233787	GFP_C_R1.macs2_peak_1137	21	1			chr2R	3836620	3848885	3836620,3836620,3844422	3848885,3848885,3844747	GFP_HS_R1.macs2_peak_305,GFP_HS_R2.macs2_peak_239,GFP_HS_R4.macs2_peak_890	13,15,24	3
chr2L	14251049	14251309	14251049	14251309	GFP_C_R1.macs2_peak_1138	32	1			chr2R	3864499	3866697	3864499,3864499	3866697,3866697	GFP_HS_R1.macs2_peak_306,GFP_HS_R2.macs2_peak_240	13,13	2
chr2L	14261776	14262962	14261776,14261947,14262063,14262457,14262457	14262187,14262397,14262693,14262841,14262962	GFP_C_R4.macs2_peak_167,GFP_C_R1.macs2_peak_1139,GFP_C_R3.macs2_peak_164,GFP_C_R4.macs2_peak_168,GFP_C_R2.macs2_peak_273	24,78,18,20,18	4			chr2R	3867258	3868765	3867258,3867258,3867431,3867502,3867505	3868765,3868765,3867831,3868137,3867727	GFP_HS_R1.macs2_peak_307,GFP_HS_R2.macs2_peak_241,GFP_HS_R5.macs2_peak_327,GFP_HS_R4.macs2_peak_891,GFP_HS_R3.macs2_peak_150	13,13,13,22,24	5
chr2L	14265118	14265339	14265118	14265339	GFP_C_R1.macs2_peak_1140	14	1			chr2R	3879167	3879435	3879167	3879435	GFP_HS_R4.macs2_peak_892	21	1
chr2L	14268043	14268729	14268043	14268729	GFP_C_R1.macs2_peak_1141	28	1			chr2R	3885313	3889401	3885313	3889401	GFP_HS_R2.macs2_peak_242	13	1
chr2L	14285026	14285387	14285026	14285387	GFP_C_R1.macs2_peak_1142	22	1			chr2R	3893759	3894033	3893759	3894033	GFP_HS_R4.macs2_peak_893	15	1
chr2L	14291543	14291985	14291543	14291985	GFP_C_R1.macs2_peak_1143	17	1			chr2R	3907863	3908346	3907863	3908346	GFP_HS_R2.macs2_peak_243	15	1
chr2L	14293708	14294062	14293708	14294062	GFP_C_R1.macs2_peak_1144	34	1			chr2R	3909248	3909537	3909248	3909537	GFP_HS_R1.macs2_peak_308	16	1
chr2L	14299601	14299812	14299601	14299812	GFP_C_R1.macs2_peak_1145	13	1			chr2R	3932101	3932381	3932101	3932381	GFP_HS_R3.macs2_peak_151	14	1
chr2L	14301185	14301447	14301185	14301447	GFP_C_R1.macs2_peak_1146	23	1			chr2R	3942804	3943135	3942804	3943135	GFP_HS_R2.macs2_peak_244	17	1
chr2L	14322849	14323100	14322849	14323100	GFP_C_R1.macs2_peak_1147	36	1			chr2R	3947012	3961819	3947012,3947012,3960836,3960845	3961819,3961819,3961174,3961236	GFP_HS_R1.macs2_peak_309,GFP_HS_R2.macs2_peak_245,GFP_HS_R5.macs2_peak_328,GFP_HS_R3.macs2_peak_152	30,15,21,21	4
chr2L	14353823	14354034	14353823	14354034	GFP_C_R1.macs2_peak_1148	31	1			chr2R	3963143	3989936	3963143,3963143	3989936,3989936	GFP_HS_R1.macs2_peak_310,GFP_HS_R2.macs2_peak_246	15,15	2
chr2L	14359606	14359813	14359606	14359813	GFP_C_R1.macs2_peak_1149	22	1			chr2R	4013833	4014149	4013833	4014149	GFP_HS_R4.macs2_peak_894	24	1
chr2L	14371833	14372060	14371833	14372060	GFP_C_R1.macs2_peak_1150	25	1			chr2R	4027751	4028010	4027751	4028010	GFP_HS_R4.macs2_peak_895	22	1
chr2L	14388779	14389154	14388779	14389154	GFP_C_R1.macs2_peak_1151	32	1			chr2R	4049590	4050659	4049590,4049590	4050659,4050659	GFP_HS_R1.macs2_peak_311,GFP_HS_R2.macs2_peak_247	13,13	2
chr2L	14412486	14412728	14412486	14412728	GFP_C_R1.macs2_peak_1152	17	1			chr2R	4052027	4062207	4052027,4052027,4057972	4062207,4062207,4058201	GFP_HS_R1.macs2_peak_312,GFP_HS_R2.macs2_peak_248,GFP_HS_R4.macs2_peak_896	13,13,18	3
chr2L	14425247	14425529	14425247	14425529	GFP_C_R1.macs2_peak_1153	20	1			chr2R	4063399	4072844	4063399,4063399	4072844,4072844	GFP_HS_R1.macs2_peak_313,GFP_HS_R2.macs2_peak_249	13,13	2
chr2L	14436002	14436229	14436002	14436229	GFP_C_R1.macs2_peak_1154	14	1			chr2R	4078049	4078364	4078049	4078364	GFP_HS_R4.macs2_peak_897	31	1
chr2L	14447680	14447937	14447680	14447937	GFP_C_R1.macs2_peak_1155	20	1			chr2R	4079881	4085273	4079881,4079881,4082384	4085273,4085273,4082734	GFP_HS_R1.macs2_peak_314,GFP_HS_R2.macs2_peak_250,GFP_HS_R4.macs2_peak_898	13,15,26	3
chr2L	14459888	14460242	14459888	14460242	GFP_C_R4.macs2_peak_169	16	1			chr2R	4089480	4089730	4089480	4089730	GFP_HS_R4.macs2_peak_899	26	1
chr2L	14461821	14462094	14461821	14462094	GFP_C_R1.macs2_peak_1156	23	1			chr2R	4091425	4091719	4091425	4091719	GFP_HS_R4.macs2_peak_900	16	1
chr2L	14464584	14464905	14464584	14464905	GFP_C_R1.macs2_peak_1157	64	1			chr2R	4094241	4094685	4094241	4094685	GFP_HS_R4.macs2_peak_901	24	1
chr2L	14469814	14470116	14469814	14470116	GFP_C_R2.macs2_peak_274	16	1			chr2R	4107540	4118293	4107540,4107540	4118293,4118293	GFP_HS_R1.macs2_peak_315,GFP_HS_R2.macs2_peak_251	15,15	2
chr2L	14475380	14475632	14475380	14475632	GFP_C_R1.macs2_peak_1158	16	1			chr2R	4160583	4160878	4160583	4160878	GFP_HS_R5.macs2_peak_329	18	1
chr2L	14487966	14488275	14487966	14488275	GFP_C_R1.macs2_peak_1159	14	1			chr2R	4163617	4164373	4163617,4163625	4164373,4163879	GFP_HS_R1.macs2_peak_316,GFP_HS_R2.macs2_peak_252	19,20	2
chr2L	14536693	14536914	14536693	14536914	GFP_C_R1.macs2_peak_1160	15	1			chr2R	4166556	4167031	4166556	4167031	GFP_HS_R1.macs2_peak_317	18	1
chr2L	14558046	14558264	14558046	14558264	GFP_C_R1.macs2_peak_1161	26	1			chr2R	4174166	4174606	4174166	4174606	GFP_HS_R4.macs2_peak_902	36	1
chr2L	14570190	14570457	14570190	14570457	GFP_C_R1.macs2_peak_1162	13	1			chr2R	4183102	4183388	4183102	4183388	GFP_HS_R1.macs2_peak_318	15	1
chr2L	14589915	14590137	14589915	14590137	GFP_C_R4.macs2_peak_170	18	1			chr2R	4187899	4188116	4187899	4188116	GFP_HS_R4.macs2_peak_903	19	1
chr2L	14601588	14601896	14601588	14601896	GFP_C_R1.macs2_peak_1163	30	1			chr2R	4250054	4250895	4250054,4250393	4250590,4250895	GFP_HS_R5.macs2_peak_330,GFP_HS_R4.macs2_peak_904	17,32	2
chr2L	14627564	14627911	14627564	14627911	GFP_C_R1.macs2_peak_1164	17	1			chr2R	4252425	4253703	4252425,4252459,4252877,4252880,4252885	4253703,4253127,4253505,4253501,4253505	GFP_HS_R2.macs2_peak_253,GFP_HS_R1.macs2_peak_319,GFP_HS_R5.macs2_peak_331,GFP_HS_R3.macs2_peak_153,GFP_HS_R4.macs2_peak_905	15,28,30,30,40	5
chr2L	14634334	14634631	14634334	14634631	GFP_C_R1.macs2_peak_1165	34	1			chr2R	4254084	4256841	4254084,4254084,4254594	4256841,4256841,4254964	GFP_HS_R1.macs2_peak_320,GFP_HS_R2.macs2_peak_254,GFP_HS_R4.macs2_peak_906	13,13,15	3
chr2L	14641735	14641968	14641735	14641968	GFP_C_R5.macs2_peak_125	23	1			chr2R	4259360	4259749	4259360	4259749	GFP_HS_R4.macs2_peak_907	20	1
chr2L	14682418	14682664	14682418	14682664	GFP_C_R1.macs2_peak_1166	22	1			chr2R	4260229	4261480	4260229,4260314,4260404,4260413,4260503	4260940,4261476,4260940,4261480,4261296	GFP_HS_R2.macs2_peak_255,GFP_HS_R5.macs2_peak_332,GFP_HS_R1.macs2_peak_321,GFP_HS_R3.macs2_peak_154,GFP_HS_R4.macs2_peak_908	16,20,16,17,55	5
chr2L	14828618	14828851	14828618	14828851	GFP_C_R1.macs2_peak_1167	30	1			chr2R	4271997	4272227	4271997	4272227	GFP_HS_R1.macs2_peak_322	18	1
chr2L	14849096	14849446	14849096	14849446	GFP_C_R1.macs2_peak_1168	19	1			chr2R	4274578	4281317	4274578,4274578,4278735	4281317,4281317,4279411	GFP_HS_R1.macs2_peak_323,GFP_HS_R2.macs2_peak_256,GFP_HS_R4.macs2_peak_909	15,15,21	3
chr2L	14988069	14992431	14988069,14992051	14992431,14992367	GFP_C_R4.macs2_peak_171,GFP_C_R1.macs2_peak_1169	13,17	2			chr2R	4297160	4297649	4297160,4297238	4297579,4297649	GFP_HS_R3.macs2_peak_155,GFP_HS_R5.macs2_peak_333	17,15	2
chr2L	15006352	15006717	15006352,15006435	15006594,15006717	GFP_C_R1.macs2_peak_1170,GFP_C_R2.macs2_peak_275	27,14	2			chr2R	4363897	4364166	4363897	4364166	GFP_HS_R4.macs2_peak_910	15	1
chr2L	15007021	15007396	15007021	15007396	GFP_C_R1.macs2_peak_1171	42	1			chr2R	4370087	4370449	4370087	4370449	GFP_HS_R4.macs2_peak_911	22	1
chr2L	15009746	15009969	15009746	15009969	GFP_C_R1.macs2_peak_1172	23	1			chr2R	4440035	4442625	4440035,4440103	4442625,4442625	GFP_HS_R2.macs2_peak_257,GFP_HS_R1.macs2_peak_324	16,13	2
chr2L	15020312	15020562	15020312	15020562	GFP_C_R1.macs2_peak_1173	28	1			chr2R	4447894	4448373	4447894,4448137	4448189,4448373	GFP_HS_R5.macs2_peak_334,GFP_HS_R3.macs2_peak_156	24,24	2
chr2L	15031196	15031471	15031196	15031471	GFP_C_R1.macs2_peak_1174	23	1			chr2R	4449386	4450145	4449386,4449422	4450137,4450145	GFP_HS_R4.macs2_peak_912,GFP_HS_R5.macs2_peak_335	40,30	2
chr2L	15034039	15034471	15034039	15034471	GFP_C_R1.macs2_peak_1175	28	1			chr2R	4454858	4466351	4454858,4454858	4466351,4466351	GFP_HS_R1.macs2_peak_325,GFP_HS_R2.macs2_peak_258	15,15	2
chr2L	15034875	15035203	15034875	15035203	GFP_C_R1.macs2_peak_1176	20	1			chr2R	4470662	4471247	4470662	4471247	GFP_HS_R4.macs2_peak_913	29	1
chr2L	15039549	15039914	15039549	15039914	GFP_C_R2.macs2_peak_276	14	1			chr2R	4472719	4473020	4472719	4473020	GFP_HS_R4.macs2_peak_914	14	1
chr2L	15040755	15041079	15040755	15041079	GFP_C_R1.macs2_peak_1177	25	1			chr2R	4479288	4479522	4479288	4479522	GFP_HS_R4.macs2_peak_915	14	1
chr2L	15043659	15043965	15043659,15043676	15043965,15043940	GFP_C_R2.macs2_peak_277,GFP_C_R1.macs2_peak_1178	23,21	2			chr2R	4484832	4491899	4484832,4484832	4491899,4491899	GFP_HS_R1.macs2_peak_326,GFP_HS_R2.macs2_peak_259	13,13	2
chr2L	15045875	15046511	15045875	15046511	GFP_C_R1.macs2_peak_1179	33	1			chr2R	4493095	4495677	4493095	4495677	GFP_HS_R2.macs2_peak_260	13	1
chr2L	15048729	15048962	15048729	15048962	GFP_C_R1.macs2_peak_1180	32	1			chr2R	4532407	4532647	4532407	4532647	GFP_HS_R5.macs2_peak_336	13	1
chr2L	15049108	15049404	15049108	15049404	GFP_C_R4.macs2_peak_172	13	1			chr2R	4560045	4560677	4560045,4560248	4560440,4560677	GFP_HS_R1.macs2_peak_327,GFP_HS_R4.macs2_peak_916	15,22	2
chr2L	15052413	15052851	15052413	15052851	GFP_C_R4.macs2_peak_173	13	1			chr2R	4585249	4585467	4585249	4585467	GFP_HS_R4.macs2_peak_917	16	1
chr2L	15057015	15058033	15057015,15057079,15057219,15057300	15058033,15057395,15057492,15057815	GFP_C_R1.macs2_peak_1181,GFP_C_R4.macs2_peak_174,GFP_C_R2.macs2_peak_278,GFP_C_R3.macs2_peak_165	44,17,24,23	4			chr2R	4611510	4611731	4611510	4611731	GFP_HS_R5.macs2_peak_337	14	1
chr2L	15113593	15113882	15113593	15113882	GFP_C_R2.macs2_peak_279	20	1			chr2R	4615213	4615488	4615213	4615488	GFP_HS_R5.macs2_peak_338	13	1
chr2L	15230245	15230640	15230245	15230640	GFP_C_R1.macs2_peak_1182	27	1			chr2R	4617347	4617586	4617347	4617586	GFP_HS_R4.macs2_peak_918	13	1
chr2L	15233499	15233713	15233499	15233713	GFP_C_R5.macs2_peak_126	13	1			chr2R	4632667	4632971	4632667	4632971	GFP_HS_R4.macs2_peak_919	24	1
chr2L	15254431	15254780	15254431	15254780	GFP_C_R1.macs2_peak_1183	13	1			chr2R	4656105	4656735	4656105	4656735	GFP_HS_R4.macs2_peak_920	19	1
chr2L	15257934	15258141	15257934	15258141	GFP_C_R1.macs2_peak_1184	32	1			chr2R	4704343	4705032	4704343	4705032	GFP_HS_R4.macs2_peak_921	38	1
chr2L	15261058	15261320	15261058	15261320	GFP_C_R1.macs2_peak_1185	17	1			chr2R	4716287	4716772	4716287	4716772	GFP_HS_R4.macs2_peak_922	21	1
chr2L	15261841	15262411	15261841	15262411	GFP_C_R1.macs2_peak_1186	34	1			chr2R	4736440	4736987	4736440,4736572	4736675,4736987	GFP_HS_R2.macs2_peak_261,GFP_HS_R4.macs2_peak_923	16,32	2
chr2L	15265575	15265997	15265575	15265997	GFP_C_R5.macs2_peak_127	19	1			chr2R	4739544	4739804	4739544	4739804	GFP_HS_R1.macs2_peak_328	14	1
chr2L	15266875	15267205	15266875	15267205	GFP_C_R2.macs2_peak_280	18	1			chr2R	4760654	4760919	4760654	4760919	GFP_HS_R1.macs2_peak_329	16	1
chr2L	15271209	15272415	15271209,15271677,15271914,15272115	15271702,15272415,15272151,15272413	GFP_C_R4.macs2_peak_175,GFP_C_R2.macs2_peak_281,GFP_C_R4.macs2_peak_176,GFP_C_R3.macs2_peak_166	17,14,17,20	3			chr2R	4763038	4770327	4763038,4763038,4770025	4770177,4770177,4770327	GFP_HS_R1.macs2_peak_330,GFP_HS_R2.macs2_peak_262,GFP_HS_R4.macs2_peak_924	15,33,14	3
chr2L	15294771	15295105	15294771	15295105	GFP_C_R5.macs2_peak_128	14	1			chr2R	4788291	4788557	4788291	4788557	GFP_HS_R1.macs2_peak_331	15	1
chr2L	15295653	15296166	15295653	15296166	GFP_C_R1.macs2_peak_1187	23	1			chr2R	4808582	4810690	4808582,4808582	4810690,4810690	GFP_HS_R1.macs2_peak_332,GFP_HS_R2.macs2_peak_263	13,13	2
chr2L	15296833	15297269	15296833,15297026	15297135,15297269	GFP_C_R5.macs2_peak_129,GFP_C_R2.macs2_peak_282	21,21	2			chr2R	4818209	4818682	4818209	4818682	GFP_HS_R4.macs2_peak_925	19	1
chr2L	15324379	15325468	15324379,15324678,15325112	15324860,15325364,15325468	GFP_C_R2.macs2_peak_283,GFP_C_R1.macs2_peak_1188,GFP_C_R4.macs2_peak_177	26,31,19	3			chr2R	4823160	4823506	4823160,4823204	4823371,4823506	GFP_HS_R5.macs2_peak_339,GFP_HS_R4.macs2_peak_926	14,16	2
chr2L	15326044	15326500	15326044	15326500	GFP_C_R1.macs2_peak_1189	37	1			chr2R	4873256	4873552	4873256	4873552	GFP_HS_R3.macs2_peak_157	18	1
chr2L	15333559	15334104	15333559,15333616	15334104,15333885	GFP_C_R1.macs2_peak_1190,GFP_C_R3.macs2_peak_167	28,27	2			chr2R	4874909	4875268	4874909	4875268	GFP_HS_R5.macs2_peak_340	14	1
chr2L	15379301	15379664	15379301	15379664	GFP_C_R4.macs2_peak_178	16	1			chr2R	4875342	4879353	4875342,4875639,4875647,4876326,4876825,4876890,4877716,4878430,4878985,4878993	4875673,4876540,4878040,4876561,4877044,4878648,4878181,4879353,4879328,4879347	GFP_HS_R3.macs2_peak_158,GFP_HS_R5.macs2_peak_341,GFP_HS_R4.macs2_peak_927,GFP_HS_R3.macs2_peak_159,GFP_HS_R3.macs2_peak_160,GFP_HS_R5.macs2_peak_342,GFP_HS_R3.macs2_peak_161,GFP_HS_R3.macs2_peak_162,GFP_HS_R1.macs2_peak_333,GFP_HS_R4.macs2_peak_928	15,25,34,14,14,25,14,14,20,14	4
chr2L	15383083	15383301	15383083	15383301	GFP_C_R1.macs2_peak_1191	17	1			chr2R	4920732	4920937	4920732	4920937	GFP_HS_R5.macs2_peak_343	13	1
chr2L	15391511	15391719	15391511	15391719	GFP_C_R1.macs2_peak_1192	22	1			chr2R	4922272	4922833	4922272,4922377	4922518,4922833	GFP_HS_R3.macs2_peak_163,GFP_HS_R4.macs2_peak_929	13,14	2
chr2L	15391976	15392215	15391976	15392215	GFP_C_R1.macs2_peak_1193	15	1			chr2R	4924128	4924537	4924128	4924537	GFP_HS_R5.macs2_peak_344	20	1
chr2L	15394891	15395113	15394891	15395113	GFP_C_R1.macs2_peak_1194	23	1			chr2R	4924649	4924967	4924649	4924967	GFP_HS_R3.macs2_peak_164	18	1
chr2L	15397623	15397887	15397623	15397887	GFP_C_R1.macs2_peak_1195	16	1			chr2R	4931508	4931762	4931508	4931762	GFP_HS_R1.macs2_peak_334	14	1
chr2L	15402240	15402448	15402240	15402448	GFP_C_R1.macs2_peak_1196	36	1			chr2R	4932561	4933516	4932561,4932759,4933221	4933301,4932986,4933516	GFP_HS_R4.macs2_peak_930,GFP_HS_R5.macs2_peak_345,GFP_HS_R3.macs2_peak_165	39,15,13	3
chr2L	15411498	15411927	15411498	15411927	GFP_C_R1.macs2_peak_1197	27	1			chr2R	4937005	4937227	4937005	4937227	GFP_HS_R4.macs2_peak_931	22	1
chr2L	15421862	15422193	15421862	15422193	GFP_C_R1.macs2_peak_1198	17	1			chr2R	4964458	4965288	4964458,4964561	4965288,4964959	GFP_HS_R5.macs2_peak_346,GFP_HS_R3.macs2_peak_166	28,13	2
chr2L	15423454	15423776	15423454	15423776	GFP_C_R1.macs2_peak_1199	43	1			chr2R	4965422	4966028	4965422,4965577	4965838,4966028	GFP_HS_R3.macs2_peak_167,GFP_HS_R5.macs2_peak_347	17,21	2
chr2L	15442782	15443018	15442782	15443018	GFP_C_R1.macs2_peak_1200	22	1			chr2R	4985199	4985552	4985199	4985552	GFP_HS_R4.macs2_peak_932	23	1
chr2L	15443833	15444595	15443833,15444064	15444213,15444595	GFP_C_R5.macs2_peak_130,GFP_C_R3.macs2_peak_168	13,17	2			chr2R	4987801	4988020	4987801	4988020	GFP_HS_R4.macs2_peak_933	21	1
chr2L	15444620	15444930	15444620	15444930	GFP_C_R2.macs2_peak_284	29	1			chr2R	5050043	5050825	5050043	5050825	GFP_HS_R4.macs2_peak_934	52	1
chr2L	15455092	15455655	15455092	15455655	GFP_C_R5.macs2_peak_131	16	1			chr2R	5051433	5052223	5051433,5051433,5051433	5051660,5051661,5052223	GFP_HS_R3.macs2_peak_168,GFP_HS_R5.macs2_peak_348,GFP_HS_R4.macs2_peak_935	23,13,16	3
chr2L	15463115	15463322	15463115	15463322	GFP_C_R1.macs2_peak_1201	15	1			chr2R	5053752	5054019	5053752,5053752	5053986,5054019	GFP_HS_R5.macs2_peak_349,GFP_HS_R4.macs2_peak_936	23,22	2
chr2L	15477142	15477371	15477142	15477371	GFP_C_R1.macs2_peak_1202	15	1			chr2R	5054279	5054643	5054279	5054643	GFP_HS_R1.macs2_peak_335	15	1
chr2L	15482002	15482305	15482002	15482305	GFP_C_R1.macs2_peak_1203	25	1			chr2R	5055101	5056030	5055101,5055109,5055154,5055194,5055292	5055739,5055766,5055739,5056030,5055821	GFP_HS_R1.macs2_peak_336,GFP_HS_R3.macs2_peak_169,GFP_HS_R4.macs2_peak_937,GFP_HS_R2.macs2_peak_264,GFP_HS_R5.macs2_peak_350	25,55,54,37,56	5
chr2L	15492198	15492556	15492198	15492556	GFP_C_R1.macs2_peak_1204	28	1			chr2R	5124860	5125189	5124860	5125189	GFP_HS_R4.macs2_peak_938	30	1
chr2L	15499213	15499831	15499213	15499831	GFP_C_R1.macs2_peak_1205	29	1			chr2R	5168055	5168390	5168055	5168390	GFP_HS_R5.macs2_peak_351	42	1
chr2L	15523346	15523560	15523346	15523560	GFP_C_R1.macs2_peak_1206	37	1			chr2R	5170122	5171768	5170122,5170293,5170650,5171121	5170863,5171331,5171233,5171768	GFP_HS_R5.macs2_peak_352,GFP_HS_R3.macs2_peak_170,GFP_HS_R4.macs2_peak_939,GFP_HS_R1.macs2_peak_337	15,15,21,15	4
chr2L	15540194	15540517	15540194	15540517	GFP_C_R4.macs2_peak_179	22	1			chr2R	5209076	5209325	5209076	5209325	GFP_HS_R4.macs2_peak_940	19	1
chr2L	15623116	15623464	15623116	15623464	GFP_C_R1.macs2_peak_1207	20	1			chr2R	5223028	5223520	5223028	5223520	GFP_HS_R4.macs2_peak_941	36	1
chr2L	15651736	15652579	15651736,15651914,15652325	15652559,15652489,15652579	GFP_C_R5.macs2_peak_132,GFP_C_R2.macs2_peak_285,GFP_C_R1.macs2_peak_1208	23,22,48	3			chr2R	5223777	5224030	5223777	5224030	GFP_HS_R4.macs2_peak_942	35	1
chr2L	15727843	15728075	15727843	15728075	GFP_C_R1.macs2_peak_1209	23	1			chr2R	5247117	5247497	5247117	5247497	GFP_HS_R4.macs2_peak_943	26	1
chr2L	15731520	15731826	15731520	15731826	GFP_C_R1.macs2_peak_1210	15	1			chr2R	5259744	5260049	5259744	5260049	GFP_HS_R5.macs2_peak_353	18	1
chr2L	15732591	15732831	15732591	15732831	GFP_C_R1.macs2_peak_1211	24	1			chr2R	5307282	5307724	5307282	5307724	GFP_HS_R4.macs2_peak_944	19	1
chr2L	15743250	15744229	15743250,15743253,15743769	15743785,15743467,15744229	GFP_C_R1.macs2_peak_1212,GFP_C_R5.macs2_peak_133,GFP_C_R2.macs2_peak_286	52,13,17	3			chr2R	5350562	5350807	5350562	5350807	GFP_HS_R4.macs2_peak_945	20	1
chr2L	15745586	15748504	15745586,15745828,15745855,15746351,15747098,15747115,15747871	15745999,15746459,15748158,15746649,15748504,15747607,15748423	GFP_C_R1.macs2_peak_1213,GFP_C_R2.macs2_peak_287,GFP_C_R3.macs2_peak_169,GFP_C_R1.macs2_peak_1214,GFP_C_R1.macs2_peak_1215,GFP_C_R2.macs2_peak_288,GFP_C_R2.macs2_peak_289	27,24,19,26,29,30,19	3			chr2R	5361156	5361469	5361156	5361469	GFP_HS_R4.macs2_peak_946	13	1
chr2L	15750522	15751448	15750522	15751448	GFP_C_R1.macs2_peak_1216	22	1			chr2R	5372690	5373206	5372690	5373206	GFP_HS_R1.macs2_peak_338	16	1
chr2L	15753639	15754063	15753639	15754063	GFP_C_R1.macs2_peak_1217	27	1			chr2R	5379501	5389673	5379501	5389673	GFP_HS_R1.macs2_peak_339	13	1
chr2L	15754599	15754912	15754599	15754912	GFP_C_R1.macs2_peak_1218	34	1			chr2R	5403382	5403665	5403382	5403665	GFP_HS_R1.macs2_peak_340	13	1
chr2L	15761434	15762873	15761434,15761569,15761662,15761768,15761771,15762096	15761690,15762832,15762873,15762015,15762868,15762867	GFP_C_R1.macs2_peak_1219,GFP_C_R5.macs2_peak_134,GFP_C_R2.macs2_peak_290,GFP_C_R4.macs2_peak_180,GFP_C_R3.macs2_peak_170,GFP_C_R1.macs2_peak_1220	38,35,43,16,27,35	5			chr2R	5413388	5413849	5413388	5413849	GFP_HS_R1.macs2_peak_341	15	1
chr2L	15763223	15764416	15763223,15763454,15764051	15763643,15764416,15764283	GFP_C_R1.macs2_peak_1221,GFP_C_R3.macs2_peak_171,GFP_C_R1.macs2_peak_1222	26,17,25	2			chr2R	5415356	5416140	5415356,5415487	5415619,5416140	GFP_HS_R1.macs2_peak_342,GFP_HS_R2.macs2_peak_265	16,15	2
chr2L	15767531	15767961	15767531	15767961	GFP_C_R1.macs2_peak_1223	25	1			chr2R	5421709	5421928	5421709	5421928	GFP_HS_R3.macs2_peak_171	13	1
chr2L	15837456	15837743	15837456	15837743	GFP_C_R4.macs2_peak_181	20	1			chr2R	5422645	5422863	5422645	5422863	GFP_HS_R5.macs2_peak_354	17	1
chr2L	16049679	16050428	16049679,16049843	16050428,16050265	GFP_C_R1.macs2_peak_1224,GFP_C_R2.macs2_peak_291	33,32	2			chr2R	5426493	5426974	5426493,5426635	5426750,5426974	GFP_HS_R5.macs2_peak_355,GFP_HS_R4.macs2_peak_947	18,27	2
chr2L	16133015	16133334	16133015	16133334	GFP_C_R1.macs2_peak_1225	20	1			chr2R	5439702	5440056	5439702	5440056	GFP_HS_R1.macs2_peak_343	14	1
chr2L	16186086	16186584	16186086	16186584	GFP_C_R1.macs2_peak_1226	31	1			chr2R	5441985	5442347	5441985	5442347	GFP_HS_R1.macs2_peak_344	15	1
chr2L	16189726	16189976	16189726	16189976	GFP_C_R3.macs2_peak_172	13	1			chr2R	5465615	5466580	5465615,5465812	5466418,5466580	GFP_HS_R2.macs2_peak_266,GFP_HS_R1.macs2_peak_345	19,14	2
chr2L	16197214	16197479	16197214	16197479	GFP_C_R1.macs2_peak_1227	22	1			chr2R	5467749	5468448	5467749,5467765	5468448,5468426	GFP_HS_R1.macs2_peak_346,GFP_HS_R2.macs2_peak_267	15,13	2
chr2L	16215819	16216134	16215819	16216134	GFP_C_R1.macs2_peak_1228	16	1			chr2R	5540642	5540856	5540642	5540856	GFP_HS_R5.macs2_peak_356	14	1
chr2L	16223876	16224226	16223876	16224226	GFP_C_R1.macs2_peak_1229	39	1			chr2R	5559910	5576416	5559910,5559910,5572151,5572197,5576025	5576416,5576416,5572364,5572534,5576243	GFP_HS_R1.macs2_peak_347,GFP_HS_R2.macs2_peak_268,GFP_HS_R3.macs2_peak_172,GFP_HS_R4.macs2_peak_948,GFP_HS_R3.macs2_peak_173	15,15,27,44,20	4
chr2L	16224447	16224875	16224447	16224875	GFP_C_R1.macs2_peak_1230	28	1			chr2R	5576628	5577072	5576628	5577072	GFP_HS_R5.macs2_peak_357	17	1
chr2L	16234706	16235119	16234706	16235119	GFP_C_R1.macs2_peak_1231	26	1			chr2R	5577836	5578150	5577836	5578150	GFP_HS_R5.macs2_peak_358	14	1
chr2L	16245018	16245587	16245018	16245587	GFP_C_R1.macs2_peak_1232	17	1			chr2R	5581796	5581997	5581796	5581997	GFP_HS_R5.macs2_peak_359	20	1
chr2L	16251562	16252123	16251562	16252123	GFP_C_R1.macs2_peak_1233	34	1			chr2R	5588798	5591204	5588798,5588798	5591204,5591204	GFP_HS_R1.macs2_peak_348,GFP_HS_R2.macs2_peak_269	13,13	2
chr2L	16256981	16258451	16256981,16257113,16257494,16257680	16257263,16258451,16257874,16258298	GFP_C_R2.macs2_peak_292,GFP_C_R3.macs2_peak_173,GFP_C_R2.macs2_peak_293,GFP_C_R1.macs2_peak_1234	17,24,26,42	3			chr2R	5628380	5628803	5628380	5628803	GFP_HS_R1.macs2_peak_349	15	1
chr2L	16261293	16261781	16261293	16261781	GFP_C_R1.macs2_peak_1235	35	1			chr2R	5634095	5634336	5634095	5634336	GFP_HS_R2.macs2_peak_270	13	1
chr2L	16262241	16262458	16262241	16262458	GFP_C_R2.macs2_peak_294	13	1			chr2R	5635560	5635798	5635560	5635798	GFP_HS_R1.macs2_peak_350	15	1
chr2L	16265058	16265467	16265058	16265467	GFP_C_R1.macs2_peak_1236	17	1			chr2R	5667253	5667671	5667253	5667671	GFP_HS_R5.macs2_peak_360	15	1
chr2L	16266673	16267406	16266673	16267406	GFP_C_R1.macs2_peak_1237	46	1			chr2R	5686438	5686694	5686438	5686694	GFP_HS_R4.macs2_peak_949	15	1
chr2L	16269466	16269776	16269466	16269776	GFP_C_R2.macs2_peak_295	17	1			chr2R	5693287	5693610	5693287	5693610	GFP_HS_R2.macs2_peak_271	15	1
chr2L	16270304	16270640	16270304	16270640	GFP_C_R1.macs2_peak_1238	18	1			chr2R	5698843	5699075	5698843	5699075	GFP_HS_R1.macs2_peak_351	15	1
chr2L	16272864	16273294	16272864	16273294	GFP_C_R1.macs2_peak_1239	23	1			chr2R	5711396	5711768	5711396	5711768	GFP_HS_R5.macs2_peak_361	24	1
chr2L	16275205	16275500	16275205	16275500	GFP_C_R1.macs2_peak_1240	17	1			chr2R	5712147	5712436	5712147	5712436	GFP_HS_R4.macs2_peak_950	17	1
chr2L	16276462	16276683	16276462	16276683	GFP_C_R1.macs2_peak_1241	22	1			chr2R	5726653	5727047	5726653	5727047	GFP_HS_R4.macs2_peak_951	19	1
chr2L	16279779	16280280	16279779,16279857,16279974	16280249,16280280,16280270	GFP_C_R4.macs2_peak_182,GFP_C_R1.macs2_peak_1242,GFP_C_R2.macs2_peak_296	17,29,19	3			chr2R	5734707	5735103	5734707	5735103	GFP_HS_R4.macs2_peak_952	23	1
chr2L	16281746	16282290	16281746	16282290	GFP_C_R1.macs2_peak_1243	23	1			chr2R	5754090	5754495	5754090	5754495	GFP_HS_R4.macs2_peak_953	26	1
chr2L	16284266	16285001	16284266	16285001	GFP_C_R1.macs2_peak_1244	57	1			chr2R	5754723	5754943	5754723	5754943	GFP_HS_R4.macs2_peak_954	19	1
chr2L	16286477	16286795	16286477	16286795	GFP_C_R1.macs2_peak_1245	18	1			chr2R	5762745	5763229	5762745	5763229	GFP_HS_R4.macs2_peak_955	27	1
chr2L	16287108	16287774	16287108,16287219,16287441	16287638,16287758,16287774	GFP_C_R4.macs2_peak_183,GFP_C_R1.macs2_peak_1246,GFP_C_R2.macs2_peak_297	20,39,27	3			chr2R	5781014	5781246	5781014	5781246	GFP_HS_R4.macs2_peak_956	14	1
chr2L	16302643	16302870	16302643	16302870	GFP_C_R1.macs2_peak_1247	26	1			chr2R	5867243	5867532	5867243	5867532	GFP_HS_R4.macs2_peak_957	19	1
chr2L	16306887	16307296	16306887	16307296	GFP_C_R1.macs2_peak_1248	27	1			chr2R	5927129	5927366	5927129	5927366	GFP_HS_R4.macs2_peak_958	22	1
chr2L	16310040	16311139	16310040,16310351,16310507	16310422,16310882,16311139	GFP_C_R4.macs2_peak_184,GFP_C_R3.macs2_peak_174,GFP_C_R2.macs2_peak_298	22,25,25	3			chr2R	5928613	5928927	5928613	5928927	GFP_HS_R5.macs2_peak_362	13	1
chr2L	16312508	16313077	16312508	16313077	GFP_C_R4.macs2_peak_185	14	1			chr2R	5937485	5937799	5937485,5937502	5937764,5937799	GFP_HS_R2.macs2_peak_272,GFP_HS_R5.macs2_peak_363	13,14	2
chr2L	16313511	16314676	16313511,16313720,16313914	16314176,16314090,16314676	GFP_C_R1.macs2_peak_1249,GFP_C_R4.macs2_peak_186,GFP_C_R2.macs2_peak_299	27,17,17	3			chr2R	5956379	5956702	5956379	5956702	GFP_HS_R4.macs2_peak_959	22	1
chr2L	16322711	16322937	16322711	16322937	GFP_C_R1.macs2_peak_1250	28	1			chr2R	5958377	5958694	5958377	5958694	GFP_HS_R4.macs2_peak_960	30	1
chr2L	16324902	16325165	16324902	16325165	GFP_C_R1.macs2_peak_1251	14	1			chr2R	5962328	5962597	5962328	5962597	GFP_HS_R4.macs2_peak_961	14	1
chr2L	16329251	16329575	16329251	16329575	GFP_C_R2.macs2_peak_300	21	1			chr2R	5967058	5967720	5967058,5967121	5967324,5967720	GFP_HS_R4.macs2_peak_962,GFP_HS_R5.macs2_peak_364	26,20	2
chr2L	16330178	16331460	16330178,16330182,16330187,16330508	16330943,16330433,16331460,16330752	GFP_C_R1.macs2_peak_1252,GFP_C_R3.macs2_peak_175,GFP_C_R2.macs2_peak_301,GFP_C_R5.macs2_peak_135	25,21,24,14	4			chr2R	5967721	5967947	5967721	5967947	GFP_HS_R4.macs2_peak_963	26	1
chr2L	16332364	16332583	16332364	16332583	GFP_C_R1.macs2_peak_1253	23	1			chr2R	5967951	5968160	5967951	5968160	GFP_HS_R5.macs2_peak_365	17	1
chr2L	16343133	16343515	16343133	16343515	GFP_C_R1.macs2_peak_1254	35	1			chr2R	5978862	5979110	5978862	5979110	GFP_HS_R4.macs2_peak_964	17	1
chr2L	16348478	16349315	16348478	16349315	GFP_C_R4.macs2_peak_187	23	1			chr2R	5981000	5981303	5981000,5981084	5981272,5981303	GFP_HS_R3.macs2_peak_174,GFP_HS_R4.macs2_peak_965	14,14	2
chr2L	16350322	16352173	16350322,16350490,16350495,16350736,16351249,16351338	16352173,16351004,16350939,16350962,16351633,16351846	GFP_C_R4.macs2_peak_188,GFP_C_R1.macs2_peak_1255,GFP_C_R3.macs2_peak_176,GFP_C_R2.macs2_peak_302,GFP_C_R1.macs2_peak_1256,GFP_C_R2.macs2_peak_303	34,47,19,14,19,22	4			chr2R	5996855	5997158	5996855	5997158	GFP_HS_R4.macs2_peak_966	23	1
chr2L	16352209	16354633	16352209,16352318,16352435,16352669,16352690,16352812,16353589,16353717,16353744	16352420,16352964,16354482,16352888,16353121,16353116,16354633,16354003,16354040	GFP_C_R1.macs2_peak_1257,GFP_C_R2.macs2_peak_304,GFP_C_R4.macs2_peak_189,GFP_C_R3.macs2_peak_177,GFP_C_R1.macs2_peak_1258,GFP_C_R5.macs2_peak_136,GFP_C_R1.macs2_peak_1259,GFP_C_R5.macs2_peak_137,GFP_C_R2.macs2_peak_305	35,20,17,17,26,17,38,13,18	5			chr2R	5999262	5999493	5999262	5999493	GFP_HS_R4.macs2_peak_967	18	1
chr2L	16355096	16355327	16355096	16355327	GFP_C_R1.macs2_peak_1260	13	1			chr2R	6036171	6036554	6036171	6036554	GFP_HS_R4.macs2_peak_968	25	1
chr2L	16361689	16362296	16361689,16361718	16361929,16362296	GFP_C_R1.macs2_peak_1261,GFP_C_R4.macs2_peak_190	40,13	2			chr2R	6038211	6038526	6038211	6038526	GFP_HS_R4.macs2_peak_969	17	1
chr2L	16394225	16394449	16394225	16394449	GFP_C_R4.macs2_peak_191	14	1			chr2R	6085309	6085546	6085309	6085546	GFP_HS_R4.macs2_peak_970	29	1
chr2L	16405545	16405960	16405545	16405960	GFP_C_R1.macs2_peak_1262	21	1			chr2R	6085871	6086107	6085871	6086107	GFP_HS_R4.macs2_peak_971	15	1
chr2L	16422993	16423448	16422993	16423448	GFP_C_R1.macs2_peak_1263	14	1			chr2R	6090676	6090910	6090676	6090910	GFP_HS_R5.macs2_peak_366	13	1
chr2L	16479807	16480345	16479807	16480345	GFP_C_R1.macs2_peak_1264	27	1			chr2R	6092670	6092906	6092670	6092906	GFP_HS_R4.macs2_peak_972	29	1
chr2L	16485263	16486087	16485263,16485673	16486087,16486074	GFP_C_R1.macs2_peak_1265,GFP_C_R2.macs2_peak_306	18,13	2			chr2R	6095786	6096243	6095786	6096243	GFP_HS_R4.macs2_peak_973	17	1
chr2L	16520849	16521396	16520849	16521396	GFP_C_R1.macs2_peak_1266	23	1			chr2R	6130920	6131584	6130920	6131584	GFP_HS_R4.macs2_peak_974	23	1
chr2L	16578105	16578474	16578105	16578474	GFP_C_R1.macs2_peak_1267	32	1			chr2R	6132718	6132973	6132718	6132973	GFP_HS_R2.macs2_peak_273	13	1
chr2L	16580378	16580652	16580378	16580652	GFP_C_R5.macs2_peak_138	14	1			chr2R	6134204	6134602	6134204	6134602	GFP_HS_R4.macs2_peak_975	30	1
chr2L	16601359	16602024	16601359,16601504,16601601,16601613	16602024,16601747,16601844,16601963	GFP_C_R2.macs2_peak_307,GFP_C_R5.macs2_peak_139,GFP_C_R3.macs2_peak_178,GFP_C_R1.macs2_peak_1268	38,16,22,30	4			chr2R	6154528	6154970	6154528	6154970	GFP_HS_R4.macs2_peak_976	26	1
chr2L	16612655	16612864	16612655	16612864	GFP_C_R1.macs2_peak_1269	22	1			chr2R	6164521	6164774	6164521	6164774	GFP_HS_R4.macs2_peak_977	33	1
chr2L	16656966	16657423	16656966	16657423	GFP_C_R1.macs2_peak_1270	14	1			chr2R	6167130	6167355	6167130	6167355	GFP_HS_R5.macs2_peak_367	25	1
chr2L	16680095	16680440	16680095	16680440	GFP_C_R2.macs2_peak_308	14	1			chr2R	6183950	6184321	6183950	6184321	GFP_HS_R4.macs2_peak_978	36	1
chr2L	16694658	16695125	16694658	16695125	GFP_C_R1.macs2_peak_1271	20	1			chr2R	6214287	6214790	6214287	6214790	GFP_HS_R1.macs2_peak_352	17	1
chr2L	16711119	16711334	16711119	16711334	GFP_C_R1.macs2_peak_1272	19	1			chr2R	6216253	6216508	6216253	6216508	GFP_HS_R1.macs2_peak_353	15	1
chr2L	16717773	16718132	16717773	16718132	GFP_C_R1.macs2_peak_1273	26	1			chr2R	6220458	6221416	6220458,6220581,6221169	6220897,6221416,6221403	GFP_HS_R1.macs2_peak_354,GFP_HS_R2.macs2_peak_274,GFP_HS_R1.macs2_peak_355	15,22,15	2
chr2L	16719894	16720143	16719894	16720143	GFP_C_R1.macs2_peak_1274	25	1			chr2R	6346483	6348008	6346483,6346483	6348008,6348008	GFP_HS_R1.macs2_peak_356,GFP_HS_R2.macs2_peak_275	13,13	2
chr2L	16720428	16720916	16720428	16720916	GFP_C_R2.macs2_peak_309	23	1			chr2R	6351437	6351693	6351437	6351693	GFP_HS_R4.macs2_peak_979	24	1
chr2L	16727302	16727808	16727302	16727808	GFP_C_R1.macs2_peak_1275	25	1			chr2R	6352412	6352714	6352412	6352714	GFP_HS_R4.macs2_peak_980	16	1
chr2L	16728964	16729172	16728964	16729172	GFP_C_R1.macs2_peak_1276	35	1			chr2R	6357106	6357777	6357106	6357777	GFP_HS_R5.macs2_peak_368	16	1
chr2L	16729525	16730078	16729525	16730078	GFP_C_R1.macs2_peak_1277	35	1			chr2R	6358091	6372745	6358091,6358091	6372745,6372745	GFP_HS_R1.macs2_peak_357,GFP_HS_R2.macs2_peak_276	33,33	2
chr2L	16731734	16732494	16731734,16731922,16731958,16732239	16732430,16732424,16732494,16732487	GFP_C_R5.macs2_peak_140,GFP_C_R2.macs2_peak_310,GFP_C_R1.macs2_peak_1278,GFP_C_R3.macs2_peak_179	22,22,39,15	4			chr2R	6373887	6376528	6373887	6376528	GFP_HS_R1.macs2_peak_358	13	1
chr2L	16733379	16733619	16733379	16733619	GFP_C_R1.macs2_peak_1279	22	1			chr2R	6378387	6381968	6378387,6378387,6379273,6380950	6381028,6381028,6379861,6381968	GFP_HS_R1.macs2_peak_359,GFP_HS_R2.macs2_peak_277,GFP_HS_R4.macs2_peak_981,GFP_HS_R4.macs2_peak_982	13,13,24,49	3
chr2L	16733927	16734329	16733927	16734329	GFP_C_R1.macs2_peak_1280	22	1			chr2R	6382241	6412116	6382241,6382241	6412116,6412116	GFP_HS_R1.macs2_peak_360,GFP_HS_R2.macs2_peak_278	15,13	2
chr2L	16735077	16735339	16735077	16735339	GFP_C_R1.macs2_peak_1281	17	1			chr2R	6436838	6437158	6436838	6437158	GFP_HS_R4.macs2_peak_983	16	1
chr2L	16737812	16738259	16737812,16738025	16738070,16738259	GFP_C_R1.macs2_peak_1282,GFP_C_R5.macs2_peak_141	23,17	2			chr2R	6449833	6450488	6449833,6450097	6450488,6450399	GFP_HS_R1.macs2_peak_361,GFP_HS_R2.macs2_peak_279	16,16	2
chr2L	16739320	16739733	16739320	16739733	GFP_C_R1.macs2_peak_1283	26	1			chr2R	6469160	6469846	6469160	6469846	GFP_HS_R1.macs2_peak_362	15	1
chr2L	16743180	16744050	16743180,16743189,16743198	16744050,16743651,16743638	GFP_C_R1.macs2_peak_1284,GFP_C_R2.macs2_peak_311,GFP_C_R3.macs2_peak_180	29,28,19	3			chr2R	6500041	6500272	6500041	6500272	GFP_HS_R3.macs2_peak_175	19	1
chr2L	16747628	16747895	16747628	16747895	GFP_C_R1.macs2_peak_1285	17	1			chr2R	6500799	6501268	6500799	6501268	GFP_HS_R4.macs2_peak_984	21	1
chr2L	16824520	16825234	16824520,16824662	16825234,16825162	GFP_C_R1.macs2_peak_1286,GFP_C_R2.macs2_peak_312	36,21	2			chr2R	6516536	6516820	6516536	6516820	GFP_HS_R4.macs2_peak_985	26	1
chr2L	16827095	16827313	16827095	16827313	GFP_C_R2.macs2_peak_313	43	1			chr2R	6523513	6523770	6523513	6523770	GFP_HS_R4.macs2_peak_986	32	1
chr2L	16845315	16845631	16845315	16845631	GFP_C_R1.macs2_peak_1287	14	1			chr2R	6524250	6524479	6524250	6524479	GFP_HS_R4.macs2_peak_987	17	1
chr2L	16903359	16903652	16903359	16903652	GFP_C_R1.macs2_peak_1288	29	1			chr2R	6540391	6540643	6540391	6540643	GFP_HS_R4.macs2_peak_988	19	1
chr2L	16910113	16910513	16910113	16910513	GFP_C_R1.macs2_peak_1289	23	1			chr2R	6586066	6586336	6586066	6586336	GFP_HS_R5.macs2_peak_369	16	1
chr2L	16957524	16957755	16957524	16957755	GFP_C_R5.macs2_peak_142	15	1			chr2R	6586793	6587101	6586793	6587101	GFP_HS_R5.macs2_peak_370	14	1
chr2L	17004389	17004660	17004389	17004660	GFP_C_R1.macs2_peak_1290	13	1			chr2R	6600200	6600756	6600200,6600201	6600756,6600459	GFP_HS_R1.macs2_peak_363,GFP_HS_R4.macs2_peak_989	14,40	2
chr2L	17017464	17017844	17017464	17017844	GFP_C_R1.macs2_peak_1291	15	1			chr2R	6610610	6611147	6610610	6611147	GFP_HS_R4.macs2_peak_990	18	1
chr2L	17020055	17020503	17020055,17020184	17020330,17020503	GFP_C_R1.macs2_peak_1292,GFP_C_R4.macs2_peak_192	24,15	2			chr2R	6623541	6623896	6623541	6623896	GFP_HS_R1.macs2_peak_364	15	1
chr2L	17112700	17112914	17112700	17112914	GFP_C_R1.macs2_peak_1293	26	1			chr2R	6624045	6624275	6624045	6624275	GFP_HS_R4.macs2_peak_991	24	1
chr2L	17152355	17152657	17152355	17152657	GFP_C_R4.macs2_peak_193	15	1			chr2R	6627092	6627686	6627092	6627686	GFP_HS_R4.macs2_peak_992	20	1
chr2L	17208348	17208907	17208348	17208907	GFP_C_R1.macs2_peak_1294	19	1			chr2R	6630220	6630759	6630220	6630759	GFP_HS_R4.macs2_peak_993	20	1
chr2L	17214883	17215164	17214883	17215164	GFP_C_R1.macs2_peak_1295	28	1			chr2R	6632106	6633047	6632106,6632176,6632378,6632488	6632734,6632798,6632779,6633047	GFP_HS_R3.macs2_peak_176,GFP_HS_R5.macs2_peak_371,GFP_HS_R1.macs2_peak_365,GFP_HS_R4.macs2_peak_994	22,29,13,41	4
chr2L	17225456	17225910	17225456	17225910	GFP_C_R1.macs2_peak_1296	29	1			chr2R	6636134	6636647	6636134	6636647	GFP_HS_R2.macs2_peak_280	13	1
chr2L	17247580	17247829	17247580	17247829	GFP_C_R1.macs2_peak_1297	28	1			chr2R	6646022	6646459	6646022	6646459	GFP_HS_R4.macs2_peak_995	19	1
chr2L	17261684	17261915	17261684	17261915	GFP_C_R2.macs2_peak_314	22	1			chr2R	6651389	6651615	6651389	6651615	GFP_HS_R4.macs2_peak_996	14	1
chr2L	17266533	17266807	17266533	17266807	GFP_C_R1.macs2_peak_1298	17	1			chr2R	6663174	6663516	6663174	6663516	GFP_HS_R2.macs2_peak_281	13	1
chr2L	17272407	17272953	17272407	17272953	GFP_C_R4.macs2_peak_194	28	1			chr2R	6668051	6668275	6668051	6668275	GFP_HS_R4.macs2_peak_997	21	1
chr2L	17359136	17359386	17359136	17359386	GFP_C_R1.macs2_peak_1299	29	1			chr2R	6697433	6697880	6697433	6697880	GFP_HS_R4.macs2_peak_998	15	1
chr2L	17362164	17362380	17362164	17362380	GFP_C_R1.macs2_peak_1300	20	1			chr2R	6739766	6740020	6739766	6740020	GFP_HS_R1.macs2_peak_366	17	1
chr2L	17369052	17369363	17369052	17369363	GFP_C_R1.macs2_peak_1301	17	1			chr2R	6741139	6741702	6741139	6741702	GFP_HS_R2.macs2_peak_282	16	1
chr2L	17371603	17371962	17371603	17371962	GFP_C_R1.macs2_peak_1302	44	1			chr2R	6744687	6744971	6744687	6744971	GFP_HS_R4.macs2_peak_999	14	1
chr2L	17382399	17382749	17382399	17382749	GFP_C_R1.macs2_peak_1303	25	1			chr2R	6749893	6750259	6749893	6750259	GFP_HS_R4.macs2_peak_1000	17	1
chr2L	17383523	17384109	17383523,17383529,17383615	17383963,17384109,17383867	GFP_C_R2.macs2_peak_315,GFP_C_R1.macs2_peak_1304,GFP_C_R3.macs2_peak_181	37,26,16	3			chr2R	6762211	6762508	6762211	6762508	GFP_HS_R4.macs2_peak_1001	23	1
chr2L	17384376	17385321	17384376,17384399,17384404,17384534	17385309,17385233,17385321,17385257	GFP_C_R2.macs2_peak_316,GFP_C_R1.macs2_peak_1305,GFP_C_R3.macs2_peak_182,GFP_C_R5.macs2_peak_143	36,46,45,14	4			chr2R	6810754	6811627	6810754,6811059	6811627,6811266	GFP_HS_R4.macs2_peak_1002,GFP_HS_R5.macs2_peak_372	30,24	2
chr2L	17385674	17385891	17385674	17385891	GFP_C_R2.macs2_peak_317	14	1			chr2R	6813632	6814374	6813632,6813878,6813912	6814374,6814373,6814223	GFP_HS_R1.macs2_peak_367,GFP_HS_R2.macs2_peak_283,GFP_HS_R4.macs2_peak_1003	29,39,22	3
chr2L	17402283	17402495	17402283	17402495	GFP_C_R1.macs2_peak_1306	25	1			chr2R	6825752	6826055	6825752	6826055	GFP_HS_R1.macs2_peak_368	23	1
chr2L	17410235	17410646	17410235	17410646	GFP_C_R1.macs2_peak_1307	23	1			chr2R	6828595	6828852	6828595	6828852	GFP_HS_R2.macs2_peak_284	13	1
chr2L	17411830	17412076	17411830	17412076	GFP_C_R1.macs2_peak_1308	13	1			chr2R	6836704	6836944	6836704	6836944	GFP_HS_R4.macs2_peak_1004	22	1
chr2L	17413644	17413940	17413644	17413940	GFP_C_R1.macs2_peak_1309	19	1			chr2R	6871271	6871508	6871271	6871508	GFP_HS_R5.macs2_peak_373	13	1
chr2L	17471703	17472089	17471703	17472089	GFP_C_R1.macs2_peak_1310	44	1			chr2R	6908257	6908497	6908257	6908497	GFP_HS_R4.macs2_peak_1005	17	1
chr2L	17475529	17475831	17475529	17475831	GFP_C_R1.macs2_peak_1311	36	1			chr2R	6933386	6933807	6933386	6933807	GFP_HS_R4.macs2_peak_1006	15	1
chr2L	17476149	17476405	17476149	17476405	GFP_C_R1.macs2_peak_1312	22	1			chr2R	6947735	6948016	6947735	6948016	GFP_HS_R5.macs2_peak_374	17	1
chr2L	17477434	17477779	17477434	17477779	GFP_C_R1.macs2_peak_1313	14	1			chr2R	6950567	6950806	6950567	6950806	GFP_HS_R4.macs2_peak_1007	13	1
chr2L	17484313	17484663	17484313	17484663	GFP_C_R1.macs2_peak_1314	14	1			chr2R	6961509	6961989	6961509,6961567,6961640	6961782,6961989,6961944	GFP_HS_R4.macs2_peak_1008,GFP_HS_R5.macs2_peak_375,GFP_HS_R3.macs2_peak_177	30,22,22	3
chr2L	17517393	17517772	17517393	17517772	GFP_C_R1.macs2_peak_1315	37	1			chr2R	6962190	6962522	6962190	6962522	GFP_HS_R3.macs2_peak_178	21	1
chr2L	17526635	17526907	17526635	17526907	GFP_C_R1.macs2_peak_1316	24	1			chr2R	6962745	6962994	6962745	6962994	GFP_HS_R4.macs2_peak_1009	24	1
chr2L	17568081	17568375	17568081	17568375	GFP_C_R1.macs2_peak_1317	19	1			chr2R	6980146	6980390	6980146	6980390	GFP_HS_R4.macs2_peak_1010	17	1
chr2L	17569723	17570003	17569723	17570003	GFP_C_R4.macs2_peak_195	14	1			chr2R	6984794	6985110	6984794	6985110	GFP_HS_R4.macs2_peak_1011	22	1
chr2L	17616547	17616861	17616547	17616861	GFP_C_R1.macs2_peak_1318	14	1			chr2R	6992720	6993981	6992720,6993675	6993981,6993903	GFP_HS_R4.macs2_peak_1012,GFP_HS_R5.macs2_peak_376	17,14	2
chr2L	17620206	17620464	17620206	17620464	GFP_C_R1.macs2_peak_1319	17	1			chr2R	7008561	7008795	7008561	7008795	GFP_HS_R5.macs2_peak_377	18	1
chr2L	17658336	17658547	17658336	17658547	GFP_C_R1.macs2_peak_1320	24	1			chr2R	7083470	7083686	7083470	7083686	GFP_HS_R4.macs2_peak_1013	13	1
chr2L	17742815	17743046	17742815	17743046	GFP_C_R1.macs2_peak_1321	32	1			chr2R	7145185	7145449	7145185	7145449	GFP_HS_R3.macs2_peak_179	15	1
chr2L	17743683	17744263	17743683,17743900	17744173,17744263	GFP_C_R2.macs2_peak_318,GFP_C_R1.macs2_peak_1322	23,23	2			chr2R	7179888	7180227	7179888	7180227	GFP_HS_R4.macs2_peak_1014	31	1
chr2L	17745024	17745231	17745024	17745231	GFP_C_R1.macs2_peak_1323	35	1			chr2R	7243538	7243798	7243538	7243798	GFP_HS_R4.macs2_peak_1015	25	1
chr2L	17749891	17750199	17749891	17750199	GFP_C_R1.macs2_peak_1324	15	1			chr2R	7245653	7245912	7245653	7245912	GFP_HS_R5.macs2_peak_378	15	1
chr2L	17757320	17757545	17757320	17757545	GFP_C_R1.macs2_peak_1325	31	1			chr2R	7278354	7278652	7278354	7278652	GFP_HS_R4.macs2_peak_1016	17	1
chr2L	17759713	17760156	17759713	17760156	GFP_C_R5.macs2_peak_144	23	1			chr2R	7355711	7356048	7355711	7356048	GFP_HS_R4.macs2_peak_1017	34	1
chr2L	17763512	17763809	17763512	17763809	GFP_C_R1.macs2_peak_1326	25	1			chr2R	7359892	7360125	7359892	7360125	GFP_HS_R4.macs2_peak_1018	16	1
chr2L	17783332	17783562	17783332	17783562	GFP_C_R1.macs2_peak_1327	26	1			chr2R	7374958	7375265	7374958	7375265	GFP_HS_R4.macs2_peak_1019	23	1
chr2L	17787462	17787847	17787462	17787847	GFP_C_R1.macs2_peak_1328	20	1			chr2R	7378874	7379218	7378874	7379218	GFP_HS_R4.macs2_peak_1020	21	1
chr2L	17841039	17841384	17841039	17841384	GFP_C_R1.macs2_peak_1329	28	1			chr2R	7380484	7382156	7380484,7380605,7380674,7380967,7381152,7381511,7381577	7381232,7381197,7381139,7382156,7381671,7381927,7382156	GFP_HS_R3.macs2_peak_180,GFP_HS_R1.macs2_peak_369,GFP_HS_R2.macs2_peak_285,GFP_HS_R4.macs2_peak_1021,GFP_HS_R5.macs2_peak_379,GFP_HS_R2.macs2_peak_286,GFP_HS_R3.macs2_peak_181	17,14,14,45,17,14,18	5
chr2L	17918200	17918481	17918200	17918481	GFP_C_R4.macs2_peak_196	17	1			chr2R	7388308	7388535	7388308	7388535	GFP_HS_R4.macs2_peak_1022	22	1
chr2L	17959047	17959316	17959047	17959316	GFP_C_R1.macs2_peak_1330	19	1			chr2R	7391630	7391860	7391630	7391860	GFP_HS_R4.macs2_peak_1023	23	1
chr2L	17990737	17991000	17990737	17991000	GFP_C_R1.macs2_peak_1331	23	1			chr2R	7418680	7419016	7418680	7419016	GFP_HS_R1.macs2_peak_370	28	1
chr2L	18000697	18000944	18000697	18000944	GFP_C_R1.macs2_peak_1332	27	1			chr2R	7433861	7434156	7433861	7434156	GFP_HS_R2.macs2_peak_287	14	1
chr2L	18125223	18125539	18125223	18125539	GFP_C_R1.macs2_peak_1333	35	1			chr2R	7440043	7440320	7440043	7440320	GFP_HS_R4.macs2_peak_1024	23	1
chr2L	18129593	18130085	18129593	18130085	GFP_C_R1.macs2_peak_1334	22	1			chr2R	7440389	7440934	7440389,7440556	7440611,7440934	GFP_HS_R5.macs2_peak_380,GFP_HS_R4.macs2_peak_1025	17,26	2
chr2L	18131979	18132289	18131979	18132289	GFP_C_R1.macs2_peak_1335	21	1			chr2R	7444771	7445472	7444771	7445472	GFP_HS_R4.macs2_peak_1026	19	1
chr2L	18134123	18134602	18134123	18134602	GFP_C_R1.macs2_peak_1336	36	1			chr2R	7446764	7447066	7446764	7447066	GFP_HS_R4.macs2_peak_1027	14	1
chr2L	18135095	18135316	18135095	18135316	GFP_C_R1.macs2_peak_1337	23	1			chr2R	7458733	7458957	7458733	7458957	GFP_HS_R5.macs2_peak_381	13	1
chr2L	18137383	18138042	18137383,18137492	18138037,18138042	GFP_C_R1.macs2_peak_1338,GFP_C_R2.macs2_peak_319	35,19	2			chr2R	7466351	7466560	7466351	7466560	GFP_HS_R5.macs2_peak_382	16	1
chr2L	18138568	18138981	18138568,18138632	18138831,18138981	GFP_C_R5.macs2_peak_145,GFP_C_R2.macs2_peak_320	17,17	2			chr2R	7471690	7472011	7471690	7472011	GFP_HS_R4.macs2_peak_1028	17	1
chr2L	18139074	18140567	18139074,18139120	18140567,18139472	GFP_C_R1.macs2_peak_1339,GFP_C_R3.macs2_peak_183	31,17	2			chr2R	7473172	7474611	7473172,7473230,7473264	7474611,7473658,7473666	GFP_HS_R4.macs2_peak_1029,GFP_HS_R3.macs2_peak_182,GFP_HS_R5.macs2_peak_383	56,23,17	3
chr2L	18141547	18141803	18141547	18141803	GFP_C_R1.macs2_peak_1340	16	1			chr2R	7477823	7478695	7477823,7478188	7478470,7478695	GFP_HS_R4.macs2_peak_1030,GFP_HS_R1.macs2_peak_371	24,14	2
chr2L	18144818	18145036	18144818	18145036	GFP_C_R1.macs2_peak_1341	33	1			chr2R	7483204	7483611	7483204,7483328,7483375	7483591,7483581,7483611	GFP_HS_R1.macs2_peak_372,GFP_HS_R2.macs2_peak_288,GFP_HS_R4.macs2_peak_1031	13,14,23	3
chr2L	18148298	18148699	18148298	18148699	GFP_C_R1.macs2_peak_1342	13	1			chr2R	7484838	7485183	7484838	7485183	GFP_HS_R4.macs2_peak_1032	20	1
chr2L	18150451	18151739	18150451,18150769,18151235	18151712,18151731,18151739	GFP_C_R1.macs2_peak_1343,GFP_C_R3.macs2_peak_184,GFP_C_R2.macs2_peak_321	35,16,34	3			chr2R	7489681	7489958	7489681	7489958	GFP_HS_R4.macs2_peak_1033	20	1
chr2L	18153206	18153465	18153206	18153465	GFP_C_R1.macs2_peak_1344	23	1			chr2R	7490430	7490870	7490430,7490490	7490870,7490788	GFP_HS_R5.macs2_peak_384,GFP_HS_R3.macs2_peak_183	29,13	2
chr2L	18158062	18159032	18158062	18159032	GFP_C_R1.macs2_peak_1345	32	1			chr2R	7497190	7497406	7497190	7497406	GFP_HS_R4.macs2_peak_1034	15	1
chr2L	18230887	18231213	18230887	18231213	GFP_C_R1.macs2_peak_1346	21	1			chr2R	7530795	7531042	7530795	7531042	GFP_HS_R5.macs2_peak_385	17	1
chr2L	18256436	18256677	18256436	18256677	GFP_C_R4.macs2_peak_197	16	1			chr2R	7561928	7562193	7561928	7562193	GFP_HS_R5.macs2_peak_386	14	1
chr2L	18314137	18314586	18314137	18314586	GFP_C_R1.macs2_peak_1347	27	1			chr2R	7566576	7566991	7566576	7566991	GFP_HS_R3.macs2_peak_184	14	1
chr2L	18383139	18383609	18383139	18383609	GFP_C_R1.macs2_peak_1348	20	1			chr2R	7683524	7683758	7683524	7683758	GFP_HS_R4.macs2_peak_1035	15	1
chr2L	18440811	18441653	18440811	18441653	GFP_C_R1.macs2_peak_1349	29	1			chr2R	7726504	7727315	7726504	7727315	GFP_HS_R4.macs2_peak_1036	27	1
chr2L	18441861	18443364	18441861,18441991,18442713	18442969,18442336,18443364	GFP_C_R1.macs2_peak_1350,GFP_C_R2.macs2_peak_322,GFP_C_R2.macs2_peak_323	34,14,23	2			chr2R	7756852	7757077	7756852	7757077	GFP_HS_R5.macs2_peak_387	14	1
chr2L	18448733	18449444	18448733,18449039	18449169,18449444	GFP_C_R3.macs2_peak_185,GFP_C_R2.macs2_peak_324	20,13	2			chr2R	7761341	7761684	7761341	7761684	GFP_HS_R2.macs2_peak_289	13	1
chr2L	18451332	18451804	18451332	18451804	GFP_C_R4.macs2_peak_198	22	1			chr2R	7806555	7806844	7806555	7806844	GFP_HS_R2.macs2_peak_290	13	1
chr2L	18454415	18454794	18454415	18454794	GFP_C_R4.macs2_peak_199	23	1			chr2R	7814973	7815503	7814973	7815503	GFP_HS_R5.macs2_peak_388	28	1
chr2L	18457002	18457224	18457002	18457224	GFP_C_R1.macs2_peak_1351	20	1			chr2R	7823813	7824197	7823813	7824197	GFP_HS_R4.macs2_peak_1037	32	1
chr2L	18470439	18470857	18470439	18470857	GFP_C_R1.macs2_peak_1352	34	1			chr2R	7826202	7826890	7826202	7826890	GFP_HS_R4.macs2_peak_1038	49	1
chr2L	18475144	18475433	18475144	18475433	GFP_C_R1.macs2_peak_1353	28	1			chr2R	7834950	7835509	7834950,7834954,7835144	7835437,7835253,7835509	GFP_HS_R3.macs2_peak_185,GFP_HS_R4.macs2_peak_1039,GFP_HS_R5.macs2_peak_389	18,17,36	3
chr2L	18478489	18478772	18478489	18478772	GFP_C_R1.macs2_peak_1354	24	1			chr2R	7866819	7868682	7866819,7866819	7868433,7868682	GFP_HS_R2.macs2_peak_291,GFP_HS_R1.macs2_peak_373	13,16	2
chr2L	18480372	18480841	18480372	18480841	GFP_C_R2.macs2_peak_325	27	1			chr2R	7917215	7917535	7917215	7917535	GFP_HS_R4.macs2_peak_1040	18	1
chr2L	18484497	18484842	18484497	18484842	GFP_C_R4.macs2_peak_200	14	1			chr2R	7959547	7959865	7959547	7959865	GFP_HS_R1.macs2_peak_374	14	1
chr2L	18484862	18485780	18484862,18485333	18485644,18485780	GFP_C_R1.macs2_peak_1355,GFP_C_R2.macs2_peak_326	22,18	2			chr2R	7960352	7961012	7960352	7961012	GFP_HS_R4.macs2_peak_1041	18	1
chr2L	18486675	18487287	18486675,18486972	18487227,18487287	GFP_C_R1.macs2_peak_1356,GFP_C_R2.macs2_peak_327	22,19	2			chr2R	7963435	7963793	7963435	7963793	GFP_HS_R4.macs2_peak_1042	17	1
chr2L	18501287	18501579	18501287	18501579	GFP_C_R1.macs2_peak_1357	31	1			chr2R	7972395	7972791	7972395	7972791	GFP_HS_R4.macs2_peak_1043	14	1
chr2L	18505284	18505684	18505284	18505684	GFP_C_R1.macs2_peak_1358	22	1			chr2R	7988706	7989823	7988706,7988817,7988869,7989139,7989159	7989613,7989566,7989704,7989823,7989769	GFP_HS_R4.macs2_peak_1044,GFP_HS_R5.macs2_peak_390,GFP_HS_R3.macs2_peak_186,GFP_HS_R2.macs2_peak_292,GFP_HS_R1.macs2_peak_375	99,76,19,26,36	5
chr2L	18524887	18525303	18524887	18525303	GFP_C_R1.macs2_peak_1359	21	1			chr2R	7989935	7990474	7989935	7990474	GFP_HS_R4.macs2_peak_1045	17	1
chr2L	18535904	18536185	18535904	18536185	GFP_C_R1.macs2_peak_1360	17	1			chr2R	7996306	7996530	7996306	7996530	GFP_HS_R4.macs2_peak_1046	18	1
chr2L	18537237	18537566	18537237	18537566	GFP_C_R1.macs2_peak_1361	24	1			chr2R	8012627	8013073	8012627	8013073	GFP_HS_R1.macs2_peak_376	13	1
chr2L	18562595	18562855	18562595	18562855	GFP_C_R2.macs2_peak_328	21	1			chr2R	8013080	8013501	8013080	8013501	GFP_HS_R4.macs2_peak_1047	23	1
chr2L	18584884	18585288	18584884	18585288	GFP_C_R1.macs2_peak_1362	27	1			chr2R	8014231	8014455	8014231	8014455	GFP_HS_R2.macs2_peak_293	13	1
chr2L	18585623	18585952	18585623	18585952	GFP_C_R1.macs2_peak_1363	17	1			chr2R	8014964	8015175	8014964	8015175	GFP_HS_R5.macs2_peak_391	16	1
chr2L	18590317	18590758	18590317	18590758	GFP_C_R2.macs2_peak_329	14	1			chr2R	8018701	8019007	8018701	8019007	GFP_HS_R3.macs2_peak_187	13	1
chr2L	18592343	18592629	18592343	18592629	GFP_C_R1.macs2_peak_1364	32	1			chr2R	8021568	8022446	8021568	8022446	GFP_HS_R4.macs2_peak_1048	26	1
chr2L	18596857	18597286	18596857,18597013	18597228,18597286	GFP_C_R3.macs2_peak_186,GFP_C_R1.macs2_peak_1365	16,21	2			chr2R	8065793	8066302	8065793	8066302	GFP_HS_R4.macs2_peak_1049	18	1
chr2L	18598444	18598986	18598444,18598592	18598658,18598986	GFP_C_R1.macs2_peak_1366,GFP_C_R3.macs2_peak_187	28,17	2			chr2R	8066879	8067105	8066879	8067105	GFP_HS_R4.macs2_peak_1050	18	1
chr2L	18603628	18603992	18603628	18603992	GFP_C_R1.macs2_peak_1367	21	1			chr2R	8068327	8068878	8068327	8068878	GFP_HS_R4.macs2_peak_1051	26	1
chr2L	18604682	18605441	18604682,18604740	18605205,18605441	GFP_C_R3.macs2_peak_188,GFP_C_R1.macs2_peak_1368	24,26	2			chr2R	8070657	8070929	8070657	8070929	GFP_HS_R4.macs2_peak_1052	13	1
chr2L	18621735	18622012	18621735	18622012	GFP_C_R1.macs2_peak_1369	14	1			chr2R	8082075	8082310	8082075	8082310	GFP_HS_R2.macs2_peak_294	13	1
chr2L	18623145	18623505	18623145	18623505	GFP_C_R1.macs2_peak_1370	21	1			chr2R	8082793	8083052	8082793	8083052	GFP_HS_R4.macs2_peak_1053	18	1
chr2L	18629029	18629243	18629029	18629243	GFP_C_R1.macs2_peak_1371	27	1			chr2R	8087180	8087435	8087180	8087435	GFP_HS_R5.macs2_peak_392	14	1
chr2L	18639834	18640051	18639834	18640051	GFP_C_R1.macs2_peak_1372	25	1			chr2R	8091019	8091350	8091019	8091350	GFP_HS_R5.macs2_peak_393	20	1
chr2L	18645284	18645524	18645284	18645524	GFP_C_R1.macs2_peak_1373	14	1			chr2R	8113963	8114571	8113963	8114571	GFP_HS_R5.macs2_peak_394	24	1
chr2L	18652312	18652751	18652312	18652751	GFP_C_R1.macs2_peak_1374	23	1			chr2R	8122266	8122956	8122266,8122655	8122799,8122956	GFP_HS_R2.macs2_peak_295,GFP_HS_R1.macs2_peak_377	22,14	2
chr2L	18671070	18671312	18671070	18671312	GFP_C_R1.macs2_peak_1375	13	1			chr2R	8173687	8174794	8173687,8173709,8174142,8174185,8174196	8174547,8173993,8174683,8174794,8174683	GFP_HS_R1.macs2_peak_378,GFP_HS_R5.macs2_peak_395,GFP_HS_R3.macs2_peak_188,GFP_HS_R4.macs2_peak_1054,GFP_HS_R5.macs2_peak_396	22,19,33,39,33	4
chr2L	18671942	18672155	18671942	18672155	GFP_C_R1.macs2_peak_1376	27	1			chr2R	8175749	8175955	8175749	8175955	GFP_HS_R3.macs2_peak_189	13	1
chr2L	18674636	18675091	18674636	18675091	GFP_C_R1.macs2_peak_1377	16	1			chr2R	8226491	8226846	8226491	8226846	GFP_HS_R4.macs2_peak_1055	16	1
chr2L	18676597	18676947	18676597	18676947	GFP_C_R5.macs2_peak_146	19	1			chr2R	8233304	8233586	8233304	8233586	GFP_HS_R1.macs2_peak_379	20	1
chr2L	18677193	18677494	18677193	18677494	GFP_C_R2.macs2_peak_330	18	1			chr2R	8237780	8238106	8237780	8238106	GFP_HS_R4.macs2_peak_1056	32	1
chr2L	18678292	18678657	18678292	18678657	GFP_C_R1.macs2_peak_1378	18	1			chr2R	8240535	8240821	8240535	8240821	GFP_HS_R1.macs2_peak_380	13	1
chr2L	18685740	18686354	18685740	18686354	GFP_C_R1.macs2_peak_1379	36	1			chr2R	8350634	8351291	8350634	8351291	GFP_HS_R4.macs2_peak_1057	20	1
chr2L	18688312	18689688	18688312,18688369,18688661	18689688,18689140,18688990	GFP_C_R5.macs2_peak_147,GFP_C_R2.macs2_peak_331,GFP_C_R1.macs2_peak_1380	19,20,21	3			chr2R	8403679	8403895	8403679	8403895	GFP_HS_R4.macs2_peak_1058	19	1
chr2L	18690887	18691343	18690887	18691343	GFP_C_R1.macs2_peak_1381	33	1			chr2R	8597381	8598916	8597381	8598916	GFP_HS_R4.macs2_peak_1059	25	1
chr2L	18694451	18694751	18694451	18694751	GFP_C_R4.macs2_peak_201	19	1			chr2R	8599514	8599984	8599514	8599984	GFP_HS_R4.macs2_peak_1060	20	1
chr2L	18695398	18695652	18695398	18695652	GFP_C_R1.macs2_peak_1382	23	1			chr2R	8612721	8613016	8612721	8613016	GFP_HS_R4.macs2_peak_1061	23	1
chr2L	18702804	18703570	18702804,18702904,18703153	18703393,18703354,18703570	GFP_C_R2.macs2_peak_332,GFP_C_R1.macs2_peak_1383,GFP_C_R5.macs2_peak_148	40,33,24	3			chr2R	8613300	8613585	8613300	8613585	GFP_HS_R4.macs2_peak_1062	18	1
chr2L	18705497	18705900	18705497	18705900	GFP_C_R2.macs2_peak_333	25	1			chr2R	8614394	8614905	8614394,8614420	8614905,8614719	GFP_HS_R5.macs2_peak_397,GFP_HS_R4.macs2_peak_1063	29,21	2
chr2L	18708216	18708668	18708216,18708369	18708663,18708668	GFP_C_R2.macs2_peak_334,GFP_C_R1.macs2_peak_1384	13,18	2			chr2R	8632434	8632890	8632434	8632890	GFP_HS_R1.macs2_peak_381	14	1
chr2L	18709835	18710255	18709835	18710255	GFP_C_R1.macs2_peak_1385	27	1			chr2R	8636004	8636375	8636004	8636375	GFP_HS_R4.macs2_peak_1064	18	1
chr2L	18727323	18727548	18727323	18727548	GFP_C_R1.macs2_peak_1386	21	1			chr2R	8649390	8649835	8649390,8649512	8649749,8649835	GFP_HS_R2.macs2_peak_296,GFP_HS_R4.macs2_peak_1065	19,25	2
chr2L	18729821	18730090	18729821	18730090	GFP_C_R1.macs2_peak_1387	14	1			chr2R	8654736	8655685	8654736,8654767	8655685,8655107	GFP_HS_R2.macs2_peak_297,GFP_HS_R5.macs2_peak_398	15,19	2
chr2L	18730768	18731181	18730768	18731181	GFP_C_R1.macs2_peak_1388	23	1			chr2R	8657782	8658380	8657782,8657958	8658244,8658380	GFP_HS_R2.macs2_peak_298,GFP_HS_R4.macs2_peak_1066	16,27	2
chr2L	18737132	18737999	18737132,18737337	18737842,18737999	GFP_C_R2.macs2_peak_335,GFP_C_R1.macs2_peak_1389	19,17	2			chr2R	8666088	8666557	8666088,8666324	8666499,8666557	GFP_HS_R4.macs2_peak_1067,GFP_HS_R3.macs2_peak_190	43,17	2
chr2L	18781307	18781548	18781307	18781548	GFP_C_R1.macs2_peak_1390	19	1			chr2R	8667457	8667678	8667457	8667678	GFP_HS_R5.macs2_peak_399	17	1
chr2L	18782922	18783356	18782922,18783108	18783202,18783356	GFP_C_R4.macs2_peak_202,GFP_C_R2.macs2_peak_336	14,13	2			chr2R	8668445	8668676	8668445	8668676	GFP_HS_R4.macs2_peak_1068	26	1
chr2L	18807990	18808377	18807990	18808377	GFP_C_R1.macs2_peak_1391	16	1			chr2R	8680320	8680557	8680320	8680557	GFP_HS_R4.macs2_peak_1069	25	1
chr2L	18820281	18820697	18820281	18820697	GFP_C_R1.macs2_peak_1392	23	1			chr2R	8758226	8758540	8758226	8758540	GFP_HS_R4.macs2_peak_1070	19	1
chr2L	18822824	18823044	18822824	18823044	GFP_C_R1.macs2_peak_1393	27	1			chr2R	8797935	8798423	8797935,8798172	8798209,8798423	GFP_HS_R3.macs2_peak_191,GFP_HS_R4.macs2_peak_1071	14,20	2
chr2L	18830672	18831409	18830672,18830974	18831409,18831330	GFP_C_R1.macs2_peak_1394,GFP_C_R5.macs2_peak_149	29,16	2			chr2R	8860308	8860578	8860308	8860578	GFP_HS_R4.macs2_peak_1072	18	1
chr2L	18838666	18839038	18838666	18839038	GFP_C_R3.macs2_peak_189	20	1			chr2R	8873486	8873842	8873486	8873842	GFP_HS_R4.macs2_peak_1073	24	1
chr2L	18839054	18839696	18839054,18839150,18839258	18839696,18839681,18839632	GFP_C_R2.macs2_peak_337,GFP_C_R1.macs2_peak_1395,GFP_C_R3.macs2_peak_190	26,43,21	3			chr2R	8874173	8874553	8874173,8874255	8874553,8874484	GFP_HS_R4.macs2_peak_1074,GFP_HS_R5.macs2_peak_400	29,15	2
chr2L	18854314	18854579	18854314	18854579	GFP_C_R1.macs2_peak_1396	24	1			chr2R	8878173	8878636	8878173	8878636	GFP_HS_R4.macs2_peak_1075	21	1
chr2L	18858679	18859368	18858679,18858740,18859001	18859217,18859368,18859296	GFP_C_R3.macs2_peak_191,GFP_C_R1.macs2_peak_1397,GFP_C_R5.macs2_peak_150	19,27,13	3			chr2R	8891189	8891705	8891189,8891260,8891268	8891705,8891698,8891577	GFP_HS_R3.macs2_peak_192,GFP_HS_R5.macs2_peak_401,GFP_HS_R4.macs2_peak_1076	17,14,20	3
chr2L	18871549	18871887	18871549	18871887	GFP_C_R1.macs2_peak_1398	48	1			chr2R	8893664	8893961	8893664	8893961	GFP_HS_R4.macs2_peak_1077	16	1
chr2L	18874428	18874896	18874428	18874896	GFP_C_R1.macs2_peak_1399	28	1			chr2R	8928060	8928302	8928060	8928302	GFP_HS_R4.macs2_peak_1078	21	1
chr2L	18874978	18875410	18874978	18875410	GFP_C_R2.macs2_peak_338	21	1			chr2R	8955819	8956142	8955819	8956142	GFP_HS_R4.macs2_peak_1079	20	1
chr2L	18881048	18881457	18881048,18881177	18881275,18881457	GFP_C_R3.macs2_peak_192,GFP_C_R2.macs2_peak_339	15,14	2			chr2R	8985496	8985951	8985496,8985523	8985938,8985951	GFP_HS_R2.macs2_peak_299,GFP_HS_R1.macs2_peak_382	23,14	2
chr2L	18889320	18889530	18889320	18889530	GFP_C_R1.macs2_peak_1400	21	1			chr2R	8991478	8991763	8991478	8991763	GFP_HS_R4.macs2_peak_1080	14	1
chr2L	18893590	18894026	18893590	18894026	GFP_C_R1.macs2_peak_1401	20	1			chr2R	9007513	9007777	9007513	9007777	GFP_HS_R4.macs2_peak_1081	21	1
chr2L	18895421	18895672	18895421	18895672	GFP_C_R1.macs2_peak_1402	14	1			chr2R	9029687	9029904	9029687	9029904	GFP_HS_R4.macs2_peak_1082	29	1
chr2L	18920571	18920813	18920571	18920813	GFP_C_R1.macs2_peak_1403	29	1			chr2R	9062430	9062727	9062430	9062727	GFP_HS_R4.macs2_peak_1083	13	1
chr2L	18934078	18934361	18934078	18934361	GFP_C_R1.macs2_peak_1404	34	1			chr2R	9088039	9088372	9088039	9088372	GFP_HS_R4.macs2_peak_1084	38	1
chr2L	18944267	18945071	18944267,18944495	18944726,18945071	GFP_C_R2.macs2_peak_340,GFP_C_R1.macs2_peak_1405	17,33	2			chr2R	9090715	9091162	9090715	9091162	GFP_HS_R4.macs2_peak_1085	28	1
chr2L	18948946	18949243	18948946	18949243	GFP_C_R1.macs2_peak_1406	20	1			chr2R	9093657	9094041	9093657	9094041	GFP_HS_R4.macs2_peak_1086	23	1
chr2L	18949249	18950252	18949249,18949738,18949964	18949835,18950135,18950252	GFP_C_R3.macs2_peak_193,GFP_C_R5.macs2_peak_151,GFP_C_R1.macs2_peak_1407	20,19,50	3			chr2R	9095219	9096071	9095219,9095341,9095403	9095546,9096071,9095840	GFP_HS_R5.macs2_peak_402,GFP_HS_R4.macs2_peak_1087,GFP_HS_R3.macs2_peak_193	14,26,20	3
chr2L	18951310	18951524	18951310	18951524	GFP_C_R1.macs2_peak_1408	19	1			chr2R	9113875	9114269	9113875	9114269	GFP_HS_R4.macs2_peak_1088	20	1
chr2L	18968527	18969192	18968527	18969192	GFP_C_R2.macs2_peak_341	17	1			chr2R	9132329	9132625	9132329	9132625	GFP_HS_R1.macs2_peak_383	14	1
chr2L	18986809	18987382	18986809,18986927	18987084,18987382	GFP_C_R4.macs2_peak_203,GFP_C_R1.macs2_peak_1409	15,23	2			chr2R	9139187	9139702	9139187	9139702	GFP_HS_R4.macs2_peak_1089	32	1
chr2L	18988649	18989077	18988649	18989077	GFP_C_R1.macs2_peak_1410	30	1			chr2R	9143356	9143864	9143356,9143589	9143853,9143864	GFP_HS_R4.macs2_peak_1090,GFP_HS_R5.macs2_peak_403	26,15	2
chr2L	18999331	18999545	18999331	18999545	GFP_C_R1.macs2_peak_1411	29	1			chr2R	9144589	9145747	9144589,9144598,9144991,9145371	9145162,9145747,9145509,9145747	GFP_HS_R3.macs2_peak_194,GFP_HS_R4.macs2_peak_1091,GFP_HS_R5.macs2_peak_404,GFP_HS_R3.macs2_peak_195	21,27,37,21	3
chr2L	19007630	19007913	19007630	19007913	GFP_C_R1.macs2_peak_1412	21	1			chr2R	9148546	9148910	9148546	9148910	GFP_HS_R4.macs2_peak_1092	35	1
chr2L	19008298	19008562	19008298	19008562	GFP_C_R5.macs2_peak_152	16	1			chr2R	9165338	9165885	9165338,9165629	9165885,9165871	GFP_HS_R5.macs2_peak_405,GFP_HS_R3.macs2_peak_196	16,15	2
chr2L	19012425	19012721	19012425	19012721	GFP_C_R4.macs2_peak_204	13	1			chr2R	9166058	9166536	9166058	9166536	GFP_HS_R4.macs2_peak_1093	21	1
chr2L	19029763	19029986	19029763	19029986	GFP_C_R1.macs2_peak_1413	15	1			chr2R	9170427	9170754	9170427	9170754	GFP_HS_R4.macs2_peak_1094	17	1
chr2L	19032957	19033567	19032957	19033567	GFP_C_R1.macs2_peak_1414	32	1			chr2R	9207425	9208177	9207425	9208177	GFP_HS_R4.macs2_peak_1095	20	1
chr2L	19033781	19034034	19033781	19034034	GFP_C_R2.macs2_peak_342	17	1			chr2R	9208715	9209147	9208715	9209147	GFP_HS_R4.macs2_peak_1096	19	1
chr2L	19034888	19035242	19034888	19035242	GFP_C_R1.macs2_peak_1415	26	1			chr2R	9231359	9231713	9231359,9231367	9231713,9231574	GFP_HS_R4.macs2_peak_1097,GFP_HS_R3.macs2_peak_197	27,21	2
chr2L	19043570	19043862	19043570	19043862	GFP_C_R2.macs2_peak_343	13	1			chr2R	9275971	9276343	9275971	9276343	GFP_HS_R4.macs2_peak_1098	21	1
chr2L	19044232	19044939	19044232	19044939	GFP_C_R1.macs2_peak_1416	21	1			chr2R	9291685	9291934	9291685	9291934	GFP_HS_R2.macs2_peak_300	15	1
chr2L	19044994	19045234	19044994	19045234	GFP_C_R2.macs2_peak_344	15	1			chr2R	9292255	9292811	9292255,9292260,9292266,9292309	9292811,9292718,9292684,9292797	GFP_HS_R4.macs2_peak_1099,GFP_HS_R5.macs2_peak_406,GFP_HS_R3.macs2_peak_198,GFP_HS_R1.macs2_peak_384	47,29,23,18	4
chr2L	19046564	19047002	19046564	19047002	GFP_C_R1.macs2_peak_1417	30	1			chr2R	9346994	9347321	9346994	9347321	GFP_HS_R1.macs2_peak_385	15	1
chr2L	19049366	19049662	19049366	19049662	GFP_C_R1.macs2_peak_1418	23	1			chr2R	9351251	9351492	9351251	9351492	GFP_HS_R4.macs2_peak_1100	20	1
chr2L	19051591	19052188	19051591	19052188	GFP_C_R1.macs2_peak_1419	14	1			chr2R	9395316	9395704	9395316	9395704	GFP_HS_R4.macs2_peak_1101	25	1
chr2L	19052584	19052863	19052584	19052863	GFP_C_R1.macs2_peak_1420	32	1			chr2R	9398417	9398688	9398417	9398688	GFP_HS_R4.macs2_peak_1102	30	1
chr2L	19062486	19062736	19062486	19062736	GFP_C_R4.macs2_peak_205	16	1			chr2R	9399661	9400300	9399661,9399825	9400300,9400166	GFP_HS_R5.macs2_peak_407,GFP_HS_R4.macs2_peak_1103	13,25	2
chr2L	19067914	19068131	19067914	19068131	GFP_C_R1.macs2_peak_1421	14	1			chr2R	9402990	9403226	9402990,9402990	9403218,9403226	GFP_HS_R4.macs2_peak_1104,GFP_HS_R5.macs2_peak_408	17,14	2
chr2L	19075904	19076188	19075904	19076188	GFP_C_R1.macs2_peak_1422	27	1			chr2R	9406445	9407217	9406445,9406460,9406714	9407083,9407114,9407217	GFP_HS_R3.macs2_peak_199,GFP_HS_R4.macs2_peak_1105,GFP_HS_R5.macs2_peak_409	14,26,15	3
chr2L	19082879	19083566	19082879	19083566	GFP_C_R1.macs2_peak_1423	32	1			chr2R	9413110	9413356	9413110	9413356	GFP_HS_R5.macs2_peak_410	23	1
chr2L	19110055	19110321	19110055	19110321	GFP_C_R1.macs2_peak_1424	19	1			chr2R	9414409	9415327	9414409,9414744,9414842	9414877,9414975,9415327	GFP_HS_R4.macs2_peak_1106,GFP_HS_R5.macs2_peak_411,GFP_HS_R3.macs2_peak_200	23,17,18	3
chr2L	19113978	19114508	19113978	19114508	GFP_C_R1.macs2_peak_1425	26	1			chr2R	9419908	9420334	9419908	9420334	GFP_HS_R4.macs2_peak_1107	38	1
chr2L	19132503	19132944	19132503	19132944	GFP_C_R1.macs2_peak_1426	32	1			chr2R	9439826	9440220	9439826	9440220	GFP_HS_R5.macs2_peak_412	14	1
chr2L	19133305	19134073	19133305,19133446	19133793,19134073	GFP_C_R2.macs2_peak_345,GFP_C_R1.macs2_peak_1427	21,50	2			chr2R	9477195	9477437	9477195	9477437	GFP_HS_R5.macs2_peak_413	15	1
chr2L	19134464	19135614	19134464,19134570,19134923	19135456,19135474,19135614	GFP_C_R3.macs2_peak_194,GFP_C_R2.macs2_peak_346,GFP_C_R1.macs2_peak_1428	25,26,41	3			chr2R	9484174	9487698	9484174,9484174,9484731	9487698,9487698,9485096	GFP_HS_R1.macs2_peak_386,GFP_HS_R2.macs2_peak_301,GFP_HS_R4.macs2_peak_1108	15,15,43	3
chr2L	19136515	19137600	19136515,19136998	19137600,19137381	GFP_C_R1.macs2_peak_1429,GFP_C_R2.macs2_peak_347	58,21	2			chr2R	9490947	9491295	9490947	9491295	GFP_HS_R1.macs2_peak_387	13	1
chr2L	19139500	19139863	19139500	19139863	GFP_C_R4.macs2_peak_206	17	1			chr2R	9495259	9495550	9495259	9495550	GFP_HS_R4.macs2_peak_1109	26	1
chr2L	19140011	19140330	19140011	19140330	GFP_C_R2.macs2_peak_348	20	1			chr2R	9501972	9502348	9501972	9502348	GFP_HS_R4.macs2_peak_1110	32	1
chr2L	19154607	19155000	19154607	19155000	GFP_C_R1.macs2_peak_1430	19	1			chr2R	9530183	9530399	9530183	9530399	GFP_HS_R4.macs2_peak_1111	15	1
chr2L	19155843	19156493	19155843	19156493	GFP_C_R2.macs2_peak_349	24	1			chr2R	9540515	9540746	9540515	9540746	GFP_HS_R4.macs2_peak_1112	19	1
chr2L	19156647	19156990	19156647	19156990	GFP_C_R1.macs2_peak_1431	25	1			chr2R	9546686	9546903	9546686	9546903	GFP_HS_R4.macs2_peak_1113	14	1
chr2L	19158222	19158978	19158222,19158222	19158507,19158978	GFP_C_R3.macs2_peak_195,GFP_C_R2.macs2_peak_350	14,30	2			chr2R	9547227	9547525	9547227	9547525	GFP_HS_R4.macs2_peak_1114	19	1
chr2L	19160356	19160569	19160356	19160569	GFP_C_R1.macs2_peak_1432	23	1			chr2R	9549196	9549599	9549196	9549599	GFP_HS_R4.macs2_peak_1115	19	1
chr2L	19162276	19162731	19162276,19162328	19162616,19162731	GFP_C_R1.macs2_peak_1433,GFP_C_R2.macs2_peak_351	16,20	2			chr2R	9552384	9552672	9552384	9552672	GFP_HS_R4.macs2_peak_1116	29	1
chr2L	19163414	19163825	19163414	19163825	GFP_C_R1.macs2_peak_1434	28	1			chr2R	9563530	9563879	9563530	9563879	GFP_HS_R4.macs2_peak_1117	19	1
chr2L	19164418	19165091	19164418,19164820	19165091,19165086	GFP_C_R1.macs2_peak_1435,GFP_C_R2.macs2_peak_352	35,24	2			chr2R	9566196	9566655	9566196	9566655	GFP_HS_R4.macs2_peak_1118	20	1
chr2L	19165369	19166460	19165369,19165731,19165746,19166216	19166314,19165988,19165998,19166460	GFP_C_R1.macs2_peak_1436,GFP_C_R3.macs2_peak_196,GFP_C_R2.macs2_peak_353,GFP_C_R2.macs2_peak_354	20,18,18,18	3			chr2R	9570590	9570854	9570590	9570854	GFP_HS_R4.macs2_peak_1119	19	1
chr2L	19169124	19169348	19169124	19169348	GFP_C_R1.macs2_peak_1437	37	1			chr2R	9578331	9578924	9578331	9578924	GFP_HS_R4.macs2_peak_1120	45	1
chr2L	19170201	19170441	19170201	19170441	GFP_C_R1.macs2_peak_1438	18	1			chr2R	9588127	9588352	9588127	9588352	GFP_HS_R4.macs2_peak_1121	20	1
chr2L	19172802	19173357	19172802	19173357	GFP_C_R1.macs2_peak_1439	32	1			chr2R	9593333	9594251	9593333	9594251	GFP_HS_R4.macs2_peak_1122	17	1
chr2L	19181425	19182357	19181425,19181444,19181456,19181795	19181750,19182021,19182031,19182357	GFP_C_R3.macs2_peak_197,GFP_C_R1.macs2_peak_1440,GFP_C_R2.macs2_peak_355,GFP_C_R5.macs2_peak_153	31,48,24,19	4			chr2R	9631185	9631414	9631185	9631414	GFP_HS_R4.macs2_peak_1123	20	1
chr2L	19185253	19185980	19185253	19185980	GFP_C_R1.macs2_peak_1441	29	1			chr2R	9687978	9688280	9687978	9688280	GFP_HS_R4.macs2_peak_1124	17	1
chr2L	19186722	19187127	19186722	19187127	GFP_C_R1.macs2_peak_1442	34	1			chr2R	9689483	9689703	9689483	9689703	GFP_HS_R4.macs2_peak_1125	19	1
chr2L	19187634	19188058	19187634	19188058	GFP_C_R1.macs2_peak_1443	35	1			chr2R	9691485	9691708	9691485	9691708	GFP_HS_R4.macs2_peak_1126	26	1
chr2L	19189223	19189622	19189223	19189622	GFP_C_R3.macs2_peak_198	18	1			chr2R	9692005	9693951	9692005,9692111,9692142	9693628,9693777,9693951	GFP_HS_R4.macs2_peak_1127,GFP_HS_R5.macs2_peak_414,GFP_HS_R3.macs2_peak_201	45,49,39	3
chr2L	19189944	19190974	19189944,19189959,19190227,19190492,19190566	19190688,19190242,19190710,19190782,19190974	GFP_C_R2.macs2_peak_356,GFP_C_R1.macs2_peak_1444,GFP_C_R3.macs2_peak_199,GFP_C_R5.macs2_peak_154,GFP_C_R1.macs2_peak_1445	33,34,24,24,24	4			chr2R	9737194	9737413	9737194	9737413	GFP_HS_R4.macs2_peak_1128	26	1
chr2L	19191651	19192214	19191651	19192214	GFP_C_R1.macs2_peak_1446	14	1			chr2R	9836956	9837336	9836956	9837336	GFP_HS_R5.macs2_peak_415	20	1
chr2L	19194390	19194601	19194390	19194601	GFP_C_R1.macs2_peak_1447	17	1			chr2R	9841597	9842470	9841597,9841605,9841685	9842461,9842279,9842470	GFP_HS_R5.macs2_peak_416,GFP_HS_R4.macs2_peak_1129,GFP_HS_R3.macs2_peak_202	17,39,24	3
chr2L	19219898	19220543	19219898	19220543	GFP_C_R1.macs2_peak_1448	20	1			chr2R	9867632	9868317	9867632	9868317	GFP_HS_R4.macs2_peak_1130	34	1
chr2L	19221828	19222214	19221828	19222214	GFP_C_R1.macs2_peak_1449	16	1			chr2R	9868619	9868849	9868619	9868849	GFP_HS_R4.macs2_peak_1131	21	1
chr2L	19230245	19230476	19230245	19230476	GFP_C_R1.macs2_peak_1450	17	1			chr2R	9875815	9876423	9875815	9876423	GFP_HS_R4.macs2_peak_1132	23	1
chr2L	19232340	19232622	19232340	19232622	GFP_C_R1.macs2_peak_1451	21	1			chr2R	9926226	9926535	9926226	9926535	GFP_HS_R4.macs2_peak_1133	13	1
chr2L	19270221	19270428	19270221	19270428	GFP_C_R1.macs2_peak_1452	17	1			chr2R	9945436	9945723	9945436	9945723	GFP_HS_R4.macs2_peak_1134	19	1
chr2L	19271873	19272089	19271873	19272089	GFP_C_R1.macs2_peak_1453	19	1			chr2R	9958946	9959265	9958946	9959265	GFP_HS_R2.macs2_peak_302	15	1
chr2L	19287773	19288062	19287773	19288062	GFP_C_R1.macs2_peak_1454	44	1			chr2R	9963924	9964506	9963924	9964506	GFP_HS_R4.macs2_peak_1135	36	1
chr2L	19296439	19296681	19296439	19296681	GFP_C_R1.macs2_peak_1455	16	1			chr2R	9977260	9977775	9977260	9977775	GFP_HS_R4.macs2_peak_1136	24	1
chr2L	19322818	19323197	19322818	19323197	GFP_C_R1.macs2_peak_1456	35	1			chr2R	9992809	9993049	9992809	9993049	GFP_HS_R4.macs2_peak_1137	16	1
chr2L	19323825	19324139	19323825	19324139	GFP_C_R1.macs2_peak_1457	35	1			chr2R	10011560	10011887	10011560	10011887	GFP_HS_R4.macs2_peak_1138	21	1
chr2L	19325543	19325756	19325543	19325756	GFP_C_R1.macs2_peak_1458	33	1			chr2R	10045734	10045990	10045734	10045990	GFP_HS_R4.macs2_peak_1139	14	1
chr2L	19326205	19326427	19326205	19326427	GFP_C_R5.macs2_peak_155	17	1			chr2R	10048052	10048405	10048052	10048405	GFP_HS_R4.macs2_peak_1140	29	1
chr2L	19326680	19327359	19326680,19326864,19326951	19327294,19327145,19327359	GFP_C_R1.macs2_peak_1459,GFP_C_R2.macs2_peak_357,GFP_C_R5.macs2_peak_156	35,24,32	3			chr2R	10049042	10049338	10049042	10049338	GFP_HS_R5.macs2_peak_417	25	1
chr2L	19333890	19334433	19333890,19333896,19333983,19334093	19334172,19334326,19334367,19334433	GFP_C_R3.macs2_peak_200,GFP_C_R2.macs2_peak_358,GFP_C_R5.macs2_peak_157,GFP_C_R1.macs2_peak_1460	16,21,21,46	4			chr2R	10070412	10070660	10070412	10070660	GFP_HS_R4.macs2_peak_1141	13	1
chr2L	19335493	19335870	19335493	19335870	GFP_C_R1.macs2_peak_1461	21	1			chr2R	10075385	10075685	10075385	10075685	GFP_HS_R4.macs2_peak_1142	23	1
chr2L	19337964	19338664	19337964,19338318,19338352	19338504,19338664,19338626	GFP_C_R1.macs2_peak_1462,GFP_C_R2.macs2_peak_359,GFP_C_R4.macs2_peak_207	24,16,24	3			chr2R	10078119	10078668	10078119,10078290	10078668,10078662	GFP_HS_R1.macs2_peak_388,GFP_HS_R4.macs2_peak_1143	20,14	2
chr2L	19338817	19339257	19338817	19339257	GFP_C_R1.macs2_peak_1463	19	1			chr2R	10082451	10082715	10082451	10082715	GFP_HS_R4.macs2_peak_1144	16	1
chr2L	19339808	19340118	19339808	19340118	GFP_C_R1.macs2_peak_1464	14	1			chr2R	10096926	10097145	10096926	10097145	GFP_HS_R4.macs2_peak_1145	39	1
chr2L	19344666	19344908	19344666	19344908	GFP_C_R1.macs2_peak_1465	31	1			chr2R	10099466	10100298	10099466,10099490,10099700	10100229,10100251,10100298	GFP_HS_R5.macs2_peak_418,GFP_HS_R3.macs2_peak_203,GFP_HS_R4.macs2_peak_1146	56,65,29	3
chr2L	19358391	19358729	19358391	19358729	GFP_C_R1.macs2_peak_1466	17	1			chr2R	10101026	10101563	10101026	10101563	GFP_HS_R4.macs2_peak_1147	19	1
chr2L	19360042	19360412	19360042	19360412	GFP_C_R1.macs2_peak_1467	17	1			chr2R	10117852	10118402	10117852,10118104	10118269,10118402	GFP_HS_R4.macs2_peak_1148,GFP_HS_R5.macs2_peak_419	16,14	2
chr2L	19363391	19364010	19363391,19363637	19364010,19363893	GFP_C_R1.macs2_peak_1468,GFP_C_R4.macs2_peak_208	20,22	2			chr2R	10124822	10125046	10124822	10125046	GFP_HS_R4.macs2_peak_1149	14	1
chr2L	19383571	19383778	19383571	19383778	GFP_C_R1.macs2_peak_1469	17	1			chr2R	10161596	10161851	10161596	10161851	GFP_HS_R2.macs2_peak_303	13	1
chr2L	19413981	19414370	19413981	19414370	GFP_C_R1.macs2_peak_1470	27	1			chr2R	10191797	10192081	10191797	10192081	GFP_HS_R4.macs2_peak_1150	14	1
chr2L	19415095	19415381	19415095	19415381	GFP_C_R1.macs2_peak_1471	17	1			chr2R	10248861	10249561	10248861,10249056	10249283,10249561	GFP_HS_R4.macs2_peak_1151,GFP_HS_R3.macs2_peak_204	45,16	2
chr2L	19416627	19416958	19416627	19416958	GFP_C_R1.macs2_peak_1472	15	1			chr2R	10264990	10265214	10264990	10265214	GFP_HS_R5.macs2_peak_420	14	1
chr2L	19425705	19426757	19425705,19425710,19425825,19426115	19426757,19426663,19426683,19426478	GFP_C_R1.macs2_peak_1473,GFP_C_R3.macs2_peak_201,GFP_C_R2.macs2_peak_360,GFP_C_R5.macs2_peak_158	55,26,37,15	4			chr2R	10421103	10421843	10421103,10421118	10421638,10421843	GFP_HS_R5.macs2_peak_421,GFP_HS_R4.macs2_peak_1152	35,36	2
chr2L	19430224	19430545	19430224	19430545	GFP_C_R2.macs2_peak_361	20	1			chr2R	10423199	10424432	10423199,10423304,10423625,10424123,10424176	10423929,10424339,10424109,10424432,10424416	GFP_HS_R1.macs2_peak_389,GFP_HS_R2.macs2_peak_304,GFP_HS_R5.macs2_peak_422,GFP_HS_R4.macs2_peak_1153,GFP_HS_R1.macs2_peak_390	16,25,16,29,16	4
chr2L	19433764	19434161	19433764	19434161	GFP_C_R1.macs2_peak_1474	23	1			chr2R	10428684	10429449	10428684,10428766	10429051,10429449	GFP_HS_R5.macs2_peak_423,GFP_HS_R4.macs2_peak_1154	15,47	2
chr2L	19435229	19435440	19435229	19435440	GFP_C_R1.macs2_peak_1475	22	1			chr2R	10430377	10430634	10430377	10430634	GFP_HS_R1.macs2_peak_391	13	1
chr2L	19440558	19440795	19440558	19440795	GFP_C_R1.macs2_peak_1476	24	1			chr2R	10432330	10432590	10432330	10432590	GFP_HS_R4.macs2_peak_1155	13	1
chr2L	19444189	19444438	19444189	19444438	GFP_C_R4.macs2_peak_209	13	1			chr2R	10466715	10467025	10466715	10467025	GFP_HS_R1.macs2_peak_392	15	1
chr2L	19445970	19446193	19445970	19446193	GFP_C_R1.macs2_peak_1477	22	1			chr2R	10467527	10467881	10467527	10467881	GFP_HS_R4.macs2_peak_1156	14	1
chr2L	19450413	19451015	19450413	19451015	GFP_C_R1.macs2_peak_1478	42	1			chr2R	10486434	10486962	10486434	10486962	GFP_HS_R4.macs2_peak_1157	20	1
chr2L	19452582	19453584	19452582,19452671,19452738,19452927	19453445,19453584,19452965,19453421	GFP_C_R2.macs2_peak_362,GFP_C_R1.macs2_peak_1479,GFP_C_R4.macs2_peak_210,GFP_C_R3.macs2_peak_202	29,25,20,26	4			chr2R	10492300	10492887	10492300	10492887	GFP_HS_R1.macs2_peak_393	13	1
chr2L	19479601	19479914	19479601	19479914	GFP_C_R1.macs2_peak_1480	23	1			chr2R	10493548	10494363	10493548	10494363	GFP_HS_R1.macs2_peak_394	30	1
chr2L	19489802	19490070	19489802	19490070	GFP_C_R1.macs2_peak_1481	17	1			chr2R	10494588	10494932	10494588	10494932	GFP_HS_R1.macs2_peak_395	16	1
chr2L	19490201	19490503	19490201	19490503	GFP_C_R4.macs2_peak_211	15	1			chr2R	10496416	10496633	10496416	10496633	GFP_HS_R4.macs2_peak_1158	13	1
chr2L	19493050	19493517	19493050,19493072,19493146	19493444,19493461,19493517	GFP_C_R5.macs2_peak_159,GFP_C_R2.macs2_peak_363,GFP_C_R1.macs2_peak_1482	23,17,23	3			chr2R	10535138	10536740	10535138	10536740	GFP_HS_R4.macs2_peak_1159	18	1
chr2L	19515643	19515902	19515643	19515902	GFP_C_R1.macs2_peak_1483	15	1			chr2R	10553582	10553976	10553582,10553582	10553976,10553976	GFP_HS_R1.macs2_peak_396,GFP_HS_R2.macs2_peak_305	14,13	2
chr2L	19523844	19524188	19523844	19524188	GFP_C_R1.macs2_peak_1484	20	1			chr2R	10557457	10558750	10557457,10557684,10557996	10558128,10558075,10558750	GFP_HS_R1.macs2_peak_397,GFP_HS_R2.macs2_peak_306,GFP_HS_R4.macs2_peak_1160	22,14,23	3
chr2L	19526384	19526814	19526384	19526814	GFP_C_R1.macs2_peak_1485	32	1			chr2R	10566411	10566746	10566411	10566746	GFP_HS_R4.macs2_peak_1161	39	1
chr2L	19533083	19533349	19533083	19533349	GFP_C_R2.macs2_peak_364	26	1			chr2R	10568439	10568653	10568439	10568653	GFP_HS_R5.macs2_peak_424	15	1
chr2L	19534983	19535735	19534983	19535735	GFP_C_R1.macs2_peak_1486	22	1			chr2R	10583123	10583790	10583123,10583239	10583790,10583486	GFP_HS_R4.macs2_peak_1162,GFP_HS_R5.macs2_peak_425	18,22	2
chr2L	19547692	19547936	19547692	19547936	GFP_C_R1.macs2_peak_1487	19	1			chr2R	10601272	10601953	10601272	10601953	GFP_HS_R4.macs2_peak_1163	26	1
chr2L	19561959	19562178	19561959	19562178	GFP_C_R1.macs2_peak_1488	29	1			chr2R	10812946	10813790	10812946,10813342,10813452,10813479	10813727,10813790,10813786,10813751	GFP_HS_R5.macs2_peak_426,GFP_HS_R2.macs2_peak_307,GFP_HS_R1.macs2_peak_398,GFP_HS_R4.macs2_peak_1164	23,20,13,16	4
chr2L	19563655	19563951	19563655	19563951	GFP_C_R1.macs2_peak_1489	20	1			chr2R	10822780	10823370	10822780	10823370	GFP_HS_R4.macs2_peak_1165	14	1
chr2L	19571253	19571486	19571253	19571486	GFP_C_R1.macs2_peak_1490	18	1			chr2R	10838536	10839460	10838536,10838846	10838984,10839460	GFP_HS_R5.macs2_peak_427,GFP_HS_R4.macs2_peak_1166	14,19	2
chr2L	19574967	19577272	19574967,19575290,19575299,19575356,19576198,19577025	19577134,19575925,19575950,19575761,19577205,19577272	GFP_C_R2.macs2_peak_365,GFP_C_R1.macs2_peak_1491,GFP_C_R3.macs2_peak_203,GFP_C_R5.macs2_peak_160,GFP_C_R1.macs2_peak_1492,GFP_C_R4.macs2_peak_212	40,45,24,17,41,19	5			chr2R	10839984	10840449	10839984	10840449	GFP_HS_R4.macs2_peak_1167	26	1
chr2L	19577362	19577911	19577362,19577542	19577629,19577911	GFP_C_R2.macs2_peak_366,GFP_C_R4.macs2_peak_213	25,21	2			chr2R	10842639	10842863	10842639	10842863	GFP_HS_R4.macs2_peak_1168	23	1
chr2L	19580179	19580510	19580179	19580510	GFP_C_R1.macs2_peak_1493	14	1			chr2R	10843172	10844400	10843172,10843977	10844034,10844400	GFP_HS_R3.macs2_peak_205,GFP_HS_R4.macs2_peak_1169	15,19	2
chr2L	19581546	19582378	19581546	19582378	GFP_C_R1.macs2_peak_1494	23	1			chr2R	10886747	10887077	10886747	10887077	GFP_HS_R4.macs2_peak_1170	21	1
chr2L	19583999	19584458	19583999,19584021	19584458,19584458	GFP_C_R3.macs2_peak_204,GFP_C_R2.macs2_peak_367	48,40	2			chr2R	10894542	10894763	10894542	10894763	GFP_HS_R4.macs2_peak_1171	22	1
chr2L	19585135	19585570	19585135	19585570	GFP_C_R1.macs2_peak_1495	32	1			chr2R	10951218	10953069	10951218,10951218,10951566	10953069,10953069,10951832	GFP_HS_R1.macs2_peak_399,GFP_HS_R2.macs2_peak_308,GFP_HS_R4.macs2_peak_1172	13,13,17	3
chr2L	19590167	19590467	19590167	19590467	GFP_C_R1.macs2_peak_1496	22	1			chr2R	11100467	11100758	11100467	11100758	GFP_HS_R4.macs2_peak_1173	20	1
chr2L	19656703	19670308	19656703	19670308	GFP_C_R4.macs2_peak_214	15	1			chr2R	11103947	11104168	11103947	11104168	GFP_HS_R4.macs2_peak_1174	21	1
chr2L	19674530	19674786	19674530	19674786	GFP_C_R2.macs2_peak_368	15	1			chr2R	11119784	11120018	11119784	11120018	GFP_HS_R4.macs2_peak_1175	23	1
chr2L	19702970	19703280	19702970	19703280	GFP_C_R1.macs2_peak_1497	14	1			chr2R	11191311	11191865	11191311	11191865	GFP_HS_R1.macs2_peak_400	25	1
chr2L	19714452	19714698	19714452	19714698	GFP_C_R4.macs2_peak_215	15	1			chr2R	11199330	11200003	11199330,11199373	11199834,11200003	GFP_HS_R1.macs2_peak_401,GFP_HS_R2.macs2_peak_309	17,26	2
chr2L	19715492	19715707	19715492	19715707	GFP_C_R4.macs2_peak_216	13	1			chr2R	11209718	11209940	11209718	11209940	GFP_HS_R4.macs2_peak_1176	35	1
chr2L	19732921	19733581	19732921	19733581	GFP_C_R1.macs2_peak_1498	24	1			chr2R	11297297	11297530	11297297,11297297	11297518,11297530	GFP_HS_R4.macs2_peak_1177,GFP_HS_R3.macs2_peak_206	19,15	2
chr2L	19735763	19736161	19735763	19736161	GFP_C_R1.macs2_peak_1499	28	1			chr2R	11302927	11303578	11302927,11303095	11303578,11303457	GFP_HS_R4.macs2_peak_1178,GFP_HS_R3.macs2_peak_207	23,22	2
chr2L	19737034	19737374	19737034	19737374	GFP_C_R1.macs2_peak_1500	39	1			chr2R	11304281	11304849	11304281,11304281,11304289	11304718,11304849,11304779	GFP_HS_R3.macs2_peak_208,GFP_HS_R5.macs2_peak_428,GFP_HS_R4.macs2_peak_1179	19,25,17	3
chr2L	19751428	19751678	19751428	19751678	GFP_C_R5.macs2_peak_161	13	1			chr2R	11306096	11306536	11306096	11306536	GFP_HS_R5.macs2_peak_429	15	1
chr2L	19761614	19762018	19761614	19762018	GFP_C_R1.macs2_peak_1501	20	1			chr2R	11307115	11307458	11307115	11307458	GFP_HS_R4.macs2_peak_1180	30	1
chr2L	19764660	19764885	19764660	19764885	GFP_C_R4.macs2_peak_217	14	1			chr2R	11307612	11307885	11307612	11307885	GFP_HS_R2.macs2_peak_310	14	1
chr2L	19768420	19768639	19768420	19768639	GFP_C_R1.macs2_peak_1502	36	1			chr2R	11359205	11359583	11359205	11359583	GFP_HS_R1.macs2_peak_402	17	1
chr2L	19774374	19774726	19774374	19774726	GFP_C_R3.macs2_peak_205	19	1			chr2R	11360235	11360470	11360235	11360470	GFP_HS_R2.macs2_peak_311	18	1
chr2L	19782014	19782260	19782014	19782260	GFP_C_R1.macs2_peak_1503	34	1			chr2R	11379128	11379345	11379128	11379345	GFP_HS_R4.macs2_peak_1181	14	1
chr2L	19789916	19790145	19789916	19790145	GFP_C_R1.macs2_peak_1504	23	1			chr2R	11394189	11394592	11394189	11394592	GFP_HS_R4.macs2_peak_1182	17	1
chr2L	19790907	19792345	19790907,19791974,19792029	19792127,19792237,19792345	GFP_C_R1.macs2_peak_1505,GFP_C_R2.macs2_peak_369,GFP_C_R3.macs2_peak_206	20,19,24	3			chr2R	11404923	11406141	11404923,11405206,11405206	11405298,11406082,11406141	GFP_HS_R4.macs2_peak_1183,GFP_HS_R1.macs2_peak_403,GFP_HS_R2.macs2_peak_312	22,14,13	3
chr2L	19795057	19796101	19795057,19795163	19796101,19795430	GFP_C_R1.macs2_peak_1506,GFP_C_R5.macs2_peak_162	17,14	2			chr2R	11522835	11523132	11522835	11523132	GFP_HS_R4.macs2_peak_1184	16	1
chr2L	19796275	19797150	19796275,19796629,19796918	19796954,19796896,19797150	GFP_C_R3.macs2_peak_207,GFP_C_R2.macs2_peak_370,GFP_C_R1.macs2_peak_1507	24,24,24	3			chr2R	11524415	11524656	11524415	11524656	GFP_HS_R4.macs2_peak_1185	19	1
chr2L	19797764	19798013	19797764	19798013	GFP_C_R4.macs2_peak_218	13	1			chr2R	11527785	11528062	11527785	11528062	GFP_HS_R2.macs2_peak_313	17	1
chr2L	19798395	19798624	19798395	19798624	GFP_C_R4.macs2_peak_219	14	1			chr2R	11546486	11546724	11546486	11546724	GFP_HS_R4.macs2_peak_1186	13	1
chr2L	19798881	19799387	19798881	19799387	GFP_C_R4.macs2_peak_220	13	1			chr2R	11547082	11547420	11547082	11547420	GFP_HS_R4.macs2_peak_1187	23	1
chr2L	19801314	19802133	19801314	19802133	GFP_C_R4.macs2_peak_221	23	1			chr2R	11603639	11604103	11603639,11603706	11604103,11603924	GFP_HS_R5.macs2_peak_430,GFP_HS_R4.macs2_peak_1188	19,24	2
chr2L	19804894	19805403	19804894	19805403	GFP_C_R4.macs2_peak_222	14	1			chr2R	11604601	11604904	11604601	11604904	GFP_HS_R4.macs2_peak_1189	19	1
chr2L	19807485	19807868	19807485	19807868	GFP_C_R4.macs2_peak_223	13	1			chr2R	11615775	11616340	11615775	11616340	GFP_HS_R4.macs2_peak_1190	30	1
chr2L	19808790	19809039	19808790	19809039	GFP_C_R4.macs2_peak_224	27	1			chr2R	11619219	11619860	11619219	11619860	GFP_HS_R4.macs2_peak_1191	15	1
chr2L	19809599	19810048	19809599	19810048	GFP_C_R4.macs2_peak_225	18	1			chr2R	11626473	11626793	11626473	11626793	GFP_HS_R4.macs2_peak_1192	22	1
chr2L	19810264	19810974	19810264	19810974	GFP_C_R4.macs2_peak_226	20	1			chr2R	11632348	11633367	11632348,11632476	11633367,11632993	GFP_HS_R4.macs2_peak_1193,GFP_HS_R3.macs2_peak_209	20,28	2
chr2L	19811865	19812662	19811865	19812662	GFP_C_R4.macs2_peak_227	26	1			chr2R	11639275	11639881	11639275	11639881	GFP_HS_R4.macs2_peak_1194	26	1
chr2L	19814109	19814440	19814109	19814440	GFP_C_R4.macs2_peak_228	26	1			chr2R	11639884	11640319	11639884,11639945	11640319,11640252	GFP_HS_R2.macs2_peak_314,GFP_HS_R5.macs2_peak_431	15,16	2
chr2L	19816590	19816827	19816590	19816827	GFP_C_R1.macs2_peak_1508	31	1			chr2R	11640572	11640822	11640572	11640822	GFP_HS_R5.macs2_peak_432	17	1
chr2L	19855523	19855974	19855523	19855974	GFP_C_R1.macs2_peak_1509	22	1			chr2R	11651965	11652319	11651965	11652319	GFP_HS_R2.macs2_peak_315	13	1
chr2L	19866507	19867818	19866507,19866514,19866518,19866678,19866982	19867374,19867350,19867200,19867818,19867221	GFP_C_R2.macs2_peak_371,GFP_C_R3.macs2_peak_208,GFP_C_R5.macs2_peak_163,GFP_C_R1.macs2_peak_1510,GFP_C_R4.macs2_peak_229	37,29,22,38,27	5			chr2R	11659926	11660292	11659926	11660292	GFP_HS_R4.macs2_peak_1195	17	1
chr2L	19868083	19868295	19868083	19868295	GFP_C_R4.macs2_peak_230	14	1			chr2R	11678919	11679288	11678919,11678963	11679227,11679288	GFP_HS_R5.macs2_peak_433,GFP_HS_R4.macs2_peak_1196	18,25	2
chr2L	19894921	19895257	19894921	19895257	GFP_C_R1.macs2_peak_1511	19	1			chr2R	11688001	11688450	11688001	11688450	GFP_HS_R4.macs2_peak_1197	26	1
chr2L	19903176	19903438	19903176	19903438	GFP_C_R1.macs2_peak_1512	21	1			chr2R	11691097	11691519	11691097,11691309	11691492,11691519	GFP_HS_R4.macs2_peak_1198,GFP_HS_R5.macs2_peak_434	39,17	2
chr2L	19905078	19905314	19905078	19905314	GFP_C_R1.macs2_peak_1513	23	1			chr2R	11701664	11702027	11701664	11702027	GFP_HS_R4.macs2_peak_1199	30	1
chr2L	19906077	19906300	19906077	19906300	GFP_C_R1.macs2_peak_1514	29	1			chr2R	11704278	11704566	11704278	11704566	GFP_HS_R5.macs2_peak_435	13	1
chr2L	19935202	19935562	19935202	19935562	GFP_C_R1.macs2_peak_1515	35	1			chr2R	11704856	11705186	11704856	11705186	GFP_HS_R5.macs2_peak_436	13	1
chr2L	19946906	19947286	19946906	19947286	GFP_C_R1.macs2_peak_1516	30	1			chr2R	11709639	11709988	11709639	11709988	GFP_HS_R4.macs2_peak_1200	17	1
chr2L	20061046	20061723	20061046,20061062	20061723,20061451	GFP_C_R1.macs2_peak_1517,GFP_C_R3.macs2_peak_209	45,19	2			chr2R	11716447	11716815	11716447	11716815	GFP_HS_R3.macs2_peak_210	17	1
chr2L	20062119	20062832	20062119,20062378,20062520	20062832,20062633,20062826	GFP_C_R1.macs2_peak_1518,GFP_C_R2.macs2_peak_372,GFP_C_R3.macs2_peak_210	31,17,23	3			chr2R	11733380	11733762	11733380	11733762	GFP_HS_R3.macs2_peak_211	15	1
chr2L	20063766	20064004	20063766	20064004	GFP_C_R2.macs2_peak_373	17	1			chr2R	11750099	11750369	11750099	11750369	GFP_HS_R4.macs2_peak_1201	31	1
chr2L	20075451	20075668	20075451	20075668	GFP_C_R1.macs2_peak_1519	29	1			chr2R	11794402	11794781	11794402	11794781	GFP_HS_R2.macs2_peak_316	15	1
chr2L	20084800	20085297	20084800	20085297	GFP_C_R1.macs2_peak_1520	30	1			chr2R	11801314	11801638	11801314	11801638	GFP_HS_R4.macs2_peak_1202	20	1
chr2L	20091019	20091233	20091019	20091233	GFP_C_R1.macs2_peak_1521	14	1			chr2R	11821973	11822190	11821973	11822190	GFP_HS_R4.macs2_peak_1203	22	1
chr2L	20092744	20093058	20092744	20093058	GFP_C_R1.macs2_peak_1522	20	1			chr2R	11822471	11822834	11822471	11822834	GFP_HS_R4.macs2_peak_1204	22	1
chr2L	20094048	20094658	20094048,20094048,20094145	20094324,20094326,20094658	GFP_C_R3.macs2_peak_211,GFP_C_R2.macs2_peak_374,GFP_C_R1.macs2_peak_1523	13,18,27	3			chr2R	11829963	11830426	11829963	11830426	GFP_HS_R4.macs2_peak_1205	19	1
chr2L	20095765	20096095	20095765	20096095	GFP_C_R1.macs2_peak_1524	22	1			chr2R	11852743	11853649	11852743,11853345	11853395,11853649	GFP_HS_R4.macs2_peak_1206,GFP_HS_R5.macs2_peak_437	17,17	2
chr2L	20096695	20096920	20096695	20096920	GFP_C_R1.macs2_peak_1525	21	1			chr2R	11858094	11858950	11858094	11858950	GFP_HS_R4.macs2_peak_1207	27	1
chr2L	20099612	20099856	20099612	20099856	GFP_C_R3.macs2_peak_212	18	1			chr2R	11859913	11860136	11859913	11860136	GFP_HS_R4.macs2_peak_1208	26	1
chr2L	20114884	20115391	20114884	20115391	GFP_C_R4.macs2_peak_231	15	1			chr2R	11892708	11892944	11892708	11892944	GFP_HS_R5.macs2_peak_438	16	1
chr2L	20120643	20121741	20120643,20121045	20121082,20121741	GFP_C_R2.macs2_peak_375,GFP_C_R1.macs2_peak_1526	17,36	2			chr2R	11893508	11893867	11893508	11893867	GFP_HS_R4.macs2_peak_1209	19	1
chr2L	20146157	20146560	20146157	20146560	GFP_C_R2.macs2_peak_376	14	1			chr2R	11894256	11894508	11894256	11894508	GFP_HS_R4.macs2_peak_1210	16	1
chr2L	20148904	20149129	20148904	20149129	GFP_C_R1.macs2_peak_1527	31	1			chr2R	11896128	11896414	11896128	11896414	GFP_HS_R4.macs2_peak_1211	17	1
chr2L	20151287	20151555	20151287	20151555	GFP_C_R1.macs2_peak_1528	25	1			chr2R	11899240	11899817	11899240	11899817	GFP_HS_R4.macs2_peak_1212	20	1
chr2L	20200808	20201611	20200808,20200903,20200918	20201611,20201523,20201139	GFP_C_R3.macs2_peak_213,GFP_C_R2.macs2_peak_377,GFP_C_R1.macs2_peak_1529	32,27,40	3			chr2R	11921321	11921728	11921321	11921728	GFP_HS_R4.macs2_peak_1213	17	1
chr2L	20205078	20205353	20205078,20205083	20205353,20205303	GFP_C_R1.macs2_peak_1530,GFP_C_R3.macs2_peak_214	40,32	2			chr2R	11968989	11969274	11968989	11969274	GFP_HS_R2.macs2_peak_317	19	1
chr2L	20209147	20209899	20209147,20209147,20209375	20209762,20209899,20209899	GFP_C_R2.macs2_peak_378,GFP_C_R3.macs2_peak_215,GFP_C_R5.macs2_peak_164	15,26,15	3			chr2R	11969566	11970292	11969566	11970292	GFP_HS_R2.macs2_peak_318	22	1
chr2L	20213234	20213981	20213234,20213603,20213667	20213943,20213981,20213981	GFP_C_R2.macs2_peak_379,GFP_C_R3.macs2_peak_216,GFP_C_R1.macs2_peak_1531	17,16,41	3			chr2R	12025044	12025329	12025044	12025329	GFP_HS_R4.macs2_peak_1214	19	1
chr2L	20268138	20268388	20268138	20268388	GFP_C_R1.macs2_peak_1532	24	1			chr2R	12027241	12028211	12027241,12027545,12027601	12028211,12027914,12027947	GFP_HS_R1.macs2_peak_404,GFP_HS_R2.macs2_peak_319,GFP_HS_R4.macs2_peak_1215	17,26,44	3
chr2L	20310776	20311413	20310776,20310837,20310838,20310877	20311413,20311111,20311113,20311115	GFP_C_R1.macs2_peak_1533,GFP_C_R2.macs2_peak_380,GFP_C_R3.macs2_peak_217,GFP_C_R5.macs2_peak_165	76,35,35,24	4			chr2R	12032355	12033647	12032355,12032355	12033647,12033647	GFP_HS_R1.macs2_peak_405,GFP_HS_R2.macs2_peak_320	23,13	2
chr2L	20321995	20322205	20321995	20322205	GFP_C_R1.macs2_peak_1534	24	1			chr2R	12145706	12145934	12145706	12145934	GFP_HS_R4.macs2_peak_1216	17	1
chr2L	20333936	20334209	20333936	20334209	GFP_C_R4.macs2_peak_232	13	1			chr2R	12151241	12151507	12151241	12151507	GFP_HS_R5.macs2_peak_439	13	1
chr2L	20348185	20348665	20348185	20348665	GFP_C_R1.macs2_peak_1535	28	1			chr2R	12168612	12168983	12168612	12168983	GFP_HS_R4.macs2_peak_1217	18	1
chr2L	20349804	20350629	20349804,20350208	20350258,20350629	GFP_C_R1.macs2_peak_1536,GFP_C_R4.macs2_peak_233	21,15	2			chr2R	12172793	12174546	12172793,12172803,12172861,12173346,12173412,12173963	12174179,12173087,12173120,12174546,12173773,12174250	GFP_HS_R5.macs2_peak_440,GFP_HS_R3.macs2_peak_212,GFP_HS_R4.macs2_peak_1218,GFP_HS_R4.macs2_peak_1219,GFP_HS_R2.macs2_peak_321,GFP_HS_R3.macs2_peak_213	30,13,23,23,23,26	4
chr2L	20357672	20358186	20357672	20358186	GFP_C_R1.macs2_peak_1537	26	1			chr2R	12182217	12182546	12182217,12182325	12182509,12182546	GFP_HS_R5.macs2_peak_441,GFP_HS_R4.macs2_peak_1220	25,18	2
chr2L	20405130	20405493	20405130	20405493	GFP_C_R4.macs2_peak_234	14	1			chr2R	12199947	12200165	12199947	12200165	GFP_HS_R4.macs2_peak_1221	22	1
chr2L	20416556	20417315	20416556,20416839	20417315,20417080	GFP_C_R2.macs2_peak_381,GFP_C_R1.macs2_peak_1538	21,35	2			chr2R	12200905	12202252	12200905,12201032,12201574	12202252,12202091,12201966	GFP_HS_R1.macs2_peak_406,GFP_HS_R2.macs2_peak_322,GFP_HS_R4.macs2_peak_1222	21,23,21	3
chr2L	20428481	20428817	20428481	20428817	GFP_C_R1.macs2_peak_1539	27	1			chr2R	12210563	12210859	12210563	12210859	GFP_HS_R2.macs2_peak_323	15	1
chr2L	20429221	20429722	20429221	20429722	GFP_C_R3.macs2_peak_218	19	1			chr2R	12272314	12272608	12272314	12272608	GFP_HS_R4.macs2_peak_1223	22	1
chr2L	20446702	20452660	20446702	20452660	GFP_C_R4.macs2_peak_235	15	1			chr2R	12343632	12344410	12343632	12344410	GFP_HS_R4.macs2_peak_1224	29	1
chr2L	20460287	20460622	20460287	20460622	GFP_C_R1.macs2_peak_1540	23	1			chr2R	12348727	12349204	12348727	12349204	GFP_HS_R4.macs2_peak_1225	29	1
chr2L	20487729	20488098	20487729	20488098	GFP_C_R1.macs2_peak_1541	24	1			chr2R	12403749	12404328	12403749	12404328	GFP_HS_R4.macs2_peak_1226	22	1
chr2L	20494882	20495207	20494882	20495207	GFP_C_R1.macs2_peak_1542	35	1			chr2R	12409727	12410362	12409727	12410362	GFP_HS_R4.macs2_peak_1227	28	1
chr2L	20502199	20502430	20502199	20502430	GFP_C_R1.macs2_peak_1543	14	1			chr2R	12425179	12425759	12425179	12425759	GFP_HS_R5.macs2_peak_442	15	1
chr2L	20574776	20575071	20574776	20575071	GFP_C_R1.macs2_peak_1544	24	1			chr2R	12428026	12428258	12428026	12428258	GFP_HS_R4.macs2_peak_1228	14	1
chr2L	20643866	20644147	20643866	20644147	GFP_C_R1.macs2_peak_1545	14	1			chr2R	12438172	12438397	12438172	12438397	GFP_HS_R4.macs2_peak_1229	15	1
chr2L	20647530	20647751	20647530	20647751	GFP_C_R1.macs2_peak_1546	13	1			chr2R	12467768	12468072	12467768	12468072	GFP_HS_R4.macs2_peak_1230	16	1
chr2L	20649350	20649849	20649350	20649849	GFP_C_R2.macs2_peak_382	20	1			chr2R	12471298	12472057	12471298,12471330	12472023,12472057	GFP_HS_R1.macs2_peak_407,GFP_HS_R2.macs2_peak_324	14,13	2
chr2L	20651517	20651786	20651517	20651786	GFP_C_R1.macs2_peak_1547	39	1			chr2R	12493131	12493588	12493131	12493588	GFP_HS_R4.macs2_peak_1231	21	1
chr2L	20651851	20652098	20651851	20652098	GFP_C_R2.macs2_peak_383	16	1			chr2R	12500093	12500657	12500093	12500657	GFP_HS_R1.macs2_peak_408	13	1
chr2L	20653557	20653945	20653557	20653945	GFP_C_R1.macs2_peak_1548	32	1			chr2R	12501044	12501394	12501044	12501394	GFP_HS_R4.macs2_peak_1232	32	1
chr2L	20659675	20659891	20659675	20659891	GFP_C_R1.macs2_peak_1549	19	1			chr2R	12504664	12504887	12504664	12504887	GFP_HS_R1.macs2_peak_409	18	1
chr2L	20664350	20664648	20664350	20664648	GFP_C_R1.macs2_peak_1550	29	1			chr2R	12506584	12507487	12506584,12506639,12506822	12507352,12507487,12507282	GFP_HS_R4.macs2_peak_1233,GFP_HS_R5.macs2_peak_443,GFP_HS_R3.macs2_peak_214	54,16,16	3
chr2L	20665125	20665453	20665125	20665453	GFP_C_R1.macs2_peak_1551	38	1			chr2R	12528755	12529008	12528755	12529008	GFP_HS_R4.macs2_peak_1234	40	1
chr2L	20667779	20668118	20667779	20668118	GFP_C_R1.macs2_peak_1552	28	1			chr2R	12552220	12552549	12552220	12552549	GFP_HS_R5.macs2_peak_444	13	1
chr2L	20734017	20734560	20734017	20734560	GFP_C_R1.macs2_peak_1553	14	1			chr2R	12580156	12580614	12580156	12580614	GFP_HS_R4.macs2_peak_1235	21	1
chr2L	20739507	20739802	20739507	20739802	GFP_C_R1.macs2_peak_1554	27	1			chr2R	12583042	12583266	12583042	12583266	GFP_HS_R4.macs2_peak_1236	16	1
chr2L	20748573	20748830	20748573	20748830	GFP_C_R1.macs2_peak_1555	23	1			chr2R	12586724	12587452	12586724	12587452	GFP_HS_R4.macs2_peak_1237	16	1
chr2L	20750244	20751144	20750244	20751144	GFP_C_R1.macs2_peak_1556	40	1			chr2R	12589284	12589537	12589284	12589537	GFP_HS_R2.macs2_peak_325	20	1
chr2L	20754615	20754822	20754615	20754822	GFP_C_R1.macs2_peak_1557	40	1			chr2R	12622680	12623257	12622680	12623257	GFP_HS_R4.macs2_peak_1238	20	1
chr2L	20760046	20761485	20760046,20760710,20760826,20761268	20760775,20761352,20761132,20761485	GFP_C_R1.macs2_peak_1558,GFP_C_R3.macs2_peak_219,GFP_C_R2.macs2_peak_384,GFP_C_R5.macs2_peak_166	26,14,14,14	4			chr2R	12635906	12636123	12635906	12636123	GFP_HS_R4.macs2_peak_1239	21	1
chr2L	20768847	20769454	20768847,20768863,20768864,20768922	20769454,20769432,20769381,20769449	GFP_C_R1.macs2_peak_1559,GFP_C_R2.macs2_peak_385,GFP_C_R5.macs2_peak_167,GFP_C_R3.macs2_peak_220	52,19,14,14	4			chr2R	12639644	12639917	12639644	12639917	GFP_HS_R4.macs2_peak_1240	21	1
chr2L	20770139	20770483	20770139,20770204	20770418,20770483	GFP_C_R2.macs2_peak_386,GFP_C_R1.macs2_peak_1560	17,16	2			chr2R	12640258	12640525	12640258	12640525	GFP_HS_R4.macs2_peak_1241	16	1
chr2L	20780044	20780263	20780044	20780263	GFP_C_R5.macs2_peak_168	13	1			chr2R	12681652	12682040	12681652	12682040	GFP_HS_R2.macs2_peak_326	13	1
chr2L	20788253	20788486	20788253	20788486	GFP_C_R4.macs2_peak_236	13	1			chr2R	12756164	12756406	12756164	12756406	GFP_HS_R4.macs2_peak_1242	14	1
chr2L	20789287	20790142	20789287	20790142	GFP_C_R4.macs2_peak_237	15	1			chr2R	12779775	12780019	12779775	12780019	GFP_HS_R4.macs2_peak_1243	18	1
chr2L	20792825	20793341	20792825	20793341	GFP_C_R4.macs2_peak_238	31	1			chr2R	12812835	12813059	12812835	12813059	GFP_HS_R4.macs2_peak_1244	19	1
chr2L	20793659	20793997	20793659	20793997	GFP_C_R1.macs2_peak_1561	20	1			chr2R	12850427	12850690	12850427	12850690	GFP_HS_R4.macs2_peak_1245	24	1
chr2L	20796018	20796348	20796018	20796348	GFP_C_R3.macs2_peak_221	16	1			chr2R	12860678	12860985	12860678	12860985	GFP_HS_R5.macs2_peak_445	13	1
chr2L	20797525	20799046	20797525,20798228,20798530	20798303,20798671,20799046	GFP_C_R1.macs2_peak_1562,GFP_C_R2.macs2_peak_387,GFP_C_R1.macs2_peak_1563	39,18,23	2			chr2R	12861791	12862456	12861791,12862125,12862214	12862187,12862420,12862456	GFP_HS_R4.macs2_peak_1246,GFP_HS_R5.macs2_peak_446,GFP_HS_R3.macs2_peak_215	19,29,17	3
chr2L	20801516	20801724	20801516	20801724	GFP_C_R1.macs2_peak_1564	20	1			chr2R	12862501	12862830	12862501	12862830	GFP_HS_R4.macs2_peak_1247	19	1
chr2L	20802336	20802848	20802336	20802848	GFP_C_R1.macs2_peak_1565	17	1			chr2R	12872245	12872699	12872245	12872699	GFP_HS_R5.macs2_peak_447	14	1
chr2L	20815827	20816147	20815827	20816147	GFP_C_R1.macs2_peak_1566	21	1			chr2R	12878178	12878577	12878178	12878577	GFP_HS_R4.macs2_peak_1248	17	1
chr2L	20827957	20828190	20827957	20828190	GFP_C_R1.macs2_peak_1567	21	1			chr2R	12884273	12884583	12884273	12884583	GFP_HS_R1.macs2_peak_410	15	1
chr2L	20846762	20848091	20846762	20848091	GFP_C_R1.macs2_peak_1568	20	1			chr2R	12886803	12887181	12886803,12886836	12887111,12887181	GFP_HS_R1.macs2_peak_411,GFP_HS_R2.macs2_peak_327	18,18	2
chr2L	20858686	20858977	20858686	20858977	GFP_C_R1.macs2_peak_1569	15	1			chr2R	12898108	12898439	12898108	12898439	GFP_HS_R5.macs2_peak_448	13	1
chr2L	20904993	20905231	20904993	20905231	GFP_C_R5.macs2_peak_169	15	1			chr2R	12904175	12904472	12904175,12904197	12904423,12904472	GFP_HS_R4.macs2_peak_1249,GFP_HS_R3.macs2_peak_216	26,21	2
chr2L	20918377	20918864	20918377	20918864	GFP_C_R1.macs2_peak_1570	22	1			chr2R	12914088	12914371	12914088	12914371	GFP_HS_R4.macs2_peak_1250	17	1
chr2L	20925877	20926314	20925877	20926314	GFP_C_R1.macs2_peak_1571	24	1			chr2R	12915908	12916389	12915908,12916057	12916144,12916389	GFP_HS_R4.macs2_peak_1251,GFP_HS_R3.macs2_peak_217	19,15	2
chr2L	20927588	20928137	20927588	20928137	GFP_C_R1.macs2_peak_1572	29	1			chr2R	12936177	12937070	12936177,12936270,12936327,12936754	12937051,12937070,12936543,12937054	GFP_HS_R4.macs2_peak_1252,GFP_HS_R5.macs2_peak_449,GFP_HS_R3.macs2_peak_218,GFP_HS_R3.macs2_peak_219	45,32,17,19	3
chr2L	20934578	20934902	20934578	20934902	GFP_C_R1.macs2_peak_1573	14	1			chr2R	12958027	12958315	12958027	12958315	GFP_HS_R2.macs2_peak_328	15	1
chr2L	20945216	20945556	20945216	20945556	GFP_C_R4.macs2_peak_239	14	1			chr2R	12958430	12959150	12958430,12958634	12959150,12958952	GFP_HS_R4.macs2_peak_1253,GFP_HS_R5.macs2_peak_450	62,23	2
chr2L	20976164	20976482	20976164	20976482	GFP_C_R1.macs2_peak_1574	15	1			chr2R	12964729	12965502	12964729,12964942	12965141,12965502	GFP_HS_R5.macs2_peak_451,GFP_HS_R4.macs2_peak_1254	19,17	2
chr2L	20990943	20991158	20990943	20991158	GFP_C_R1.macs2_peak_1575	24	1			chr2R	12965730	12966077	12965730	12966077	GFP_HS_R5.macs2_peak_452	18	1
chr2L	20998742	20999090	20998742,20998748	20999090,20998982	GFP_C_R1.macs2_peak_1576,GFP_C_R5.macs2_peak_170	25,18	2			chr2R	12970420	12970635	12970420	12970635	GFP_HS_R3.macs2_peak_220	13	1
chr2L	20999438	20999700	20999438	20999700	GFP_C_R1.macs2_peak_1577	19	1			chr2R	12979715	12980047	12979715	12980047	GFP_HS_R1.macs2_peak_412	19	1
chr2L	21006120	21006378	21006120	21006378	GFP_C_R1.macs2_peak_1578	20	1			chr2R	12980880	12981284	12980880	12981284	GFP_HS_R4.macs2_peak_1255	24	1
chr2L	21014735	21015301	21014735	21015301	GFP_C_R1.macs2_peak_1579	33	1			chr2R	12991828	12992285	12991828	12992285	GFP_HS_R4.macs2_peak_1256	32	1
chr2L	21024117	21025256	21024117,21024397	21025256,21024626	GFP_C_R1.macs2_peak_1580,GFP_C_R2.macs2_peak_388	49,20	2			chr2R	12996296	12997417	12996296,12996316,12996456,12996475,12996518	12996869,12997379,12997197,12997239,12997417	GFP_HS_R5.macs2_peak_453,GFP_HS_R4.macs2_peak_1257,GFP_HS_R2.macs2_peak_329,GFP_HS_R3.macs2_peak_221,GFP_HS_R1.macs2_peak_413	29,16,28,14,27	5
chr2L	21026965	21027208	21026965	21027208	GFP_C_R3.macs2_peak_222	13	1			chr2R	13019224	13019536	13019224	13019536	GFP_HS_R4.macs2_peak_1258	20	1
chr2L	21027293	21027665	21027293	21027665	GFP_C_R5.macs2_peak_171	22	1			chr2R	13020302	13021020	13020302	13021020	GFP_HS_R1.macs2_peak_414	14	1
chr2L	21028353	21028850	21028353	21028850	GFP_C_R1.macs2_peak_1581	32	1			chr2R	13022587	13022962	13022587	13022962	GFP_HS_R1.macs2_peak_415	16	1
chr2L	21034152	21034826	21034152,21034236	21034599,21034826	GFP_C_R1.macs2_peak_1582,GFP_C_R2.macs2_peak_389	35,20	2			chr2R	13029869	13030301	13029869	13030301	GFP_HS_R1.macs2_peak_416	14	1
chr2L	21035800	21036305	21035800	21036305	GFP_C_R1.macs2_peak_1583	25	1			chr2R	13042626	13042929	13042626	13042929	GFP_HS_R1.macs2_peak_417	20	1
chr2L	21037791	21038156	21037791	21038156	GFP_C_R1.macs2_peak_1584	30	1			chr2R	13072387	13072654	13072387	13072654	GFP_HS_R5.macs2_peak_454	14	1
chr2L	21038571	21038782	21038571	21038782	GFP_C_R1.macs2_peak_1585	43	1			chr2R	13132660	13132956	13132660	13132956	GFP_HS_R5.macs2_peak_455	24	1
chr2L	21039456	21040039	21039456,21039613	21040039,21039944	GFP_C_R1.macs2_peak_1586,GFP_C_R2.macs2_peak_390	14,17	2			chr2R	13133957	13134471	13133957	13134471	GFP_HS_R4.macs2_peak_1259	27	1
chr2L	21049841	21050477	21049841,21049923	21050477,21050150	GFP_C_R1.macs2_peak_1587,GFP_C_R4.macs2_peak_240	40,20	2			chr2R	13134604	13134988	13134604	13134988	GFP_HS_R1.macs2_peak_418	23	1
chr2L	21052817	21053344	21052817,21053054,21053095,21053095	21053341,21053336,21053339,21053344	GFP_C_R5.macs2_peak_172,GFP_C_R3.macs2_peak_223,GFP_C_R2.macs2_peak_391,GFP_C_R1.macs2_peak_1588	15,22,22,22	4			chr2R	13135248	13135989	13135248	13135989	GFP_HS_R1.macs2_peak_419	16	1
chr2L	21078217	21078526	21078217	21078526	GFP_C_R1.macs2_peak_1589	28	1			chr2R	13141782	13142242	13141782	13142242	GFP_HS_R4.macs2_peak_1260	35	1
chr2L	21101821	21102705	21101821,21102229,21102267	21102436,21102705,21102626	GFP_C_R1.macs2_peak_1590,GFP_C_R4.macs2_peak_241,GFP_C_R5.macs2_peak_173	19,24,14	3			chr2R	13142539	13142908	13142539	13142908	GFP_HS_R4.macs2_peak_1261	32	1
chr2L	21104235	21104747	21104235,21104285	21104544,21104747	GFP_C_R2.macs2_peak_392,GFP_C_R1.macs2_peak_1591	27,23	2			chr2R	13153018	13153245	13153018	13153245	GFP_HS_R3.macs2_peak_222	14	1
chr2L	21105169	21106442	21105169,21105364,21105865,21106057	21105411,21105972,21106089,21106442	GFP_C_R2.macs2_peak_393,GFP_C_R3.macs2_peak_224,GFP_C_R1.macs2_peak_1592,GFP_C_R2.macs2_peak_394	21,19,14,13	3			chr2R	13167693	13168131	13167693	13168131	GFP_HS_R4.macs2_peak_1262	30	1
chr2L	21114388	21114600	21114388	21114600	GFP_C_R1.macs2_peak_1593	15	1			chr2R	13169166	13169608	13169166	13169608	GFP_HS_R4.macs2_peak_1263	24	1
chr2L	21115753	21115990	21115753	21115990	GFP_C_R1.macs2_peak_1594	16	1			chr2R	13173719	13173979	13173719	13173979	GFP_HS_R4.macs2_peak_1264	24	1
chr2L	21133753	21134139	21133753	21134139	GFP_C_R1.macs2_peak_1595	25	1			chr2R	13178073	13178437	13178073	13178437	GFP_HS_R4.macs2_peak_1265	25	1
chr2L	21141972	21142196	21141972	21142196	GFP_C_R3.macs2_peak_225	21	1			chr2R	13186156	13186374	13186156	13186374	GFP_HS_R4.macs2_peak_1266	21	1
chr2L	21143408	21143661	21143408	21143661	GFP_C_R3.macs2_peak_226	14	1			chr2R	13188953	13189471	13188953	13189471	GFP_HS_R4.macs2_peak_1267	28	1
chr2L	21151199	21151486	21151199	21151486	GFP_C_R1.macs2_peak_1596	26	1			chr2R	13189949	13190222	13189949	13190222	GFP_HS_R4.macs2_peak_1268	29	1
chr2L	21153557	21153928	21153557	21153928	GFP_C_R4.macs2_peak_242	22	1			chr2R	13226798	13227393	13226798	13227393	GFP_HS_R4.macs2_peak_1269	33	1
chr2L	21154146	21154505	21154146	21154505	GFP_C_R4.macs2_peak_243	13	1			chr2R	13233930	13234320	13233930	13234320	GFP_HS_R4.macs2_peak_1270	18	1
chr2L	21160723	21161078	21160723	21161078	GFP_C_R1.macs2_peak_1597	14	1			chr2R	13237394	13237708	13237394	13237708	GFP_HS_R4.macs2_peak_1271	14	1
chr2L	21162865	21163507	21162865,21163035,21163075	21163235,21163505,21163507	GFP_C_R3.macs2_peak_227,GFP_C_R2.macs2_peak_395,GFP_C_R5.macs2_peak_174	13,14,20	3			chr2R	13239521	13239932	13239521,13239579	13239765,13239932	GFP_HS_R5.macs2_peak_456,GFP_HS_R4.macs2_peak_1272	21,14	2
chr2L	21165254	21165638	21165254	21165638	GFP_C_R1.macs2_peak_1598	17	1			chr2R	13305574	13306129	13305574	13306129	GFP_HS_R4.macs2_peak_1273	20	1
chr2L	21166218	21166924	21166218,21166529	21166877,21166924	GFP_C_R2.macs2_peak_396,GFP_C_R3.macs2_peak_228	19,14	2			chr2R	13429969	13430317	13429969	13430317	GFP_HS_R4.macs2_peak_1274	19	1
chr2L	21166992	21167353	21166992	21167353	GFP_C_R1.macs2_peak_1599	29	1			chr2R	13442413	13442664	13442413	13442664	GFP_HS_R4.macs2_peak_1275	17	1
chr2L	21168098	21168611	21168098,21168119,21168159	21168604,21168553,21168611	GFP_C_R2.macs2_peak_397,GFP_C_R4.macs2_peak_244,GFP_C_R1.macs2_peak_1600	21,15,37	3			chr2R	13447467	13448178	13447467,13447816	13448178,13448042	GFP_HS_R1.macs2_peak_420,GFP_HS_R2.macs2_peak_330	17,25	2
chr2L	21169453	21170293	21169453,21169622,21169622,21169931	21169705,21169935,21169965,21170293	GFP_C_R1.macs2_peak_1601,GFP_C_R5.macs2_peak_175,GFP_C_R3.macs2_peak_229,GFP_C_R1.macs2_peak_1602	14,13,13,33	3			chr2R	13450066	13450695	13450066,13450066	13450373,13450695	GFP_HS_R2.macs2_peak_331,GFP_HS_R1.macs2_peak_421	22,22	2
chr2L	21172580	21172825	21172580	21172825	GFP_C_R1.macs2_peak_1603	28	1			chr2R	13482320	13482627	13482320	13482627	GFP_HS_R4.macs2_peak_1276	20	1
chr2L	21178845	21179205	21178845	21179205	GFP_C_R2.macs2_peak_398	20	1			chr2R	13482924	13483191	13482924,13482936	13483191,13483162	GFP_HS_R5.macs2_peak_457,GFP_HS_R3.macs2_peak_223	15,20	2
chr2L	21220153	21222181	21220153,21220655,21220684,21220745,21221497,21221568	21221199,21221893,21221205,21221774,21221876,21222181	GFP_C_R1.macs2_peak_1604,GFP_C_R2.macs2_peak_399,GFP_C_R3.macs2_peak_230,GFP_C_R4.macs2_peak_245,GFP_C_R3.macs2_peak_231,GFP_C_R1.macs2_peak_1605	35,14,25,17,14,49	4			chr2R	13483724	13484045	13483724	13484045	GFP_HS_R4.macs2_peak_1277	29	1
chr2L	21225205	21225585	21225205	21225585	GFP_C_R1.macs2_peak_1606	29	1			chr2R	13494536	13495128	13494536	13495128	GFP_HS_R5.macs2_peak_458	23	1
chr2L	21233465	21233733	21233465	21233733	GFP_C_R1.macs2_peak_1607	23	1			chr2R	13502133	13503007	13502133,13502511	13502974,13503007	GFP_HS_R2.macs2_peak_332,GFP_HS_R1.macs2_peak_422	17,24	2
chr2L	21236234	21237153	21236234,21236259	21237153,21236622	GFP_C_R1.macs2_peak_1608,GFP_C_R2.macs2_peak_400	52,13	2			chr2R	13507924	13508310	13507924	13508310	GFP_HS_R4.macs2_peak_1278	14	1
chr2L	21237475	21237684	21237475	21237684	GFP_C_R1.macs2_peak_1609	15	1			chr2R	13545792	13546100	13545792	13546100	GFP_HS_R2.macs2_peak_333	18	1
[truncated: 10,851 more rows]
