# Supplementary material for: Stress‐sensitive dynamics of miRNAs and Elba1 in Drosophila embryogenesis
Source: Mol Syst Biol. 2023 Mar 20;19(5):e11148. doi: 10.15252/msb.202211148 (PMC10167479; doi:10.15252/msb.202211148)
Supplement: Supplementary file 10 — Dataset EV8 [file MSB-19-e11148-s005.xlsx]

## Sheet: description
Dataset EV8
Description:
Indexes used for sequencing of sncRNA and long RNA for each unique sample

## Sheet: sequencing indexes
Indexes used for sequencing of sncRNA and long RNA for each unique sample
sample	sncRNA index	long RNA index	treatment
1	Inx1_190402_S6	C2_BC1_190207_S1	control
2	Inx1_190618_S8	C1_BC1_190213_S1	control
3	Inx2_190402_S7	C3_BC2_190207_S2	control
4	Inx2_190618_S21	C2_BC2_190213_S2	control
5	Inx3_190402_S8	C5_BC3_190207_S3	control
6	Inx3_190618_S4	C3_BC3_190213_S3	control
7	Inx4_190402_S9	C6_BC4_190207_S4	control
8	Inx4_190618_S14	C4_BC4_190213_S4	control
9	Inx5_190402_S10	C7_BC9_190207_S9	control
10	Inx5_190618_S12	C5_BC9_190213_S9	control
11	Inx6_190402_S11	C8_BC10_190207_S10	control
12	Inx6_190618_S18	C6_BC10_190213_S10	control
13	Inx7_190402_S12	C9_BC11_190207_S11	control
14	Inx7_190618_S17	C7_BC11_190213_S11	control
15	Inx8_190402_S1	C10_BC12_190207_S12	control
16	Inx8_190618_S23	C8_BC12_190213_S12	control
17	Inx9_190402_S2	C11_BC1_190207_S1	control
18	Inx9_190618_S20	C10_BC9_190213_S9	control
19	Inx10_190402_S3	C14_BC2_190207_S2	control
20	Inx10_190618_S3	C11_BC10_190213_S10	control
21	Inx11_190402_S4	C15_BC3_190207_S3	control
22	Inx11_190618_S16	C13_BC11_190213_S11	control
23	Inx12_190402_S5	C16_BC4_190207_S4	control
24	Inx12_190618_S15	C14_BC12_190213_S12	control
25	Inx13_190402_S17	HS1_BC5_190207_S5	heat shock
26	Inx13_190618_S7	HS1_BC5_190213_S5	heat shock
27	Inx14_190402_S19	HS3_BC6_190207_S6	heat shock
28	Inx14_190618_S22	HS2_BC6_190213_S6	heat shock
29	Inx15_190402_S20	HS4_BC7_190207_S7	heat shock
30	Inx15_190618_S6	HS3_BC7_190213_S7	heat shock
31	Inx16_190402_S21	HS5_BC8_190207_S8	heat shock
32	Inx16_190618_S19	HS4_BC8_190213_S8	heat shock
33	Inx17_190402_S22	HS6_BC13_190207_S13	heat shock
34	Inx17_190618_S9	HS5_BC13_190213_S13	heat shock
35	Inx18_190402_S23	HS8_BC14_190207_S14	heat shock
36	Inx18_190618_S11	HS6_BC14_190213_S14	heat shock
37	Inx19_190402_S24	HS9_BC15_190207_S15	heat shock
38	Inx19_190618_S10	HS9_BC15_190213_S15	heat shock
39	Inx20_190402_S13	HS10_BC16_190207_S16	heat shock
40	Inx20_190618_S24	HS10_BC16_190213_S16	heat shock
41	Inx21_190402_S14	HS12_BC5_190207_S5	heat shock
42	Inx21_190618_S2	HS11_BC13_190213_S13	heat shock
43	Inx22_190402_S15	HS17_BC6_190207_S6	heat shock
44	Inx22_190618_S1	HS12_BC14_190213_S14	heat shock
45	Inx23_190402_S16	HS19_BC7_190207_S7	heat shock
46	Inx23_190618_S5	HS13_BC15_190213_S15	heat shock
47	Inx24_190402_S18	HS20_BC8_190207_S8	heat shock
48	Inx24_190618_S13	HS14_BC16_190213_S16	heat shock
