# Supplementary material for: Stress‐sensitive dynamics of miRNAs and Elba1 in Drosophila embryogenesis
Source: Mol Syst Biol. 2023 Mar 20;19(5):e11148. doi: 10.15252/msb.202211148 (PMC10167479; doi:10.15252/msb.202211148)
Supplement: Supplementary file 11 — Dataset EV9 [file MSB-19-e11148-s012.xlsx]

## Sheet: description
Dataset EV9
Description:
Hierarchy and annotation sources

## Sheet: hierarchy and annotation source
Hierarchy and annotation sources
reference genome	genome with bowtie-index (UCSC dm6)					Original source: ftp://igenome:G3nom3s4u@ussd-ftp.illumina.com/Drosophila_melanogaster/UCSC/dm6/Drosophila_melanogaster_UCSC_dm6.tar.gz
hierarchy level
1	mirbase 21 with bowtie-index					Original source: http://www.mirbase.org/ftp.shtml
2	tRNA database with bowtie-index					Original source: http://gtrnadb.ucsc.edu/genomes/eukaryota/Dmela6/dm6-tRNAs.fa
3	rRNA database with bowtie-index					Original source: https://www.ncbi.nlm.nih.gov/nuccore
4	piRNA database with bowtie-index					Original source: http://www.regulatoryrna.org/database/piRNA/
5	ensembl ncRNA database with bowtie-index					Original source: ftp://ftp.ensemblgenomes.org/pub/metazoa/release-36/fasta/drosophila_melanogaster/ncrna/
6	repeatMasker_dm6					Original source: http://repeatmasker.org/
